# Supplementary material for: Analysis of the mouse embryonic stem cell regulatory networks obtained by ChIP-chip and ChIP-PET
Source: Genome Biol. 2008 Aug 13;9(8):R126. doi: 10.1186/gb-2008-9-8-r126 (PMC2575516; doi:10.1186/gb-2008-9-8-r126)
Supplement: Additional data file 5 — Protein coding gene promoter regions that were bound by OCT4 and NANOG in ChIP-chip and ChIP-PET experiments. [file gb-2008-9-8-r126-S5.xls]

## Sheet: binding_gene_list.txt
RefSeq ID	Gene Name	Oct4 ChIP-chip	Oct4 ChIP-PET	Nanog ChIP-chip	Nanog ChIP-PET
NM_013920	Hnf4g	OCT4_CC_UNBOUND	OCT4_CP_UNBOUND	NANOG_CC_UNBOUND	NANOG_CP_UNBOUND
NM_030708		OCT4_CC_UNBOUND	OCT4_CP_UNBOUND	NANOG_CC_UNBOUND	NANOG_CP_UNBOUND
NM_008994	Pxmp3	OCT4_CC_UNBOUND	OCT4_CP_UNBOUND	NANOG_CC_UNBOUND	NANOG_CP_UNBOUND
NM_008862	Pkia	OCT4_CC_UNBOUND	OCT4_CP_UNBOUND	NANOG_CC_BOUND	NANOG_CP_BOUND
NM_173181		OCT4_CC_UNBOUND	OCT4_CP_UNBOUND	NANOG_CC_UNBOUND	NANOG_CP_UNBOUND
NM_008371	Il7	OCT4_CC_UNBOUND	OCT4_CP_UNBOUND	NANOG_CC_UNBOUND	NANOG_CP_UNBOUND
NM_031190	Pgk2	OCT4_CC_UNBOUND	OCT4_CP_UNBOUND	NANOG_CC_UNBOUND	NANOG_CP_UNBOUND
NM_025285	Stmn2	OCT4_CC_BOUND	OCT4_CP_UNBOUND	NANOG_CC_BOUND	NANOG_CP_UNBOUND
NM_010423	Hey1	OCT4_CC_UNBOUND	OCT4_CP_UNBOUND	NANOG_CC_UNBOUND	NANOG_CP_UNBOUND
NM_025434	Mrps28	OCT4_CC_UNBOUND	OCT4_CP_UNBOUND	NANOG_CC_UNBOUND	NANOG_CP_BOUND
NM_001025261		OCT4_CC_UNBOUND	OCT4_CP_UNBOUND	NANOG_CC_UNBOUND	NANOG_CP_UNBOUND
NM_001025262		OCT4_CC_UNBOUND	OCT4_CP_UNBOUND	NANOG_CC_UNBOUND	NANOG_CP_UNBOUND
NM_001025263		OCT4_CC_UNBOUND	OCT4_CP_UNBOUND	NANOG_CC_BOUND	NANOG_CP_BOUND
NM_001025264		OCT4_CC_UNBOUND	OCT4_CP_UNBOUND	NANOG_CC_BOUND	NANOG_CP_BOUND
NM_009412	Tpd52	OCT4_CC_UNBOUND	OCT4_CP_UNBOUND	NANOG_CC_BOUND	NANOG_CP_BOUND
NM_133218	Gig1	OCT4_CC_UNBOUND	OCT4_CP_UNBOUND	NANOG_CC_BOUND	NANOG_CP_UNBOUND
NM_053182	Pag1	OCT4_CC_UNBOUND	OCT4_CP_UNBOUND	NANOG_CC_UNBOUND	NANOG_CP_UNBOUND
NM_010634		OCT4_CC_UNBOUND	OCT4_CP_UNBOUND	NANOG_CC_UNBOUND	NANOG_CP_UNBOUND
NM_001030305		OCT4_CC_UNBOUND	OCT4_CP_UNBOUND	NANOG_CC_UNBOUND	NANOG_CP_UNBOUND
NM_011598	Fabp9	OCT4_CC_UNBOUND	OCT4_CP_UNBOUND	NANOG_CC_UNBOUND	NANOG_CP_UNBOUND
NM_024406	Fabp4	OCT4_CC_UNBOUND	OCT4_CP_UNBOUND	NANOG_CC_UNBOUND	NANOG_CP_UNBOUND
NM_029310	1700008G05Rik	OCT4_CC_UNBOUND	OCT4_CP_UNBOUND	NANOG_CC_UNBOUND	NANOG_CP_UNBOUND
NM_018864	Impa1	OCT4_CC_UNBOUND	OCT4_CP_UNBOUND	NANOG_CC_UNBOUND	NANOG_CP_BOUND
NM_001010834		OCT4_CC_UNBOUND	OCT4_CP_UNBOUND	NANOG_CC_UNBOUND	NANOG_CP_BOUND
NM_025512	Zfand1	OCT4_CC_BOUND	OCT4_CP_UNBOUND	NANOG_CC_BOUND	NANOG_CP_UNBOUND
NM_025519	2310010I16Rik	OCT4_CC_UNBOUND	OCT4_CP_UNBOUND	NANOG_CC_UNBOUND	NANOG_CP_UNBOUND
NM_029068	Snx16	OCT4_CC_UNBOUND	OCT4_CP_UNBOUND	NANOG_CC_UNBOUND	NANOG_CP_UNBOUND
NM_178631	0710005M24Rik	OCT4_CC_UNBOUND	OCT4_CP_UNBOUND	NANOG_CC_UNBOUND	NANOG_CP_UNBOUND
NM_080852	Slc7a12	OCT4_CC_UNBOUND	OCT4_CP_UNBOUND	NANOG_CC_UNBOUND	NANOG_CP_UNBOUND
NM_028915	1200008A14Rik	OCT4_CC_UNBOUND	OCT4_CP_UNBOUND	NANOG_CC_UNBOUND	NANOG_CP_UNBOUND
NM_007892	E2f5	OCT4_CC_UNBOUND	OCT4_CP_UNBOUND	NANOG_CC_BOUND	NANOG_CP_UNBOUND
NM_024495	Car13	OCT4_CC_UNBOUND	OCT4_CP_UNBOUND	NANOG_CC_UNBOUND	NANOG_CP_UNBOUND
NM_009799	Car1	OCT4_CC_UNBOUND	OCT4_CP_UNBOUND	NANOG_CC_UNBOUND	NANOG_CP_UNBOUND
NM_007606	Car3	OCT4_CC_UNBOUND	OCT4_CP_UNBOUND	NANOG_CC_BOUND	NANOG_CP_UNBOUND
NM_009801	Car2	OCT4_CC_UNBOUND	OCT4_CP_UNBOUND	NANOG_CC_UNBOUND	NANOG_CP_UNBOUND
NM_198405	Sirpb	OCT4_CC_UNBOUND	OCT4_CP_UNBOUND	NANOG_CC_UNBOUND	NANOG_CP_UNBOUND
NM_001002898		OCT4_CC_UNBOUND	OCT4_CP_UNBOUND	NANOG_CC_UNBOUND	NANOG_CP_UNBOUND
NM_178792		OCT4_CC_UNBOUND	OCT4_CP_UNBOUND	NANOG_CC_UNBOUND	NANOG_CP_UNBOUND
NM_172677	Ythdf3	OCT4_CC_UNBOUND	OCT4_CP_UNBOUND	NANOG_CC_UNBOUND	NANOG_CP_UNBOUND
NM_021560	Bhlhb5	OCT4_CC_UNBOUND	OCT4_CP_UNBOUND	NANOG_CC_UNBOUND	NANOG_CP_UNBOUND
NM_007825	Cyp7b1	OCT4_CC_UNBOUND	OCT4_CP_UNBOUND	NANOG_CC_UNBOUND	NANOG_CP_UNBOUND
NM_028840	Armc1	OCT4_CC_UNBOUND	OCT4_CP_UNBOUND	NANOG_CC_UNBOUND	NANOG_CP_UNBOUND
NM_026182	1300002C08Rik	OCT4_CC_UNBOUND	OCT4_CP_BOUND	NANOG_CC_UNBOUND	NANOG_CP_UNBOUND
NM_008802	Pde7a	OCT4_CC_UNBOUND	OCT4_CP_UNBOUND	NANOG_CC_UNBOUND	NANOG_CP_UNBOUND
NM_025489	Dnajc5b	OCT4_CC_UNBOUND	OCT4_CP_UNBOUND	NANOG_CC_UNBOUND	NANOG_CP_UNBOUND
NM_205769	Crh	OCT4_CC_UNBOUND	OCT4_CP_UNBOUND	NANOG_CC_UNBOUND	NANOG_CP_UNBOUND
NM_027561	4632415L05Rik	OCT4_CC_UNBOUND	OCT4_CP_UNBOUND	NANOG_CC_UNBOUND	NANOG_CP_UNBOUND
NM_001042611		OCT4_CC_UNBOUND	OCT4_CP_UNBOUND	NANOG_CC_UNBOUND	NANOG_CP_UNBOUND
NM_007752		OCT4_CC_UNBOUND	OCT4_CP_UNBOUND	NANOG_CC_UNBOUND	NANOG_CP_UNBOUND
NM_080634	Hps3	OCT4_CC_UNBOUND	OCT4_CP_UNBOUND	NANOG_CC_UNBOUND	NANOG_CP_UNBOUND
NM_144959	Smarca3	OCT4_CC_BOUND	OCT4_CP_UNBOUND	NANOG_CC_UNBOUND	NANOG_CP_UNBOUND
NM_009210		OCT4_CC_BOUND	OCT4_CP_UNBOUND	NANOG_CC_UNBOUND	NANOG_CP_UNBOUND
NM_013755	Gyg1	OCT4_CC_UNBOUND	OCT4_CP_UNBOUND	NANOG_CC_UNBOUND	NANOG_CP_UNBOUND
NM_007753	Cpa3	OCT4_CC_UNBOUND	OCT4_CP_UNBOUND	NANOG_CC_UNBOUND	NANOG_CP_UNBOUND
NM_029706		OCT4_CC_UNBOUND	OCT4_CP_UNBOUND	NANOG_CC_UNBOUND	NANOG_CP_UNBOUND
NM_175086	Agtr1b	OCT4_CC_UNBOUND	OCT4_CP_UNBOUND	NANOG_CC_UNBOUND	NANOG_CP_UNBOUND
NM_030732	Tbl1xr1	OCT4_CC_UNBOUND	OCT4_CP_UNBOUND	NANOG_CC_UNBOUND	NANOG_CP_BOUND
NM_138666	Nlgn1	OCT4_CC_UNBOUND	OCT4_CP_UNBOUND	NANOG_CC_UNBOUND	NANOG_CP_UNBOUND
NM_029150	Spata16	OCT4_CC_UNBOUND	OCT4_CP_UNBOUND	NANOG_CC_UNBOUND	NANOG_CP_UNBOUND
NM_027583	Spata16	OCT4_CC_UNBOUND	OCT4_CP_UNBOUND	NANOG_CC_UNBOUND	NANOG_CP_UNBOUND
NM_007900	Ect2	OCT4_CC_UNBOUND	OCT4_CP_UNBOUND	NANOG_CC_UNBOUND	NANOG_CP_UNBOUND
NM_178772		OCT4_CC_UNBOUND	OCT4_CP_UNBOUND	NANOG_CC_UNBOUND	NANOG_CP_UNBOUND
NM_009425	Tnfsf10	OCT4_CC_UNBOUND	OCT4_CP_UNBOUND	NANOG_CC_UNBOUND	NANOG_CP_UNBOUND
NM_177330	Ghsr	OCT4_CC_UNBOUND	OCT4_CP_UNBOUND	NANOG_CC_UNBOUND	NANOG_CP_UNBOUND
NM_173182	Fndc3b	OCT4_CC_UNBOUND	OCT4_CP_UNBOUND	NANOG_CC_UNBOUND	NANOG_CP_UNBOUND
NM_008875	Pld1	OCT4_CC_UNBOUND	OCT4_CP_UNBOUND	NANOG_CC_UNBOUND	NANOG_CP_UNBOUND
NM_031197	Slc2a2	OCT4_CC_UNBOUND	OCT4_CP_UNBOUND	NANOG_CC_UNBOUND	NANOG_CP_UNBOUND
NM_177586	Eif5a2	OCT4_CC_UNBOUND	OCT4_CP_UNBOUND	NANOG_CC_UNBOUND	NANOG_CP_UNBOUND
NM_026517	3110001N18Rik	OCT4_CC_UNBOUND	OCT4_CP_UNBOUND	NANOG_CC_UNBOUND	NANOG_CP_UNBOUND
NM_007963		OCT4_CC_UNBOUND	OCT4_CP_UNBOUND	NANOG_CC_UNBOUND	NANOG_CP_UNBOUND
NM_021442	Mds1	OCT4_CC_UNBOUND	OCT4_CP_UNBOUND	NANOG_CC_UNBOUND	NANOG_CP_UNBOUND
NM_001024723		OCT4_CC_UNBOUND	OCT4_CP_UNBOUND	NANOG_CC_UNBOUND	NANOG_CP_UNBOUND
NM_029690	Arpm1	OCT4_CC_UNBOUND	OCT4_CP_UNBOUND	NANOG_CC_UNBOUND	NANOG_CP_UNBOUND
NM_030557	Mynn	OCT4_CC_BOUND	OCT4_CP_UNBOUND	NANOG_CC_UNBOUND	NANOG_CP_UNBOUND
NM_027941		OCT4_CC_UNBOUND	OCT4_CP_UNBOUND	NANOG_CC_BOUND	NANOG_CP_BOUND
NM_026668		OCT4_CC_UNBOUND	OCT4_CP_UNBOUND	NANOG_CC_BOUND	NANOG_CP_BOUND
NM_029489	Samd7	OCT4_CC_UNBOUND	OCT4_CP_UNBOUND	NANOG_CC_UNBOUND	NANOG_CP_UNBOUND
NM_027016	Tloc1	OCT4_CC_UNBOUND	OCT4_CP_UNBOUND	NANOG_CC_UNBOUND	NANOG_CP_UNBOUND
NM_153421	Phc3	OCT4_CC_UNBOUND	OCT4_CP_UNBOUND	NANOG_CC_UNBOUND	NANOG_CP_UNBOUND
NM_008857	Prkci	OCT4_CC_UNBOUND	OCT4_CP_UNBOUND	NANOG_CC_UNBOUND	NANOG_CP_UNBOUND
NM_001039090		OCT4_CC_UNBOUND	OCT4_CP_BOUND	NANOG_CC_UNBOUND	NANOG_CP_UNBOUND
NM_011386		OCT4_CC_UNBOUND	OCT4_CP_BOUND	NANOG_CC_UNBOUND	NANOG_CP_UNBOUND
NM_008770	Cldn11	OCT4_CC_UNBOUND	OCT4_CP_UNBOUND	NANOG_CC_UNBOUND	NANOG_CP_UNBOUND
NM_172861	BC061928	OCT4_CC_UNBOUND	OCT4_CP_UNBOUND	NANOG_CC_UNBOUND	NANOG_CP_UNBOUND
NM_001033479		OCT4_CC_UNBOUND	OCT4_CP_UNBOUND	NANOG_CC_UNBOUND	NANOG_CP_UNBOUND
NM_028231	Kcnmb2	OCT4_CC_UNBOUND	OCT4_CP_UNBOUND	NANOG_CC_BOUND	NANOG_CP_UNBOUND
NM_009517	Wig1	OCT4_CC_UNBOUND	OCT4_CP_UNBOUND	NANOG_CC_UNBOUND	NANOG_CP_UNBOUND
NM_026249	4930429B21Rik	OCT4_CC_UNBOUND	OCT4_CP_UNBOUND	NANOG_CC_UNBOUND	NANOG_CP_UNBOUND
NM_008839		OCT4_CC_UNBOUND	OCT4_CP_UNBOUND	NANOG_CC_UNBOUND	NANOG_CP_UNBOUND
NM_144519	Zfp639	OCT4_CC_UNBOUND	OCT4_CP_UNBOUND	NANOG_CC_UNBOUND	NANOG_CP_UNBOUND
NM_024200	Mfn1	OCT4_CC_UNBOUND	OCT4_CP_UNBOUND	NANOG_CC_UNBOUND	NANOG_CP_UNBOUND
NM_013531	Gnb4	OCT4_CC_UNBOUND	OCT4_CP_UNBOUND	NANOG_CC_UNBOUND	NANOG_CP_UNBOUND
NM_019673	Actl6a	OCT4_CC_UNBOUND	OCT4_CP_UNBOUND	NANOG_CC_BOUND	NANOG_CP_UNBOUND
NM_029017	Mrpl47	OCT4_CC_UNBOUND	OCT4_CP_UNBOUND	NANOG_CC_UNBOUND	NANOG_CP_UNBOUND
NM_025316	Ndufb5	OCT4_CC_UNBOUND	OCT4_CP_UNBOUND	NANOG_CC_UNBOUND	NANOG_CP_UNBOUND
NM_001013024	Usp13	OCT4_CC_UNBOUND	OCT4_CP_UNBOUND	NANOG_CC_UNBOUND	NANOG_CP_UNBOUND
NM_021483	Pex2	OCT4_CC_UNBOUND	OCT4_CP_UNBOUND	NANOG_CC_UNBOUND	NANOG_CP_UNBOUND
NM_027619		OCT4_CC_UNBOUND	OCT4_CP_UNBOUND	NANOG_CC_UNBOUND	NANOG_CP_UNBOUND
NM_025978	Ttc14	OCT4_CC_UNBOUND	OCT4_CP_UNBOUND	NANOG_CC_UNBOUND	NANOG_CP_UNBOUND
NM_026222	D3Ertd789e	OCT4_CC_UNBOUND	OCT4_CP_UNBOUND	NANOG_CC_UNBOUND	NANOG_CP_UNBOUND
NM_008053	Fxr1h	OCT4_CC_UNBOUND	OCT4_CP_UNBOUND	NANOG_CC_UNBOUND	NANOG_CP_UNBOUND
NM_001026211		OCT4_CC_UNBOUND	OCT4_CP_UNBOUND	NANOG_CC_UNBOUND	NANOG_CP_UNBOUND
NM_026332	1810055D05Rik	OCT4_CC_UNBOUND	OCT4_CP_UNBOUND	NANOG_CC_UNBOUND	NANOG_CP_UNBOUND
NM_011443	Sox2	OCT4_CC_BOUND	OCT4_CP_BOUND	NANOG_CC_BOUND	NANOG_CP_BOUND
NM_029570	Atp11b	OCT4_CC_UNBOUND	OCT4_CP_UNBOUND	NANOG_CC_BOUND	NANOG_CP_UNBOUND
NM_033623	Tes3	OCT4_CC_UNBOUND	OCT4_CP_UNBOUND	NANOG_CC_UNBOUND	NANOG_CP_UNBOUND
NM_023644	Mccc1	OCT4_CC_UNBOUND	OCT4_CP_UNBOUND	NANOG_CC_UNBOUND	NANOG_CP_UNBOUND
NM_001039096		OCT4_CC_UNBOUND	OCT4_CP_UNBOUND	NANOG_CC_UNBOUND	NANOG_CP_UNBOUND
NM_178418	BC050811	OCT4_CC_UNBOUND	OCT4_CP_UNBOUND	NANOG_CC_UNBOUND	NANOG_CP_UNBOUND
NM_172678	Acad9	OCT4_CC_UNBOUND	OCT4_CP_UNBOUND	NANOG_CC_UNBOUND	NANOG_CP_UNBOUND
NM_198192		OCT4_CC_BOUND	OCT4_CP_UNBOUND	NANOG_CC_BOUND	NANOG_CP_BOUND
NM_009673	Anxa5	OCT4_CC_UNBOUND	OCT4_CP_UNBOUND	NANOG_CC_UNBOUND	NANOG_CP_UNBOUND
NM_019393	Exosc9	OCT4_CC_UNBOUND	OCT4_CP_UNBOUND	NANOG_CC_UNBOUND	NANOG_CP_UNBOUND
NM_009828	Ccna2	OCT4_CC_UNBOUND	OCT4_CP_UNBOUND	NANOG_CC_UNBOUND	NANOG_CP_UNBOUND
NM_027810	Bbs7	OCT4_CC_UNBOUND	OCT4_CP_UNBOUND	NANOG_CC_UNBOUND	NANOG_CP_UNBOUND
NM_019510	Trpc3	OCT4_CC_UNBOUND	OCT4_CP_UNBOUND	NANOG_CC_UNBOUND	NANOG_CP_UNBOUND
NM_009350	Tenr	OCT4_CC_UNBOUND	OCT4_CP_UNBOUND	NANOG_CC_UNBOUND	NANOG_CP_UNBOUND
NM_008366	Il2	OCT4_CC_UNBOUND	OCT4_CP_UNBOUND	NANOG_CC_UNBOUND	NANOG_CP_UNBOUND
NM_021782	Il21	OCT4_CC_UNBOUND	OCT4_CP_UNBOUND	NANOG_CC_UNBOUND	NANOG_CP_UNBOUND
NM_145825	Cetn4	OCT4_CC_UNBOUND	OCT4_CP_UNBOUND	NANOG_CC_UNBOUND	NANOG_CP_UNBOUND
NM_001008502	Gm1805	OCT4_CC_BOUND	OCT4_CP_UNBOUND	NANOG_CC_UNBOUND	NANOG_CP_UNBOUND
NM_177853	A930011G24	OCT4_CC_UNBOUND	OCT4_CP_UNBOUND	NANOG_CC_UNBOUND	NANOG_CP_UNBOUND
NM_008006		OCT4_CC_UNBOUND	OCT4_CP_UNBOUND	NANOG_CC_UNBOUND	NANOG_CP_UNBOUND
NM_153561	Nudt6	OCT4_CC_UNBOUND	OCT4_CP_UNBOUND	NANOG_CC_UNBOUND	NANOG_CP_UNBOUND
NM_021343	Spata5	OCT4_CC_UNBOUND	OCT4_CP_UNBOUND	NANOG_CC_UNBOUND	NANOG_CP_UNBOUND
NM_011896	Spry1	OCT4_CC_UNBOUND	OCT4_CP_UNBOUND	NANOG_CC_UNBOUND	NANOG_CP_UNBOUND
NM_198657	LOC381438	OCT4_CC_UNBOUND	OCT4_CP_UNBOUND	NANOG_CC_UNBOUND	NANOG_CP_UNBOUND
NM_001033198		OCT4_CC_UNBOUND	OCT4_CP_UNBOUND	NANOG_CC_UNBOUND	NANOG_CP_UNBOUND
NM_183221		OCT4_CC_UNBOUND	OCT4_CP_UNBOUND	NANOG_CC_UNBOUND	NANOG_CP_UNBOUND
NM_175515	Pdzk6	OCT4_CC_UNBOUND	OCT4_CP_UNBOUND	NANOG_CC_UNBOUND	NANOG_CP_UNBOUND
NM_178386	Slc25a31	OCT4_CC_BOUND	OCT4_CP_UNBOUND	NANOG_CC_UNBOUND	NANOG_CP_UNBOUND
NM_011020	Hspa4l	OCT4_CC_UNBOUND	OCT4_CP_UNBOUND	NANOG_CC_UNBOUND	NANOG_CP_UNBOUND
NM_173169		OCT4_CC_UNBOUND	OCT4_CP_UNBOUND	NANOG_CC_UNBOUND	NANOG_CP_UNBOUND
NM_011495	Plk4	OCT4_CC_UNBOUND	OCT4_CP_UNBOUND	NANOG_CC_UNBOUND	NANOG_CP_UNBOUND
NM_028140	2810423E13Rik	OCT4_CC_UNBOUND	OCT4_CP_UNBOUND	NANOG_CC_UNBOUND	NANOG_CP_UNBOUND
NM_026622		OCT4_CC_UNBOUND	OCT4_CP_UNBOUND	NANOG_CC_UNBOUND	NANOG_CP_UNBOUND
NM_028494	1700034I23Rik	OCT4_CC_UNBOUND	OCT4_CP_UNBOUND	NANOG_CC_UNBOUND	NANOG_CP_UNBOUND
NM_001040399		OCT4_CC_UNBOUND	OCT4_CP_UNBOUND	NANOG_CC_UNBOUND	NANOG_CP_UNBOUND
NM_027663		OCT4_CC_UNBOUND	OCT4_CP_UNBOUND	NANOG_CC_UNBOUND	NANOG_CP_UNBOUND
NM_172303	Phf17	OCT4_CC_UNBOUND	OCT4_CP_UNBOUND	NANOG_CC_UNBOUND	NANOG_CP_UNBOUND
NM_028667	2810009O15Rik	OCT4_CC_UNBOUND	OCT4_CP_UNBOUND	NANOG_CC_UNBOUND	NANOG_CP_UNBOUND
NM_011043	Pcdh10	OCT4_CC_UNBOUND	OCT4_CP_UNBOUND	NANOG_CC_UNBOUND	NANOG_CP_UNBOUND
NM_025493	1700018B24Rik	OCT4_CC_UNBOUND	OCT4_CP_UNBOUND	NANOG_CC_UNBOUND	NANOG_CP_UNBOUND
NM_130448	Pcdh18	OCT4_CC_UNBOUND	OCT4_CP_UNBOUND	NANOG_CC_UNBOUND	NANOG_CP_UNBOUND
NM_011990	Slc7a11	OCT4_CC_UNBOUND	OCT4_CP_UNBOUND	NANOG_CC_UNBOUND	NANOG_CP_UNBOUND
NM_009834	Ccrn4l	OCT4_CC_UNBOUND	OCT4_CP_UNBOUND	NANOG_CC_UNBOUND	NANOG_CP_BOUND
NM_023502	Elf2	OCT4_CC_UNBOUND	OCT4_CP_UNBOUND	NANOG_CC_UNBOUND	NANOG_CP_UNBOUND
NM_026358	4930583H14Rik	OCT4_CC_BOUND	OCT4_CP_UNBOUND	NANOG_CC_UNBOUND	NANOG_CP_UNBOUND
NM_025523	Ndufc1	OCT4_CC_UNBOUND	OCT4_CP_UNBOUND	NANOG_CC_UNBOUND	NANOG_CP_UNBOUND
NM_053089	Narg1	OCT4_CC_UNBOUND	OCT4_CP_UNBOUND	NANOG_CC_UNBOUND	NANOG_CP_UNBOUND
NM_016858		OCT4_CC_UNBOUND	OCT4_CP_UNBOUND	NANOG_CC_UNBOUND	NANOG_CP_UNBOUND
NM_080793		OCT4_CC_BOUND	OCT4_CP_UNBOUND	NANOG_CC_UNBOUND	NANOG_CP_UNBOUND
NM_174995		OCT4_CC_UNBOUND	OCT4_CP_UNBOUND	NANOG_CC_UNBOUND	NANOG_CP_UNBOUND
NM_001004176		OCT4_CC_UNBOUND	OCT4_CP_UNBOUND	NANOG_CC_UNBOUND	NANOG_CP_UNBOUND
NM_019739	Foxo1	OCT4_CC_UNBOUND	OCT4_CP_UNBOUND	NANOG_CC_UNBOUND	NANOG_CP_UNBOUND
NM_026225	Cog6	OCT4_CC_UNBOUND	OCT4_CP_UNBOUND	NANOG_CC_UNBOUND	NANOG_CP_UNBOUND
NM_175386	2810489O06Rik	OCT4_CC_UNBOUND	OCT4_CP_UNBOUND	NANOG_CC_UNBOUND	NANOG_CP_UNBOUND
NM_172501		OCT4_CC_UNBOUND	OCT4_CP_UNBOUND	NANOG_CC_UNBOUND	NANOG_CP_BOUND
NM_173382	2810046L04Rik	OCT4_CC_UNBOUND	OCT4_CP_UNBOUND	NANOG_CC_UNBOUND	NANOG_CP_BOUND
NM_153156		OCT4_CC_UNBOUND	OCT4_CP_UNBOUND	NANOG_CC_UNBOUND	NANOG_CP_UNBOUND
NM_172862		OCT4_CC_UNBOUND	OCT4_CP_UNBOUND	NANOG_CC_UNBOUND	NANOG_CP_UNBOUND
NM_026435	1810045K17Rik	OCT4_CC_UNBOUND	OCT4_CP_UNBOUND	NANOG_CC_UNBOUND	NANOG_CP_UNBOUND
NM_016984	Trpc4	OCT4_CC_UNBOUND	OCT4_CP_UNBOUND	NANOG_CC_UNBOUND	NANOG_CP_UNBOUND
NM_015784	Postn	OCT4_CC_UNBOUND	OCT4_CP_UNBOUND	NANOG_CC_UNBOUND	NANOG_CP_UNBOUND
NM_019995	D3Ertd300e	OCT4_CC_BOUND	OCT4_CP_UNBOUND	NANOG_CC_UNBOUND	NANOG_CP_UNBOUND
NM_027148	Exosc8	OCT4_CC_UNBOUND	OCT4_CP_UNBOUND	NANOG_CC_UNBOUND	NANOG_CP_UNBOUND
NM_025442	Alg5	OCT4_CC_UNBOUND	OCT4_CP_UNBOUND	NANOG_CC_UNBOUND	NANOG_CP_UNBOUND
NM_019483	Smad9	OCT4_CC_UNBOUND	OCT4_CP_UNBOUND	NANOG_CC_UNBOUND	NANOG_CP_UNBOUND
NM_133231	Rfxap	OCT4_CC_UNBOUND	OCT4_CP_UNBOUND	NANOG_CC_UNBOUND	NANOG_CP_UNBOUND
NM_177854	6030405A18	OCT4_CC_UNBOUND	OCT4_CP_UNBOUND	NANOG_CC_UNBOUND	NANOG_CP_UNBOUND
NM_007628	Ccna1	OCT4_CC_UNBOUND	OCT4_CP_UNBOUND	NANOG_CC_UNBOUND	NANOG_CP_UNBOUND
NM_144895	Spg20	OCT4_CC_UNBOUND	OCT4_CP_UNBOUND	NANOG_CC_UNBOUND	NANOG_CP_UNBOUND
NM_177203	A730037C10Rik	OCT4_CC_UNBOUND	OCT4_CP_UNBOUND	NANOG_CC_UNBOUND	NANOG_CP_UNBOUND
NM_028937		OCT4_CC_UNBOUND	OCT4_CP_UNBOUND	NANOG_CC_UNBOUND	NANOG_CP_UNBOUND
NM_019978	Dcamkl1	OCT4_CC_UNBOUND	OCT4_CP_UNBOUND	NANOG_CC_UNBOUND	NANOG_CP_UNBOUND
NM_010750	Mab21l1	OCT4_CC_UNBOUND	OCT4_CP_UNBOUND	NANOG_CC_UNBOUND	NANOG_CP_UNBOUND
NM_001033816		OCT4_CC_UNBOUND	OCT4_CP_UNBOUND	NANOG_CC_UNBOUND	NANOG_CP_UNBOUND
NM_008536	Tm4sf1	OCT4_CC_UNBOUND	OCT4_CP_UNBOUND	NANOG_CC_UNBOUND	NANOG_CP_UNBOUND
NM_145539	Tm4sf4	OCT4_CC_UNBOUND	OCT4_CP_UNBOUND	NANOG_CC_UNBOUND	NANOG_CP_UNBOUND
NM_133784	Wwtr1	OCT4_CC_BOUND	OCT4_CP_UNBOUND	NANOG_CC_BOUND	NANOG_CP_UNBOUND
NM_175095	Commd2	OCT4_CC_UNBOUND	OCT4_CP_BOUND	NANOG_CC_UNBOUND	NANOG_CP_UNBOUND
NM_001033349		OCT4_CC_UNBOUND	OCT4_CP_UNBOUND	NANOG_CC_UNBOUND	NANOG_CP_UNBOUND
NM_011883	Rnf13	OCT4_CC_UNBOUND	OCT4_CP_UNBOUND	NANOG_CC_BOUND	NANOG_CP_UNBOUND
NM_019410	Pfn2	OCT4_CC_UNBOUND	OCT4_CP_UNBOUND	NANOG_CC_UNBOUND	NANOG_CP_UNBOUND
NM_030685	D3Ucla1	OCT4_CC_UNBOUND	OCT4_CP_UNBOUND	NANOG_CC_UNBOUND	NANOG_CP_UNBOUND
NM_001005509	D3Ertd194e	OCT4_CC_UNBOUND	OCT4_CP_UNBOUND	NANOG_CC_UNBOUND	NANOG_CP_UNBOUND
NM_001040396		OCT4_CC_UNBOUND	OCT4_CP_UNBOUND	NANOG_CC_UNBOUND	NANOG_CP_UNBOUND
NM_009174	Siah2	OCT4_CC_UNBOUND	OCT4_CP_UNBOUND	NANOG_CC_UNBOUND	NANOG_CP_UNBOUND
NM_153384	Ush3a	OCT4_CC_UNBOUND	OCT4_CP_UNBOUND	NANOG_CC_UNBOUND	NANOG_CP_UNBOUND
NM_153385	Ush3a	OCT4_CC_UNBOUND	OCT4_CP_UNBOUND	NANOG_CC_UNBOUND	NANOG_CP_UNBOUND
NM_153386	Ush3a	OCT4_CC_UNBOUND	OCT4_CP_UNBOUND	NANOG_CC_UNBOUND	NANOG_CP_UNBOUND
NM_173398	Gpr171	OCT4_CC_UNBOUND	OCT4_CP_UNBOUND	NANOG_CC_UNBOUND	NANOG_CP_UNBOUND
NM_001008497		OCT4_CC_UNBOUND	OCT4_CP_UNBOUND	NANOG_CC_UNBOUND	NANOG_CP_UNBOUND
NM_133200	P2ry14	OCT4_CC_UNBOUND	OCT4_CP_UNBOUND	NANOG_CC_UNBOUND	NANOG_CP_UNBOUND
NM_177165	F630111L10Rik	OCT4_CC_UNBOUND	OCT4_CP_UNBOUND	NANOG_CC_UNBOUND	NANOG_CP_UNBOUND
NM_032399	Gpr87	OCT4_CC_UNBOUND	OCT4_CP_UNBOUND	NANOG_CC_UNBOUND	NANOG_CP_UNBOUND
NM_028808	P2ry13	OCT4_CC_UNBOUND	OCT4_CP_UNBOUND	NANOG_CC_UNBOUND	NANOG_CP_UNBOUND
NM_027571		OCT4_CC_UNBOUND	OCT4_CP_UNBOUND	NANOG_CC_UNBOUND	NANOG_CP_UNBOUND
NM_177661	C130079G13Rik	OCT4_CC_UNBOUND	OCT4_CP_UNBOUND	NANOG_CC_UNBOUND	NANOG_CP_BOUND
NM_023383	Aadac	OCT4_CC_UNBOUND	OCT4_CP_UNBOUND	NANOG_CC_UNBOUND	NANOG_CP_UNBOUND
NM_032400	Sucnr1	OCT4_CC_UNBOUND	OCT4_CP_UNBOUND	NANOG_CC_UNBOUND	NANOG_CP_UNBOUND
NM_020007	Mbnl1	OCT4_CC_UNBOUND	OCT4_CP_UNBOUND	NANOG_CC_UNBOUND	NANOG_CP_UNBOUND
NM_008772	P2ry1	OCT4_CC_UNBOUND	OCT4_CP_UNBOUND	NANOG_CC_UNBOUND	NANOG_CP_UNBOUND
NM_028712	Rap2b	OCT4_CC_UNBOUND	OCT4_CP_UNBOUND	NANOG_CC_UNBOUND	NANOG_CP_UNBOUND
NM_028136	Dhx36	OCT4_CC_UNBOUND	OCT4_CP_UNBOUND	NANOG_CC_UNBOUND	NANOG_CP_BOUND
NM_177346	Gpr149	OCT4_CC_UNBOUND	OCT4_CP_UNBOUND	NANOG_CC_UNBOUND	NANOG_CP_UNBOUND
NM_008604	Mme	OCT4_CC_UNBOUND	OCT4_CP_UNBOUND	NANOG_CC_UNBOUND	NANOG_CP_UNBOUND
NM_183191	Plcl3	OCT4_CC_UNBOUND	OCT4_CP_UNBOUND	NANOG_CC_UNBOUND	NANOG_CP_UNBOUND
NM_177856	E130311K13	OCT4_CC_UNBOUND	OCT4_CP_UNBOUND	NANOG_CC_UNBOUND	NANOG_CP_UNBOUND
NM_015728	Slc33a1	OCT4_CC_UNBOUND	OCT4_CP_UNBOUND	NANOG_CC_UNBOUND	NANOG_CP_UNBOUND
NM_001033300		OCT4_CC_UNBOUND	OCT4_CP_UNBOUND	NANOG_CC_UNBOUND	NANOG_CP_UNBOUND
NM_019918	V2R2	OCT4_CC_BOUND	OCT4_CP_UNBOUND	NANOG_CC_UNBOUND	NANOG_CP_UNBOUND
NM_175670		OCT4_CC_UNBOUND	OCT4_CP_UNBOUND	NANOG_CC_UNBOUND	NANOG_CP_UNBOUND
NM_175674		OCT4_CC_UNBOUND	OCT4_CP_UNBOUND	NANOG_CC_UNBOUND	NANOG_CP_UNBOUND
NM_010597	Kcnab1	OCT4_CC_UNBOUND	OCT4_CP_UNBOUND	NANOG_CC_UNBOUND	NANOG_CP_UNBOUND
NM_026155	Ssr3	OCT4_CC_UNBOUND	OCT4_CP_UNBOUND	NANOG_CC_UNBOUND	NANOG_CP_UNBOUND
NM_001033527		OCT4_CC_UNBOUND	OCT4_CP_UNBOUND	NANOG_CC_UNBOUND	NANOG_CP_UNBOUND
NM_178892	Tiparp	OCT4_CC_UNBOUND	OCT4_CP_UNBOUND	NANOG_CC_UNBOUND	NANOG_CP_UNBOUND
NM_001037923		OCT4_CC_UNBOUND	OCT4_CP_UNBOUND	NANOG_CC_UNBOUND	NANOG_CP_UNBOUND
NM_019937	Ccnl1	OCT4_CC_UNBOUND	OCT4_CP_UNBOUND	NANOG_CC_UNBOUND	NANOG_CP_UNBOUND
NM_028357	Veph1	OCT4_CC_UNBOUND	OCT4_CP_UNBOUND	NANOG_CC_UNBOUND	NANOG_CP_UNBOUND
NM_145820		OCT4_CC_UNBOUND	OCT4_CP_UNBOUND	NANOG_CC_UNBOUND	NANOG_CP_UNBOUND
NM_008987	Ptx3	OCT4_CC_BOUND	OCT4_CP_UNBOUND	NANOG_CC_UNBOUND	NANOG_CP_UNBOUND
NM_013665	Shox2	OCT4_CC_UNBOUND	OCT4_CP_UNBOUND	NANOG_CC_UNBOUND	NANOG_CP_UNBOUND
NM_025822	Rsrc1	OCT4_CC_UNBOUND	OCT4_CP_UNBOUND	NANOG_CC_UNBOUND	NANOG_CP_UNBOUND
NM_010801	Mlf1	OCT4_CC_BOUND	OCT4_CP_UNBOUND	NANOG_CC_UNBOUND	NANOG_CP_UNBOUND
NM_001039543		OCT4_CC_BOUND	OCT4_CP_UNBOUND	NANOG_CC_UNBOUND	NANOG_CP_UNBOUND
NM_138591	Gfm1	OCT4_CC_UNBOUND	OCT4_CP_UNBOUND	NANOG_CC_UNBOUND	NANOG_CP_UNBOUND
NM_016753	Lxn	OCT4_CC_UNBOUND	OCT4_CP_UNBOUND	NANOG_CC_UNBOUND	NANOG_CP_UNBOUND
NM_025813	Mfsd1	OCT4_CC_UNBOUND	OCT4_CP_UNBOUND	NANOG_CC_UNBOUND	NANOG_CP_UNBOUND
NM_177585	D230050A05	OCT4_CC_UNBOUND	OCT4_CP_UNBOUND	NANOG_CC_UNBOUND	NANOG_CP_UNBOUND
NM_013928		OCT4_CC_UNBOUND	OCT4_CP_UNBOUND	NANOG_CC_UNBOUND	NANOG_CP_UNBOUND
NM_008351		OCT4_CC_UNBOUND	OCT4_CP_UNBOUND	NANOG_CC_UNBOUND	NANOG_CP_BOUND
NM_026641	Wdr56	OCT4_CC_UNBOUND	OCT4_CP_UNBOUND	NANOG_CC_UNBOUND	NANOG_CP_UNBOUND
NM_133786	Smc4l1	OCT4_CC_UNBOUND	OCT4_CP_UNBOUND	NANOG_CC_UNBOUND	NANOG_CP_UNBOUND
NM_025863		OCT4_CC_UNBOUND	OCT4_CP_UNBOUND	NANOG_CC_UNBOUND	NANOG_CP_UNBOUND
NM_008467	Kpna4	OCT4_CC_UNBOUND	OCT4_CP_BOUND	NANOG_CC_UNBOUND	NANOG_CP_UNBOUND
NM_178726	Ppm1l	OCT4_CC_UNBOUND	OCT4_CP_UNBOUND	NANOG_CC_UNBOUND	NANOG_CP_UNBOUND
NM_020026	B3galt3	OCT4_CC_UNBOUND	OCT4_CP_UNBOUND	NANOG_CC_BOUND	NANOG_CP_UNBOUND
NM_133787	Nmd3	OCT4_CC_BOUND	OCT4_CP_UNBOUND	NANOG_CC_UNBOUND	NANOG_CP_UNBOUND
NM_133675	1110032A04Rik	OCT4_CC_UNBOUND	OCT4_CP_UNBOUND	NANOG_CC_UNBOUND	NANOG_CP_UNBOUND
NM_001018031		OCT4_CC_UNBOUND	OCT4_CP_UNBOUND	NANOG_CC_UNBOUND	NANOG_CP_UNBOUND
NM_198864	Slitrk3	OCT4_CC_UNBOUND	OCT4_CP_UNBOUND	NANOG_CC_UNBOUND	NANOG_CP_UNBOUND
NM_009738	Bche	OCT4_CC_UNBOUND	OCT4_CP_UNBOUND	NANOG_CC_UNBOUND	NANOG_CP_UNBOUND
NM_172515	BC050789	OCT4_CC_UNBOUND	OCT4_CP_UNBOUND	NANOG_CC_UNBOUND	NANOG_CP_UNBOUND
NM_026460	Serpini2	OCT4_CC_UNBOUND	OCT4_CP_UNBOUND	NANOG_CC_UNBOUND	NANOG_CP_UNBOUND
NM_019745	Pdcd10	OCT4_CC_UNBOUND	OCT4_CP_UNBOUND	NANOG_CC_UNBOUND	NANOG_CP_UNBOUND
NM_009250	Serpini1	OCT4_CC_UNBOUND	OCT4_CP_UNBOUND	NANOG_CC_UNBOUND	NANOG_CP_UNBOUND
NM_175193	Golph4	OCT4_CC_UNBOUND	OCT4_CP_UNBOUND	NANOG_CC_UNBOUND	NANOG_CP_UNBOUND
NM_178673	Fstl5	OCT4_CC_UNBOUND	OCT4_CP_BOUND	NANOG_CC_UNBOUND	NANOG_CP_UNBOUND
NM_026352	Ppid	OCT4_CC_UNBOUND	OCT4_CP_UNBOUND	NANOG_CC_UNBOUND	NANOG_CP_UNBOUND
NM_025794	Etfdh	OCT4_CC_UNBOUND	OCT4_CP_UNBOUND	NANOG_CC_UNBOUND	NANOG_CP_UNBOUND
NM_212452		OCT4_CC_UNBOUND	OCT4_CP_UNBOUND	NANOG_CC_UNBOUND	NANOG_CP_UNBOUND
NM_027495	5730537D05Rik	OCT4_CC_UNBOUND	OCT4_CP_UNBOUND	NANOG_CC_UNBOUND	NANOG_CP_UNBOUND
NM_133187	1110032E23Rik	OCT4_CC_UNBOUND	OCT4_CP_UNBOUND	NANOG_CC_UNBOUND	NANOG_CP_UNBOUND
NM_013540	Gria2	OCT4_CC_BOUND	OCT4_CP_UNBOUND	NANOG_CC_UNBOUND	NANOG_CP_UNBOUND
NM_001039195		OCT4_CC_BOUND	OCT4_CP_UNBOUND	NANOG_CC_UNBOUND	NANOG_CP_UNBOUND
NM_010298	Glrb	OCT4_CC_UNBOUND	OCT4_CP_UNBOUND	NANOG_CC_UNBOUND	NANOG_CP_UNBOUND
NM_019971	Pdgfc	OCT4_CC_BOUND	OCT4_CP_BOUND	NANOG_CC_BOUND	NANOG_CP_BOUND
NM_177662	Ctso	OCT4_CC_UNBOUND	OCT4_CP_UNBOUND	NANOG_CC_UNBOUND	NANOG_CP_UNBOUND
NM_019911	Tdo2	OCT4_CC_UNBOUND	OCT4_CP_UNBOUND	NANOG_CC_UNBOUND	NANOG_CP_UNBOUND
NM_021370	Accn5	OCT4_CC_UNBOUND	OCT4_CP_UNBOUND	NANOG_CC_UNBOUND	NANOG_CP_UNBOUND
NM_017469	Gucy1b3	OCT4_CC_UNBOUND	OCT4_CP_UNBOUND	NANOG_CC_UNBOUND	NANOG_CP_UNBOUND
NM_021896	Gucy1a3	OCT4_CC_UNBOUND	OCT4_CP_UNBOUND	NANOG_CC_UNBOUND	NANOG_CP_UNBOUND
NM_008731		OCT4_CC_UNBOUND	OCT4_CP_UNBOUND	NANOG_CC_UNBOUND	NANOG_CP_UNBOUND
NM_023624	Lrat	OCT4_CC_UNBOUND	OCT4_CP_UNBOUND	NANOG_CC_UNBOUND	NANOG_CP_UNBOUND
NM_133862	Fgg	OCT4_CC_UNBOUND	OCT4_CP_UNBOUND	NANOG_CC_UNBOUND	NANOG_CP_UNBOUND
NM_010196	Fga	OCT4_CC_UNBOUND	OCT4_CP_UNBOUND	NANOG_CC_UNBOUND	NANOG_CP_UNBOUND
NM_181849	Fgb	OCT4_CC_UNBOUND	OCT4_CP_UNBOUND	NANOG_CC_UNBOUND	NANOG_CP_UNBOUND
NM_016784	Plrg1	OCT4_CC_UNBOUND	OCT4_CP_UNBOUND	NANOG_CC_UNBOUND	NANOG_CP_UNBOUND
NM_009144	Sfrp2	OCT4_CC_UNBOUND	OCT4_CP_UNBOUND	NANOG_CC_UNBOUND	NANOG_CP_UNBOUND
NM_011905	Tlr2	OCT4_CC_UNBOUND	OCT4_CP_UNBOUND	NANOG_CC_UNBOUND	NANOG_CP_UNBOUND
NM_172681	D930015E06Rik	OCT4_CC_UNBOUND	OCT4_CP_UNBOUND	NANOG_CC_UNBOUND	NANOG_CP_UNBOUND
NM_029797	2610034E18Rik	OCT4_CC_UNBOUND	OCT4_CP_UNBOUND	NANOG_CC_UNBOUND	NANOG_CP_UNBOUND
NM_030706		OCT4_CC_UNBOUND	OCT4_CP_UNBOUND	NANOG_CC_UNBOUND	NANOG_CP_UNBOUND
NM_001033301		OCT4_CC_UNBOUND	OCT4_CP_UNBOUND	NANOG_CC_UNBOUND	NANOG_CP_UNBOUND
NM_207278	Tigd4	OCT4_CC_UNBOUND	OCT4_CP_UNBOUND	NANOG_CC_BOUND	NANOG_CP_UNBOUND
NM_177260	9930117H01Rik	OCT4_CC_UNBOUND	OCT4_CP_UNBOUND	NANOG_CC_UNBOUND	NANOG_CP_UNBOUND
NM_080428	Fbxw7	OCT4_CC_UNBOUND	OCT4_CP_UNBOUND	NANOG_CC_UNBOUND	NANOG_CP_UNBOUND
NM_001040461		OCT4_CC_UNBOUND	OCT4_CP_UNBOUND	NANOG_CC_UNBOUND	NANOG_CP_UNBOUND
NM_144896	Pet112l	OCT4_CC_UNBOUND	OCT4_CP_UNBOUND	NANOG_CC_UNBOUND	NANOG_CP_UNBOUND
NM_172682	9930021J17Rik	OCT4_CC_UNBOUND	OCT4_CP_UNBOUND	NANOG_CC_UNBOUND	NANOG_CP_UNBOUND
NM_177130	4732486J07Rik	OCT4_CC_UNBOUND	OCT4_CP_UNBOUND	NANOG_CC_UNBOUND	NANOG_CP_UNBOUND
NM_001001650	Gm1019	OCT4_CC_UNBOUND	OCT4_CP_UNBOUND	NANOG_CC_BOUND	NANOG_CP_UNBOUND
NM_016959	Rps3a	OCT4_CC_UNBOUND	OCT4_CP_UNBOUND	NANOG_CC_UNBOUND	NANOG_CP_UNBOUND
NM_030695	Lrba	OCT4_CC_UNBOUND	OCT4_CP_UNBOUND	NANOG_CC_UNBOUND	NANOG_CP_UNBOUND
NM_011839	Mab21l2	OCT4_CC_UNBOUND	OCT4_CP_UNBOUND	NANOG_CC_UNBOUND	NANOG_CP_UNBOUND
NM_001039392		OCT4_CC_UNBOUND	OCT4_CP_UNBOUND	NANOG_CC_UNBOUND	NANOG_CP_UNBOUND
NM_025284	Tmsb10,Tmsb10,Tmsb10	OCT4_CC_UNBOUND	OCT4_CP_UNBOUND	NANOG_CC_UNBOUND	NANOG_CP_UNBOUND
NM_027539	Dcamkl2	OCT4_CC_UNBOUND	OCT4_CP_UNBOUND	NANOG_CC_UNBOUND	NANOG_CP_UNBOUND
NM_007640		OCT4_CC_UNBOUND	OCT4_CP_UNBOUND	NANOG_CC_UNBOUND	NANOG_CP_UNBOUND
NM_007639	Cd1d1	OCT4_CC_UNBOUND	OCT4_CP_UNBOUND	NANOG_CC_UNBOUND	NANOG_CP_UNBOUND
NM_130867		OCT4_CC_UNBOUND	OCT4_CP_UNBOUND	NANOG_CC_UNBOUND	NANOG_CP_UNBOUND
NM_030707	Msr2	OCT4_CC_UNBOUND	OCT4_CP_UNBOUND	NANOG_CC_UNBOUND	NANOG_CP_UNBOUND
NM_009690	Cd5l	OCT4_CC_UNBOUND	OCT4_CP_UNBOUND	NANOG_CC_UNBOUND	NANOG_CP_UNBOUND
NM_178165	Fcrl1	OCT4_CC_UNBOUND	OCT4_CP_UNBOUND	NANOG_CC_UNBOUND	NANOG_CP_UNBOUND
NM_153090		OCT4_CC_UNBOUND	OCT4_CP_UNBOUND	NANOG_CC_UNBOUND	NANOG_CP_UNBOUND
NM_183222	Fcrl5	OCT4_CC_BOUND	OCT4_CP_UNBOUND	NANOG_CC_UNBOUND	NANOG_CP_UNBOUND
NM_012051	Etv3	OCT4_CC_UNBOUND	OCT4_CP_UNBOUND	NANOG_CC_UNBOUND	NANOG_CP_UNBOUND
NM_001003912	Arhgef11	OCT4_CC_UNBOUND	OCT4_CP_UNBOUND	NANOG_CC_UNBOUND	NANOG_CP_UNBOUND
NM_001032413		OCT4_CC_UNBOUND	OCT4_CP_UNBOUND	NANOG_CC_UNBOUND	NANOG_CP_UNBOUND
NM_001032414		OCT4_CC_UNBOUND	OCT4_CP_UNBOUND	NANOG_CC_UNBOUND	NANOG_CP_UNBOUND
NM_028460	3110045G13Rik	OCT4_CC_UNBOUND	OCT4_CP_UNBOUND	NANOG_CC_UNBOUND	NANOG_CP_UNBOUND
NM_152799	3110045G13Rik	OCT4_CC_UNBOUND	OCT4_CP_UNBOUND	NANOG_CC_UNBOUND	NANOG_CP_UNBOUND
NM_011832	Insrr	OCT4_CC_UNBOUND	OCT4_CP_UNBOUND	NANOG_CC_UNBOUND	NANOG_CP_UNBOUND
NM_021309	Sh2d2a	OCT4_CC_UNBOUND	OCT4_CP_UNBOUND	NANOG_CC_UNBOUND	NANOG_CP_UNBOUND
NM_001025571		OCT4_CC_UNBOUND	OCT4_CP_UNBOUND	NANOG_CC_UNBOUND	NANOG_CP_UNBOUND
NM_033573		OCT4_CC_UNBOUND	OCT4_CP_UNBOUND	NANOG_CC_UNBOUND	NANOG_CP_UNBOUND
NM_008231		OCT4_CC_UNBOUND	OCT4_CP_UNBOUND	NANOG_CC_UNBOUND	NANOG_CP_UNBOUND
NM_026591	Mrpl24	OCT4_CC_UNBOUND	OCT4_CP_UNBOUND	NANOG_CC_UNBOUND	NANOG_CP_UNBOUND
NM_153562	BC023814	OCT4_CC_UNBOUND	OCT4_CP_UNBOUND	NANOG_CC_UNBOUND	NANOG_CP_UNBOUND
NM_177663	C80587	OCT4_CC_UNBOUND	OCT4_CP_UNBOUND	NANOG_CC_UNBOUND	NANOG_CP_UNBOUND
NM_007759	Crabp2	OCT4_CC_UNBOUND	OCT4_CP_UNBOUND	NANOG_CC_UNBOUND	NANOG_CP_UNBOUND
NM_016701		OCT4_CC_BOUND	OCT4_CP_BOUND	NANOG_CC_BOUND	NANOG_CP_UNBOUND
NM_007529	Bcan	OCT4_CC_UNBOUND	OCT4_CP_UNBOUND	NANOG_CC_UNBOUND	NANOG_CP_UNBOUND
NM_022031	Hapln2	OCT4_CC_UNBOUND	OCT4_CP_UNBOUND	NANOG_CC_UNBOUND	NANOG_CP_UNBOUND
NM_025663	Gpatc4	OCT4_CC_UNBOUND	OCT4_CP_UNBOUND	NANOG_CC_UNBOUND	NANOG_CP_UNBOUND
NM_144897	Apoa1bp	OCT4_CC_UNBOUND	OCT4_CP_UNBOUND	NANOG_CC_UNBOUND	NANOG_CP_UNBOUND
NM_172526	A430025D11Rik	OCT4_CC_UNBOUND	OCT4_CP_UNBOUND	NANOG_CC_UNBOUND	NANOG_CP_UNBOUND
NM_133665	Mef2d	OCT4_CC_BOUND	OCT4_CP_UNBOUND	NANOG_CC_UNBOUND	NANOG_CP_UNBOUND
NM_021375	Rhbg	OCT4_CC_UNBOUND	OCT4_CP_UNBOUND	NANOG_CC_UNBOUND	NANOG_CP_UNBOUND
NM_009836	Cct3	OCT4_CC_UNBOUND	OCT4_CP_UNBOUND	NANOG_CC_UNBOUND	NANOG_CP_UNBOUND
NM_020003	0610031J06Rik	OCT4_CC_UNBOUND	OCT4_CP_UNBOUND	NANOG_CC_UNBOUND	NANOG_CP_UNBOUND
NM_024246	2310042N02Rik	OCT4_CC_UNBOUND	OCT4_CP_UNBOUND	NANOG_CC_UNBOUND	NANOG_CP_UNBOUND
NM_198410	Paqr6	OCT4_CC_UNBOUND	OCT4_CP_UNBOUND	NANOG_CC_UNBOUND	NANOG_CP_UNBOUND
NM_031368		OCT4_CC_UNBOUND	OCT4_CP_UNBOUND	NANOG_CC_UNBOUND	NANOG_CP_BOUND
NM_001032298		OCT4_CC_UNBOUND	OCT4_CP_UNBOUND	NANOG_CC_UNBOUND	NANOG_CP_UNBOUND
NM_007541		OCT4_CC_UNBOUND	OCT4_CP_UNBOUND	NANOG_CC_UNBOUND	NANOG_CP_UNBOUND
NM_001037939		OCT4_CC_UNBOUND	OCT4_CP_UNBOUND	NANOG_CC_UNBOUND	NANOG_CP_UNBOUND
NM_025928	Pmf1	OCT4_CC_UNBOUND	OCT4_CP_UNBOUND	NANOG_CC_UNBOUND	NANOG_CP_UNBOUND
NM_178696	B430110G05Rik	OCT4_CC_UNBOUND	OCT4_CP_UNBOUND	NANOG_CC_UNBOUND	NANOG_CP_UNBOUND
NM_013658	Sema4a	OCT4_CC_UNBOUND	OCT4_CP_UNBOUND	NANOG_CC_UNBOUND	NANOG_CP_UNBOUND
NM_001002011	Lmna	OCT4_CC_UNBOUND	OCT4_CP_UNBOUND	NANOG_CC_UNBOUND	NANOG_CP_UNBOUND
NM_019390	Lmna	OCT4_CC_UNBOUND	OCT4_CP_UNBOUND	NANOG_CC_UNBOUND	NANOG_CP_UNBOUND
NM_001029890		OCT4_CC_UNBOUND	OCT4_CP_UNBOUND	NANOG_CC_UNBOUND	NANOG_CP_UNBOUND
NM_016899	Rab25	OCT4_CC_UNBOUND	OCT4_CP_UNBOUND	NANOG_CC_UNBOUND	NANOG_CP_UNBOUND
NM_031248	Mapbpip	OCT4_CC_UNBOUND	OCT4_CP_UNBOUND	NANOG_CC_UNBOUND	NANOG_CP_UNBOUND
NM_033526	Ubqln4	OCT4_CC_UNBOUND	OCT4_CP_UNBOUND	NANOG_CC_UNBOUND	NANOG_CP_UNBOUND
NM_025448	Ssr2	OCT4_CC_UNBOUND	OCT4_CP_BOUND	NANOG_CC_UNBOUND	NANOG_CP_BOUND
NM_008487	Arhgef2	OCT4_CC_UNBOUND	OCT4_CP_UNBOUND	NANOG_CC_UNBOUND	NANOG_CP_UNBOUND
NM_181817		OCT4_CC_UNBOUND	OCT4_CP_UNBOUND	NANOG_CC_UNBOUND	NANOG_CP_UNBOUND
NM_028814	2810403A07Rik	OCT4_CC_UNBOUND	OCT4_CP_UNBOUND	NANOG_CC_UNBOUND	NANOG_CP_UNBOUND
NM_009069	Rit1	OCT4_CC_UNBOUND	OCT4_CP_UNBOUND	NANOG_CC_UNBOUND	NANOG_CP_UNBOUND
NM_018804	Syt11	OCT4_CC_UNBOUND	OCT4_CP_UNBOUND	NANOG_CC_UNBOUND	NANOG_CP_UNBOUND
NM_144898	BC008103,BC008103	OCT4_CC_UNBOUND	OCT4_CP_UNBOUND	NANOG_CC_UNBOUND	NANOG_CP_UNBOUND
NM_022994	Dap3,Dap3	OCT4_CC_UNBOUND	OCT4_CP_UNBOUND	NANOG_CC_UNBOUND	NANOG_CP_UNBOUND
NM_138679	Ash1l	OCT4_CC_UNBOUND	OCT4_CP_UNBOUND	NANOG_CC_UNBOUND	NANOG_CP_UNBOUND
NM_028188	Rusc1	OCT4_CC_UNBOUND	OCT4_CP_UNBOUND	NANOG_CC_UNBOUND	NANOG_CP_UNBOUND
NM_134469	Fdps	OCT4_CC_UNBOUND	OCT4_CP_UNBOUND	NANOG_CC_UNBOUND	NANOG_CP_UNBOUND
NM_013631	Pklr	OCT4_CC_UNBOUND	OCT4_CP_UNBOUND	NANOG_CC_UNBOUND	NANOG_CP_UNBOUND
NM_008227	Hcn3	OCT4_CC_UNBOUND	OCT4_CP_UNBOUND	NANOG_CC_UNBOUND	NANOG_CP_UNBOUND
NM_007712	Clk2	OCT4_CC_UNBOUND	OCT4_CP_UNBOUND	NANOG_CC_UNBOUND	NANOG_CP_UNBOUND
NM_011886	Scamp3	OCT4_CC_UNBOUND	OCT4_CP_UNBOUND	NANOG_CC_UNBOUND	NANOG_CP_UNBOUND
NM_001014995		OCT4_CC_UNBOUND	OCT4_CP_BOUND	NANOG_CC_UNBOUND	NANOG_CP_UNBOUND
NM_008094	Gba	OCT4_CC_BOUND	OCT4_CP_UNBOUND	NANOG_CC_UNBOUND	NANOG_CP_UNBOUND
NM_013604	Mtx1	OCT4_CC_UNBOUND	OCT4_CP_UNBOUND	NANOG_CC_UNBOUND	NANOG_CP_UNBOUND
NM_013691	Thbs3	OCT4_CC_UNBOUND	OCT4_CP_UNBOUND	NANOG_CC_UNBOUND	NANOG_CP_UNBOUND
NM_013605	Muc1	OCT4_CC_BOUND	OCT4_CP_UNBOUND	NANOG_CC_UNBOUND	NANOG_CP_UNBOUND
NM_001039466		OCT4_CC_UNBOUND	OCT4_CP_UNBOUND	NANOG_CC_UNBOUND	NANOG_CP_UNBOUND
NM_183037	Trim46	OCT4_CC_UNBOUND	OCT4_CP_UNBOUND	NANOG_CC_UNBOUND	NANOG_CP_UNBOUND
NM_025327	Krtcap2	OCT4_CC_UNBOUND	OCT4_CP_UNBOUND	NANOG_CC_UNBOUND	NANOG_CP_UNBOUND
NM_026767	Dpm3	OCT4_CC_UNBOUND	OCT4_CP_UNBOUND	NANOG_CC_UNBOUND	NANOG_CP_UNBOUND
NM_009057	Rga	OCT4_CC_UNBOUND	OCT4_CP_UNBOUND	NANOG_CC_UNBOUND	NANOG_CP_UNBOUND
NM_010107	Efna1	OCT4_CC_UNBOUND	OCT4_CP_UNBOUND	NANOG_CC_UNBOUND	NANOG_CP_UNBOUND
NM_007910		OCT4_CC_UNBOUND	OCT4_CP_UNBOUND	NANOG_CC_UNBOUND	NANOG_CP_UNBOUND
NM_009614	Adam15	OCT4_CC_UNBOUND	OCT4_CP_UNBOUND	NANOG_CC_UNBOUND	NANOG_CP_UNBOUND
NM_001037722		OCT4_CC_UNBOUND	OCT4_CP_UNBOUND	NANOG_CC_UNBOUND	NANOG_CP_UNBOUND
NM_009565	Thpok	OCT4_CC_UNBOUND	OCT4_CP_UNBOUND	NANOG_CC_UNBOUND	NANOG_CP_UNBOUND
NM_020517	Lenep	OCT4_CC_UNBOUND	OCT4_CP_UNBOUND	NANOG_CC_UNBOUND	NANOG_CP_UNBOUND
NM_177041	A930017E24Rik	OCT4_CC_UNBOUND	OCT4_CP_UNBOUND	NANOG_CC_UNBOUND	NANOG_CP_UNBOUND
NM_016904	Cks1b	OCT4_CC_UNBOUND	OCT4_CP_UNBOUND	NANOG_CC_UNBOUND	NANOG_CP_BOUND
NM_011368	Shc1	OCT4_CC_UNBOUND	OCT4_CP_UNBOUND	NANOG_CC_UNBOUND	NANOG_CP_BOUND
NM_026869		OCT4_CC_UNBOUND	OCT4_CP_UNBOUND	NANOG_CC_UNBOUND	NANOG_CP_UNBOUND
NM_146131	Pbxip1	OCT4_CC_UNBOUND	OCT4_CP_UNBOUND	NANOG_CC_UNBOUND	NANOG_CP_UNBOUND
NM_026784	Pmvk	OCT4_CC_UNBOUND	OCT4_CP_UNBOUND	NANOG_CC_UNBOUND	NANOG_CP_UNBOUND
NM_080466	Kcnn3	OCT4_CC_UNBOUND	OCT4_CP_UNBOUND	NANOG_CC_UNBOUND	NANOG_CP_UNBOUND
NM_001038587		OCT4_CC_UNBOUND	OCT4_CP_UNBOUND	NANOG_CC_UNBOUND	NANOG_CP_UNBOUND
NM_019655	Adar	OCT4_CC_UNBOUND	OCT4_CP_UNBOUND	NANOG_CC_UNBOUND	NANOG_CP_UNBOUND
NM_009602	Chrnb2	OCT4_CC_UNBOUND	OCT4_CP_UNBOUND	NANOG_CC_UNBOUND	NANOG_CP_UNBOUND
NM_028726	4632404H12Rik	OCT4_CC_UNBOUND	OCT4_CP_UNBOUND	NANOG_CC_UNBOUND	NANOG_CP_UNBOUND
NM_027315	Ube2q	OCT4_CC_UNBOUND	OCT4_CP_UNBOUND	NANOG_CC_UNBOUND	NANOG_CP_UNBOUND
NM_172530	9430022A14	OCT4_CC_UNBOUND	OCT4_CP_UNBOUND	NANOG_CC_UNBOUND	NANOG_CP_UNBOUND
NM_010559		OCT4_CC_UNBOUND	OCT4_CP_UNBOUND	NANOG_CC_UNBOUND	NANOG_CP_BOUND
NM_011826	Hax1	OCT4_CC_UNBOUND	OCT4_CP_UNBOUND	NANOG_CC_UNBOUND	NANOG_CP_UNBOUND
NM_153489	Ubap2l	OCT4_CC_UNBOUND	OCT4_CP_UNBOUND	NANOG_CC_UNBOUND	NANOG_CP_UNBOUND
NM_028475	Ubap2l	OCT4_CC_UNBOUND	OCT4_CP_UNBOUND	NANOG_CC_UNBOUND	NANOG_CP_UNBOUND
NM_027500	4933434E20Rik	OCT4_CC_UNBOUND	OCT4_CP_UNBOUND	NANOG_CC_UNBOUND	NANOG_CP_UNBOUND
NM_025762	4933434E20Rik	OCT4_CC_UNBOUND	OCT4_CP_UNBOUND	NANOG_CC_UNBOUND	NANOG_CP_UNBOUND
NM_022314	Tpm3	OCT4_CC_UNBOUND	OCT4_CP_UNBOUND	NANOG_CC_UNBOUND	NANOG_CP_UNBOUND
NM_027015	Rps27	OCT4_CC_UNBOUND	OCT4_CP_UNBOUND	NANOG_CC_UNBOUND	NANOG_CP_BOUND
NM_026677	Rab13	OCT4_CC_UNBOUND	OCT4_CP_UNBOUND	NANOG_CC_UNBOUND	NANOG_CP_UNBOUND
NM_206924	Jtb,Jtb	OCT4_CC_UNBOUND	OCT4_CP_UNBOUND	NANOG_CC_UNBOUND	NANOG_CP_UNBOUND
NM_206924	Jtb,Jtb	OCT4_CC_UNBOUND	OCT4_CP_UNBOUND	NANOG_CC_UNBOUND	NANOG_CP_UNBOUND
NM_030080	Creb3l4	OCT4_CC_UNBOUND	OCT4_CP_UNBOUND	NANOG_CC_UNBOUND	NANOG_CP_UNBOUND
NM_013901	Slc39a1	OCT4_CC_UNBOUND	OCT4_CP_BOUND	NANOG_CC_UNBOUND	NANOG_CP_UNBOUND
NM_028881	4632407F12Rik	OCT4_CC_UNBOUND	OCT4_CP_UNBOUND	NANOG_CC_UNBOUND	NANOG_CP_UNBOUND
NM_201407		OCT4_CC_UNBOUND	OCT4_CP_UNBOUND	NANOG_CC_UNBOUND	NANOG_CP_UNBOUND
NM_139304	Gatad2b	OCT4_CC_UNBOUND	OCT4_CP_UNBOUND	NANOG_CC_UNBOUND	NANOG_CP_UNBOUND
NM_011988		OCT4_CC_UNBOUND	OCT4_CP_UNBOUND	NANOG_CC_UNBOUND	NANOG_CP_UNBOUND
NM_145540	C77668	OCT4_CC_UNBOUND	OCT4_CP_UNBOUND	NANOG_CC_UNBOUND	NANOG_CP_BOUND
NM_178876		OCT4_CC_UNBOUND	OCT4_CP_UNBOUND	NANOG_CC_UNBOUND	NANOG_CP_BOUND
NM_008727		OCT4_CC_UNBOUND	OCT4_CP_UNBOUND	NANOG_CC_UNBOUND	NANOG_CP_UNBOUND
NM_026374	Ilf2	OCT4_CC_UNBOUND	OCT4_CP_UNBOUND	NANOG_CC_UNBOUND	NANOG_CP_UNBOUND
NM_133854	Snapap	OCT4_CC_UNBOUND	OCT4_CP_UNBOUND	NANOG_CC_UNBOUND	NANOG_CP_UNBOUND
NM_023215	2500003M10Rik	OCT4_CC_UNBOUND	OCT4_CP_UNBOUND	NANOG_CC_UNBOUND	NANOG_CP_UNBOUND
NM_011309	S100a1	OCT4_CC_UNBOUND	OCT4_CP_UNBOUND	NANOG_CC_UNBOUND	NANOG_CP_UNBOUND
NM_009113	S100a13	OCT4_CC_UNBOUND	OCT4_CP_UNBOUND	NANOG_CC_UNBOUND	NANOG_CP_UNBOUND
NM_025393	S100a14	OCT4_CC_UNBOUND	OCT4_CP_UNBOUND	NANOG_CC_UNBOUND	NANOG_CP_UNBOUND
NM_026416		OCT4_CC_UNBOUND	OCT4_CP_UNBOUND	NANOG_CC_UNBOUND	NANOG_CP_UNBOUND
NM_011310	S100a3	OCT4_CC_UNBOUND	OCT4_CP_UNBOUND	NANOG_CC_UNBOUND	NANOG_CP_UNBOUND
NM_011311	S100a4	OCT4_CC_UNBOUND	OCT4_CP_UNBOUND	NANOG_CC_UNBOUND	NANOG_CP_UNBOUND
NM_011312	S100a5	OCT4_CC_UNBOUND	OCT4_CP_UNBOUND	NANOG_CC_UNBOUND	NANOG_CP_UNBOUND
NM_011313	S100a6	OCT4_CC_UNBOUND	OCT4_CP_UNBOUND	NANOG_CC_UNBOUND	NANOG_CP_UNBOUND
NM_199422	S100a15	OCT4_CC_UNBOUND	OCT4_CP_UNBOUND	NANOG_CC_UNBOUND	NANOG_CP_UNBOUND
NM_013650	S100a8	OCT4_CC_UNBOUND	OCT4_CP_UNBOUND	NANOG_CC_UNBOUND	NANOG_CP_UNBOUND
NM_009114	S100a9	OCT4_CC_UNBOUND	OCT4_CP_UNBOUND	NANOG_CC_UNBOUND	NANOG_CP_UNBOUND
NM_207263	Pglyrp4	OCT4_CC_UNBOUND	OCT4_CP_UNBOUND	NANOG_CC_UNBOUND	NANOG_CP_UNBOUND
NM_207247	Pglyrp3	OCT4_CC_UNBOUND	OCT4_CP_UNBOUND	NANOG_CC_UNBOUND	NANOG_CP_UNBOUND
NM_008508	Lor	OCT4_CC_UNBOUND	OCT4_CP_UNBOUND	NANOG_CC_UNBOUND	NANOG_CP_UNBOUND
NM_175424	A030004J04Rik	OCT4_CC_UNBOUND	OCT4_CP_UNBOUND	NANOG_CC_UNBOUND	NANOG_CP_UNBOUND
NM_011468	Sprr2a,Sprr2a	OCT4_CC_UNBOUND	OCT4_CP_UNBOUND	NANOG_CC_UNBOUND	NANOG_CP_UNBOUND
NM_011468	Sprr2a,Sprr2a	OCT4_CC_UNBOUND	OCT4_CP_UNBOUND	NANOG_CC_UNBOUND	NANOG_CP_UNBOUND
NM_011469	Sprr2b	OCT4_CC_UNBOUND	OCT4_CP_UNBOUND	NANOG_CC_UNBOUND	NANOG_CP_UNBOUND
NM_011470	Sprr2d	OCT4_CC_UNBOUND	OCT4_CP_UNBOUND	NANOG_CC_UNBOUND	NANOG_CP_UNBOUND
NM_011471	Sprr2e	OCT4_CC_UNBOUND	OCT4_CP_UNBOUND	NANOG_CC_UNBOUND	NANOG_CP_UNBOUND
NM_011472	Sprr2f	OCT4_CC_UNBOUND	OCT4_CP_UNBOUND	NANOG_CC_UNBOUND	NANOG_CP_UNBOUND
NM_011473		OCT4_CC_UNBOUND	OCT4_CP_UNBOUND	NANOG_CC_UNBOUND	NANOG_CP_UNBOUND
NM_011474	Sprr2h	OCT4_CC_UNBOUND	OCT4_CP_UNBOUND	NANOG_CC_UNBOUND	NANOG_CP_UNBOUND
NM_011475	Sprr2i	OCT4_CC_UNBOUND	OCT4_CP_UNBOUND	NANOG_CC_UNBOUND	NANOG_CP_UNBOUND
NM_011476	Sprr2j	OCT4_CC_UNBOUND	OCT4_CP_UNBOUND	NANOG_CC_UNBOUND	NANOG_CP_UNBOUND
NM_011477	Sprr2k	OCT4_CC_UNBOUND	OCT4_CP_UNBOUND	NANOG_CC_UNBOUND	NANOG_CP_UNBOUND
NM_009265	Sprr1b	OCT4_CC_UNBOUND	OCT4_CP_UNBOUND	NANOG_CC_UNBOUND	NANOG_CP_UNBOUND
NM_011478	Sprr3	OCT4_CC_UNBOUND	OCT4_CP_UNBOUND	NANOG_CC_UNBOUND	NANOG_CP_UNBOUND
NM_009264	Sprr1a	OCT4_CC_UNBOUND	OCT4_CP_UNBOUND	NANOG_CC_UNBOUND	NANOG_CP_UNBOUND
NM_173070		OCT4_CC_UNBOUND	OCT4_CP_UNBOUND	NANOG_CC_UNBOUND	NANOG_CP_UNBOUND
NM_008412	Ivl	OCT4_CC_UNBOUND	OCT4_CP_UNBOUND	NANOG_CC_UNBOUND	NANOG_CP_UNBOUND
NM_008574	Mcsp	OCT4_CC_UNBOUND	OCT4_CP_UNBOUND	NANOG_CC_UNBOUND	NANOG_CP_UNBOUND
NM_025984	Sprrl3	OCT4_CC_UNBOUND	OCT4_CP_UNBOUND	NANOG_CC_UNBOUND	NANOG_CP_UNBOUND
NM_026822	Sprrl5	OCT4_CC_UNBOUND	OCT4_CP_UNBOUND	NANOG_CC_UNBOUND	NANOG_CP_UNBOUND
NM_028625	Sprrl2	OCT4_CC_UNBOUND	OCT4_CP_UNBOUND	NANOG_CC_UNBOUND	NANOG_CP_UNBOUND
NM_028622	1110014K05Rik	OCT4_CC_UNBOUND	OCT4_CP_UNBOUND	NANOG_CC_UNBOUND	NANOG_CP_UNBOUND
NM_027137	Sprrl7	OCT4_CC_UNBOUND	OCT4_CP_UNBOUND	NANOG_CC_UNBOUND	NANOG_CP_UNBOUND
NM_026811	1110031B11Rik	OCT4_CC_UNBOUND	OCT4_CP_UNBOUND	NANOG_CC_UNBOUND	NANOG_CP_UNBOUND
NM_026394		OCT4_CC_UNBOUND	OCT4_CP_UNBOUND	NANOG_CC_UNBOUND	NANOG_CP_UNBOUND
NM_025413	1110058A15Rik	OCT4_CC_UNBOUND	OCT4_CP_UNBOUND	NANOG_CC_UNBOUND	NANOG_CP_UNBOUND
NM_026335	Sprrl9	OCT4_CC_UNBOUND	OCT4_CP_UNBOUND	NANOG_CC_UNBOUND	NANOG_CP_UNBOUND
NM_029667	2310069N01Rik	OCT4_CC_UNBOUND	OCT4_CP_UNBOUND	NANOG_CC_UNBOUND	NANOG_CP_UNBOUND
NM_028628	1110008K04Rik	OCT4_CC_UNBOUND	OCT4_CP_UNBOUND	NANOG_CC_UNBOUND	NANOG_CP_UNBOUND
NM_001039594		OCT4_CC_UNBOUND	OCT4_CP_UNBOUND	NANOG_CC_UNBOUND	NANOG_CP_UNBOUND
NM_025501	2310007F04Rik	OCT4_CC_UNBOUND	OCT4_CP_UNBOUND	NANOG_CC_UNBOUND	NANOG_CP_UNBOUND
NM_033175	Sprrl1	OCT4_CC_UNBOUND	OCT4_CP_UNBOUND	NANOG_CC_UNBOUND	NANOG_CP_UNBOUND
NM_001018079	2310002A05Rik	OCT4_CC_UNBOUND	OCT4_CP_UNBOUND	NANOG_CC_UNBOUND	NANOG_CP_UNBOUND
NM_028798	2300002G24Rik	OCT4_CC_UNBOUND	OCT4_CP_UNBOUND	NANOG_CC_UNBOUND	NANOG_CP_UNBOUND
NM_025420	Sprrl10	OCT4_CC_UNBOUND	OCT4_CP_UNBOUND	NANOG_CC_UNBOUND	NANOG_CP_UNBOUND
NM_001034860		OCT4_CC_UNBOUND	OCT4_CP_UNBOUND	NANOG_CC_UNBOUND	NANOG_CP_UNBOUND
NM_001013804		OCT4_CC_UNBOUND	OCT4_CP_UNBOUND	NANOG_CC_UNBOUND	NANOG_CP_UNBOUND
NM_009100	Rptn	OCT4_CC_UNBOUND	OCT4_CP_UNBOUND	NANOG_CC_UNBOUND	NANOG_CP_UNBOUND
NM_027762	Thhl1	OCT4_CC_UNBOUND	OCT4_CP_UNBOUND	NANOG_CC_UNBOUND	NANOG_CP_UNBOUND
NM_016740	S100a11	OCT4_CC_UNBOUND	OCT4_CP_UNBOUND	NANOG_CC_UNBOUND	NANOG_CP_UNBOUND
NM_009112	S100a10	OCT4_CC_UNBOUND	OCT4_CP_UNBOUND	NANOG_CC_UNBOUND	NANOG_CP_UNBOUND
NM_001007222		OCT4_CC_UNBOUND	OCT4_CP_UNBOUND	NANOG_CC_UNBOUND	NANOG_CP_UNBOUND
NM_148949	Tdpoz1	OCT4_CC_UNBOUND	OCT4_CP_UNBOUND	NANOG_CC_UNBOUND	NANOG_CP_UNBOUND
NM_207273		OCT4_CC_UNBOUND	OCT4_CP_UNBOUND	NANOG_CC_UNBOUND	NANOG_CP_UNBOUND
NM_207272		OCT4_CC_UNBOUND	OCT4_CP_UNBOUND	NANOG_CC_UNBOUND	NANOG_CP_UNBOUND
NM_029431		OCT4_CC_UNBOUND	OCT4_CP_UNBOUND	NANOG_CC_UNBOUND	NANOG_CP_UNBOUND
NM_025416	1110038F21Rik	OCT4_CC_UNBOUND	OCT4_CP_UNBOUND	NANOG_CC_UNBOUND	NANOG_CP_UNBOUND
NM_011281	Rorc	OCT4_CC_UNBOUND	OCT4_CP_UNBOUND	NANOG_CC_UNBOUND	NANOG_CP_UNBOUND
NM_177250		OCT4_CC_UNBOUND	OCT4_CP_UNBOUND	NANOG_CC_UNBOUND	NANOG_CP_UNBOUND
NM_028307		OCT4_CC_UNBOUND	OCT4_CP_UNBOUND	NANOG_CC_UNBOUND	NANOG_CP_UNBOUND
NM_016901	Oaz3	OCT4_CC_UNBOUND	OCT4_CP_UNBOUND	NANOG_CC_UNBOUND	NANOG_CP_UNBOUND
NM_030116	Mrpl9	OCT4_CC_UNBOUND	OCT4_CP_UNBOUND	NANOG_CC_UNBOUND	NANOG_CP_UNBOUND
NM_025506	2310007A19Rik	OCT4_CC_UNBOUND	OCT4_CP_UNBOUND	NANOG_CC_UNBOUND	NANOG_CP_UNBOUND
NM_172434	Tnrc4	OCT4_CC_UNBOUND	OCT4_CP_UNBOUND	NANOG_CC_UNBOUND	NANOG_CP_UNBOUND
NM_011656	Tuft1	OCT4_CC_UNBOUND	OCT4_CP_UNBOUND	NANOG_CC_UNBOUND	NANOG_CP_UNBOUND
NM_019414	Selenbp2	OCT4_CC_UNBOUND	OCT4_CP_UNBOUND	NANOG_CC_UNBOUND	NANOG_CP_UNBOUND
NM_172683	Pogz	OCT4_CC_UNBOUND	OCT4_CP_UNBOUND	NANOG_CC_UNBOUND	NANOG_CP_UNBOUND
NM_008945	Psmb4	OCT4_CC_UNBOUND	OCT4_CP_UNBOUND	NANOG_CC_UNBOUND	NANOG_CP_UNBOUND
NM_009150	Selenbp1	OCT4_CC_UNBOUND	OCT4_CP_UNBOUND	NANOG_CC_UNBOUND	NANOG_CP_UNBOUND
NM_017395		OCT4_CC_UNBOUND	OCT4_CP_UNBOUND	NANOG_CC_UNBOUND	NANOG_CP_UNBOUND
NM_175356	Pik4cb	OCT4_CC_UNBOUND	OCT4_CP_UNBOUND	NANOG_CC_UNBOUND	NANOG_CP_UNBOUND
NM_030074	Zfp687	OCT4_CC_UNBOUND	OCT4_CP_UNBOUND	NANOG_CC_UNBOUND	NANOG_CP_UNBOUND
NM_008951	Psmd4	OCT4_CC_UNBOUND	OCT4_CP_UNBOUND	NANOG_CC_UNBOUND	NANOG_CP_UNBOUND
NM_008847	Pip5k1b	OCT4_CC_UNBOUND	OCT4_CP_UNBOUND	NANOG_CC_UNBOUND	NANOG_CP_UNBOUND
NM_001029848		OCT4_CC_UNBOUND	OCT4_CP_UNBOUND	NANOG_CC_UNBOUND	NANOG_CP_UNBOUND
NM_009336	Tcfl1	OCT4_CC_UNBOUND	OCT4_CP_UNBOUND	NANOG_CC_UNBOUND	NANOG_CP_UNBOUND
NM_016712	Tmod4	OCT4_CC_UNBOUND	OCT4_CP_UNBOUND	NANOG_CC_UNBOUND	NANOG_CP_UNBOUND
NM_027013		OCT4_CC_UNBOUND	OCT4_CP_UNBOUND	NANOG_CC_UNBOUND	NANOG_CP_UNBOUND
NM_153121	2610022K04Rik	OCT4_CC_UNBOUND	OCT4_CP_UNBOUND	NANOG_CC_UNBOUND	NANOG_CP_UNBOUND
NM_028134		OCT4_CC_UNBOUND	OCT4_CP_UNBOUND	NANOG_CC_UNBOUND	NANOG_CP_UNBOUND
NM_027206	1810019A08Rik	OCT4_CC_UNBOUND	OCT4_CP_UNBOUND	NANOG_CC_UNBOUND	NANOG_CP_UNBOUND
NM_011351	Sema6c	OCT4_CC_UNBOUND	OCT4_CP_UNBOUND	NANOG_CC_UNBOUND	NANOG_CP_BOUND
NM_172512	Gabpb2	OCT4_CC_BOUND	OCT4_CP_UNBOUND	NANOG_CC_UNBOUND	NANOG_CP_UNBOUND
NM_019914	AI839562	OCT4_CC_UNBOUND	OCT4_CP_UNBOUND	NANOG_CC_UNBOUND	NANOG_CP_UNBOUND
NM_172395	Cdc42se1	OCT4_CC_UNBOUND	OCT4_CP_UNBOUND	NANOG_CC_UNBOUND	NANOG_CP_UNBOUND
NM_001038708		OCT4_CC_UNBOUND	OCT4_CP_UNBOUND	NANOG_CC_UNBOUND	NANOG_CP_UNBOUND
NM_001024841		OCT4_CC_UNBOUND	OCT4_CP_UNBOUND	NANOG_CC_UNBOUND	NANOG_CP_UNBOUND
NM_134253	Bnipl	OCT4_CC_UNBOUND	OCT4_CP_UNBOUND	NANOG_CC_UNBOUND	NANOG_CP_UNBOUND
NM_173347	Prune	OCT4_CC_UNBOUND	OCT4_CP_UNBOUND	NANOG_CC_UNBOUND	NANOG_CP_UNBOUND
NM_133858	4930504E06Rik	OCT4_CC_UNBOUND	OCT4_CP_UNBOUND	NANOG_CC_UNBOUND	NANOG_CP_UNBOUND
NM_023628		OCT4_CC_UNBOUND	OCT4_CP_UNBOUND	NANOG_CC_UNBOUND	NANOG_CP_UNBOUND
NM_029789	Lass2	OCT4_CC_UNBOUND	OCT4_CP_UNBOUND	NANOG_CC_UNBOUND	NANOG_CP_UNBOUND
NM_018877	Setdb1	OCT4_CC_UNBOUND	OCT4_CP_UNBOUND	NANOG_CC_UNBOUND	NANOG_CP_UNBOUND
NM_001037737		OCT4_CC_BOUND	OCT4_CP_UNBOUND	NANOG_CC_BOUND	NANOG_CP_UNBOUND
NM_009709		OCT4_CC_BOUND	OCT4_CP_UNBOUND	NANOG_CC_BOUND	NANOG_CP_UNBOUND
NM_007802	Ctsk	OCT4_CC_UNBOUND	OCT4_CP_UNBOUND	NANOG_CC_UNBOUND	NANOG_CP_UNBOUND
NM_021281	Ctss	OCT4_CC_UNBOUND	OCT4_CP_UNBOUND	NANOG_CC_UNBOUND	NANOG_CP_UNBOUND
NM_026489	Hormad1	OCT4_CC_UNBOUND	OCT4_CP_UNBOUND	NANOG_CC_UNBOUND	NANOG_CP_UNBOUND
NM_146133	Golph3l	OCT4_CC_UNBOUND	OCT4_CP_UNBOUND	NANOG_CC_UNBOUND	NANOG_CP_UNBOUND
NM_001026212		OCT4_CC_UNBOUND	OCT4_CP_UNBOUND	NANOG_CC_UNBOUND	NANOG_CP_UNBOUND
NM_019561		OCT4_CC_UNBOUND	OCT4_CP_UNBOUND	NANOG_CC_UNBOUND	NANOG_CP_UNBOUND
NM_008562		OCT4_CC_UNBOUND	OCT4_CP_UNBOUND	NANOG_CC_UNBOUND	NANOG_CP_UNBOUND
NM_144899	Tsrc1	OCT4_CC_UNBOUND	OCT4_CP_UNBOUND	NANOG_CC_UNBOUND	NANOG_CP_UNBOUND
NM_007899	Ecm1	OCT4_CC_UNBOUND	OCT4_CP_UNBOUND	NANOG_CC_UNBOUND	NANOG_CP_UNBOUND
NM_027931	Tarsl1	OCT4_CC_UNBOUND	OCT4_CP_UNBOUND	NANOG_CC_BOUND	NANOG_CP_UNBOUND
NM_027541	Prpf3	OCT4_CC_UNBOUND	OCT4_CP_UNBOUND	NANOG_CC_UNBOUND	NANOG_CP_UNBOUND
NM_078479	Mrps21	OCT4_CC_UNBOUND	OCT4_CP_UNBOUND	NANOG_CC_UNBOUND	NANOG_CP_UNBOUND
NM_001033302		OCT4_CC_UNBOUND	OCT4_CP_UNBOUND	NANOG_CC_UNBOUND	NANOG_CP_UNBOUND
NM_153513	BC028528	OCT4_CC_BOUND	OCT4_CP_UNBOUND	NANOG_CC_UNBOUND	NANOG_CP_UNBOUND
NM_146104	Aph1a	OCT4_CC_BOUND	OCT4_CP_UNBOUND	NANOG_CC_UNBOUND	NANOG_CP_UNBOUND
NM_011797	Car14	OCT4_CC_UNBOUND	OCT4_CP_UNBOUND	NANOG_CC_UNBOUND	NANOG_CP_UNBOUND
NM_023210	Anp32e	OCT4_CC_UNBOUND	OCT4_CP_UNBOUND	NANOG_CC_UNBOUND	NANOG_CP_UNBOUND
NM_023320	2810052M02Rik	OCT4_CC_UNBOUND	OCT4_CP_UNBOUND	NANOG_CC_UNBOUND	NANOG_CP_UNBOUND
NM_013841	Vps45	OCT4_CC_UNBOUND	OCT4_CP_UNBOUND	NANOG_CC_UNBOUND	NANOG_CP_UNBOUND
NM_001025613		OCT4_CC_UNBOUND	OCT4_CP_UNBOUND	NANOG_CC_UNBOUND	NANOG_CP_UNBOUND
NM_001025614		OCT4_CC_UNBOUND	OCT4_CP_UNBOUND	NANOG_CC_UNBOUND	NANOG_CP_UNBOUND
NM_181409	Mtmr11	OCT4_CC_UNBOUND	OCT4_CP_UNBOUND	NANOG_CC_UNBOUND	NANOG_CP_BOUND
NM_153053	Sf3b4	OCT4_CC_UNBOUND	OCT4_CP_UNBOUND	NANOG_CC_UNBOUND	NANOG_CP_BOUND
NM_022030	Sv2a	OCT4_CC_UNBOUND	OCT4_CP_UNBOUND	NANOG_CC_UNBOUND	NANOG_CP_UNBOUND
NM_026975	Bola1	OCT4_CC_UNBOUND	OCT4_CP_UNBOUND	NANOG_CC_UNBOUND	NANOG_CP_UNBOUND
NM_175662		OCT4_CC_UNBOUND	OCT4_CP_UNBOUND	NANOG_CC_UNBOUND	NANOG_CP_UNBOUND
NM_178213		OCT4_CC_UNBOUND	OCT4_CP_UNBOUND	NANOG_CC_UNBOUND	NANOG_CP_UNBOUND
NM_178214		OCT4_CC_UNBOUND	OCT4_CP_UNBOUND	NANOG_CC_UNBOUND	NANOG_CP_UNBOUND
NM_054045	Hist2h3c2	OCT4_CC_UNBOUND	OCT4_CP_UNBOUND	NANOG_CC_UNBOUND	NANOG_CP_UNBOUND
NM_178216		OCT4_CC_UNBOUND	OCT4_CP_UNBOUND	NANOG_CC_UNBOUND	NANOG_CP_UNBOUND
NM_013549	Hist2h2aa1,Hist2h2aa1	OCT4_CC_UNBOUND	OCT4_CP_UNBOUND	NANOG_CC_UNBOUND	NANOG_CP_UNBOUND
NM_178212		OCT4_CC_UNBOUND	OCT4_CP_UNBOUND	NANOG_CC_UNBOUND	NANOG_CP_UNBOUND
NM_013549	Hist2h2aa1,Hist2h2aa1	OCT4_CC_BOUND	OCT4_CP_UNBOUND	NANOG_CC_BOUND	NANOG_CP_BOUND
NM_178212		OCT4_CC_BOUND	OCT4_CP_UNBOUND	NANOG_CC_BOUND	NANOG_CP_BOUND
NM_178216		OCT4_CC_BOUND	OCT4_CP_UNBOUND	NANOG_CC_BOUND	NANOG_CP_BOUND
NM_033596	Hist2h4	OCT4_CC_BOUND	OCT4_CP_UNBOUND	NANOG_CC_UNBOUND	NANOG_CP_UNBOUND
NM_019469		OCT4_CC_UNBOUND	OCT4_CP_UNBOUND	NANOG_CC_UNBOUND	NANOG_CP_UNBOUND
NM_178215		OCT4_CC_UNBOUND	OCT4_CP_UNBOUND	NANOG_CC_UNBOUND	NANOG_CP_UNBOUND
NM_175666	Hist2h2bb	OCT4_CC_UNBOUND	OCT4_CP_UNBOUND	NANOG_CC_UNBOUND	NANOG_CP_UNBOUND
NM_010186	Fcgr1	OCT4_CC_UNBOUND	OCT4_CP_UNBOUND	NANOG_CC_UNBOUND	NANOG_CP_UNBOUND
NM_183223		OCT4_CC_UNBOUND	OCT4_CP_UNBOUND	NANOG_CC_UNBOUND	NANOG_CP_UNBOUND
NM_146176		OCT4_CC_UNBOUND	OCT4_CP_UNBOUND	NANOG_CC_UNBOUND	NANOG_CP_UNBOUND
NM_027126	Hfe2	OCT4_CC_UNBOUND	OCT4_CP_UNBOUND	NANOG_CC_UNBOUND	NANOG_CP_UNBOUND
NM_001009935	Txnip	OCT4_CC_UNBOUND	OCT4_CP_BOUND	NANOG_CC_UNBOUND	NANOG_CP_UNBOUND
NM_023719	Txnip	OCT4_CC_UNBOUND	OCT4_CP_BOUND	NANOG_CC_UNBOUND	NANOG_CP_UNBOUND
NM_027241	Polr3gl	OCT4_CC_BOUND	OCT4_CP_UNBOUND	NANOG_CC_BOUND	NANOG_CP_UNBOUND
NM_001024851		OCT4_CC_BOUND	OCT4_CP_UNBOUND	NANOG_CC_BOUND	NANOG_CP_UNBOUND
NM_175469	6330549D23Rik	OCT4_CC_UNBOUND	OCT4_CP_UNBOUND	NANOG_CC_UNBOUND	NANOG_CP_UNBOUND
NM_025875	Rbm8a	OCT4_CC_UNBOUND	OCT4_CP_UNBOUND	NANOG_CC_UNBOUND	NANOG_CP_UNBOUND
NM_011069	Pex11b	OCT4_CC_UNBOUND	OCT4_CP_UNBOUND	NANOG_CC_UNBOUND	NANOG_CP_UNBOUND
NM_146135	Pias3	OCT4_CC_UNBOUND	OCT4_CP_UNBOUND	NANOG_CC_UNBOUND	NANOG_CP_UNBOUND
NM_018812		OCT4_CC_UNBOUND	OCT4_CP_UNBOUND	NANOG_CC_UNBOUND	NANOG_CP_UNBOUND
NM_026406	Zfp364	OCT4_CC_UNBOUND	OCT4_CP_UNBOUND	NANOG_CC_UNBOUND	NANOG_CP_UNBOUND
NM_018767	Cd160	OCT4_CC_UNBOUND	OCT4_CP_UNBOUND	NANOG_CC_UNBOUND	NANOG_CP_UNBOUND
NM_021517	Pdzk1	OCT4_CC_BOUND	OCT4_CP_UNBOUND	NANOG_CC_BOUND	NANOG_CP_UNBOUND
NM_026229	Gpr89	OCT4_CC_UNBOUND	OCT4_CP_UNBOUND	NANOG_CC_UNBOUND	NANOG_CP_UNBOUND
NM_008123		OCT4_CC_UNBOUND	OCT4_CP_UNBOUND	NANOG_CC_UNBOUND	NANOG_CP_UNBOUND
NM_008121	Gja5	OCT4_CC_UNBOUND	OCT4_CP_UNBOUND	NANOG_CC_UNBOUND	NANOG_CP_UNBOUND
NM_019800	Acp6	OCT4_CC_BOUND	OCT4_CP_BOUND	NANOG_CC_BOUND	NANOG_CP_UNBOUND
NM_029933	Bcl9	OCT4_CC_UNBOUND	OCT4_CP_UNBOUND	NANOG_CC_UNBOUND	NANOG_CP_UNBOUND
NM_146275		OCT4_CC_UNBOUND	OCT4_CP_UNBOUND	NANOG_CC_UNBOUND	NANOG_CP_UNBOUND
NM_026539	Chd1l	OCT4_CC_UNBOUND	OCT4_CP_UNBOUND	NANOG_CC_UNBOUND	NANOG_CP_UNBOUND
NM_010232	Fmo5	OCT4_CC_UNBOUND	OCT4_CP_UNBOUND	NANOG_CC_UNBOUND	NANOG_CP_UNBOUND
NM_182997	Prkab2	OCT4_CC_UNBOUND	OCT4_CP_UNBOUND	NANOG_CC_UNBOUND	NANOG_CP_UNBOUND
NM_001039376		OCT4_CC_UNBOUND	OCT4_CP_UNBOUND	NANOG_CC_UNBOUND	NANOG_CP_UNBOUND
NM_178080	9430063L05Rik	OCT4_CC_UNBOUND	OCT4_CP_UNBOUND	NANOG_CC_UNBOUND	NANOG_CP_UNBOUND
NM_177145	D130016K21Rik	OCT4_CC_UNBOUND	OCT4_CP_UNBOUND	NANOG_CC_UNBOUND	NANOG_CP_UNBOUND
NM_011342	Sec22l1	OCT4_CC_UNBOUND	OCT4_CP_UNBOUND	NANOG_CC_UNBOUND	NANOG_CP_UNBOUND
NM_001033779		OCT4_CC_UNBOUND	OCT4_CP_UNBOUND	NANOG_CC_UNBOUND	NANOG_CP_UNBOUND
NM_010928		OCT4_CC_UNBOUND	OCT4_CP_UNBOUND	NANOG_CC_UNBOUND	NANOG_CP_UNBOUND
NM_027665	Adam30	OCT4_CC_UNBOUND	OCT4_CP_UNBOUND	NANOG_CC_UNBOUND	NANOG_CP_UNBOUND
NM_026328	Reg4	OCT4_CC_UNBOUND	OCT4_CP_UNBOUND	NANOG_CC_UNBOUND	NANOG_CP_UNBOUND
NM_008256	Hmgcs2	OCT4_CC_UNBOUND	OCT4_CP_UNBOUND	NANOG_CC_UNBOUND	NANOG_CP_UNBOUND
NM_016966	Phgdh	OCT4_CC_UNBOUND	OCT4_CP_UNBOUND	NANOG_CC_UNBOUND	NANOG_CP_UNBOUND
NM_172863		OCT4_CC_UNBOUND	OCT4_CP_UNBOUND	NANOG_CC_UNBOUND	NANOG_CP_UNBOUND
NM_008295	Hsd3b5	OCT4_CC_UNBOUND	OCT4_CP_UNBOUND	NANOG_CC_UNBOUND	NANOG_CP_UNBOUND
NM_153193	Hsd3b2	OCT4_CC_UNBOUND	OCT4_CP_UNBOUND	NANOG_CC_UNBOUND	NANOG_CP_UNBOUND
NM_001012306	Hsd3b3	OCT4_CC_UNBOUND	OCT4_CP_UNBOUND	NANOG_CC_UNBOUND	NANOG_CP_UNBOUND
NM_013821	Hsd3b6	OCT4_CC_UNBOUND	OCT4_CP_UNBOUND	NANOG_CC_UNBOUND	NANOG_CP_UNBOUND
NM_008293	Hsd3b1	OCT4_CC_UNBOUND	OCT4_CP_UNBOUND	NANOG_CC_UNBOUND	NANOG_CP_UNBOUND
NM_019545	Hao3	OCT4_CC_UNBOUND	OCT4_CP_UNBOUND	NANOG_CC_UNBOUND	NANOG_CP_UNBOUND
NM_027462	Wars2	OCT4_CC_UNBOUND	OCT4_CP_UNBOUND	NANOG_CC_UNBOUND	NANOG_CP_UNBOUND
NM_009323	Tbx15	OCT4_CC_UNBOUND	OCT4_CP_UNBOUND	NANOG_CC_UNBOUND	NANOG_CP_UNBOUND
NM_011534		OCT4_CC_UNBOUND	OCT4_CP_UNBOUND	NANOG_CC_UNBOUND	NANOG_CP_UNBOUND
NM_028892		OCT4_CC_UNBOUND	OCT4_CP_UNBOUND	NANOG_CC_UNBOUND	NANOG_CP_UNBOUND
NM_175552	Wdr3	OCT4_CC_UNBOUND	OCT4_CP_UNBOUND	NANOG_CC_UNBOUND	NANOG_CP_UNBOUND
NM_010269	Gdap2	OCT4_CC_UNBOUND	OCT4_CP_UNBOUND	NANOG_CC_UNBOUND	NANOG_CP_UNBOUND
NM_010763	Man1a2	OCT4_CC_UNBOUND	OCT4_CP_UNBOUND	NANOG_CC_UNBOUND	NANOG_CP_UNBOUND
NM_178594	Vtcn1	OCT4_CC_UNBOUND	OCT4_CP_UNBOUND	NANOG_CC_UNBOUND	NANOG_CP_UNBOUND
NM_194343	Trim45	OCT4_CC_UNBOUND	OCT4_CP_UNBOUND	NANOG_CC_UNBOUND	NANOG_CP_BOUND
NM_001013026		OCT4_CC_UNBOUND	OCT4_CP_UNBOUND	NANOG_CC_UNBOUND	NANOG_CP_UNBOUND
NM_011197	Ptgfrn	OCT4_CC_UNBOUND	OCT4_CP_UNBOUND	NANOG_CC_BOUND	NANOG_CP_UNBOUND
NM_013486	Cd2	OCT4_CC_UNBOUND	OCT4_CP_UNBOUND	NANOG_CC_UNBOUND	NANOG_CP_UNBOUND
NM_207205	Igsf3	OCT4_CC_UNBOUND	OCT4_CP_UNBOUND	NANOG_CC_UNBOUND	NANOG_CP_UNBOUND
NM_144900	Atp1a1	OCT4_CC_UNBOUND	OCT4_CP_UNBOUND	NANOG_CC_BOUND	NANOG_CP_UNBOUND
NM_172295	BC037703	OCT4_CC_UNBOUND	OCT4_CP_UNBOUND	NANOG_CC_UNBOUND	NANOG_CP_UNBOUND
NM_178777	Nhlh2	OCT4_CC_UNBOUND	OCT4_CP_UNBOUND	NANOG_CC_UNBOUND	NANOG_CP_UNBOUND
NM_009814		OCT4_CC_BOUND	OCT4_CP_UNBOUND	NANOG_CC_BOUND	NANOG_CP_UNBOUND
NM_177545	Vangl1	OCT4_CC_UNBOUND	OCT4_CP_UNBOUND	NANOG_CC_BOUND	NANOG_CP_UNBOUND
NM_013609		OCT4_CC_UNBOUND	OCT4_CP_UNBOUND	NANOG_CC_UNBOUND	NANOG_CP_UNBOUND
NM_027533	Tspan2	OCT4_CC_UNBOUND	OCT4_CP_UNBOUND	NANOG_CC_UNBOUND	NANOG_CP_UNBOUND
NM_009432	Tshb	OCT4_CC_UNBOUND	OCT4_CP_UNBOUND	NANOG_CC_UNBOUND	NANOG_CP_UNBOUND
NM_011516	Sycp1	OCT4_CC_UNBOUND	OCT4_CP_UNBOUND	NANOG_CC_UNBOUND	NANOG_CP_UNBOUND
NM_198658	Nr1h5	OCT4_CC_UNBOUND	OCT4_CP_UNBOUND	NANOG_CC_UNBOUND	NANOG_CP_UNBOUND
NM_201619		OCT4_CC_UNBOUND	OCT4_CP_UNBOUND	NANOG_CC_UNBOUND	NANOG_CP_UNBOUND
NM_201622		OCT4_CC_UNBOUND	OCT4_CP_UNBOUND	NANOG_CC_UNBOUND	NANOG_CP_UNBOUND
NM_025679	5730470L24Rik	OCT4_CC_UNBOUND	OCT4_CP_UNBOUND	NANOG_CC_UNBOUND	NANOG_CP_UNBOUND
NM_144901	D3Jfr1	OCT4_CC_UNBOUND	OCT4_CP_UNBOUND	NANOG_CC_UNBOUND	NANOG_CP_UNBOUND
NM_010937		OCT4_CC_UNBOUND	OCT4_CP_UNBOUND	NANOG_CC_UNBOUND	NANOG_CP_UNBOUND
NM_001033303		OCT4_CC_UNBOUND	OCT4_CP_UNBOUND	NANOG_CC_UNBOUND	NANOG_CP_UNBOUND
NM_177857	A930010I20Rik	OCT4_CC_BOUND	OCT4_CP_UNBOUND	NANOG_CC_BOUND	NANOG_CP_UNBOUND
NM_026602	Bcas2	OCT4_CC_UNBOUND	OCT4_CP_BOUND	NANOG_CC_UNBOUND	NANOG_CP_UNBOUND
NM_053170	Trim33	OCT4_CC_UNBOUND	OCT4_CP_UNBOUND	NANOG_CC_UNBOUND	NANOG_CP_UNBOUND
NM_018800	Syt6	OCT4_CC_UNBOUND	OCT4_CP_UNBOUND	NANOG_CC_UNBOUND	NANOG_CP_UNBOUND
NM_174875	Apg4a,Apg4a	OCT4_CC_UNBOUND	OCT4_CP_UNBOUND	NANOG_CC_UNBOUND	NANOG_CP_UNBOUND
NM_133859	Olfml3	OCT4_CC_UNBOUND	OCT4_CP_UNBOUND	NANOG_CC_UNBOUND	NANOG_CP_UNBOUND
NM_010432	Hipk1	OCT4_CC_UNBOUND	OCT4_CP_UNBOUND	NANOG_CC_BOUND	NANOG_CP_UNBOUND
NM_001025312		OCT4_CC_UNBOUND	OCT4_CP_UNBOUND	NANOG_CC_UNBOUND	NANOG_CP_UNBOUND
NM_133865	Dclre1b	OCT4_CC_UNBOUND	OCT4_CP_UNBOUND	NANOG_CC_UNBOUND	NANOG_CP_UNBOUND
NM_026193	Ap4b1	OCT4_CC_UNBOUND	OCT4_CP_UNBOUND	NANOG_CC_UNBOUND	NANOG_CP_UNBOUND
NM_008979	Ptpn22	OCT4_CC_UNBOUND	OCT4_CP_UNBOUND	NANOG_CC_UNBOUND	NANOG_CP_UNBOUND
NM_172684	Rsbn1	OCT4_CC_UNBOUND	OCT4_CP_UNBOUND	NANOG_CC_UNBOUND	NANOG_CP_UNBOUND
NM_013629		OCT4_CC_UNBOUND	OCT4_CP_UNBOUND	NANOG_CC_UNBOUND	NANOG_CP_UNBOUND
NM_133853	Magi3	OCT4_CC_UNBOUND	OCT4_CP_BOUND	NANOG_CC_UNBOUND	NANOG_CP_UNBOUND
NM_001013805		OCT4_CC_UNBOUND	OCT4_CP_UNBOUND	NANOG_CC_UNBOUND	NANOG_CP_UNBOUND
NM_001025067		OCT4_CC_UNBOUND	OCT4_CP_UNBOUND	NANOG_CC_UNBOUND	NANOG_CP_UNBOUND
NM_009196	Slc16a1	OCT4_CC_UNBOUND	OCT4_CP_UNBOUND	NANOG_CC_UNBOUND	NANOG_CP_BOUND
NM_183224	7530404M11Rik	OCT4_CC_UNBOUND	OCT4_CP_UNBOUND	NANOG_CC_UNBOUND	NANOG_CP_UNBOUND
NM_027982	Ppm1j	OCT4_CC_UNBOUND	OCT4_CP_UNBOUND	NANOG_CC_UNBOUND	NANOG_CP_UNBOUND
NM_007484	Rhoc	OCT4_CC_UNBOUND	OCT4_CP_UNBOUND	NANOG_CC_UNBOUND	NANOG_CP_UNBOUND
NM_008619		OCT4_CC_UNBOUND	OCT4_CP_UNBOUND	NANOG_CC_BOUND	NANOG_CP_UNBOUND
NM_009797	Capza1	OCT4_CC_UNBOUND	OCT4_CP_UNBOUND	NANOG_CC_UNBOUND	NANOG_CP_UNBOUND
NM_153091		OCT4_CC_UNBOUND	OCT4_CP_UNBOUND	NANOG_CC_UNBOUND	NANOG_CP_UNBOUND
NM_009520	Wnt2b	OCT4_CC_UNBOUND	OCT4_CP_UNBOUND	NANOG_CC_UNBOUND	NANOG_CP_UNBOUND
NM_030249	BC003236	OCT4_CC_UNBOUND	OCT4_CP_UNBOUND	NANOG_CC_UNBOUND	NANOG_CP_UNBOUND
NM_001039347		OCT4_CC_UNBOUND	OCT4_CP_UNBOUND	NANOG_CC_UNBOUND	NANOG_CP_UNBOUND
NM_019931		OCT4_CC_UNBOUND	OCT4_CP_UNBOUND	NANOG_CC_UNBOUND	NANOG_CP_UNBOUND
NM_017397	Ddx20	OCT4_CC_UNBOUND	OCT4_CP_UNBOUND	NANOG_CC_UNBOUND	NANOG_CP_UNBOUND
NM_175398	6530418L21Rik	OCT4_CC_UNBOUND	OCT4_CP_UNBOUND	NANOG_CC_UNBOUND	NANOG_CP_UNBOUND
NM_145541	Rap1a	OCT4_CC_UNBOUND	OCT4_CP_UNBOUND	NANOG_CC_UNBOUND	NANOG_CP_UNBOUND
NM_027025	1700001D09Rik	OCT4_CC_UNBOUND	OCT4_CP_UNBOUND	NANOG_CC_UNBOUND	NANOG_CP_UNBOUND
NM_009631	Adora3	OCT4_CC_UNBOUND	OCT4_CP_UNBOUND	NANOG_CC_UNBOUND	NANOG_CP_UNBOUND
NM_001033780		OCT4_CC_UNBOUND	OCT4_CP_UNBOUND	NANOG_CC_UNBOUND	NANOG_CP_UNBOUND
NM_009725	Atp5f1	OCT4_CC_UNBOUND	OCT4_CP_UNBOUND	NANOG_CC_UNBOUND	NANOG_CP_UNBOUND
NM_027432	2610312E17Rik	OCT4_CC_UNBOUND	OCT4_CP_UNBOUND	NANOG_CC_UNBOUND	NANOG_CP_UNBOUND
NM_007696	Ovgp1	OCT4_CC_UNBOUND	OCT4_CP_UNBOUND	NANOG_CC_UNBOUND	NANOG_CP_UNBOUND
NM_029604	1700027A23Rik	OCT4_CC_UNBOUND	OCT4_CP_UNBOUND	NANOG_CC_UNBOUND	NANOG_CP_UNBOUND
NM_023186	2200003E03Rik	OCT4_CC_UNBOUND	OCT4_CP_UNBOUND	NANOG_CC_UNBOUND	NANOG_CP_UNBOUND
NM_009892	Chi3l3	OCT4_CC_UNBOUND	OCT4_CP_UNBOUND	NANOG_CC_UNBOUND	NANOG_CP_UNBOUND
NM_145126	Chi3l4	OCT4_CC_UNBOUND	OCT4_CP_UNBOUND	NANOG_CC_UNBOUND	NANOG_CP_UNBOUND
NM_178412	BC051070	OCT4_CC_UNBOUND	OCT4_CP_UNBOUND	NANOG_CC_UNBOUND	NANOG_CP_UNBOUND
NM_001033146		OCT4_CC_UNBOUND	OCT4_CP_UNBOUND	NANOG_CC_UNBOUND	NANOG_CP_UNBOUND
NM_028110	2010308M01Rik	OCT4_CC_UNBOUND	OCT4_CP_UNBOUND	NANOG_CC_UNBOUND	NANOG_CP_UNBOUND
NM_133869	Cept1	OCT4_CC_UNBOUND	OCT4_CP_UNBOUND	NANOG_CC_UNBOUND	NANOG_CP_UNBOUND
NM_001025582		OCT4_CC_UNBOUND	OCT4_CP_UNBOUND	NANOG_CC_UNBOUND	NANOG_CP_UNBOUND
NM_026013	2610318G18Rik	OCT4_CC_UNBOUND	OCT4_CP_UNBOUND	NANOG_CC_UNBOUND	NANOG_CP_UNBOUND
NM_001039478		OCT4_CC_UNBOUND	OCT4_CP_UNBOUND	NANOG_CC_UNBOUND	NANOG_CP_UNBOUND
NM_001039488		OCT4_CC_UNBOUND	OCT4_CP_UNBOUND	NANOG_CC_UNBOUND	NANOG_CP_UNBOUND
NM_028081		OCT4_CC_UNBOUND	OCT4_CP_UNBOUND	NANOG_CC_UNBOUND	NANOG_CP_UNBOUND
NM_007651	Cd53	OCT4_CC_UNBOUND	OCT4_CP_UNBOUND	NANOG_CC_UNBOUND	NANOG_CP_UNBOUND
NM_146489		OCT4_CC_UNBOUND	OCT4_CP_UNBOUND	NANOG_CC_UNBOUND	NANOG_CP_UNBOUND
NM_008418		OCT4_CC_UNBOUND	OCT4_CP_UNBOUND	NANOG_CC_UNBOUND	NANOG_CP_UNBOUND
NM_173787	AI504432	OCT4_CC_UNBOUND	OCT4_CP_UNBOUND	NANOG_CC_UNBOUND	NANOG_CP_UNBOUND
NM_175410	A930002I21Rik	OCT4_CC_UNBOUND	OCT4_CP_UNBOUND	NANOG_CC_UNBOUND	NANOG_CP_UNBOUND
NM_008417	Kcna2	OCT4_CC_UNBOUND	OCT4_CP_UNBOUND	NANOG_CC_BOUND	NANOG_CP_UNBOUND
NM_146136	Slc16a4	OCT4_CC_UNBOUND	OCT4_CP_UNBOUND	NANOG_CC_UNBOUND	NANOG_CP_UNBOUND
NM_145922	Kcnc4	OCT4_CC_UNBOUND	OCT4_CP_UNBOUND	NANOG_CC_UNBOUND	NANOG_CP_UNBOUND
NM_172271	Slc6a17	OCT4_CC_UNBOUND	OCT4_CP_UNBOUND	NANOG_CC_UNBOUND	NANOG_CP_UNBOUND
NM_026261	4930522D07Rik	OCT4_CC_UNBOUND	OCT4_CP_UNBOUND	NANOG_CC_UNBOUND	NANOG_CP_UNBOUND
NM_007441	Alx3	OCT4_CC_UNBOUND	OCT4_CP_UNBOUND	NANOG_CC_UNBOUND	NANOG_CP_UNBOUND
NM_153563	6330569M22Rik	OCT4_CC_UNBOUND	OCT4_CP_UNBOUND	NANOG_CC_UNBOUND	NANOG_CP_UNBOUND
NM_145542		OCT4_CC_UNBOUND	OCT4_CP_UNBOUND	NANOG_CC_UNBOUND	NANOG_CP_UNBOUND
NM_007778	Csf1	OCT4_CC_UNBOUND	OCT4_CP_UNBOUND	NANOG_CC_UNBOUND	NANOG_CP_UNBOUND
NM_133867	Eps8l3	OCT4_CC_UNBOUND	OCT4_CP_UNBOUND	NANOG_CC_UNBOUND	NANOG_CP_UNBOUND
NM_177858	4.93343e+26	OCT4_CC_UNBOUND	OCT4_CP_UNBOUND	NANOG_CC_UNBOUND	NANOG_CP_UNBOUND
NM_010360	Gstm5	OCT4_CC_UNBOUND	OCT4_CP_UNBOUND	NANOG_CC_UNBOUND	NANOG_CP_UNBOUND
NM_008184		OCT4_CC_UNBOUND	OCT4_CP_UNBOUND	NANOG_CC_UNBOUND	NANOG_CP_UNBOUND
NM_010359	Gstm3	OCT4_CC_UNBOUND	OCT4_CP_BOUND	NANOG_CC_UNBOUND	NANOG_CP_UNBOUND
NM_008183	Gstm2	OCT4_CC_UNBOUND	OCT4_CP_UNBOUND	NANOG_CC_UNBOUND	NANOG_CP_UNBOUND
NM_010358	Gstm1	OCT4_CC_UNBOUND	OCT4_CP_UNBOUND	NANOG_CC_UNBOUND	NANOG_CP_UNBOUND
NM_026764	Gstm4	OCT4_CC_UNBOUND	OCT4_CP_UNBOUND	NANOG_CC_UNBOUND	NANOG_CP_UNBOUND
NM_028779	Ampd2	OCT4_CC_UNBOUND	OCT4_CP_UNBOUND	NANOG_CC_UNBOUND	NANOG_CP_UNBOUND
NM_008141	Gnat2	OCT4_CC_UNBOUND	OCT4_CP_UNBOUND	NANOG_CC_UNBOUND	NANOG_CP_UNBOUND
NM_010306	Gnai3	OCT4_CC_UNBOUND	OCT4_CP_UNBOUND	NANOG_CC_UNBOUND	NANOG_CP_UNBOUND
NM_175470	Gpr61	OCT4_CC_UNBOUND	OCT4_CP_UNBOUND	NANOG_CC_UNBOUND	NANOG_CP_UNBOUND
NM_001004293		OCT4_CC_UNBOUND	OCT4_CP_UNBOUND	NANOG_CC_UNBOUND	NANOG_CP_UNBOUND
NM_146137	Amigo	OCT4_CC_UNBOUND	OCT4_CP_UNBOUND	NANOG_CC_UNBOUND	NANOG_CP_UNBOUND
NM_175183	Atxn7l2	OCT4_CC_UNBOUND	OCT4_CP_UNBOUND	NANOG_CC_UNBOUND	NANOG_CP_UNBOUND
NM_008596	Mg29	OCT4_CC_BOUND	OCT4_CP_UNBOUND	NANOG_CC_BOUND	NANOG_CP_UNBOUND
NM_011967	Psma5	OCT4_CC_UNBOUND	OCT4_CP_UNBOUND	NANOG_CC_UNBOUND	NANOG_CP_UNBOUND
NM_019972	Sort1	OCT4_CC_UNBOUND	OCT4_CP_UNBOUND	NANOG_CC_UNBOUND	NANOG_CP_UNBOUND
NM_026831		OCT4_CC_UNBOUND	OCT4_CP_UNBOUND	NANOG_CC_UNBOUND	NANOG_CP_UNBOUND
NM_019976	5430413I02Rik	OCT4_CC_UNBOUND	OCT4_CP_UNBOUND	NANOG_CC_UNBOUND	NANOG_CP_UNBOUND
NM_017392	Celsr2	OCT4_CC_UNBOUND	OCT4_CP_UNBOUND	NANOG_CC_UNBOUND	NANOG_CP_UNBOUND
NM_011319	Sars1	OCT4_CC_UNBOUND	OCT4_CP_UNBOUND	NANOG_CC_BOUND	NANOG_CP_UNBOUND
NM_001033304		OCT4_CC_UNBOUND	OCT4_CP_UNBOUND	NANOG_CC_UNBOUND	NANOG_CP_UNBOUND
NM_026198	2010200O16Rik	OCT4_CC_UNBOUND	OCT4_CP_UNBOUND	NANOG_CC_UNBOUND	NANOG_CP_UNBOUND
NM_025444	Taf13	OCT4_CC_UNBOUND	OCT4_CP_UNBOUND	NANOG_CC_UNBOUND	NANOG_CP_UNBOUND
NM_181400	Wdr47	OCT4_CC_BOUND	OCT4_CP_UNBOUND	NANOG_CC_BOUND	NANOG_CP_UNBOUND
NM_145543	Mclc	OCT4_CC_UNBOUND	OCT4_CP_UNBOUND	NANOG_CC_UNBOUND	NANOG_CP_UNBOUND
NM_029522	Gpsm2	OCT4_CC_UNBOUND	OCT4_CP_UNBOUND	NANOG_CC_UNBOUND	NANOG_CP_UNBOUND
NM_011504	Stxbp3	OCT4_CC_UNBOUND	OCT4_CP_UNBOUND	NANOG_CC_BOUND	NANOG_CP_UNBOUND
NM_177091	E230011A21Rik	OCT4_CC_UNBOUND	OCT4_CP_UNBOUND	NANOG_CC_UNBOUND	NANOG_CP_UNBOUND
NM_025845	1110021E09Rik	OCT4_CC_UNBOUND	OCT4_CP_UNBOUND	NANOG_CC_UNBOUND	NANOG_CP_UNBOUND
NM_025723		OCT4_CC_UNBOUND	OCT4_CP_UNBOUND	NANOG_CC_UNBOUND	NANOG_CP_UNBOUND
NM_172685		OCT4_CC_UNBOUND	OCT4_CP_UNBOUND	NANOG_CC_UNBOUND	NANOG_CP_UNBOUND
NM_020505	Vav3	OCT4_CC_BOUND	OCT4_CP_UNBOUND	NANOG_CC_UNBOUND	NANOG_CP_UNBOUND
NM_146139	Vav3	OCT4_CC_UNBOUND	OCT4_CP_UNBOUND	NANOG_CC_UNBOUND	NANOG_CP_UNBOUND
NM_030699	Ntng1	OCT4_CC_UNBOUND	OCT4_CP_UNBOUND	NANOG_CC_UNBOUND	NANOG_CP_UNBOUND
NM_178891	Hrmt1l6	OCT4_CC_UNBOUND	OCT4_CP_UNBOUND	NANOG_CC_UNBOUND	NANOG_CP_UNBOUND
NM_009669	Amy2,Amy2,Amy2,Amy2,Amy2,Amy2	OCT4_CC_UNBOUND	OCT4_CP_UNBOUND	NANOG_CC_UNBOUND	NANOG_CP_UNBOUND
NM_009669	Amy2,Amy2,Amy2,Amy2,Amy2,Amy2	OCT4_CC_UNBOUND	OCT4_CP_UNBOUND	NANOG_CC_UNBOUND	NANOG_CP_UNBOUND
NM_009669	Amy2,Amy2,Amy2,Amy2,Amy2,Amy2	OCT4_CC_UNBOUND	OCT4_CP_UNBOUND	NANOG_CC_UNBOUND	NANOG_CP_UNBOUND
NM_009669	Amy2,Amy2,Amy2,Amy2,Amy2,Amy2	OCT4_CC_UNBOUND	OCT4_CP_UNBOUND	NANOG_CC_UNBOUND	NANOG_CP_UNBOUND
NM_009669	Amy2,Amy2,Amy2,Amy2,Amy2,Amy2	OCT4_CC_UNBOUND	OCT4_CP_UNBOUND	NANOG_CC_UNBOUND	NANOG_CP_UNBOUND
NM_153458	Olfm3	OCT4_CC_UNBOUND	OCT4_CP_UNBOUND	NANOG_CC_UNBOUND	NANOG_CP_UNBOUND
NM_153157	Olfm3	OCT4_CC_UNBOUND	OCT4_CP_UNBOUND	NANOG_CC_UNBOUND	NANOG_CP_UNBOUND
NM_007901	Edg1	OCT4_CC_UNBOUND	OCT4_CP_UNBOUND	NANOG_CC_UNBOUND	NANOG_CP_UNBOUND
NM_027193	2410012M04Rik	OCT4_CC_UNBOUND	OCT4_CP_UNBOUND	NANOG_CC_UNBOUND	NANOG_CP_UNBOUND
NM_023214	Slc30a7	OCT4_CC_UNBOUND	OCT4_CP_UNBOUND	NANOG_CC_UNBOUND	NANOG_CP_UNBOUND
NM_021388	Extl2	OCT4_CC_UNBOUND	OCT4_CP_UNBOUND	NANOG_CC_UNBOUND	NANOG_CP_UNBOUND
NM_011693	Vcam1	OCT4_CC_UNBOUND	OCT4_CP_UNBOUND	NANOG_CC_UNBOUND	NANOG_CP_UNBOUND
NM_022427		OCT4_CC_UNBOUND	OCT4_CP_UNBOUND	NANOG_CC_UNBOUND	NANOG_CP_UNBOUND
NM_025517	Rtcd1	OCT4_CC_UNBOUND	OCT4_CP_UNBOUND	NANOG_CC_UNBOUND	NANOG_CP_BOUND
NM_010022	Dbt	OCT4_CC_UNBOUND	OCT4_CP_UNBOUND	NANOG_CC_UNBOUND	NANOG_CP_UNBOUND
NM_175413	9430028I06Rik	OCT4_CC_UNBOUND	OCT4_CP_UNBOUND	NANOG_CC_UNBOUND	NANOG_CP_UNBOUND
NM_027321	9430028I06Rik	OCT4_CC_UNBOUND	OCT4_CP_UNBOUND	NANOG_CC_UNBOUND	NANOG_CP_UNBOUND
NM_028349	2810453L12Rik	OCT4_CC_UNBOUND	OCT4_CP_UNBOUND	NANOG_CC_UNBOUND	NANOG_CP_UNBOUND
NM_008246	Hiat1	OCT4_CC_UNBOUND	OCT4_CP_UNBOUND	NANOG_CC_UNBOUND	NANOG_CP_UNBOUND
NM_144902	Slc35a3	OCT4_CC_UNBOUND	OCT4_CP_UNBOUND	NANOG_CC_UNBOUND	NANOG_CP_UNBOUND
NM_009146	Sdfr2	OCT4_CC_UNBOUND	OCT4_CP_UNBOUND	NANOG_CC_UNBOUND	NANOG_CP_UNBOUND
NM_023245		OCT4_CC_UNBOUND	OCT4_CP_UNBOUND	NANOG_CC_UNBOUND	NANOG_CP_UNBOUND
NM_177664	D3Bwg0562e	OCT4_CC_UNBOUND	OCT4_CP_UNBOUND	NANOG_CC_UNBOUND	NANOG_CP_UNBOUND
NM_029425	4833424O15Rik	OCT4_CC_UNBOUND	OCT4_CP_UNBOUND	NANOG_CC_UNBOUND	NANOG_CP_UNBOUND
NM_170778		OCT4_CC_UNBOUND	OCT4_CP_UNBOUND	NANOG_CC_UNBOUND	NANOG_CP_UNBOUND
NM_019550	Ptbp2	OCT4_CC_UNBOUND	OCT4_CP_UNBOUND	NANOG_CC_UNBOUND	NANOG_CP_UNBOUND
NM_028456	Rwdd3	OCT4_CC_UNBOUND	OCT4_CP_UNBOUND	NANOG_CC_UNBOUND	NANOG_CP_UNBOUND
NM_025637	2510027J23Rik	OCT4_CC_UNBOUND	OCT4_CP_UNBOUND	NANOG_CC_UNBOUND	NANOG_CP_UNBOUND
NM_178936	4930577M16Rik	OCT4_CC_UNBOUND	OCT4_CP_UNBOUND	NANOG_CC_UNBOUND	NANOG_CP_UNBOUND
NM_024178	5430428G01Rik	OCT4_CC_UNBOUND	OCT4_CP_UNBOUND	NANOG_CC_UNBOUND	NANOG_CP_UNBOUND
NM_028044	Cnn3,Cnn3	OCT4_CC_UNBOUND	OCT4_CP_UNBOUND	NANOG_CC_UNBOUND	NANOG_CP_UNBOUND
NM_145394	BC010552	OCT4_CC_BOUND	OCT4_CP_UNBOUND	NANOG_CC_BOUND	NANOG_CP_UNBOUND
NM_176992	A730020M07Rik	OCT4_CC_UNBOUND	OCT4_CP_UNBOUND	NANOG_CC_UNBOUND	NANOG_CP_UNBOUND
NM_001033814		OCT4_CC_UNBOUND	OCT4_CP_UNBOUND	NANOG_CC_UNBOUND	NANOG_CP_UNBOUND
NM_010171	F3	OCT4_CC_UNBOUND	OCT4_CP_UNBOUND	NANOG_CC_UNBOUND	NANOG_CP_UNBOUND
NM_008991	Abcd3	OCT4_CC_UNBOUND	OCT4_CP_UNBOUND	NANOG_CC_UNBOUND	NANOG_CP_UNBOUND
NM_172525	Arhgap29	OCT4_CC_UNBOUND	OCT4_CP_UNBOUND	NANOG_CC_UNBOUND	NANOG_CP_UNBOUND
NM_007378	Abca4	OCT4_CC_UNBOUND	OCT4_CP_UNBOUND	NANOG_CC_UNBOUND	NANOG_CP_UNBOUND
NM_008129	Gclm	OCT4_CC_UNBOUND	OCT4_CP_UNBOUND	NANOG_CC_UNBOUND	NANOG_CP_UNBOUND
NM_153806	4930588M11Rik	OCT4_CC_UNBOUND	OCT4_CP_UNBOUND	NANOG_CC_UNBOUND	NANOG_CP_UNBOUND
NM_013867	Bcar3	OCT4_CC_BOUND	OCT4_CP_UNBOUND	NANOG_CC_BOUND	NANOG_CP_UNBOUND
NM_153118	Fnbp1l	OCT4_CC_UNBOUND	OCT4_CP_UNBOUND	NANOG_CC_UNBOUND	NANOG_CP_UNBOUND
NM_153422		OCT4_CC_UNBOUND	OCT4_CP_UNBOUND	NANOG_CC_UNBOUND	NANOG_CP_UNBOUND
NM_007980	Fabp2	OCT4_CC_UNBOUND	OCT4_CP_UNBOUND	NANOG_CC_UNBOUND	NANOG_CP_UNBOUND
NM_133857		OCT4_CC_UNBOUND	OCT4_CP_UNBOUND	NANOG_CC_UNBOUND	NANOG_CP_UNBOUND
NM_021503	Myoz2	OCT4_CC_UNBOUND	OCT4_CP_UNBOUND	NANOG_CC_UNBOUND	NANOG_CP_UNBOUND
NM_027135	Sec24d	OCT4_CC_UNBOUND	OCT4_CP_UNBOUND	NANOG_CC_UNBOUND	NANOG_CP_UNBOUND
NM_201638	G430022H21Rik	OCT4_CC_UNBOUND	OCT4_CP_UNBOUND	NANOG_CC_UNBOUND	NANOG_CP_UNBOUND
NM_008939	Prss12	OCT4_CC_UNBOUND	OCT4_CP_UNBOUND	NANOG_CC_UNBOUND	NANOG_CP_UNBOUND
NM_031186	Ndst3	OCT4_CC_UNBOUND	OCT4_CP_UNBOUND	NANOG_CC_UNBOUND	NANOG_CP_UNBOUND
NM_146140	Tram1l1	OCT4_CC_UNBOUND	OCT4_CP_UNBOUND	NANOG_CC_UNBOUND	NANOG_CP_UNBOUND
NM_022565	Ndst4	OCT4_CC_UNBOUND	OCT4_CP_UNBOUND	NANOG_CC_UNBOUND	NANOG_CP_UNBOUND
NM_011674	Ugt8	OCT4_CC_UNBOUND	OCT4_CP_UNBOUND	NANOG_CC_UNBOUND	NANOG_CP_UNBOUND
NM_173451	9330196J05Rik	OCT4_CC_UNBOUND	OCT4_CP_UNBOUND	NANOG_CC_UNBOUND	NANOG_CP_UNBOUND
NM_001025438		OCT4_CC_UNBOUND	OCT4_CP_UNBOUND	NANOG_CC_UNBOUND	NANOG_CP_UNBOUND
NM_001025439		OCT4_CC_UNBOUND	OCT4_CP_UNBOUND	NANOG_CC_UNBOUND	NANOG_CP_UNBOUND
NM_023813	Camk2d	OCT4_CC_UNBOUND	OCT4_CP_UNBOUND	NANOG_CC_UNBOUND	NANOG_CP_UNBOUND
NM_001034168		OCT4_CC_UNBOUND	OCT4_CP_UNBOUND	NANOG_CC_UNBOUND	NANOG_CP_UNBOUND
NM_178655	Ank2	OCT4_CC_BOUND	OCT4_CP_UNBOUND	NANOG_CC_UNBOUND	NANOG_CP_UNBOUND
NM_138593	D3Wsu161e	OCT4_CC_UNBOUND	OCT4_CP_UNBOUND	NANOG_CC_UNBOUND	NANOG_CP_BOUND
NM_001037823		OCT4_CC_UNBOUND	OCT4_CP_UNBOUND	NANOG_CC_UNBOUND	NANOG_CP_BOUND
NM_009718	Neurog2	OCT4_CC_UNBOUND	OCT4_CP_UNBOUND	NANOG_CC_UNBOUND	NANOG_CP_UNBOUND
NM_145133	T2bp	OCT4_CC_UNBOUND	OCT4_CP_UNBOUND	NANOG_CC_UNBOUND	NANOG_CP_UNBOUND
NM_145964	BC002199	OCT4_CC_UNBOUND	OCT4_CP_UNBOUND	NANOG_CC_UNBOUND	NANOG_CP_UNBOUND
NM_027482	5730508B09Rik	OCT4_CC_UNBOUND	OCT4_CP_UNBOUND	NANOG_CC_UNBOUND	NANOG_CP_UNBOUND
NM_011098	Pitx2	OCT4_CC_BOUND	OCT4_CP_UNBOUND	NANOG_CC_UNBOUND	NANOG_CP_UNBOUND
NM_001042504		OCT4_CC_BOUND	OCT4_CP_UNBOUND	NANOG_CC_UNBOUND	NANOG_CP_UNBOUND
NM_001042502		OCT4_CC_UNBOUND	OCT4_CP_UNBOUND	NANOG_CC_UNBOUND	NANOG_CP_UNBOUND
NM_007934		OCT4_CC_UNBOUND	OCT4_CP_UNBOUND	NANOG_CC_UNBOUND	NANOG_CP_UNBOUND
NM_130450		OCT4_CC_BOUND	OCT4_CP_UNBOUND	NANOG_CC_UNBOUND	NANOG_CP_UNBOUND
NM_010113	Egf	OCT4_CC_UNBOUND	OCT4_CP_UNBOUND	NANOG_CC_UNBOUND	NANOG_CP_UNBOUND
NM_009102	Rrh	OCT4_CC_UNBOUND	OCT4_CP_UNBOUND	NANOG_CC_UNBOUND	NANOG_CP_UNBOUND
NM_026578	Nola1	OCT4_CC_UNBOUND	OCT4_CP_UNBOUND	NANOG_CC_UNBOUND	NANOG_CP_UNBOUND
NM_007686	Cfi	OCT4_CC_UNBOUND	OCT4_CP_UNBOUND	NANOG_CC_UNBOUND	NANOG_CP_UNBOUND
NM_023196	Pla2g12a	OCT4_CC_UNBOUND	OCT4_CP_UNBOUND	NANOG_CC_UNBOUND	NANOG_CP_UNBOUND
NM_183423		OCT4_CC_UNBOUND	OCT4_CP_UNBOUND	NANOG_CC_UNBOUND	NANOG_CP_UNBOUND
NM_009811	Casp6	OCT4_CC_UNBOUND	OCT4_CP_UNBOUND	NANOG_CC_UNBOUND	NANOG_CP_UNBOUND
NM_025779	9030408N13Rik	OCT4_CC_UNBOUND	OCT4_CP_UNBOUND	NANOG_CC_UNBOUND	NANOG_CP_UNBOUND
NM_207209	Sec24b	OCT4_CC_UNBOUND	OCT4_CP_UNBOUND	NANOG_CC_UNBOUND	NANOG_CP_UNBOUND
NM_029838		OCT4_CC_BOUND	OCT4_CP_UNBOUND	NANOG_CC_UNBOUND	NANOG_CP_UNBOUND
NM_198711		OCT4_CC_BOUND	OCT4_CP_UNBOUND	NANOG_CC_UNBOUND	NANOG_CP_UNBOUND
NM_027907	Agxt2l1	OCT4_CC_UNBOUND	OCT4_CP_UNBOUND	NANOG_CC_UNBOUND	NANOG_CP_UNBOUND
NM_025509	2310008M10Rik	OCT4_CC_UNBOUND	OCT4_CP_UNBOUND	NANOG_CC_UNBOUND	NANOG_CP_UNBOUND
NM_026724	1100001I22Rik	OCT4_CC_UNBOUND	OCT4_CP_UNBOUND	NANOG_CC_UNBOUND	NANOG_CP_UNBOUND
NM_001005859		OCT4_CC_UNBOUND	OCT4_CP_UNBOUND	NANOG_CC_UNBOUND	NANOG_CP_UNBOUND
NM_176967		OCT4_CC_UNBOUND	OCT4_CP_UNBOUND	NANOG_CC_UNBOUND	NANOG_CP_UNBOUND
NM_010703	Lef1	OCT4_CC_UNBOUND	OCT4_CP_UNBOUND	NANOG_CC_UNBOUND	NANOG_CP_UNBOUND
NM_008212	Hadhsc	OCT4_CC_UNBOUND	OCT4_CP_UNBOUND	NANOG_CC_UNBOUND	NANOG_CP_UNBOUND
NM_027816		OCT4_CC_UNBOUND	OCT4_CP_UNBOUND	NANOG_CC_UNBOUND	NANOG_CP_UNBOUND
NM_028943		OCT4_CC_UNBOUND	OCT4_CP_UNBOUND	NANOG_CC_UNBOUND	NANOG_CP_UNBOUND
NM_011863	Papss1	OCT4_CC_UNBOUND	OCT4_CP_UNBOUND	NANOG_CC_UNBOUND	NANOG_CP_UNBOUND
NM_020265	Dkk2	OCT4_CC_BOUND	OCT4_CP_UNBOUND	NANOG_CC_UNBOUND	NANOG_CP_UNBOUND
NM_007926	Scye1	OCT4_CC_UNBOUND	OCT4_CP_UNBOUND	NANOG_CC_UNBOUND	NANOG_CP_UNBOUND
NM_173032	A630047E20Rik	OCT4_CC_UNBOUND	OCT4_CP_UNBOUND	NANOG_CC_UNBOUND	NANOG_CP_UNBOUND
NM_001029836		OCT4_CC_UNBOUND	OCT4_CP_UNBOUND	NANOG_CC_UNBOUND	NANOG_CP_UNBOUND
NM_033525		OCT4_CC_UNBOUND	OCT4_CP_UNBOUND	NANOG_CC_UNBOUND	NANOG_CP_UNBOUND
NM_026231	4933434L15Rik	OCT4_CC_UNBOUND	OCT4_CP_BOUND	NANOG_CC_UNBOUND	NANOG_CP_UNBOUND
NM_027927	Phf22	OCT4_CC_UNBOUND	OCT4_CP_BOUND	NANOG_CC_UNBOUND	NANOG_CP_UNBOUND
NM_029953	9130221D24Rik	OCT4_CC_UNBOUND	OCT4_CP_UNBOUND	NANOG_CC_UNBOUND	NANOG_CP_UNBOUND
NM_146141	1110013G13Rik	OCT4_CC_UNBOUND	OCT4_CP_UNBOUND	NANOG_CC_UNBOUND	NANOG_CP_UNBOUND
NM_001040400		OCT4_CC_UNBOUND	OCT4_CP_BOUND	NANOG_CC_UNBOUND	NANOG_CP_UNBOUND
NM_001004367	Cxxc4	OCT4_CC_BOUND	OCT4_CP_UNBOUND	NANOG_CC_BOUND	NANOG_CP_UNBOUND
NM_021382	Tacr3	OCT4_CC_UNBOUND	OCT4_CP_UNBOUND	NANOG_CC_UNBOUND	NANOG_CP_UNBOUND
NM_173762		OCT4_CC_UNBOUND	OCT4_CP_UNBOUND	NANOG_CC_UNBOUND	NANOG_CP_UNBOUND
NM_027208	Dhrs6	OCT4_CC_UNBOUND	OCT4_CP_UNBOUND	NANOG_CC_UNBOUND	NANOG_CP_UNBOUND
NM_178877	C80638	OCT4_CC_UNBOUND	OCT4_CP_UNBOUND	NANOG_CC_UNBOUND	NANOG_CP_UNBOUND
NM_028946	4933425K02Rik	OCT4_CC_UNBOUND	OCT4_CP_UNBOUND	NANOG_CC_UNBOUND	NANOG_CP_UNBOUND
NM_025902	1500009M05Rik	OCT4_CC_UNBOUND	OCT4_CP_UNBOUND	NANOG_CC_UNBOUND	NANOG_CP_UNBOUND
NM_025356	Ube2d3	OCT4_CC_UNBOUND	OCT4_CP_UNBOUND	NANOG_CC_BOUND	NANOG_CP_UNBOUND
NM_027288	Manba	OCT4_CC_UNBOUND	OCT4_CP_UNBOUND	NANOG_CC_UNBOUND	NANOG_CP_UNBOUND
NM_008689	Nfkb1	OCT4_CC_UNBOUND	OCT4_CP_BOUND	NANOG_CC_UNBOUND	NANOG_CP_UNBOUND
NM_026228	Slc39a8	OCT4_CC_UNBOUND	OCT4_CP_UNBOUND	NANOG_CC_UNBOUND	NANOG_CP_UNBOUND
NM_001033350		OCT4_CC_UNBOUND	OCT4_CP_UNBOUND	NANOG_CC_UNBOUND	NANOG_CP_UNBOUND
NM_008913	Ppp3ca	OCT4_CC_UNBOUND	OCT4_CP_UNBOUND	NANOG_CC_UNBOUND	NANOG_CP_UNBOUND
NM_016885	Emcn	OCT4_CC_UNBOUND	OCT4_CP_UNBOUND	NANOG_CC_UNBOUND	NANOG_CP_UNBOUND
NM_177665	9230109N16	OCT4_CC_UNBOUND	OCT4_CP_UNBOUND	NANOG_CC_UNBOUND	NANOG_CP_UNBOUND
NM_030143		OCT4_CC_UNBOUND	OCT4_CP_UNBOUND	NANOG_CC_UNBOUND	NANOG_CP_UNBOUND
NM_016750	H2afz	OCT4_CC_UNBOUND	OCT4_CP_UNBOUND	NANOG_CC_BOUND	NANOG_CP_UNBOUND
NM_019920	Map2k1ip1	OCT4_CC_UNBOUND	OCT4_CP_UNBOUND	NANOG_CC_UNBOUND	NANOG_CP_UNBOUND
NM_011932	Dapp1	OCT4_CC_UNBOUND	OCT4_CP_UNBOUND	NANOG_CC_UNBOUND	NANOG_CP_BOUND
NM_177860	D830013H12	OCT4_CC_UNBOUND	OCT4_CP_UNBOUND	NANOG_CC_UNBOUND	NANOG_CP_BOUND
NM_008642	Mttp	OCT4_CC_UNBOUND	OCT4_CP_UNBOUND	NANOG_CC_UNBOUND	NANOG_CP_UNBOUND
NM_175389	Rg9mtd2	OCT4_CC_UNBOUND	OCT4_CP_UNBOUND	NANOG_CC_UNBOUND	NANOG_CP_UNBOUND
NM_009626	Adh7	OCT4_CC_UNBOUND	OCT4_CP_UNBOUND	NANOG_CC_BOUND	NANOG_CP_UNBOUND
NM_007409	Adh1	OCT4_CC_UNBOUND	OCT4_CP_UNBOUND	NANOG_CC_UNBOUND	NANOG_CP_UNBOUND
NM_011996		OCT4_CC_UNBOUND	OCT4_CP_UNBOUND	NANOG_CC_UNBOUND	NANOG_CP_UNBOUND
NM_007410	Adh5	OCT4_CC_UNBOUND	OCT4_CP_UNBOUND	NANOG_CC_UNBOUND	NANOG_CP_UNBOUND
NM_175224	Metap1	OCT4_CC_UNBOUND	OCT4_CP_UNBOUND	NANOG_CC_UNBOUND	NANOG_CP_UNBOUND
NM_007917	Eif4e	OCT4_CC_UNBOUND	OCT4_CP_UNBOUND	NANOG_CC_UNBOUND	NANOG_CP_UNBOUND
NM_019571	Tspan5	OCT4_CC_UNBOUND	OCT4_CP_UNBOUND	NANOG_CC_UNBOUND	NANOG_CP_UNBOUND
NM_145544	Rap1gds1	OCT4_CC_UNBOUND	OCT4_CP_UNBOUND	NANOG_CC_UNBOUND	NANOG_CP_UNBOUND
NM_001040690		OCT4_CC_UNBOUND	OCT4_CP_UNBOUND	NANOG_CC_UNBOUND	NANOG_CP_UNBOUND
NM_198659		OCT4_CC_UNBOUND	OCT4_CP_UNBOUND	NANOG_CC_UNBOUND	NANOG_CP_UNBOUND
NM_008811	Pdha2	OCT4_CC_UNBOUND	OCT4_CP_UNBOUND	NANOG_CC_BOUND	NANOG_CP_UNBOUND
NM_009472	Unc5c	OCT4_CC_UNBOUND	OCT4_CP_UNBOUND	NANOG_CC_UNBOUND	NANOG_CP_UNBOUND
NM_007560	Bmpr1b	OCT4_CC_UNBOUND	OCT4_CP_UNBOUND	NANOG_CC_UNBOUND	NANOG_CP_UNBOUND
NM_019808	Pdlim5	OCT4_CC_UNBOUND	OCT4_CP_UNBOUND	NANOG_CC_UNBOUND	NANOG_CP_UNBOUND
NM_022554		OCT4_CC_UNBOUND	OCT4_CP_UNBOUND	NANOG_CC_UNBOUND	NANOG_CP_UNBOUND
NM_019809	Pdlim5	OCT4_CC_UNBOUND	OCT4_CP_UNBOUND	NANOG_CC_UNBOUND	NANOG_CP_UNBOUND
NM_153564	Gbp5	OCT4_CC_BOUND	OCT4_CP_UNBOUND	NANOG_CC_BOUND	NANOG_CP_UNBOUND
NM_010259	Gbp1	OCT4_CC_UNBOUND	OCT4_CP_UNBOUND	NANOG_CC_UNBOUND	NANOG_CP_UNBOUND
NM_145545	9830147J24Rik	OCT4_CC_UNBOUND	OCT4_CP_UNBOUND	NANOG_CC_UNBOUND	NANOG_CP_UNBOUND
NM_018734	Gbp4	OCT4_CC_UNBOUND	OCT4_CP_UNBOUND	NANOG_CC_UNBOUND	NANOG_CP_UNBOUND
NM_010260	Gbp2	OCT4_CC_UNBOUND	OCT4_CP_UNBOUND	NANOG_CC_UNBOUND	NANOG_CP_UNBOUND
NM_173763	Ccbl2	OCT4_CC_UNBOUND	OCT4_CP_UNBOUND	NANOG_CC_UNBOUND	NANOG_CP_UNBOUND
NM_145546	Gtf2b	OCT4_CC_UNBOUND	OCT4_CP_UNBOUND	NANOG_CC_UNBOUND	NANOG_CP_UNBOUND
NM_178654	Pkn2	OCT4_CC_UNBOUND	OCT4_CP_UNBOUND	NANOG_CC_UNBOUND	NANOG_CP_UNBOUND
NM_010723	Lmo4	OCT4_CC_UNBOUND	OCT4_CP_UNBOUND	NANOG_CC_UNBOUND	NANOG_CP_UNBOUND
NM_011828	Hs2st1	OCT4_CC_UNBOUND	OCT4_CP_BOUND	NANOG_CC_UNBOUND	NANOG_CP_UNBOUND
NM_053102	2008-09-15	OCT4_CC_UNBOUND	OCT4_CP_BOUND	NANOG_CC_UNBOUND	NANOG_CP_UNBOUND
NM_019464	Sh3glb1	OCT4_CC_UNBOUND	OCT4_CP_UNBOUND	NANOG_CC_UNBOUND	NANOG_CP_UNBOUND
NM_009899	Clca1	OCT4_CC_UNBOUND	OCT4_CP_UNBOUND	NANOG_CC_UNBOUND	NANOG_CP_UNBOUND
NM_030601	Clca2	OCT4_CC_UNBOUND	OCT4_CP_UNBOUND	NANOG_CC_UNBOUND	NANOG_CP_UNBOUND
NM_139148	Clca4	OCT4_CC_UNBOUND	OCT4_CP_UNBOUND	NANOG_CC_UNBOUND	NANOG_CP_UNBOUND
NM_001039222		OCT4_CC_UNBOUND	OCT4_CP_UNBOUND	NANOG_CC_UNBOUND	NANOG_CP_UNBOUND
NM_001033199		OCT4_CC_UNBOUND	OCT4_CP_UNBOUND	NANOG_CC_UNBOUND	NANOG_CP_UNBOUND
NM_207208		OCT4_CC_UNBOUND	OCT4_CP_UNBOUND	NANOG_CC_UNBOUND	NANOG_CP_UNBOUND
NM_017474	Clca3	OCT4_CC_UNBOUND	OCT4_CP_UNBOUND	NANOG_CC_UNBOUND	NANOG_CP_UNBOUND
NM_178697	Clca5	OCT4_CC_UNBOUND	OCT4_CP_UNBOUND	NANOG_CC_UNBOUND	NANOG_CP_UNBOUND
NM_025714		OCT4_CC_UNBOUND	OCT4_CP_UNBOUND	NANOG_CC_UNBOUND	NANOG_CP_UNBOUND
NM_027770		OCT4_CC_UNBOUND	OCT4_CP_UNBOUND	NANOG_CC_UNBOUND	NANOG_CP_UNBOUND
NM_010516	Cyr61	OCT4_CC_UNBOUND	OCT4_CP_UNBOUND	NANOG_CC_BOUND	NANOG_CP_UNBOUND
NM_026993	Ddah1	OCT4_CC_UNBOUND	OCT4_CP_UNBOUND	NANOG_CC_BOUND	NANOG_CP_UNBOUND
NM_025555	2410004B18Rik	OCT4_CC_UNBOUND	OCT4_CP_UNBOUND	NANOG_CC_UNBOUND	NANOG_CP_UNBOUND
NM_009740	Bcl10	OCT4_CC_UNBOUND	OCT4_CP_UNBOUND	NANOG_CC_UNBOUND	NANOG_CP_UNBOUND
NM_172864		OCT4_CC_UNBOUND	OCT4_CP_UNBOUND	NANOG_CC_UNBOUND	NANOG_CP_UNBOUND
NM_134160		OCT4_CC_UNBOUND	OCT4_CP_UNBOUND	NANOG_CC_UNBOUND	NANOG_CP_UNBOUND
NM_026656	Mcoln2	OCT4_CC_UNBOUND	OCT4_CP_UNBOUND	NANOG_CC_UNBOUND	NANOG_CP_UNBOUND
NM_001005846	Mcoln2	OCT4_CC_UNBOUND	OCT4_CP_UNBOUND	NANOG_CC_UNBOUND	NANOG_CP_UNBOUND
NM_022983	Edg7	OCT4_CC_UNBOUND	OCT4_CP_UNBOUND	NANOG_CC_UNBOUND	NANOG_CP_UNBOUND
NM_138744	Ssx2ip	OCT4_CC_UNBOUND	OCT4_CP_UNBOUND	NANOG_CC_UNBOUND	NANOG_CP_UNBOUND
NM_028836	Ctbs	OCT4_CC_UNBOUND	OCT4_CP_UNBOUND	NANOG_CC_UNBOUND	NANOG_CP_UNBOUND
NM_027617	Spata1	OCT4_CC_UNBOUND	OCT4_CP_UNBOUND	NANOG_CC_UNBOUND	NANOG_CP_UNBOUND
NM_010318	Gng5	OCT4_CC_UNBOUND	OCT4_CP_UNBOUND	NANOG_CC_UNBOUND	NANOG_CP_UNBOUND
NM_027371	2310066N05Rik	OCT4_CC_UNBOUND	OCT4_CP_UNBOUND	NANOG_CC_UNBOUND	NANOG_CP_UNBOUND
NM_027332		OCT4_CC_UNBOUND	OCT4_CP_UNBOUND	NANOG_CC_UNBOUND	NANOG_CP_UNBOUND
NM_019957	Dnase2b	OCT4_CC_UNBOUND	OCT4_CP_UNBOUND	NANOG_CC_UNBOUND	NANOG_CP_UNBOUND
NM_009474	Uox	OCT4_CC_UNBOUND	OCT4_CP_UNBOUND	NANOG_CC_UNBOUND	NANOG_CP_UNBOUND
NM_029144	4930503B20Rik	OCT4_CC_UNBOUND	OCT4_CP_UNBOUND	NANOG_CC_BOUND	NANOG_CP_UNBOUND
NM_011100	Prkacb	OCT4_CC_UNBOUND	OCT4_CP_UNBOUND	NANOG_CC_UNBOUND	NANOG_CP_UNBOUND
NM_001033772		OCT4_CC_UNBOUND	OCT4_CP_UNBOUND	NANOG_CC_UNBOUND	NANOG_CP_BOUND
NM_133222	Eltd1	OCT4_CC_UNBOUND	OCT4_CP_UNBOUND	NANOG_CC_UNBOUND	NANOG_CP_UNBOUND
NM_133871	Ifi44	OCT4_CC_UNBOUND	OCT4_CP_UNBOUND	NANOG_CC_UNBOUND	NANOG_CP_UNBOUND
NM_031367		OCT4_CC_UNBOUND	OCT4_CP_UNBOUND	NANOG_CC_UNBOUND	NANOG_CP_UNBOUND
NM_008966	Ptgfr	OCT4_CC_UNBOUND	OCT4_CP_UNBOUND	NANOG_CC_UNBOUND	NANOG_CP_UNBOUND
NM_016867	Semcap2	OCT4_CC_UNBOUND	OCT4_CP_UNBOUND	NANOG_CC_UNBOUND	NANOG_CP_UNBOUND
NM_025926	Dnajb4	OCT4_CC_UNBOUND	OCT4_CP_UNBOUND	NANOG_CC_UNBOUND	NANOG_CP_UNBOUND
NM_027287		OCT4_CC_UNBOUND	OCT4_CP_UNBOUND	NANOG_CC_UNBOUND	NANOG_CP_UNBOUND
NM_057172	Fubp1	OCT4_CC_UNBOUND	OCT4_CP_UNBOUND	NANOG_CC_UNBOUND	NANOG_CP_UNBOUND
NM_199465	Nexn	OCT4_CC_UNBOUND	OCT4_CP_UNBOUND	NANOG_CC_UNBOUND	NANOG_CP_UNBOUND
NM_174868	C030011O14Rik	OCT4_CC_UNBOUND	OCT4_CP_UNBOUND	NANOG_CC_UNBOUND	NANOG_CP_UNBOUND
NM_133247	Usp33	OCT4_CC_UNBOUND	OCT4_CP_UNBOUND	NANOG_CC_UNBOUND	NANOG_CP_UNBOUND
NM_198416		OCT4_CC_UNBOUND	OCT4_CP_UNBOUND	NANOG_CC_UNBOUND	NANOG_CP_UNBOUND
NM_025662		OCT4_CC_UNBOUND	OCT4_CP_UNBOUND	NANOG_CC_UNBOUND	NANOG_CP_UNBOUND
NM_178016	Pigk	OCT4_CC_UNBOUND	OCT4_CP_UNBOUND	NANOG_CC_UNBOUND	NANOG_CP_UNBOUND
NM_012028	St6galnac5	OCT4_CC_UNBOUND	OCT4_CP_UNBOUND	NANOG_CC_UNBOUND	NANOG_CP_UNBOUND
NM_011372	St6galnac3	OCT4_CC_UNBOUND	OCT4_CP_UNBOUND	NANOG_CC_UNBOUND	NANOG_CP_UNBOUND
NM_025758	Asb17	OCT4_CC_UNBOUND	OCT4_CP_UNBOUND	NANOG_CC_UNBOUND	NANOG_CP_UNBOUND
NM_031870	Msh4	OCT4_CC_UNBOUND	OCT4_CP_UNBOUND	NANOG_CC_UNBOUND	NANOG_CP_BOUND
NM_011231	Rabggtb	OCT4_CC_UNBOUND	OCT4_CP_UNBOUND	NANOG_CC_UNBOUND	NANOG_CP_UNBOUND
NM_007382		OCT4_CC_BOUND	OCT4_CP_UNBOUND	NANOG_CC_UNBOUND	NANOG_CP_UNBOUND
NM_010713		OCT4_CC_UNBOUND	OCT4_CP_UNBOUND	NANOG_CC_UNBOUND	NANOG_CP_UNBOUND
NM_172474	5230400J09Rik	OCT4_CC_UNBOUND	OCT4_CP_UNBOUND	NANOG_CC_UNBOUND	NANOG_CP_UNBOUND
NM_009968	Cryz	OCT4_CC_UNBOUND	OCT4_CP_UNBOUND	NANOG_CC_UNBOUND	NANOG_CP_UNBOUND
NM_175176	1700013E18Rik	OCT4_CC_UNBOUND	OCT4_CP_UNBOUND	NANOG_CC_UNBOUND	NANOG_CP_UNBOUND
NM_001012364	Tnni3k	OCT4_CC_UNBOUND	OCT4_CP_UNBOUND	NANOG_CC_UNBOUND	NANOG_CP_UNBOUND
NM_177066	Tnni3k	OCT4_CC_UNBOUND	OCT4_CP_UNBOUND	NANOG_CC_UNBOUND	NANOG_CP_UNBOUND
NM_029330		OCT4_CC_UNBOUND	OCT4_CP_UNBOUND	NANOG_CC_UNBOUND	NANOG_CP_UNBOUND
NM_028938		OCT4_CC_UNBOUND	OCT4_CP_UNBOUND	NANOG_CC_UNBOUND	NANOG_CP_UNBOUND
NM_001039094		OCT4_CC_UNBOUND	OCT4_CP_UNBOUND	NANOG_CC_UNBOUND	NANOG_CP_UNBOUND
NM_177274	Negr1	OCT4_CC_UNBOUND	OCT4_CP_UNBOUND	NANOG_CC_UNBOUND	NANOG_CP_UNBOUND
NM_017381		OCT4_CC_UNBOUND	OCT4_CP_UNBOUND	NANOG_CC_UNBOUND	NANOG_CP_UNBOUND
NM_011196	Ptger3	OCT4_CC_UNBOUND	OCT4_CP_UNBOUND	NANOG_CC_UNBOUND	NANOG_CP_UNBOUND
NM_145953	Cth	OCT4_CC_UNBOUND	OCT4_CP_UNBOUND	NANOG_CC_UNBOUND	NANOG_CP_UNBOUND
NM_001013806		OCT4_CC_UNBOUND	OCT4_CP_UNBOUND	NANOG_CC_UNBOUND	NANOG_CP_UNBOUND
NM_026989	Sfrs11	OCT4_CC_UNBOUND	OCT4_CP_UNBOUND	NANOG_CC_UNBOUND	NANOG_CP_UNBOUND
NM_024194	2610040E16Rik	OCT4_CC_UNBOUND	OCT4_CP_UNBOUND	NANOG_CC_UNBOUND	NANOG_CP_UNBOUND
NM_029523	Depdc1a	OCT4_CC_UNBOUND	OCT4_CP_UNBOUND	NANOG_CC_UNBOUND	NANOG_CP_UNBOUND
NM_029987		OCT4_CC_UNBOUND	OCT4_CP_UNBOUND	NANOG_CC_UNBOUND	NANOG_CP_UNBOUND
NM_026582		OCT4_CC_UNBOUND	OCT4_CP_UNBOUND	NANOG_CC_UNBOUND	NANOG_CP_UNBOUND
NM_146862	Olfr763,Olfr763	OCT4_CC_UNBOUND	OCT4_CP_UNBOUND	NANOG_CC_UNBOUND	NANOG_CP_UNBOUND
NM_025386		OCT4_CC_UNBOUND	OCT4_CP_UNBOUND	NANOG_CC_UNBOUND	NANOG_CP_UNBOUND
NM_172842	Lax1	OCT4_CC_UNBOUND	OCT4_CP_UNBOUND	NANOG_CC_UNBOUND	NANOG_CP_UNBOUND
NM_027921		OCT4_CC_UNBOUND	OCT4_CP_UNBOUND	NANOG_CC_UNBOUND	NANOG_CP_UNBOUND
NM_025386		OCT4_CC_UNBOUND	OCT4_CP_UNBOUND	NANOG_CC_UNBOUND	NANOG_CP_UNBOUND
NM_001039164		OCT4_CC_UNBOUND	OCT4_CP_UNBOUND	NANOG_CC_UNBOUND	NANOG_CP_UNBOUND
NM_011878	Tiam2	OCT4_CC_UNBOUND	OCT4_CP_UNBOUND	NANOG_CC_UNBOUND	NANOG_CP_UNBOUND
NM_146074	Tfb1m	OCT4_CC_UNBOUND	OCT4_CP_UNBOUND	NANOG_CC_UNBOUND	NANOG_CP_UNBOUND
NM_198958	Nox3	OCT4_CC_UNBOUND	OCT4_CP_UNBOUND	NANOG_CC_UNBOUND	NANOG_CP_UNBOUND
NM_027457		OCT4_CC_BOUND	OCT4_CP_UNBOUND	NANOG_CC_UNBOUND	NANOG_CP_UNBOUND
NM_175349	Ldhal6b	OCT4_CC_UNBOUND	OCT4_CP_UNBOUND	NANOG_CC_BOUND	NANOG_CP_UNBOUND
NM_146073	Zdhhc14	OCT4_CC_UNBOUND	OCT4_CP_UNBOUND	NANOG_CC_UNBOUND	NANOG_CP_UNBOUND
NM_025664		OCT4_CC_UNBOUND	OCT4_CP_UNBOUND	NANOG_CC_UNBOUND	NANOG_CP_UNBOUND
NM_011523	Synj2	OCT4_CC_UNBOUND	OCT4_CP_BOUND	NANOG_CC_UNBOUND	NANOG_CP_UNBOUND
NM_001033127		OCT4_CC_UNBOUND	OCT4_CP_UNBOUND	NANOG_CC_UNBOUND	NANOG_CP_UNBOUND
NM_177311	Serac1	OCT4_CC_UNBOUND	OCT4_CP_UNBOUND	NANOG_CC_UNBOUND	NANOG_CP_UNBOUND
NM_181392	D17Wsu155e	OCT4_CC_UNBOUND	OCT4_CP_UNBOUND	NANOG_CC_UNBOUND	NANOG_CP_UNBOUND
NM_001033529		OCT4_CC_UNBOUND	OCT4_CP_UNBOUND	NANOG_CC_UNBOUND	NANOG_CP_UNBOUND
NM_054040	Tulp4	OCT4_CC_UNBOUND	OCT4_CP_UNBOUND	NANOG_CC_UNBOUND	NANOG_CP_UNBOUND
NM_031395		OCT4_CC_UNBOUND	OCT4_CP_UNBOUND	NANOG_CC_UNBOUND	NANOG_CP_UNBOUND
NM_183367		OCT4_CC_UNBOUND	OCT4_CP_UNBOUND	NANOG_CC_UNBOUND	NANOG_CP_UNBOUND
NM_183368		OCT4_CC_UNBOUND	OCT4_CP_UNBOUND	NANOG_CC_UNBOUND	NANOG_CP_UNBOUND
NM_183369		OCT4_CC_UNBOUND	OCT4_CP_UNBOUND	NANOG_CC_UNBOUND	NANOG_CP_UNBOUND
NM_183370		OCT4_CC_UNBOUND	OCT4_CP_UNBOUND	NANOG_CC_UNBOUND	NANOG_CP_UNBOUND
NM_009510	Vil2	OCT4_CC_BOUND	OCT4_CP_UNBOUND	NANOG_CC_UNBOUND	NANOG_CP_UNBOUND
NM_025789		OCT4_CC_UNBOUND	OCT4_CP_UNBOUND	NANOG_CC_UNBOUND	NANOG_CP_UNBOUND
NM_147155	Tagap	OCT4_CC_UNBOUND	OCT4_CP_UNBOUND	NANOG_CC_UNBOUND	NANOG_CP_UNBOUND
NM_029204		OCT4_CC_UNBOUND	OCT4_CP_UNBOUND	NANOG_CC_UNBOUND	NANOG_CP_UNBOUND
NM_026611	Rnaset2	OCT4_CC_UNBOUND	OCT4_CP_UNBOUND	NANOG_CC_UNBOUND	NANOG_CP_UNBOUND
NM_001033442		OCT4_CC_UNBOUND	OCT4_CP_UNBOUND	NANOG_CC_UNBOUND	NANOG_CP_UNBOUND
NM_011299	Rps6ka2	OCT4_CC_UNBOUND	OCT4_CP_UNBOUND	NANOG_CC_UNBOUND	NANOG_CP_UNBOUND
NM_001013832		OCT4_CC_UNBOUND	OCT4_CP_UNBOUND	NANOG_CC_UNBOUND	NANOG_CP_UNBOUND
NM_009341	Tcp10c,Tcp10c	OCT4_CC_UNBOUND	OCT4_CP_UNBOUND	NANOG_CC_UNBOUND	NANOG_CP_UNBOUND
NM_011553		OCT4_CC_UNBOUND	OCT4_CP_UNBOUND	NANOG_CC_UNBOUND	NANOG_CP_UNBOUND
NM_009340	Tcp10a,Tcp10a	OCT4_CC_UNBOUND	OCT4_CP_UNBOUND	NANOG_CC_UNBOUND	NANOG_CP_UNBOUND
NM_199252	Unc93a,Unc93a	OCT4_CC_UNBOUND	OCT4_CP_UNBOUND	NANOG_CC_UNBOUND	NANOG_CP_UNBOUND
NM_011866	Pde10a	OCT4_CC_UNBOUND	OCT4_CP_UNBOUND	NANOG_CC_UNBOUND	NANOG_CP_UNBOUND
NM_025851	1700010I14Rik	OCT4_CC_UNBOUND	OCT4_CP_UNBOUND	NANOG_CC_UNBOUND	NANOG_CP_UNBOUND
NM_026226	4932702K14Rik	OCT4_CC_UNBOUND	OCT4_CP_UNBOUND	NANOG_CC_UNBOUND	NANOG_CP_UNBOUND
NM_021881		OCT4_CC_UNBOUND	OCT4_CP_UNBOUND	NANOG_CC_UNBOUND	NANOG_CP_UNBOUND
NM_027032	Pacrg	OCT4_CC_UNBOUND	OCT4_CP_UNBOUND	NANOG_CC_UNBOUND	NANOG_CP_UNBOUND
NM_016694	Park2	OCT4_CC_UNBOUND	OCT4_CP_UNBOUND	NANOG_CC_UNBOUND	NANOG_CP_UNBOUND
NM_026644	Agpat4	OCT4_CC_UNBOUND	OCT4_CP_UNBOUND	NANOG_CC_UNBOUND	NANOG_CP_UNBOUND
NM_011948	Map3k4	OCT4_CC_UNBOUND	OCT4_CP_UNBOUND	NANOG_CC_UNBOUND	NANOG_CP_UNBOUND
NM_008877	Plg	OCT4_CC_UNBOUND	OCT4_CP_UNBOUND	NANOG_CC_UNBOUND	NANOG_CP_UNBOUND
NM_011395	Slc22a3	OCT4_CC_UNBOUND	OCT4_CP_UNBOUND	NANOG_CC_UNBOUND	NANOG_CP_UNBOUND
NM_013667		OCT4_CC_UNBOUND	OCT4_CP_UNBOUND	NANOG_CC_UNBOUND	NANOG_CP_UNBOUND
NM_009202	Slc22a1	OCT4_CC_UNBOUND	OCT4_CP_UNBOUND	NANOG_CC_UNBOUND	NANOG_CP_BOUND
NM_010515	Igf2r	OCT4_CC_UNBOUND	OCT4_CP_UNBOUND	NANOG_CC_UNBOUND	NANOG_CP_UNBOUND
NM_013671	Sod2	OCT4_CC_UNBOUND	OCT4_CP_UNBOUND	NANOG_CC_BOUND	NANOG_CP_UNBOUND
NM_175394	Wtap	OCT4_CC_UNBOUND	OCT4_CP_UNBOUND	NANOG_CC_UNBOUND	NANOG_CP_UNBOUND
NM_009338	Acat2	OCT4_CC_UNBOUND	OCT4_CP_UNBOUND	NANOG_CC_UNBOUND	NANOG_CP_UNBOUND
NM_153151	Acat3	OCT4_CC_UNBOUND	OCT4_CP_UNBOUND	NANOG_CC_UNBOUND	NANOG_CP_UNBOUND
NM_013686	Tcp1	OCT4_CC_UNBOUND	OCT4_CP_UNBOUND	NANOG_CC_UNBOUND	NANOG_CP_UNBOUND
NM_026310	Mrpl18	OCT4_CC_UNBOUND	OCT4_CP_UNBOUND	NANOG_CC_UNBOUND	NANOG_CP_UNBOUND
NM_030726	Mrgprh	OCT4_CC_UNBOUND	OCT4_CP_UNBOUND	NANOG_CC_UNBOUND	NANOG_CP_UNBOUND
NM_008552	Mas1	OCT4_CC_UNBOUND	OCT4_CP_UNBOUND	NANOG_CC_UNBOUND	NANOG_CP_UNBOUND
NM_022311	Tcte2	OCT4_CC_UNBOUND	OCT4_CP_UNBOUND	NANOG_CC_UNBOUND	NANOG_CP_UNBOUND
NM_172826	Dact2	OCT4_CC_UNBOUND	OCT4_CP_UNBOUND	NANOG_CC_UNBOUND	NANOG_CP_UNBOUND
NM_022315		OCT4_CC_UNBOUND	OCT4_CP_UNBOUND	NANOG_CC_UNBOUND	NANOG_CP_UNBOUND
NM_183107	4930474M22Rik	OCT4_CC_UNBOUND	OCT4_CP_UNBOUND	NANOG_CC_UNBOUND	NANOG_CP_UNBOUND
NM_011581	Thbs2	OCT4_CC_BOUND	OCT4_CP_UNBOUND	NANOG_CC_BOUND	NANOG_CP_BOUND
NM_175173		OCT4_CC_UNBOUND	OCT4_CP_UNBOUND	NANOG_CC_UNBOUND	NANOG_CP_UNBOUND
NM_026451		OCT4_CC_UNBOUND	OCT4_CP_UNBOUND	NANOG_CC_UNBOUND	NANOG_CP_UNBOUND
NM_024250	Phf10	OCT4_CC_UNBOUND	OCT4_CP_UNBOUND	NANOG_CC_UNBOUND	NANOG_CP_UNBOUND
NM_011560	Tcte3	OCT4_CC_UNBOUND	OCT4_CP_BOUND	NANOG_CC_UNBOUND	NANOG_CP_BOUND
NM_198104	Tcte3	OCT4_CC_UNBOUND	OCT4_CP_BOUND	NANOG_CC_UNBOUND	NANOG_CP_BOUND
NM_001039552		OCT4_CC_UNBOUND	OCT4_CP_BOUND	NANOG_CC_UNBOUND	NANOG_CP_BOUND
NM_001034891		OCT4_CC_BOUND	OCT4_CP_BOUND	NANOG_CC_UNBOUND	NANOG_CP_BOUND
NM_007865	Dll1	OCT4_CC_BOUND	OCT4_CP_UNBOUND	NANOG_CC_BOUND	NANOG_CP_UNBOUND
NM_024203	4932442K08Rik	OCT4_CC_UNBOUND	OCT4_CP_UNBOUND	NANOG_CC_UNBOUND	NANOG_CP_UNBOUND
NM_011185	Psmb1	OCT4_CC_UNBOUND	OCT4_CP_UNBOUND	NANOG_CC_UNBOUND	NANOG_CP_UNBOUND
NM_013684	Tbp	OCT4_CC_BOUND	OCT4_CP_UNBOUND	NANOG_CC_UNBOUND	NANOG_CP_UNBOUND
NM_008799	Pdcd2	OCT4_CC_UNBOUND	OCT4_CP_UNBOUND	NANOG_CC_UNBOUND	NANOG_CP_UNBOUND
NM_007690	Chd1	OCT4_CC_UNBOUND	OCT4_CP_UNBOUND	NANOG_CC_UNBOUND	NANOG_CP_UNBOUND
NM_178615	Rgmb	OCT4_CC_UNBOUND	OCT4_CP_UNBOUND	NANOG_CC_UNBOUND	NANOG_CP_UNBOUND
NM_145397		OCT4_CC_UNBOUND	OCT4_CP_UNBOUND	NANOG_CC_UNBOUND	NANOG_CP_UNBOUND
NM_001039232		OCT4_CC_UNBOUND	OCT4_CP_UNBOUND	NANOG_CC_UNBOUND	NANOG_CP_UNBOUND
NM_025934	Riok2	OCT4_CC_UNBOUND	OCT4_CP_UNBOUND	NANOG_CC_UNBOUND	NANOG_CP_UNBOUND
NM_025681		OCT4_CC_UNBOUND	OCT4_CP_UNBOUND	NANOG_CC_UNBOUND	NANOG_CP_UNBOUND
NM_172827	Lnpep	OCT4_CC_BOUND	OCT4_CP_UNBOUND	NANOG_CC_UNBOUND	NANOG_CP_UNBOUND
NM_029205		OCT4_CC_UNBOUND	OCT4_CP_UNBOUND	NANOG_CC_UNBOUND	NANOG_CP_BOUND
NM_008215	Has1	OCT4_CC_UNBOUND	OCT4_CP_UNBOUND	NANOG_CC_UNBOUND	NANOG_CP_UNBOUND
NM_013521		OCT4_CC_UNBOUND	OCT4_CP_UNBOUND	NANOG_CC_UNBOUND	NANOG_CP_UNBOUND
NM_008039	Fpr-rs2	OCT4_CC_UNBOUND	OCT4_CP_UNBOUND	NANOG_CC_UNBOUND	NANOG_CP_UNBOUND
NM_008042		OCT4_CC_UNBOUND	OCT4_CP_UNBOUND	NANOG_CC_UNBOUND	NANOG_CP_UNBOUND
NM_008041	Fpr-rs4	OCT4_CC_UNBOUND	OCT4_CP_UNBOUND	NANOG_CC_UNBOUND	NANOG_CP_UNBOUND
NM_177317		OCT4_CC_UNBOUND	OCT4_CP_UNBOUND	NANOG_CC_UNBOUND	NANOG_CP_UNBOUND
NM_177316		OCT4_CC_UNBOUND	OCT4_CP_UNBOUND	NANOG_CC_UNBOUND	NANOG_CP_UNBOUND
NM_134194		OCT4_CC_UNBOUND	OCT4_CP_UNBOUND	NANOG_CC_UNBOUND	NANOG_CP_UNBOUND
NM_008040	Fpr-rs3	OCT4_CC_UNBOUND	OCT4_CP_UNBOUND	NANOG_CC_UNBOUND	NANOG_CP_UNBOUND
NM_134191	V1re2	OCT4_CC_UNBOUND	OCT4_CP_UNBOUND	NANOG_CC_UNBOUND	NANOG_CP_UNBOUND
NM_134195		OCT4_CC_UNBOUND	OCT4_CP_UNBOUND	NANOG_CC_UNBOUND	NANOG_CP_UNBOUND
NM_134192	V1re3	OCT4_CC_UNBOUND	OCT4_CP_UNBOUND	NANOG_CC_UNBOUND	NANOG_CP_UNBOUND
NM_134190		OCT4_CC_UNBOUND	OCT4_CP_UNBOUND	NANOG_CC_UNBOUND	NANOG_CP_UNBOUND
NM_134197	V1re8	OCT4_CC_UNBOUND	OCT4_CP_UNBOUND	NANOG_CC_UNBOUND	NANOG_CP_UNBOUND
NM_134196		OCT4_CC_UNBOUND	OCT4_CP_UNBOUND	NANOG_CC_UNBOUND	NANOG_CP_UNBOUND
NM_134193		OCT4_CC_UNBOUND	OCT4_CP_UNBOUND	NANOG_CC_UNBOUND	NANOG_CP_UNBOUND
NM_016891	Ppp2r1a	OCT4_CC_UNBOUND	OCT4_CP_UNBOUND	NANOG_CC_UNBOUND	NANOG_CP_UNBOUND
NM_134202		OCT4_CC_UNBOUND	OCT4_CP_UNBOUND	NANOG_CC_UNBOUND	NANOG_CP_UNBOUND
NM_145483	Zfp160	OCT4_CC_BOUND	OCT4_CP_UNBOUND	NANOG_CC_UNBOUND	NANOG_CP_UNBOUND
NM_134198		OCT4_CC_UNBOUND	OCT4_CP_UNBOUND	NANOG_CC_UNBOUND	NANOG_CP_UNBOUND
NM_134199	V1rf2	OCT4_CC_UNBOUND	OCT4_CP_UNBOUND	NANOG_CC_UNBOUND	NANOG_CP_UNBOUND
NM_134201		OCT4_CC_UNBOUND	OCT4_CP_UNBOUND	NANOG_CC_UNBOUND	NANOG_CP_UNBOUND
NM_134200		OCT4_CC_UNBOUND	OCT4_CP_UNBOUND	NANOG_CC_UNBOUND	NANOG_CP_UNBOUND
NM_172486	A830058L05Rik	OCT4_CC_UNBOUND	OCT4_CP_UNBOUND	NANOG_CC_UNBOUND	NANOG_CP_BOUND
NM_011760		OCT4_CC_UNBOUND	OCT4_CP_UNBOUND	NANOG_CC_UNBOUND	NANOG_CP_UNBOUND
NM_009558		OCT4_CC_UNBOUND	OCT4_CP_UNBOUND	NANOG_CC_UNBOUND	NANOG_CP_UNBOUND
NM_013843		OCT4_CC_UNBOUND	OCT4_CP_UNBOUND	NANOG_CC_UNBOUND	NANOG_CP_UNBOUND
NM_001025373		OCT4_CC_UNBOUND	OCT4_CP_UNBOUND	NANOG_CC_UNBOUND	NANOG_CP_UNBOUND
NM_144515	Zfp52	OCT4_CC_UNBOUND	OCT4_CP_UNBOUND	NANOG_CC_UNBOUND	NANOG_CP_UNBOUND
NM_001002008	BC049807	OCT4_CC_UNBOUND	OCT4_CP_UNBOUND	NANOG_CC_UNBOUND	NANOG_CP_UNBOUND
NM_001008501	BC029103	OCT4_CC_UNBOUND	OCT4_CP_UNBOUND	NANOG_CC_UNBOUND	NANOG_CP_UNBOUND
NM_029281		OCT4_CC_UNBOUND	OCT4_CP_UNBOUND	NANOG_CC_UNBOUND	NANOG_CP_UNBOUND
NM_001029892		OCT4_CC_UNBOUND	OCT4_CP_UNBOUND	NANOG_CC_UNBOUND	NANOG_CP_UNBOUND
NM_177596		OCT4_CC_UNBOUND	OCT4_CP_UNBOUND	NANOG_CC_UNBOUND	NANOG_CP_UNBOUND
NM_176962	6330416L07Rik	OCT4_CC_UNBOUND	OCT4_CP_UNBOUND	NANOG_CC_UNBOUND	NANOG_CP_UNBOUND
NM_145484	BC021442	OCT4_CC_UNBOUND	OCT4_CP_UNBOUND	NANOG_CC_UNBOUND	NANOG_CP_UNBOUND
NM_198003	1300003B13Rik	OCT4_CC_UNBOUND	OCT4_CP_UNBOUND	NANOG_CC_UNBOUND	NANOG_CP_UNBOUND
NM_177358		OCT4_CC_UNBOUND	OCT4_CP_UNBOUND	NANOG_CC_UNBOUND	NANOG_CP_UNBOUND
NM_009555	Zfp40	OCT4_CC_UNBOUND	OCT4_CP_UNBOUND	NANOG_CC_UNBOUND	NANOG_CP_UNBOUND
NM_001033496		OCT4_CC_UNBOUND	OCT4_CP_UNBOUND	NANOG_CC_UNBOUND	NANOG_CP_UNBOUND
NM_011747	Zfp13	OCT4_CC_BOUND	OCT4_CP_UNBOUND	NANOG_CC_UNBOUND	NANOG_CP_UNBOUND
NM_001033425		OCT4_CC_BOUND	OCT4_CP_UNBOUND	NANOG_CC_UNBOUND	NANOG_CP_UNBOUND
NM_001033339		OCT4_CC_UNBOUND	OCT4_CP_UNBOUND	NANOG_CC_UNBOUND	NANOG_CP_UNBOUND
NM_153784	BC038613	OCT4_CC_UNBOUND	OCT4_CP_UNBOUND	NANOG_CC_UNBOUND	NANOG_CP_UNBOUND
NM_001008425	Wdr58	OCT4_CC_UNBOUND	OCT4_CP_UNBOUND	NANOG_CC_UNBOUND	NANOG_CP_UNBOUND
NM_181821	Hcfc1r1	OCT4_CC_UNBOUND	OCT4_CP_UNBOUND	NANOG_CC_UNBOUND	NANOG_CP_UNBOUND
NM_013749	Tnfrsf12a	OCT4_CC_UNBOUND	OCT4_CP_UNBOUND	NANOG_CC_UNBOUND	NANOG_CP_UNBOUND
NM_018777	Cldn6	OCT4_CC_UNBOUND	OCT4_CP_UNBOUND	NANOG_CC_UNBOUND	NANOG_CP_UNBOUND
NM_020293	Cldn9	OCT4_CC_UNBOUND	OCT4_CP_UNBOUND	NANOG_CC_UNBOUND	NANOG_CP_UNBOUND
NM_177132	1520401A03Rik	OCT4_CC_UNBOUND	OCT4_CP_UNBOUND	NANOG_CC_UNBOUND	NANOG_CP_UNBOUND
NM_023058		OCT4_CC_UNBOUND	OCT4_CP_UNBOUND	NANOG_CC_UNBOUND	NANOG_CP_UNBOUND
NM_023824	Paqr4	OCT4_CC_UNBOUND	OCT4_CP_UNBOUND	NANOG_CC_UNBOUND	NANOG_CP_UNBOUND
NM_028416	Kremen2	OCT4_CC_UNBOUND	OCT4_CP_UNBOUND	NANOG_CC_UNBOUND	NANOG_CP_UNBOUND
NM_153791	Flywch1	OCT4_CC_UNBOUND	OCT4_CP_UNBOUND	NANOG_CC_UNBOUND	NANOG_CP_UNBOUND
NM_029798	2810417J12Rik	OCT4_CC_UNBOUND	OCT4_CP_UNBOUND	NANOG_CC_UNBOUND	NANOG_CP_UNBOUND
NM_175229	Srrm2	OCT4_CC_UNBOUND	OCT4_CP_UNBOUND	NANOG_CC_UNBOUND	NANOG_CP_UNBOUND
NM_026305	Tceb2	OCT4_CC_UNBOUND	OCT4_CP_UNBOUND	NANOG_CC_UNBOUND	NANOG_CP_UNBOUND
NM_027644	4931440B09Rik	OCT4_CC_UNBOUND	OCT4_CP_UNBOUND	NANOG_CC_UNBOUND	NANOG_CP_UNBOUND
NM_027220	Prss32	OCT4_CC_UNBOUND	OCT4_CP_UNBOUND	NANOG_CC_UNBOUND	NANOG_CP_UNBOUND
NM_020487	Prss21	OCT4_CC_UNBOUND	OCT4_CP_UNBOUND	NANOG_CC_UNBOUND	NANOG_CP_UNBOUND
NM_019910		OCT4_CC_UNBOUND	OCT4_CP_UNBOUND	NANOG_CC_UNBOUND	NANOG_CP_UNBOUND
NM_145386	BC005655	OCT4_CC_UNBOUND	OCT4_CP_UNBOUND	NANOG_CC_UNBOUND	NANOG_CP_UNBOUND
NM_001039238		OCT4_CC_UNBOUND	OCT4_CP_UNBOUND	NANOG_CC_UNBOUND	NANOG_CP_UNBOUND
NM_011321	Sbp	OCT4_CC_UNBOUND	OCT4_CP_UNBOUND	NANOG_CC_UNBOUND	NANOG_CP_UNBOUND
NM_013921	Tmprss8	OCT4_CC_UNBOUND	OCT4_CP_UNBOUND	NANOG_CC_UNBOUND	NANOG_CP_UNBOUND
NM_133731	Prss22	OCT4_CC_UNBOUND	OCT4_CP_UNBOUND	NANOG_CC_UNBOUND	NANOG_CP_UNBOUND
NM_175440	Prss27	OCT4_CC_UNBOUND	OCT4_CP_UNBOUND	NANOG_CC_UNBOUND	NANOG_CP_UNBOUND
NM_027008	Kctd5	OCT4_CC_UNBOUND	OCT4_CP_UNBOUND	NANOG_CC_BOUND	NANOG_CP_UNBOUND
NM_011062	Pdpk1	OCT4_CC_UNBOUND	OCT4_CP_UNBOUND	NANOG_CC_BOUND	NANOG_CP_BOUND
NM_172935	5730457F11Rik	OCT4_CC_UNBOUND	OCT4_CP_UNBOUND	NANOG_CC_UNBOUND	NANOG_CP_UNBOUND
NM_009729	Atp6v0c	OCT4_CC_UNBOUND	OCT4_CP_UNBOUND	NANOG_CC_UNBOUND	NANOG_CP_UNBOUND
NM_173186	C530046L02Rik	OCT4_CC_BOUND	OCT4_CP_UNBOUND	NANOG_CC_UNBOUND	NANOG_CP_UNBOUND
NM_010947	Ntn3	OCT4_CC_UNBOUND	OCT4_CP_UNBOUND	NANOG_CC_UNBOUND	NANOG_CP_UNBOUND
NM_028056	1600002H07Rik	OCT4_CC_UNBOUND	OCT4_CP_UNBOUND	NANOG_CC_UNBOUND	NANOG_CP_UNBOUND
NM_007634	Ccnf	OCT4_CC_UNBOUND	OCT4_CP_UNBOUND	NANOG_CC_UNBOUND	NANOG_CP_UNBOUND
NM_001031621		OCT4_CC_UNBOUND	OCT4_CP_UNBOUND	NANOG_CC_UNBOUND	NANOG_CP_UNBOUND
NM_001039581		OCT4_CC_UNBOUND	OCT4_CP_UNBOUND	NANOG_CC_UNBOUND	NANOG_CP_UNBOUND
NM_013855	Abca3	OCT4_CC_UNBOUND	OCT4_CP_UNBOUND	NANOG_CC_UNBOUND	NANOG_CP_UNBOUND
NM_009070		OCT4_CC_UNBOUND	OCT4_CP_UNBOUND	NANOG_CC_UNBOUND	NANOG_CP_UNBOUND
NM_010023	Dci	OCT4_CC_UNBOUND	OCT4_CP_UNBOUND	NANOG_CC_UNBOUND	NANOG_CP_UNBOUND
NM_025718	Dnase1l2	OCT4_CC_UNBOUND	OCT4_CP_UNBOUND	NANOG_CC_UNBOUND	NANOG_CP_UNBOUND
NM_007893	E4f1	OCT4_CC_UNBOUND	OCT4_CP_UNBOUND	NANOG_CC_UNBOUND	NANOG_CP_UNBOUND
NM_025954	1700012G19Rik	OCT4_CC_UNBOUND	OCT4_CP_BOUND	NANOG_CC_UNBOUND	NANOG_CP_UNBOUND
NM_019988	Gbl	OCT4_CC_BOUND	OCT4_CP_UNBOUND	NANOG_CC_UNBOUND	NANOG_CP_UNBOUND
NM_175682	9930021D14Rik	OCT4_CC_UNBOUND	OCT4_CP_BOUND	NANOG_CC_UNBOUND	NANOG_CP_UNBOUND
NM_027937	Caskin1	OCT4_CC_UNBOUND	OCT4_CP_UNBOUND	NANOG_CC_UNBOUND	NANOG_CP_UNBOUND
NM_153792	Traf7	OCT4_CC_UNBOUND	OCT4_CP_UNBOUND	NANOG_CC_UNBOUND	NANOG_CP_UNBOUND
NM_013630	Pkd1	OCT4_CC_UNBOUND	OCT4_CP_UNBOUND	NANOG_CC_UNBOUND	NANOG_CP_UNBOUND
NM_011647	Tsc2	OCT4_CC_UNBOUND	OCT4_CP_UNBOUND	NANOG_CC_UNBOUND	NANOG_CP_UNBOUND
NM_001039363		OCT4_CC_UNBOUND	OCT4_CP_UNBOUND	NANOG_CC_UNBOUND	NANOG_CP_UNBOUND
NM_008743	Nthl1	OCT4_CC_UNBOUND	OCT4_CP_UNBOUND	NANOG_CC_UNBOUND	NANOG_CP_UNBOUND
NM_023055	Slc9a3r2	OCT4_CC_UNBOUND	OCT4_CP_UNBOUND	NANOG_CC_UNBOUND	NANOG_CP_UNBOUND
NM_023449	Slc9a3r2	OCT4_CC_UNBOUND	OCT4_CP_UNBOUND	NANOG_CC_UNBOUND	NANOG_CP_UNBOUND
NM_183149	Zfp598	OCT4_CC_UNBOUND	OCT4_CP_UNBOUND	NANOG_CC_UNBOUND	NANOG_CP_UNBOUND
NM_011522	Syngr3	OCT4_CC_UNBOUND	OCT4_CP_UNBOUND	NANOG_CC_UNBOUND	NANOG_CP_UNBOUND
NM_023040	Gfer	OCT4_CC_UNBOUND	OCT4_CP_UNBOUND	NANOG_CC_UNBOUND	NANOG_CP_UNBOUND
NM_027988	Noxo1	OCT4_CC_UNBOUND	OCT4_CP_UNBOUND	NANOG_CC_UNBOUND	NANOG_CP_UNBOUND
NM_145396	Tbl3	OCT4_CC_UNBOUND	OCT4_CP_UNBOUND	NANOG_CC_UNBOUND	NANOG_CP_UNBOUND
NM_026205		OCT4_CC_UNBOUND	OCT4_CP_UNBOUND	NANOG_CC_UNBOUND	NANOG_CP_UNBOUND
NM_008503		OCT4_CC_UNBOUND	OCT4_CP_UNBOUND	NANOG_CC_UNBOUND	NANOG_CP_UNBOUND
NM_026684	Ndufb10	OCT4_CC_UNBOUND	OCT4_CP_UNBOUND	NANOG_CC_UNBOUND	NANOG_CP_UNBOUND
NM_025425		OCT4_CC_UNBOUND	OCT4_CP_UNBOUND	NANOG_CC_UNBOUND	NANOG_CP_UNBOUND
NM_013759	Sepx1	OCT4_CC_UNBOUND	OCT4_CP_UNBOUND	NANOG_CC_UNBOUND	NANOG_CP_UNBOUND
NM_001012402	LOC328779	OCT4_CC_UNBOUND	OCT4_CP_UNBOUND	NANOG_CC_UNBOUND	NANOG_CP_UNBOUND
NM_023480	Fahd1	OCT4_CC_UNBOUND	OCT4_CP_UNBOUND	NANOG_CC_UNBOUND	NANOG_CP_UNBOUND
NM_024284		OCT4_CC_UNBOUND	OCT4_CP_UNBOUND	NANOG_CC_UNBOUND	NANOG_CP_UNBOUND
NM_008340	Igfals	OCT4_CC_UNBOUND	OCT4_CP_UNBOUND	NANOG_CC_UNBOUND	NANOG_CP_UNBOUND
NM_011956	Nubp2	OCT4_CC_UNBOUND	OCT4_CP_UNBOUND	NANOG_CC_UNBOUND	NANOG_CP_BOUND
NM_027141	Tce1	OCT4_CC_UNBOUND	OCT4_CP_UNBOUND	NANOG_CC_UNBOUND	NANOG_CP_BOUND
NM_023260	Mrps34	OCT4_CC_UNBOUND	OCT4_CP_UNBOUND	NANOG_CC_UNBOUND	NANOG_CP_BOUND
NM_019730	Nme3	OCT4_CC_UNBOUND	OCT4_CP_UNBOUND	NANOG_CC_UNBOUND	NANOG_CP_BOUND
NM_013931	Mapk8ip3	OCT4_CC_UNBOUND	OCT4_CP_UNBOUND	NANOG_CC_UNBOUND	NANOG_CP_UNBOUND
NM_198937	D17Ertd441e	OCT4_CC_UNBOUND	OCT4_CP_UNBOUND	NANOG_CC_UNBOUND	NANOG_CP_UNBOUND
NM_134126		OCT4_CC_UNBOUND	OCT4_CP_UNBOUND	NANOG_CC_UNBOUND	NANOG_CP_UNBOUND
NM_001001183	BC054438	OCT4_CC_UNBOUND	OCT4_CP_UNBOUND	NANOG_CC_UNBOUND	NANOG_CP_UNBOUND
NM_027880	1200003M09Rik	OCT4_CC_UNBOUND	OCT4_CP_UNBOUND	NANOG_CC_UNBOUND	NANOG_CP_UNBOUND
NM_011930	Clcn7	OCT4_CC_UNBOUND	OCT4_CP_UNBOUND	NANOG_CC_UNBOUND	NANOG_CP_UNBOUND
NM_028789	1300004G08Rik	OCT4_CC_UNBOUND	OCT4_CP_UNBOUND	NANOG_CC_UNBOUND	NANOG_CP_UNBOUND
NM_172529	Gnptg	OCT4_CC_UNBOUND	OCT4_CP_UNBOUND	NANOG_CC_UNBOUND	NANOG_CP_UNBOUND
NM_026676	0610007P22Rik	OCT4_CC_UNBOUND	OCT4_CP_UNBOUND	NANOG_CC_UNBOUND	NANOG_CP_UNBOUND
NM_011665	Ube2i	OCT4_CC_BOUND	OCT4_CP_UNBOUND	NANOG_CC_UNBOUND	NANOG_CP_UNBOUND
NM_178372	Prss34	OCT4_CC_UNBOUND	OCT4_CP_UNBOUND	NANOG_CC_UNBOUND	NANOG_CP_UNBOUND
NM_053259	Prss28	OCT4_CC_UNBOUND	OCT4_CP_UNBOUND	NANOG_CC_UNBOUND	NANOG_CP_UNBOUND
NM_053260	Isp2	OCT4_CC_UNBOUND	OCT4_CP_UNBOUND	NANOG_CC_UNBOUND	NANOG_CP_UNBOUND
NM_031187	Mcpt7	OCT4_CC_UNBOUND	OCT4_CP_UNBOUND	NANOG_CC_UNBOUND	NANOG_CP_UNBOUND
NM_010781	Mcpt6	OCT4_CC_UNBOUND	OCT4_CP_UNBOUND	NANOG_CC_UNBOUND	NANOG_CP_UNBOUND
NM_012034	Tpsg1	OCT4_CC_UNBOUND	OCT4_CP_UNBOUND	NANOG_CC_UNBOUND	NANOG_CP_UNBOUND
NM_021415	Cacna1h	OCT4_CC_UNBOUND	OCT4_CP_UNBOUND	NANOG_CC_UNBOUND	NANOG_CP_UNBOUND
NM_027951		OCT4_CC_UNBOUND	OCT4_CP_UNBOUND	NANOG_CC_UNBOUND	NANOG_CP_UNBOUND
NM_011425		OCT4_CC_UNBOUND	OCT4_CP_UNBOUND	NANOG_CC_UNBOUND	NANOG_CP_UNBOUND
NM_011447	Sox8	OCT4_CC_UNBOUND	OCT4_CP_UNBOUND	NANOG_CC_UNBOUND	NANOG_CP_UNBOUND
NM_029624		OCT4_CC_UNBOUND	OCT4_CP_UNBOUND	NANOG_CC_UNBOUND	NANOG_CP_UNBOUND
NM_022422	Gng13	OCT4_CC_BOUND	OCT4_CP_BOUND	NANOG_CC_UNBOUND	NANOG_CP_UNBOUND
NM_145409	Chtf18	OCT4_CC_UNBOUND	OCT4_CP_UNBOUND	NANOG_CC_UNBOUND	NANOG_CP_UNBOUND
NM_028009	Rpusd1	OCT4_CC_UNBOUND	OCT4_CP_UNBOUND	NANOG_CC_UNBOUND	NANOG_CP_UNBOUND
NM_177822	4732467B22	OCT4_CC_UNBOUND	OCT4_CP_UNBOUND	NANOG_CC_UNBOUND	NANOG_CP_UNBOUND
NM_018857	Msln	OCT4_CC_BOUND	OCT4_CP_UNBOUND	NANOG_CC_BOUND	NANOG_CP_UNBOUND
NM_026238	Narfl	OCT4_CC_UNBOUND	OCT4_CP_UNBOUND	NANOG_CC_UNBOUND	NANOG_CP_UNBOUND
NM_026897	Haghl	OCT4_CC_UNBOUND	OCT4_CP_UNBOUND	NANOG_CC_UNBOUND	NANOG_CP_UNBOUND
NM_145410	BC008155	OCT4_CC_UNBOUND	OCT4_CP_UNBOUND	NANOG_CC_UNBOUND	NANOG_CP_UNBOUND
NM_133719	Metrn	OCT4_CC_UNBOUND	OCT4_CP_UNBOUND	NANOG_CC_UNBOUND	NANOG_CP_UNBOUND
NM_173741	Wdr24	OCT4_CC_UNBOUND	OCT4_CP_UNBOUND	NANOG_CC_UNBOUND	NANOG_CP_UNBOUND
NM_028101	2610003J06Rik	OCT4_CC_UNBOUND	OCT4_CP_UNBOUND	NANOG_CC_UNBOUND	NANOG_CP_UNBOUND
NM_019719	Stub1	OCT4_CC_UNBOUND	OCT4_CP_UNBOUND	NANOG_CC_UNBOUND	NANOG_CP_UNBOUND
NM_144816	Rhbdl1	OCT4_CC_UNBOUND	OCT4_CP_UNBOUND	NANOG_CC_UNBOUND	NANOG_CP_UNBOUND
NM_145999	Rhot2	OCT4_CC_UNBOUND	OCT4_CP_UNBOUND	NANOG_CC_UNBOUND	NANOG_CP_UNBOUND
NM_026633	9530058B02Rik	OCT4_CC_UNBOUND	OCT4_CP_UNBOUND	NANOG_CC_UNBOUND	NANOG_CP_UNBOUND
NM_026686	0610011F06Rik	OCT4_CC_UNBOUND	OCT4_CP_UNBOUND	NANOG_CC_UNBOUND	NANOG_CP_UNBOUND
NM_139154	Rab40c	OCT4_CC_UNBOUND	OCT4_CP_UNBOUND	NANOG_CC_UNBOUND	NANOG_CP_UNBOUND
NM_011822		OCT4_CC_UNBOUND	OCT4_CP_UNBOUND	NANOG_CC_UNBOUND	NANOG_CP_UNBOUND
NM_001039038		OCT4_CC_UNBOUND	OCT4_CP_UNBOUND	NANOG_CC_UNBOUND	NANOG_CP_UNBOUND
NM_175505	A930017K11Rik	OCT4_CC_UNBOUND	OCT4_CP_UNBOUND	NANOG_CC_UNBOUND	NANOG_CP_UNBOUND
NM_015830		OCT4_CC_UNBOUND	OCT4_CP_UNBOUND	NANOG_CC_UNBOUND	NANOG_CP_UNBOUND
NM_011933	Decr2	OCT4_CC_UNBOUND	OCT4_CP_UNBOUND	NANOG_CC_UNBOUND	NANOG_CP_UNBOUND
NM_019731	Nme4	OCT4_CC_UNBOUND	OCT4_CP_UNBOUND	NANOG_CC_UNBOUND	NANOG_CP_UNBOUND
NM_021793	Tmem8	OCT4_CC_UNBOUND	OCT4_CP_UNBOUND	NANOG_CC_UNBOUND	NANOG_CP_BOUND
NM_024227	Mrpl28	OCT4_CC_UNBOUND	OCT4_CP_UNBOUND	NANOG_CC_UNBOUND	NANOG_CP_UNBOUND
NM_009733	Axin1	OCT4_CC_UNBOUND	OCT4_CP_UNBOUND	NANOG_CC_UNBOUND	NANOG_CP_UNBOUND
NM_008113	Arhgdig	OCT4_CC_UNBOUND	OCT4_CP_UNBOUND	NANOG_CC_UNBOUND	NANOG_CP_UNBOUND
NM_207217	AI429612	OCT4_CC_UNBOUND	OCT4_CP_UNBOUND	NANOG_CC_UNBOUND	NANOG_CP_UNBOUND
NM_028190	Luc7l	OCT4_CC_UNBOUND	OCT4_CP_UNBOUND	NANOG_CC_UNBOUND	NANOG_CP_UNBOUND
NM_025881		OCT4_CC_UNBOUND	OCT4_CP_UNBOUND	NANOG_CC_UNBOUND	NANOG_CP_UNBOUND
NM_176995	C230078M08Rik	OCT4_CC_UNBOUND	OCT4_CP_UNBOUND	NANOG_CC_UNBOUND	NANOG_CP_UNBOUND
NM_013642	Dusp1	OCT4_CC_BOUND	OCT4_CP_UNBOUND	NANOG_CC_BOUND	NANOG_CP_UNBOUND
NM_026170	1200007D18Rik	OCT4_CC_UNBOUND	OCT4_CP_UNBOUND	NANOG_CC_UNBOUND	NANOG_CP_UNBOUND
NM_025272	Atp6v0e	OCT4_CC_UNBOUND	OCT4_CP_UNBOUND	NANOG_CC_UNBOUND	NANOG_CP_UNBOUND
NM_029870	A930001N09Rik	OCT4_CC_UNBOUND	OCT4_CP_UNBOUND	NANOG_CC_UNBOUND	NANOG_CP_UNBOUND
NM_172149	Bnip1	OCT4_CC_UNBOUND	OCT4_CP_UNBOUND	NANOG_CC_UNBOUND	NANOG_CP_UNBOUND
NM_008700	Nkx2-5	OCT4_CC_UNBOUND	OCT4_CP_UNBOUND	NANOG_CC_UNBOUND	NANOG_CP_UNBOUND
NM_053173		OCT4_CC_BOUND	OCT4_CP_UNBOUND	NANOG_CC_BOUND	NANOG_CP_UNBOUND
NM_016761		OCT4_CC_BOUND	OCT4_CP_UNBOUND	NANOG_CC_BOUND	NANOG_CP_UNBOUND
NM_009343		OCT4_CC_UNBOUND	OCT4_CP_UNBOUND	NANOG_CC_UNBOUND	NANOG_CP_UNBOUND
NM_026307	0610039D01Rik	OCT4_CC_UNBOUND	OCT4_CP_BOUND	NANOG_CC_UNBOUND	NANOG_CP_UNBOUND
NM_026948		OCT4_CC_UNBOUND	OCT4_CP_BOUND	NANOG_CC_UNBOUND	NANOG_CP_UNBOUND
NM_001005916	Zbtb9	OCT4_CC_UNBOUND	OCT4_CP_UNBOUND	NANOG_CC_UNBOUND	NANOG_CP_UNBOUND
NM_007523		OCT4_CC_UNBOUND	OCT4_CP_UNBOUND	NANOG_CC_UNBOUND	NANOG_CP_UNBOUND
NM_027544	Ggnbp1	OCT4_CC_UNBOUND	OCT4_CP_UNBOUND	NANOG_CC_UNBOUND	NANOG_CP_UNBOUND
NM_080553	Itpr3	OCT4_CC_UNBOUND	OCT4_CP_UNBOUND	NANOG_CC_UNBOUND	NANOG_CP_UNBOUND
NM_026063	2900010M23Rik	OCT4_CC_BOUND	OCT4_CP_UNBOUND	NANOG_CC_UNBOUND	NANOG_CP_UNBOUND
NM_173027	D830007E07Rik	OCT4_CC_UNBOUND	OCT4_CP_UNBOUND	NANOG_CC_UNBOUND	NANOG_CP_UNBOUND
NM_146075	Lemd2	OCT4_CC_UNBOUND	OCT4_CP_UNBOUND	NANOG_CC_UNBOUND	NANOG_CP_UNBOUND
NM_001013385	Grm4	OCT4_CC_BOUND	OCT4_CP_BOUND	NANOG_CC_BOUND	NANOG_CP_UNBOUND
NM_001025427		OCT4_CC_UNBOUND	OCT4_CP_UNBOUND	NANOG_CC_UNBOUND	NANOG_CP_UNBOUND
NM_001039356		OCT4_CC_UNBOUND	OCT4_CP_UNBOUND	NANOG_CC_UNBOUND	NANOG_CP_UNBOUND
NM_016660	Hmga1	OCT4_CC_UNBOUND	OCT4_CP_UNBOUND	NANOG_CC_UNBOUND	NANOG_CP_UNBOUND
NM_001002895		OCT4_CC_UNBOUND	OCT4_CP_UNBOUND	NANOG_CC_UNBOUND	NANOG_CP_BOUND
NM_001033818		OCT4_CC_UNBOUND	OCT4_CP_UNBOUND	NANOG_CC_UNBOUND	NANOG_CP_BOUND
NM_019837	Nudt3	OCT4_CC_UNBOUND	OCT4_CP_UNBOUND	NANOG_CC_UNBOUND	NANOG_CP_UNBOUND
NM_025963	Rps10	OCT4_CC_UNBOUND	OCT4_CP_BOUND	NANOG_CC_UNBOUND	NANOG_CP_UNBOUND
NM_011861	Pacsin1	OCT4_CC_BOUND	OCT4_CP_UNBOUND	NANOG_CC_UNBOUND	NANOG_CP_UNBOUND
NM_178365		OCT4_CC_UNBOUND	OCT4_CP_UNBOUND	NANOG_CC_UNBOUND	NANOG_CP_UNBOUND
NM_013891	Spdef	OCT4_CC_UNBOUND	OCT4_CP_UNBOUND	NANOG_CC_UNBOUND	NANOG_CP_UNBOUND
NM_001033279		OCT4_CC_UNBOUND	OCT4_CP_UNBOUND	NANOG_CC_UNBOUND	NANOG_CP_UNBOUND
NM_011432	Snrp1c	OCT4_CC_UNBOUND	OCT4_CP_UNBOUND	NANOG_CC_UNBOUND	NANOG_CP_UNBOUND
NM_026836	Taf11	OCT4_CC_UNBOUND	OCT4_CP_UNBOUND	NANOG_CC_UNBOUND	NANOG_CP_UNBOUND
NM_181413	Anks1	OCT4_CC_UNBOUND	OCT4_CP_UNBOUND	NANOG_CC_UNBOUND	NANOG_CP_UNBOUND
NM_013687	Tcp11	OCT4_CC_UNBOUND	OCT4_CP_UNBOUND	NANOG_CC_UNBOUND	NANOG_CP_UNBOUND
NM_001004366	Scube3	OCT4_CC_UNBOUND	OCT4_CP_UNBOUND	NANOG_CC_UNBOUND	NANOG_CP_UNBOUND
NM_176985	C230013L11Rik	OCT4_CC_UNBOUND	OCT4_CP_UNBOUND	NANOG_CC_UNBOUND	NANOG_CP_UNBOUND
NM_172617	Zfp523	OCT4_CC_UNBOUND	OCT4_CP_UNBOUND	NANOG_CC_UNBOUND	NANOG_CP_UNBOUND
NM_027185	Def6	OCT4_CC_UNBOUND	OCT4_CP_UNBOUND	NANOG_CC_UNBOUND	NANOG_CP_UNBOUND
NM_011145		OCT4_CC_UNBOUND	OCT4_CP_UNBOUND	NANOG_CC_UNBOUND	NANOG_CP_UNBOUND
NM_011287	Rpl10a	OCT4_CC_BOUND	OCT4_CP_UNBOUND	NANOG_CC_UNBOUND	NANOG_CP_UNBOUND
NM_011566		OCT4_CC_UNBOUND	OCT4_CP_UNBOUND	NANOG_CC_UNBOUND	NANOG_CP_UNBOUND
NM_021478	Tulp1	OCT4_CC_UNBOUND	OCT4_CP_UNBOUND	NANOG_CC_UNBOUND	NANOG_CP_UNBOUND
NM_010220	Fkbp5	OCT4_CC_UNBOUND	OCT4_CP_UNBOUND	NANOG_CC_UNBOUND	NANOG_CP_UNBOUND
NM_026290	4930511I11Rik	OCT4_CC_UNBOUND	OCT4_CP_UNBOUND	NANOG_CC_UNBOUND	NANOG_CP_UNBOUND
NM_001034871		OCT4_CC_UNBOUND	OCT4_CP_UNBOUND	NANOG_CC_UNBOUND	NANOG_CP_UNBOUND
NM_025469	Clps	OCT4_CC_UNBOUND	OCT4_CP_UNBOUND	NANOG_CC_UNBOUND	NANOG_CP_UNBOUND
NM_026571		OCT4_CC_UNBOUND	OCT4_CP_UNBOUND	NANOG_CC_UNBOUND	NANOG_CP_UNBOUND
NM_016795	Srpk1	OCT4_CC_UNBOUND	OCT4_CP_UNBOUND	NANOG_CC_UNBOUND	NANOG_CP_UNBOUND
NM_146076		OCT4_CC_UNBOUND	OCT4_CP_UNBOUND	NANOG_CC_UNBOUND	NANOG_CP_UNBOUND
NM_011951	Mapk14	OCT4_CC_UNBOUND	OCT4_CP_UNBOUND	NANOG_CC_UNBOUND	NANOG_CP_UNBOUND
NM_011950	Mapk13	OCT4_CC_UNBOUND	OCT4_CP_UNBOUND	NANOG_CC_UNBOUND	NANOG_CP_UNBOUND
NM_001034885		OCT4_CC_UNBOUND	OCT4_CP_UNBOUND	NANOG_CC_UNBOUND	NANOG_CP_UNBOUND
NM_172450	4930539E08Rik	OCT4_CC_UNBOUND	OCT4_CP_UNBOUND	NANOG_CC_UNBOUND	NANOG_CP_UNBOUND
NM_153390	Pxt1	OCT4_CC_UNBOUND	OCT4_CP_UNBOUND	NANOG_CC_UNBOUND	NANOG_CP_UNBOUND
NM_025888		OCT4_CC_UNBOUND	OCT4_CP_UNBOUND	NANOG_CC_UNBOUND	NANOG_CP_UNBOUND
NM_134115	Stk38	OCT4_CC_BOUND	OCT4_CP_UNBOUND	NANOG_CC_BOUND	NANOG_CP_BOUND
NM_013663	Sfrs3,Sfrs3	OCT4_CC_UNBOUND	OCT4_CP_UNBOUND	NANOG_CC_UNBOUND	NANOG_CP_UNBOUND
NM_007669	Cdkn1a	OCT4_CC_UNBOUND	OCT4_CP_UNBOUND	NANOG_CC_UNBOUND	NANOG_CP_UNBOUND
NM_001002786	9830134C10Rik	OCT4_CC_UNBOUND	OCT4_CP_UNBOUND	NANOG_CC_UNBOUND	NANOG_CP_UNBOUND
NM_153166	Cpne5	OCT4_CC_UNBOUND	OCT4_CP_UNBOUND	NANOG_CC_UNBOUND	NANOG_CP_UNBOUND
NM_026845	Ppil1,Ppil1	OCT4_CC_UNBOUND	OCT4_CP_UNBOUND	NANOG_CC_UNBOUND	NANOG_CP_UNBOUND
NM_030561	BC004004	OCT4_CC_UNBOUND	OCT4_CP_UNBOUND	NANOG_CC_UNBOUND	NANOG_CP_UNBOUND
NM_023734	Pi16	OCT4_CC_UNBOUND	OCT4_CP_UNBOUND	NANOG_CC_UNBOUND	NANOG_CP_UNBOUND
NM_019880		OCT4_CC_UNBOUND	OCT4_CP_UNBOUND	NANOG_CC_UNBOUND	NANOG_CP_UNBOUND
NM_013710		OCT4_CC_UNBOUND	OCT4_CP_UNBOUND	NANOG_CC_UNBOUND	NANOG_CP_UNBOUND
NM_008842		OCT4_CC_BOUND	OCT4_CP_UNBOUND	NANOG_CC_UNBOUND	NANOG_CP_UNBOUND
NM_198647	Tbc1d22b	OCT4_CC_UNBOUND	OCT4_CP_UNBOUND	NANOG_CC_UNBOUND	NANOG_CP_UNBOUND
NM_021419	Rnf8	OCT4_CC_UNBOUND	OCT4_CP_UNBOUND	NANOG_CC_UNBOUND	NANOG_CP_UNBOUND
NM_028791	1300018I05Rik	OCT4_CC_UNBOUND	OCT4_CP_UNBOUND	NANOG_CC_UNBOUND	NANOG_CP_UNBOUND
NM_148926	Tex27	OCT4_CC_UNBOUND	OCT4_CP_UNBOUND	NANOG_CC_UNBOUND	NANOG_CP_UNBOUND
NM_172618	Btbd9	OCT4_CC_UNBOUND	OCT4_CP_UNBOUND	NANOG_CC_UNBOUND	NANOG_CP_UNBOUND
NM_025374	Glo1,Glo1	OCT4_CC_UNBOUND	OCT4_CP_BOUND	NANOG_CC_UNBOUND	NANOG_CP_UNBOUND
NM_013811		OCT4_CC_BOUND	OCT4_CP_BOUND	NANOG_CC_BOUND	NANOG_CP_BOUND
NM_021332		OCT4_CC_UNBOUND	OCT4_CP_UNBOUND	NANOG_CC_UNBOUND	NANOG_CP_UNBOUND
NM_177465	D17Ertd488e	OCT4_CC_UNBOUND	OCT4_CP_UNBOUND	NANOG_CC_UNBOUND	NANOG_CP_UNBOUND
NM_009593	Abcg1	OCT4_CC_BOUND	OCT4_CP_UNBOUND	NANOG_CC_BOUND	NANOG_CP_UNBOUND
NM_011575	Tff3	OCT4_CC_UNBOUND	OCT4_CP_UNBOUND	NANOG_CC_UNBOUND	NANOG_CP_UNBOUND
NM_009363	Tff2	OCT4_CC_UNBOUND	OCT4_CP_UNBOUND	NANOG_CC_UNBOUND	NANOG_CP_UNBOUND
NM_009362	Tff1	OCT4_CC_UNBOUND	OCT4_CP_UNBOUND	NANOG_CC_UNBOUND	NANOG_CP_UNBOUND
NM_080727		OCT4_CC_UNBOUND	OCT4_CP_UNBOUND	NANOG_CC_UNBOUND	NANOG_CP_UNBOUND
NM_177823	Ubash3a	OCT4_CC_UNBOUND	OCT4_CP_UNBOUND	NANOG_CC_UNBOUND	NANOG_CP_UNBOUND
NM_025290		OCT4_CC_UNBOUND	OCT4_CP_UNBOUND	NANOG_CC_UNBOUND	NANOG_CP_UNBOUND
NM_153062	Slc37a1	OCT4_CC_UNBOUND	OCT4_CP_UNBOUND	NANOG_CC_UNBOUND	NANOG_CP_UNBOUND
NM_008804	Pde9a	OCT4_CC_UNBOUND	OCT4_CP_UNBOUND	NANOG_CC_UNBOUND	NANOG_CP_UNBOUND
NM_021322	Wdr4	OCT4_CC_UNBOUND	OCT4_CP_UNBOUND	NANOG_CC_UNBOUND	NANOG_CP_UNBOUND
NM_030087	1500032D16Rik	OCT4_CC_UNBOUND	OCT4_CP_UNBOUND	NANOG_CC_UNBOUND	NANOG_CP_UNBOUND
NM_016670	Pknox1	OCT4_CC_UNBOUND	OCT4_CP_UNBOUND	NANOG_CC_UNBOUND	NANOG_CP_UNBOUND
NM_178224	Cbs	OCT4_CC_UNBOUND	OCT4_CP_UNBOUND	NANOG_CC_UNBOUND	NANOG_CP_UNBOUND
NM_144855	Cbs	OCT4_CC_UNBOUND	OCT4_CP_UNBOUND	NANOG_CC_UNBOUND	NANOG_CP_UNBOUND
NM_024187	U2af1	OCT4_CC_UNBOUND	OCT4_CP_UNBOUND	NANOG_CC_UNBOUND	NANOG_CP_UNBOUND
NM_013501	Cryaa	OCT4_CC_UNBOUND	OCT4_CP_UNBOUND	NANOG_CC_UNBOUND	NANOG_CP_UNBOUND
NM_010831	Snf1lk	OCT4_CC_UNBOUND	OCT4_CP_UNBOUND	NANOG_CC_UNBOUND	NANOG_CP_UNBOUND
NM_028244	2600005C20Rik	OCT4_CC_UNBOUND	OCT4_CP_UNBOUND	NANOG_CC_UNBOUND	NANOG_CP_UNBOUND
NM_008716		OCT4_CC_UNBOUND	OCT4_CP_UNBOUND	NANOG_CC_UNBOUND	NANOG_CP_UNBOUND
NM_001033163		OCT4_CC_UNBOUND	OCT4_CP_UNBOUND	NANOG_CC_UNBOUND	NANOG_CP_UNBOUND
NM_020508	Brd4	OCT4_CC_UNBOUND	OCT4_CP_UNBOUND	NANOG_CC_UNBOUND	NANOG_CP_UNBOUND
NM_198094	Brd4	OCT4_CC_UNBOUND	OCT4_CP_UNBOUND	NANOG_CC_UNBOUND	NANOG_CP_UNBOUND
NM_019774	Akap8	OCT4_CC_UNBOUND	OCT4_CP_UNBOUND	NANOG_CC_UNBOUND	NANOG_CP_UNBOUND
NM_017476	Akap8l	OCT4_CC_UNBOUND	OCT4_CP_UNBOUND	NANOG_CC_UNBOUND	NANOG_CP_UNBOUND
NM_011717	Wiz	OCT4_CC_UNBOUND	OCT4_CP_UNBOUND	NANOG_CC_UNBOUND	NANOG_CP_UNBOUND
NM_212438	Wiz	OCT4_CC_UNBOUND	OCT4_CP_UNBOUND	NANOG_CC_UNBOUND	NANOG_CP_UNBOUND
NM_021319		OCT4_CC_UNBOUND	OCT4_CP_UNBOUND	NANOG_CC_UNBOUND	NANOG_CP_UNBOUND
NM_177307	4732474A20Rik	OCT4_CC_UNBOUND	OCT4_CP_UNBOUND	NANOG_CC_UNBOUND	NANOG_CP_UNBOUND
NM_024442	Cyp4f16	OCT4_CC_UNBOUND	OCT4_CP_UNBOUND	NANOG_CC_UNBOUND	NANOG_CP_UNBOUND
NM_134127	Cyp4f15	OCT4_CC_UNBOUND	OCT4_CP_UNBOUND	NANOG_CC_UNBOUND	NANOG_CP_UNBOUND
NM_172458	9030612M13Rik	OCT4_CC_UNBOUND	OCT4_CP_UNBOUND	NANOG_CC_UNBOUND	NANOG_CP_UNBOUND
NM_183177	BC052046	OCT4_CC_UNBOUND	OCT4_CP_UNBOUND	NANOG_CC_UNBOUND	NANOG_CP_UNBOUND
NM_177359	6030490I01Rik	OCT4_CC_UNBOUND	OCT4_CP_UNBOUND	NANOG_CC_UNBOUND	NANOG_CP_UNBOUND
NM_207245	BC066107	OCT4_CC_UNBOUND	OCT4_CP_UNBOUND	NANOG_CC_UNBOUND	NANOG_CP_UNBOUND
NM_022434	Cyp4f14	OCT4_CC_UNBOUND	OCT4_CP_UNBOUND	NANOG_CC_UNBOUND	NANOG_CP_UNBOUND
NM_130882		OCT4_CC_UNBOUND	OCT4_CP_UNBOUND	NANOG_CC_UNBOUND	NANOG_CP_UNBOUND
NM_153063	Zfp472	OCT4_CC_UNBOUND	OCT4_CP_UNBOUND	NANOG_CC_UNBOUND	NANOG_CP_UNBOUND
NM_199020	BC057593	OCT4_CC_UNBOUND	OCT4_CP_UNBOUND	NANOG_CC_UNBOUND	NANOG_CP_UNBOUND
NM_028543	1700065O13Rik	OCT4_CC_UNBOUND	OCT4_CP_UNBOUND	NANOG_CC_UNBOUND	NANOG_CP_UNBOUND
NM_001009544		OCT4_CC_UNBOUND	OCT4_CP_UNBOUND	NANOG_CC_UNBOUND	NANOG_CP_UNBOUND
NM_001024950		OCT4_CC_UNBOUND	OCT4_CP_UNBOUND	NANOG_CC_UNBOUND	NANOG_CP_UNBOUND
NM_177719		OCT4_CC_UNBOUND	OCT4_CP_UNBOUND	NANOG_CC_BOUND	NANOG_CP_UNBOUND
NM_029952		OCT4_CC_UNBOUND	OCT4_CP_UNBOUND	NANOG_CC_UNBOUND	NANOG_CP_UNBOUND
NM_009542	Zfp101	OCT4_CC_UNBOUND	OCT4_CP_UNBOUND	NANOG_CC_UNBOUND	NANOG_CP_UNBOUND
NM_183282		OCT4_CC_UNBOUND	OCT4_CP_UNBOUND	NANOG_CC_UNBOUND	NANOG_CP_UNBOUND
NM_172619	Adamts10	OCT4_CC_UNBOUND	OCT4_CP_UNBOUND	NANOG_CC_UNBOUND	NANOG_CP_UNBOUND
NM_053214		OCT4_CC_UNBOUND	OCT4_CP_UNBOUND	NANOG_CC_UNBOUND	NANOG_CP_UNBOUND
NM_026712	Zfp414	OCT4_CC_UNBOUND	OCT4_CP_UNBOUND	NANOG_CC_UNBOUND	NANOG_CP_UNBOUND
NM_001002842	AY665714	OCT4_CC_UNBOUND	OCT4_CP_UNBOUND	NANOG_CC_UNBOUND	NANOG_CP_UNBOUND
NM_029804		OCT4_CC_UNBOUND	OCT4_CP_UNBOUND	NANOG_CC_UNBOUND	NANOG_CP_UNBOUND
NM_145486	2008-03-02	OCT4_CC_UNBOUND	OCT4_CP_UNBOUND	NANOG_CC_UNBOUND	NANOG_CP_UNBOUND
NM_008997	Rab11b	OCT4_CC_UNBOUND	OCT4_CP_UNBOUND	NANOG_CC_UNBOUND	NANOG_CP_UNBOUND
NM_020581	Angptl4	OCT4_CC_UNBOUND	OCT4_CP_UNBOUND	NANOG_CC_UNBOUND	NANOG_CP_UNBOUND
NM_030697	D17Ertd288e	OCT4_CC_UNBOUND	OCT4_CP_UNBOUND	NANOG_CC_BOUND	NANOG_CP_UNBOUND
NM_024177	Mrpl38,Mrpl38	OCT4_CC_UNBOUND	OCT4_CP_UNBOUND	NANOG_CC_UNBOUND	NANOG_CP_UNBOUND
NM_016844	Rps28	OCT4_CC_UNBOUND	OCT4_CP_UNBOUND	NANOG_CC_UNBOUND	NANOG_CP_UNBOUND
NM_023202	Ndufa7	OCT4_CC_UNBOUND	OCT4_CP_UNBOUND	NANOG_CC_UNBOUND	NANOG_CP_UNBOUND
NM_019421	Cd320	OCT4_CC_UNBOUND	OCT4_CP_UNBOUND	NANOG_CC_UNBOUND	NANOG_CP_UNBOUND
NM_007829		OCT4_CC_UNBOUND	OCT4_CP_BOUND	NANOG_CC_UNBOUND	NANOG_CP_UNBOUND
NM_020625	Zfp297	OCT4_CC_UNBOUND	OCT4_CP_UNBOUND	NANOG_CC_UNBOUND	NANOG_CP_UNBOUND
NM_001025313		OCT4_CC_UNBOUND	OCT4_CP_UNBOUND	NANOG_CC_UNBOUND	NANOG_CP_UNBOUND
NM_009318		OCT4_CC_UNBOUND	OCT4_CP_UNBOUND	NANOG_CC_UNBOUND	NANOG_CP_UNBOUND
NM_009059	Rgl2	OCT4_CC_UNBOUND	OCT4_CP_UNBOUND	NANOG_CC_UNBOUND	NANOG_CP_UNBOUND
NM_010385	H2-Ke2	OCT4_CC_UNBOUND	OCT4_CP_UNBOUND	NANOG_CC_UNBOUND	NANOG_CP_UNBOUND
NM_020603	Bing4	OCT4_CC_UNBOUND	OCT4_CP_UNBOUND	NANOG_CC_UNBOUND	NANOG_CP_UNBOUND
NM_019420	B3galt4	OCT4_CC_UNBOUND	OCT4_CP_UNBOUND	NANOG_CC_UNBOUND	NANOG_CP_UNBOUND
NM_011296	Rps18	OCT4_CC_BOUND	OCT4_CP_BOUND	NANOG_CC_UNBOUND	NANOG_CP_UNBOUND
NM_172620	Vps52	OCT4_CC_BOUND	OCT4_CP_BOUND	NANOG_CC_UNBOUND	NANOG_CP_UNBOUND
NM_001013793		OCT4_CC_UNBOUND	OCT4_CP_UNBOUND	NANOG_CC_UNBOUND	NANOG_CP_UNBOUND
NM_009066	Ring1	OCT4_CC_UNBOUND	OCT4_CP_UNBOUND	NANOG_CC_UNBOUND	NANOG_CP_UNBOUND
NM_013543	H2-Ke6	OCT4_CC_UNBOUND	OCT4_CP_UNBOUND	NANOG_CC_UNBOUND	NANOG_CP_UNBOUND
NM_008202		OCT4_CC_UNBOUND	OCT4_CP_UNBOUND	NANOG_CC_UNBOUND	NANOG_CP_UNBOUND
NM_011306	Rxrb	OCT4_CC_UNBOUND	OCT4_CP_UNBOUND	NANOG_CC_UNBOUND	NANOG_CP_UNBOUND
NM_009926		OCT4_CC_UNBOUND	OCT4_CP_UNBOUND	NANOG_CC_UNBOUND	NANOG_CP_UNBOUND
NM_008206	H2-Oa	OCT4_CC_UNBOUND	OCT4_CP_UNBOUND	NANOG_CC_UNBOUND	NANOG_CP_UNBOUND
NM_010238	Brd2	OCT4_CC_UNBOUND	OCT4_CP_BOUND	NANOG_CC_UNBOUND	NANOG_CP_UNBOUND
NM_001025387		OCT4_CC_UNBOUND	OCT4_CP_BOUND	NANOG_CC_UNBOUND	NANOG_CP_UNBOUND
NM_010386	H2-DMa	OCT4_CC_UNBOUND	OCT4_CP_UNBOUND	NANOG_CC_UNBOUND	NANOG_CP_UNBOUND
NM_010387	H2-DMb1	OCT4_CC_UNBOUND	OCT4_CP_UNBOUND	NANOG_CC_UNBOUND	NANOG_CP_UNBOUND
NM_010388	H2-DMb2	OCT4_CC_UNBOUND	OCT4_CP_UNBOUND	NANOG_CC_UNBOUND	NANOG_CP_UNBOUND
NM_013585	Psmb9	OCT4_CC_UNBOUND	OCT4_CP_UNBOUND	NANOG_CC_UNBOUND	NANOG_CP_UNBOUND
NM_013683	Tap1	OCT4_CC_UNBOUND	OCT4_CP_UNBOUND	NANOG_CC_UNBOUND	NANOG_CP_UNBOUND
NM_010724		OCT4_CC_UNBOUND	OCT4_CP_UNBOUND	NANOG_CC_UNBOUND	NANOG_CP_BOUND
NM_011530	Tap2	OCT4_CC_UNBOUND	OCT4_CP_UNBOUND	NANOG_CC_UNBOUND	NANOG_CP_BOUND
NM_207105	Rmcs1	OCT4_CC_UNBOUND	OCT4_CP_UNBOUND	NANOG_CC_UNBOUND	NANOG_CP_UNBOUND
NM_010378	H2-Aa	OCT4_CC_UNBOUND	OCT4_CP_UNBOUND	NANOG_CC_UNBOUND	NANOG_CP_UNBOUND
NM_010382	H2-Eb1	OCT4_CC_UNBOUND	OCT4_CP_UNBOUND	NANOG_CC_UNBOUND	NANOG_CP_UNBOUND
NM_001033978		OCT4_CC_UNBOUND	OCT4_CP_UNBOUND	NANOG_CC_UNBOUND	NANOG_CP_UNBOUND
NM_010381		OCT4_CC_UNBOUND	OCT4_CP_UNBOUND	NANOG_CC_BOUND	NANOG_CP_UNBOUND
NM_079835		OCT4_CC_UNBOUND	OCT4_CP_UNBOUND	NANOG_CC_UNBOUND	NANOG_CP_UNBOUND
NM_201405	Gm316	OCT4_CC_UNBOUND	OCT4_CP_UNBOUND	NANOG_CC_UNBOUND	NANOG_CP_UNBOUND
NM_001001177	BC051142	OCT4_CC_UNBOUND	OCT4_CP_UNBOUND	NANOG_CC_UNBOUND	NANOG_CP_UNBOUND
NM_001039241		OCT4_CC_UNBOUND	OCT4_CP_UNBOUND	NANOG_CC_UNBOUND	NANOG_CP_UNBOUND
NM_010929	Notch4	OCT4_CC_BOUND	OCT4_CP_UNBOUND	NANOG_CC_BOUND	NANOG_CP_BOUND
NM_134116		OCT4_CC_UNBOUND	OCT4_CP_UNBOUND	NANOG_CC_UNBOUND	NANOG_CP_UNBOUND
NM_017463		OCT4_CC_UNBOUND	OCT4_CP_UNBOUND	NANOG_CC_UNBOUND	NANOG_CP_UNBOUND
NM_007425	Ager	OCT4_CC_UNBOUND	OCT4_CP_UNBOUND	NANOG_CC_UNBOUND	NANOG_CP_UNBOUND
NM_019403	Rnf5	OCT4_CC_UNBOUND	OCT4_CP_UNBOUND	NANOG_CC_UNBOUND	NANOG_CP_UNBOUND
NM_018862	Agpat1	OCT4_CC_UNBOUND	OCT4_CP_UNBOUND	NANOG_CC_UNBOUND	NANOG_CP_UNBOUND
NM_152922	Egfl8	OCT4_CC_UNBOUND	OCT4_CP_UNBOUND	NANOG_CC_UNBOUND	NANOG_CP_UNBOUND
NM_019441	Ppt2	OCT4_CC_UNBOUND	OCT4_CP_UNBOUND	NANOG_CC_UNBOUND	NANOG_CP_UNBOUND
NM_030890		OCT4_CC_UNBOUND	OCT4_CP_UNBOUND	NANOG_CC_UNBOUND	NANOG_CP_UNBOUND
NM_019873	Fkbpl	OCT4_CC_UNBOUND	OCT4_CP_UNBOUND	NANOG_CC_UNBOUND	NANOG_CP_UNBOUND
NM_017406	Crebl1	OCT4_CC_UNBOUND	OCT4_CP_UNBOUND	NANOG_CC_UNBOUND	NANOG_CP_UNBOUND
NM_031176		OCT4_CC_UNBOUND	OCT4_CP_UNBOUND	NANOG_CC_UNBOUND	NANOG_CP_UNBOUND
NM_011413		OCT4_CC_UNBOUND	OCT4_CP_UNBOUND	NANOG_CC_UNBOUND	NANOG_CP_UNBOUND
NM_009780	C4	OCT4_CC_UNBOUND	OCT4_CP_UNBOUND	NANOG_CC_UNBOUND	NANOG_CP_UNBOUND
NM_009995		OCT4_CC_UNBOUND	OCT4_CP_UNBOUND	NANOG_CC_UNBOUND	NANOG_CP_UNBOUND
NM_019442		OCT4_CC_UNBOUND	OCT4_CP_UNBOUND	NANOG_CC_UNBOUND	NANOG_CP_UNBOUND
NM_033613	Dom3z	OCT4_CC_UNBOUND	OCT4_CP_UNBOUND	NANOG_CC_UNBOUND	NANOG_CP_UNBOUND
NM_021337		OCT4_CC_UNBOUND	OCT4_CP_UNBOUND	NANOG_CC_UNBOUND	NANOG_CP_UNBOUND
NM_138580	Rdbp	OCT4_CC_UNBOUND	OCT4_CP_UNBOUND	NANOG_CC_UNBOUND	NANOG_CP_UNBOUND
NM_008198	H2-Bf	OCT4_CC_UNBOUND	OCT4_CP_UNBOUND	NANOG_CC_UNBOUND	NANOG_CP_UNBOUND
NM_013484	C2	OCT4_CC_UNBOUND	OCT4_CP_UNBOUND	NANOG_CC_UNBOUND	NANOG_CP_UNBOUND
NM_198886	Zbtb12	OCT4_CC_UNBOUND	OCT4_CP_UNBOUND	NANOG_CC_BOUND	NANOG_CP_UNBOUND
NM_147151	Bat8	OCT4_CC_UNBOUND	OCT4_CP_UNBOUND	NANOG_CC_UNBOUND	NANOG_CP_UNBOUND
NM_145830	Bat8	OCT4_CC_UNBOUND	OCT4_CP_UNBOUND	NANOG_CC_UNBOUND	NANOG_CP_UNBOUND
NM_023557	2210409B01Rik	OCT4_CC_BOUND	OCT4_CP_UNBOUND	NANOG_CC_BOUND	NANOG_CP_UNBOUND
NM_010893	Neu1	OCT4_CC_UNBOUND	OCT4_CP_UNBOUND	NANOG_CC_UNBOUND	NANOG_CP_UNBOUND
NM_010479	Hspa1a	OCT4_CC_UNBOUND	OCT4_CP_UNBOUND	NANOG_CC_UNBOUND	NANOG_CP_UNBOUND
NM_010478		OCT4_CC_UNBOUND	OCT4_CP_UNBOUND	NANOG_CC_UNBOUND	NANOG_CP_UNBOUND
NM_013558	Hspa1l	OCT4_CC_UNBOUND	OCT4_CP_UNBOUND	NANOG_CC_UNBOUND	NANOG_CP_UNBOUND
NM_030597	Lsm2	OCT4_CC_UNBOUND	OCT4_CP_UNBOUND	NANOG_CC_UNBOUND	NANOG_CP_UNBOUND
NM_033075	D17H6S56E-5	OCT4_CC_UNBOUND	OCT4_CP_UNBOUND	NANOG_CC_UNBOUND	NANOG_CP_UNBOUND
NM_011690	Vars2	OCT4_CC_UNBOUND	OCT4_CP_UNBOUND	NANOG_CC_UNBOUND	NANOG_CP_UNBOUND
NM_138582	D17H6S56E-3	OCT4_CC_UNBOUND	OCT4_CP_UNBOUND	NANOG_CC_UNBOUND	NANOG_CP_UNBOUND
NM_023893		OCT4_CC_UNBOUND	OCT4_CP_BOUND	NANOG_CC_UNBOUND	NANOG_CP_UNBOUND
NM_013600	Msh5	OCT4_CC_UNBOUND	OCT4_CP_UNBOUND	NANOG_CC_UNBOUND	NANOG_CP_UNBOUND
NM_033444	Clic1	OCT4_CC_BOUND	OCT4_CP_UNBOUND	NANOG_CC_UNBOUND	NANOG_CP_UNBOUND
NM_016765	Ddah2	OCT4_CC_UNBOUND	OCT4_CP_BOUND	NANOG_CC_UNBOUND	NANOG_CP_UNBOUND
NM_001033221		OCT4_CC_UNBOUND	OCT4_CP_UNBOUND	NANOG_CC_UNBOUND	NANOG_CP_UNBOUND
NM_023463	Ly6g6c	OCT4_CC_UNBOUND	OCT4_CP_UNBOUND	NANOG_CC_UNBOUND	NANOG_CP_UNBOUND
NM_033478	Ly6g6d	OCT4_CC_UNBOUND	OCT4_CP_UNBOUND	NANOG_CC_UNBOUND	NANOG_CP_UNBOUND
NM_027366	Ly6g6e	OCT4_CC_UNBOUND	OCT4_CP_UNBOUND	NANOG_CC_UNBOUND	NANOG_CP_UNBOUND
NM_178592	Bat5	OCT4_CC_UNBOUND	OCT4_CP_UNBOUND	NANOG_CC_UNBOUND	NANOG_CP_UNBOUND
NM_148947	Ly6g5c	OCT4_CC_UNBOUND	OCT4_CP_UNBOUND	NANOG_CC_UNBOUND	NANOG_CP_UNBOUND
NM_148939	Ly6g5b	OCT4_CC_UNBOUND	OCT4_CP_UNBOUND	NANOG_CC_UNBOUND	NANOG_CP_UNBOUND
NM_009975	Csnk2b	OCT4_CC_UNBOUND	OCT4_CP_UNBOUND	NANOG_CC_UNBOUND	NANOG_CP_UNBOUND
NM_032460		OCT4_CC_UNBOUND	OCT4_CP_UNBOUND	NANOG_CC_UNBOUND	NANOG_CP_UNBOUND
NM_033477		OCT4_CC_UNBOUND	OCT4_CP_UNBOUND	NANOG_CC_UNBOUND	NANOG_CP_UNBOUND
NM_018816	Apom	OCT4_CC_UNBOUND	OCT4_CP_BOUND	NANOG_CC_UNBOUND	NANOG_CP_UNBOUND
NM_057171	Bat3	OCT4_CC_UNBOUND	OCT4_CP_BOUND	NANOG_CC_UNBOUND	NANOG_CP_UNBOUND
NM_020027		OCT4_CC_BOUND	OCT4_CP_UNBOUND	NANOG_CC_UNBOUND	NANOG_CP_UNBOUND
NM_019467	Aif1	OCT4_CC_UNBOUND	OCT4_CP_UNBOUND	NANOG_CC_UNBOUND	NANOG_CP_UNBOUND
NM_010734		OCT4_CC_BOUND	OCT4_CP_UNBOUND	NANOG_CC_BOUND	NANOG_CP_UNBOUND
NM_008518	Ltb	OCT4_CC_UNBOUND	OCT4_CP_UNBOUND	NANOG_CC_UNBOUND	NANOG_CP_UNBOUND
NM_013693	Tnf	OCT4_CC_UNBOUND	OCT4_CP_UNBOUND	NANOG_CC_UNBOUND	NANOG_CP_BOUND
NM_010735	Lta	OCT4_CC_UNBOUND	OCT4_CP_UNBOUND	NANOG_CC_UNBOUND	NANOG_CP_UNBOUND
NM_010909		OCT4_CC_UNBOUND	OCT4_CP_UNBOUND	NANOG_CC_UNBOUND	NANOG_CP_UNBOUND
NM_023179	Atp6v1g2	OCT4_CC_UNBOUND	OCT4_CP_UNBOUND	NANOG_CC_UNBOUND	NANOG_CP_UNBOUND
NM_019693	Bat1a	OCT4_CC_UNBOUND	OCT4_CP_UNBOUND	NANOG_CC_UNBOUND	NANOG_CP_UNBOUND
NM_001025208		OCT4_CC_UNBOUND	OCT4_CP_UNBOUND	NANOG_CC_UNBOUND	NANOG_CP_UNBOUND
NM_010390		OCT4_CC_UNBOUND	OCT4_CP_UNBOUND	NANOG_CC_UNBOUND	NANOG_CP_UNBOUND
NM_010392		OCT4_CC_UNBOUND	OCT4_CP_UNBOUND	NANOG_CC_UNBOUND	NANOG_CP_UNBOUND
NM_023124		OCT4_CC_UNBOUND	OCT4_CP_UNBOUND	NANOG_CC_UNBOUND	NANOG_CP_UNBOUND
NM_010394		OCT4_CC_UNBOUND	OCT4_CP_UNBOUND	NANOG_CC_UNBOUND	NANOG_CP_UNBOUND
NM_010391		OCT4_CC_UNBOUND	OCT4_CP_UNBOUND	NANOG_CC_UNBOUND	NANOG_CP_UNBOUND
NM_013633	Oct3/4	OCT4_CC_BOUND	OCT4_CP_BOUND	NANOG_CC_BOUND	NANOG_CP_BOUND
NM_025674	Tcf19	OCT4_CC_UNBOUND	OCT4_CP_UNBOUND	NANOG_CC_UNBOUND	NANOG_CP_UNBOUND
NM_146248	Cchcr1	OCT4_CC_UNBOUND	OCT4_CP_UNBOUND	NANOG_CC_UNBOUND	NANOG_CP_UNBOUND
NM_020576	Psors1c2	OCT4_CC_UNBOUND	OCT4_CP_UNBOUND	NANOG_CC_UNBOUND	NANOG_CP_UNBOUND
NM_001008424	Cdsn	OCT4_CC_BOUND	OCT4_CP_UNBOUND	NANOG_CC_UNBOUND	NANOG_CP_UNBOUND
NM_175148	2300002M23Rik	OCT4_CC_UNBOUND	OCT4_CP_UNBOUND	NANOG_CC_UNBOUND	NANOG_CP_UNBOUND
NM_001033366		OCT4_CC_UNBOUND	OCT4_CP_UNBOUND	NANOG_CC_UNBOUND	NANOG_CP_UNBOUND
NM_175137		OCT4_CC_UNBOUND	OCT4_CP_UNBOUND	NANOG_CC_UNBOUND	NANOG_CP_UNBOUND
NM_010364	Gtf2h4	OCT4_CC_BOUND	OCT4_CP_UNBOUND	NANOG_CC_UNBOUND	NANOG_CP_UNBOUND
NM_007584	Ddr1	OCT4_CC_UNBOUND	OCT4_CP_UNBOUND	NANOG_CC_UNBOUND	NANOG_CP_UNBOUND
NM_133662	Ier3	OCT4_CC_UNBOUND	OCT4_CP_UNBOUND	NANOG_CC_UNBOUND	NANOG_CP_UNBOUND
NM_008027	Flot1	OCT4_CC_UNBOUND	OCT4_CP_UNBOUND	NANOG_CC_UNBOUND	NANOG_CP_UNBOUND
NM_011655	Tubb5	OCT4_CC_UNBOUND	OCT4_CP_UNBOUND	NANOG_CC_UNBOUND	NANOG_CP_UNBOUND
NM_021713	Myg1,Myg1,Myg1	OCT4_CC_UNBOUND	OCT4_CP_UNBOUND	NANOG_CC_UNBOUND	NANOG_CP_UNBOUND
NM_134122	Nrm	OCT4_CC_UNBOUND	OCT4_CP_UNBOUND	NANOG_CC_UNBOUND	NANOG_CP_UNBOUND
NM_026987	Dhx16	OCT4_CC_UNBOUND	OCT4_CP_UNBOUND	NANOG_CC_UNBOUND	NANOG_CP_UNBOUND
NM_028476	2610110G12Rik	OCT4_CC_UNBOUND	OCT4_CP_UNBOUND	NANOG_CC_UNBOUND	NANOG_CP_UNBOUND
NM_025878	Mrps18b	OCT4_CC_UNBOUND	OCT4_CP_UNBOUND	NANOG_CC_BOUND	NANOG_CP_BOUND
NM_175934	Ppp1r10	OCT4_CC_UNBOUND	OCT4_CP_UNBOUND	NANOG_CC_BOUND	NANOG_CP_BOUND
NM_013854	Abcf1	OCT4_CC_UNBOUND	OCT4_CP_UNBOUND	NANOG_CC_UNBOUND	NANOG_CP_UNBOUND
NM_145487	Prr3	OCT4_CC_UNBOUND	OCT4_CP_UNBOUND	NANOG_CC_UNBOUND	NANOG_CP_UNBOUND
NM_008136		OCT4_CC_UNBOUND	OCT4_CP_UNBOUND	NANOG_CC_UNBOUND	NANOG_CP_UNBOUND
NM_008207		OCT4_CC_UNBOUND	OCT4_CP_BOUND	NANOG_CC_UNBOUND	NANOG_CP_UNBOUND
NM_010398	H2-T23	OCT4_CC_UNBOUND	OCT4_CP_UNBOUND	NANOG_CC_UNBOUND	NANOG_CP_UNBOUND
NM_010399		OCT4_CC_UNBOUND	OCT4_CP_UNBOUND	NANOG_CC_UNBOUND	NANOG_CP_UNBOUND
NM_010397	H2-T22	OCT4_CC_UNBOUND	OCT4_CP_UNBOUND	NANOG_CC_UNBOUND	NANOG_CP_UNBOUND
NM_001034909		OCT4_CC_UNBOUND	OCT4_CP_UNBOUND	NANOG_CC_UNBOUND	NANOG_CP_UNBOUND
NM_010395	H2-T10	OCT4_CC_UNBOUND	OCT4_CP_UNBOUND	NANOG_CC_UNBOUND	NANOG_CP_UNBOUND
NM_008208	H2-T3	OCT4_CC_UNBOUND	OCT4_CP_UNBOUND	NANOG_CC_UNBOUND	NANOG_CP_UNBOUND
NM_001030310		OCT4_CC_UNBOUND	OCT4_CP_UNBOUND	NANOG_CC_UNBOUND	NANOG_CP_UNBOUND
NM_026308	Rpp21	OCT4_CC_UNBOUND	OCT4_CP_UNBOUND	NANOG_CC_UNBOUND	NANOG_CP_UNBOUND
NM_024468	Trim39	OCT4_CC_UNBOUND	OCT4_CP_UNBOUND	NANOG_CC_UNBOUND	NANOG_CP_UNBOUND
NM_177923		OCT4_CC_UNBOUND	OCT4_CP_UNBOUND	NANOG_CC_UNBOUND	NANOG_CP_UNBOUND
NM_013544	H2-M10.1	OCT4_CC_UNBOUND	OCT4_CP_UNBOUND	NANOG_CC_UNBOUND	NANOG_CP_UNBOUND
NM_201608	H2-M10.3	OCT4_CC_UNBOUND	OCT4_CP_UNBOUND	NANOG_CC_UNBOUND	NANOG_CP_UNBOUND
NM_177634		OCT4_CC_UNBOUND	OCT4_CP_UNBOUND	NANOG_CC_UNBOUND	NANOG_CP_UNBOUND
NM_177635		OCT4_CC_UNBOUND	OCT4_CP_UNBOUND	NANOG_CC_UNBOUND	NANOG_CP_UNBOUND
NM_008205		OCT4_CC_UNBOUND	OCT4_CP_UNBOUND	NANOG_CC_UNBOUND	NANOG_CP_UNBOUND
NM_177636		OCT4_CC_UNBOUND	OCT4_CP_UNBOUND	NANOG_CC_UNBOUND	NANOG_CP_UNBOUND
NM_177637	H2-M10.5	OCT4_CC_UNBOUND	OCT4_CP_UNBOUND	NANOG_CC_UNBOUND	NANOG_CP_UNBOUND
NM_201611	H2-M10.6	OCT4_CC_UNBOUND	OCT4_CP_UNBOUND	NANOG_CC_UNBOUND	NANOG_CP_UNBOUND
NM_001025599		OCT4_CC_UNBOUND	OCT4_CP_UNBOUND	NANOG_CC_UNBOUND	NANOG_CP_UNBOUND
NM_030698		OCT4_CC_UNBOUND	OCT4_CP_UNBOUND	NANOG_CC_UNBOUND	NANOG_CP_UNBOUND
NM_001024134	Trim15	OCT4_CC_UNBOUND	OCT4_CP_UNBOUND	NANOG_CC_UNBOUND	NANOG_CP_UNBOUND
NM_011280	Trim10	OCT4_CC_UNBOUND	OCT4_CP_UNBOUND	NANOG_CC_UNBOUND	NANOG_CP_UNBOUND
NM_001033235		OCT4_CC_UNBOUND	OCT4_CP_UNBOUND	NANOG_CC_UNBOUND	NANOG_CP_UNBOUND
NM_146077	Trim31	OCT4_CC_UNBOUND	OCT4_CP_UNBOUND	NANOG_CC_BOUND	NANOG_CP_UNBOUND
NM_029632	Ppp1r11	OCT4_CC_UNBOUND	OCT4_CP_UNBOUND	NANOG_CC_UNBOUND	NANOG_CP_UNBOUND
NM_023162	Znrd1	OCT4_CC_UNBOUND	OCT4_CP_BOUND	NANOG_CC_UNBOUND	NANOG_CP_UNBOUND
NM_029602	1700022C21Rik	OCT4_CC_UNBOUND	OCT4_CP_BOUND	NANOG_CC_UNBOUND	NANOG_CP_UNBOUND
NM_029747	2410137M14Rik	OCT4_CC_BOUND	OCT4_CP_UNBOUND	NANOG_CC_BOUND	NANOG_CP_UNBOUND
NM_001013745		OCT4_CC_UNBOUND	OCT4_CP_UNBOUND	NANOG_CC_BOUND	NANOG_CP_UNBOUND
NM_009559	Zfp57	OCT4_CC_UNBOUND	OCT4_CP_UNBOUND	NANOG_CC_BOUND	NANOG_CP_UNBOUND
NM_010814		OCT4_CC_UNBOUND	OCT4_CP_UNBOUND	NANOG_CC_UNBOUND	NANOG_CP_UNBOUND
NM_019439		OCT4_CC_UNBOUND	OCT4_CP_UNBOUND	NANOG_CC_UNBOUND	NANOG_CP_UNBOUND
NM_146477	Olfr90	OCT4_CC_UNBOUND	OCT4_CP_UNBOUND	NANOG_CC_UNBOUND	NANOG_CP_UNBOUND
NM_182714		OCT4_CC_UNBOUND	OCT4_CP_UNBOUND	NANOG_CC_UNBOUND	NANOG_CP_UNBOUND
NM_146456		OCT4_CC_UNBOUND	OCT4_CP_UNBOUND	NANOG_CC_UNBOUND	NANOG_CP_UNBOUND
NM_001011813		OCT4_CC_UNBOUND	OCT4_CP_UNBOUND	NANOG_CC_UNBOUND	NANOG_CP_UNBOUND
NM_023137	Ubd	OCT4_CC_UNBOUND	OCT4_CP_UNBOUND	NANOG_CC_UNBOUND	NANOG_CP_UNBOUND
NM_001011518	Olfr94	OCT4_CC_UNBOUND	OCT4_CP_UNBOUND	NANOG_CC_UNBOUND	NANOG_CP_UNBOUND
NM_146513		OCT4_CC_UNBOUND	OCT4_CP_UNBOUND	NANOG_CC_UNBOUND	NANOG_CP_UNBOUND
NM_146514		OCT4_CC_UNBOUND	OCT4_CP_UNBOUND	NANOG_CC_UNBOUND	NANOG_CP_UNBOUND
NM_146512		OCT4_CC_UNBOUND	OCT4_CP_UNBOUND	NANOG_CC_UNBOUND	NANOG_CP_UNBOUND
NM_146510		OCT4_CC_UNBOUND	OCT4_CP_UNBOUND	NANOG_CC_UNBOUND	NANOG_CP_UNBOUND
NM_013819	H2-M3	OCT4_CC_UNBOUND	OCT4_CP_UNBOUND	NANOG_CC_UNBOUND	NANOG_CP_BOUND
NM_146515	Olfr99	OCT4_CC_UNBOUND	OCT4_CP_UNBOUND	NANOG_CC_UNBOUND	NANOG_CP_UNBOUND
NM_146834		OCT4_CC_UNBOUND	OCT4_CP_UNBOUND	NANOG_CC_UNBOUND	NANOG_CP_UNBOUND
NM_001011721		OCT4_CC_UNBOUND	OCT4_CP_UNBOUND	NANOG_CC_UNBOUND	NANOG_CP_UNBOUND
NM_146834		OCT4_CC_UNBOUND	OCT4_CP_UNBOUND	NANOG_CC_UNBOUND	NANOG_CP_UNBOUND
NM_207673		OCT4_CC_UNBOUND	OCT4_CP_UNBOUND	NANOG_CC_UNBOUND	NANOG_CP_UNBOUND
NM_146833		OCT4_CC_UNBOUND	OCT4_CP_UNBOUND	NANOG_CC_UNBOUND	NANOG_CP_UNBOUND
NM_001011783		OCT4_CC_UNBOUND	OCT4_CP_UNBOUND	NANOG_CC_UNBOUND	NANOG_CP_UNBOUND
NM_001011744		OCT4_CC_UNBOUND	OCT4_CP_UNBOUND	NANOG_CC_UNBOUND	NANOG_CP_UNBOUND
NM_001011764		OCT4_CC_UNBOUND	OCT4_CP_UNBOUND	NANOG_CC_UNBOUND	NANOG_CP_UNBOUND
NM_146511		OCT4_CC_UNBOUND	OCT4_CP_UNBOUND	NANOG_CC_UNBOUND	NANOG_CP_UNBOUND
NM_146465		OCT4_CC_UNBOUND	OCT4_CP_UNBOUND	NANOG_CC_UNBOUND	NANOG_CP_UNBOUND
NM_146835	Olfr109	OCT4_CC_UNBOUND	OCT4_CP_UNBOUND	NANOG_CC_UNBOUND	NANOG_CP_UNBOUND
NM_008204	H2-M2	OCT4_CC_UNBOUND	OCT4_CP_UNBOUND	NANOG_CC_UNBOUND	NANOG_CP_UNBOUND
NM_146328		OCT4_CC_UNBOUND	OCT4_CP_UNBOUND	NANOG_CC_UNBOUND	NANOG_CP_UNBOUND
NM_001005485		OCT4_CC_UNBOUND	OCT4_CP_UNBOUND	NANOG_CC_UNBOUND	NANOG_CP_UNBOUND
NM_001013575		OCT4_CC_UNBOUND	OCT4_CP_UNBOUND	NANOG_CC_UNBOUND	NANOG_CP_UNBOUND
NM_146289	Olfr113	OCT4_CC_UNBOUND	OCT4_CP_UNBOUND	NANOG_CC_UNBOUND	NANOG_CP_UNBOUND
NM_146287	Olfr114	OCT4_CC_UNBOUND	OCT4_CP_UNBOUND	NANOG_CC_UNBOUND	NANOG_CP_UNBOUND
NM_001011753	Olfr115	OCT4_CC_UNBOUND	OCT4_CP_UNBOUND	NANOG_CC_UNBOUND	NANOG_CP_UNBOUND
NM_146632		OCT4_CC_UNBOUND	OCT4_CP_UNBOUND	NANOG_CC_UNBOUND	NANOG_CP_UNBOUND
NM_207155	Olfr117	OCT4_CC_UNBOUND	OCT4_CP_UNBOUND	NANOG_CC_UNBOUND	NANOG_CP_UNBOUND
NM_213721		OCT4_CC_UNBOUND	OCT4_CP_UNBOUND	NANOG_CC_UNBOUND	NANOG_CP_UNBOUND
NM_001011830		OCT4_CC_UNBOUND	OCT4_CP_UNBOUND	NANOG_CC_UNBOUND	NANOG_CP_UNBOUND
NM_146631		OCT4_CC_UNBOUND	OCT4_CP_UNBOUND	NANOG_CC_UNBOUND	NANOG_CP_UNBOUND
NM_146629		OCT4_CC_UNBOUND	OCT4_CP_UNBOUND	NANOG_CC_UNBOUND	NANOG_CP_UNBOUND
NM_146288		OCT4_CC_UNBOUND	OCT4_CP_UNBOUND	NANOG_CC_UNBOUND	NANOG_CP_UNBOUND
NM_146630		OCT4_CC_UNBOUND	OCT4_CP_UNBOUND	NANOG_CC_UNBOUND	NANOG_CP_UNBOUND
NM_147062	Olfr124	OCT4_CC_UNBOUND	OCT4_CP_UNBOUND	NANOG_CC_UNBOUND	NANOG_CP_UNBOUND
NM_146290		OCT4_CC_UNBOUND	OCT4_CP_UNBOUND	NANOG_CC_UNBOUND	NANOG_CP_UNBOUND
NM_146890	Olfr126	OCT4_CC_UNBOUND	OCT4_CP_UNBOUND	NANOG_CC_UNBOUND	NANOG_CP_UNBOUND
NM_146377		OCT4_CC_UNBOUND	OCT4_CP_UNBOUND	NANOG_CC_UNBOUND	NANOG_CP_UNBOUND
NM_206816		OCT4_CC_UNBOUND	OCT4_CP_UNBOUND	NANOG_CC_UNBOUND	NANOG_CP_UNBOUND
NM_001011829	Olfr761	OCT4_CC_UNBOUND	OCT4_CP_UNBOUND	NANOG_CC_UNBOUND	NANOG_CP_UNBOUND
NM_146327		OCT4_CC_UNBOUND	OCT4_CP_UNBOUND	NANOG_CC_UNBOUND	NANOG_CP_UNBOUND
NM_146487	Olfr130	OCT4_CC_UNBOUND	OCT4_CP_UNBOUND	NANOG_CC_UNBOUND	NANOG_CP_UNBOUND
NM_146867		OCT4_CC_UNBOUND	OCT4_CP_UNBOUND	NANOG_CC_UNBOUND	NANOG_CP_UNBOUND
NM_001005481		OCT4_CC_UNBOUND	OCT4_CP_UNBOUND	NANOG_CC_UNBOUND	NANOG_CP_UNBOUND
NM_146831		OCT4_CC_UNBOUND	OCT4_CP_UNBOUND	NANOG_CC_UNBOUND	NANOG_CP_UNBOUND
NM_146832		OCT4_CC_UNBOUND	OCT4_CP_UNBOUND	NANOG_CC_UNBOUND	NANOG_CP_UNBOUND
NM_146332		OCT4_CC_UNBOUND	OCT4_CP_UNBOUND	NANOG_CC_UNBOUND	NANOG_CP_UNBOUND
NM_130868		OCT4_CC_UNBOUND	OCT4_CP_UNBOUND	NANOG_CC_UNBOUND	NANOG_CP_UNBOUND
NM_146488		OCT4_CC_UNBOUND	OCT4_CP_UNBOUND	NANOG_CC_UNBOUND	NANOG_CP_UNBOUND
NM_146807		OCT4_CC_UNBOUND	OCT4_CP_UNBOUND	NANOG_CC_UNBOUND	NANOG_CP_UNBOUND
NM_133779	Pigt,Pigt,Pigt,Pigt	OCT4_CC_UNBOUND	OCT4_CP_BOUND	NANOG_CC_UNBOUND	NANOG_CP_UNBOUND
NM_009639		OCT4_CC_BOUND	OCT4_CP_UNBOUND	NANOG_CC_BOUND	NANOG_CP_UNBOUND
NM_009638	Crisp1	OCT4_CC_UNBOUND	OCT4_CP_UNBOUND	NANOG_CC_UNBOUND	NANOG_CP_UNBOUND
NM_001038500		OCT4_CC_UNBOUND	OCT4_CP_UNBOUND	NANOG_CC_UNBOUND	NANOG_CP_UNBOUND
NM_009420	Crisp2	OCT4_CC_UNBOUND	OCT4_CP_UNBOUND	NANOG_CC_BOUND	NANOG_CP_UNBOUND
NM_011269	Rhag	OCT4_CC_UNBOUND	OCT4_CP_UNBOUND	NANOG_CC_UNBOUND	NANOG_CP_UNBOUND
NM_027834	9130008F23Rik	OCT4_CC_UNBOUND	OCT4_CP_UNBOUND	NANOG_CC_UNBOUND	NANOG_CP_UNBOUND
NM_031863	2610528M18Rik	OCT4_CC_UNBOUND	OCT4_CP_UNBOUND	NANOG_CC_UNBOUND	NANOG_CP_UNBOUND
NM_008650	Mut	OCT4_CC_UNBOUND	OCT4_CP_UNBOUND	NANOG_CC_UNBOUND	NANOG_CP_UNBOUND
NM_181753	Opn5	OCT4_CC_UNBOUND	OCT4_CP_UNBOUND	NANOG_CC_UNBOUND	NANOG_CP_UNBOUND
NM_001033493		OCT4_CC_UNBOUND	OCT4_CP_UNBOUND	NANOG_CC_UNBOUND	NANOG_CP_UNBOUND
NM_009847	Cd2ap	OCT4_CC_UNBOUND	OCT4_CP_UNBOUND	NANOG_CC_BOUND	NANOG_CP_UNBOUND
NM_178589	Tnfrsf21	OCT4_CC_UNBOUND	OCT4_CP_UNBOUND	NANOG_CC_UNBOUND	NANOG_CP_UNBOUND
NM_133776	Gpr110	OCT4_CC_UNBOUND	OCT4_CP_UNBOUND	NANOG_CC_UNBOUND	NANOG_CP_UNBOUND
NM_008585	Mep1a	OCT4_CC_UNBOUND	OCT4_CP_UNBOUND	NANOG_CC_UNBOUND	NANOG_CP_BOUND
NM_013737		OCT4_CC_UNBOUND	OCT4_CP_UNBOUND	NANOG_CC_BOUND	NANOG_CP_BOUND
NM_198418	Tdrd6	OCT4_CC_UNBOUND	OCT4_CP_UNBOUND	NANOG_CC_UNBOUND	NANOG_CP_UNBOUND
NM_028711	Slc25a27	OCT4_CC_UNBOUND	OCT4_CP_UNBOUND	NANOG_CC_UNBOUND	NANOG_CP_UNBOUND
NM_018887	Cyp39a1	OCT4_CC_UNBOUND	OCT4_CP_UNBOUND	NANOG_CC_UNBOUND	NANOG_CP_UNBOUND
NM_207649	Dscr1l1	OCT4_CC_UNBOUND	OCT4_CP_UNBOUND	NANOG_CC_UNBOUND	NANOG_CP_UNBOUND
NM_030598	Dscr1l1	OCT4_CC_UNBOUND	OCT4_CP_UNBOUND	NANOG_CC_UNBOUND	NANOG_CP_UNBOUND
NM_032003	Enpp5	OCT4_CC_UNBOUND	OCT4_CP_UNBOUND	NANOG_CC_UNBOUND	NANOG_CP_UNBOUND
NM_199016	Enpp4	OCT4_CC_UNBOUND	OCT4_CP_UNBOUND	NANOG_CC_UNBOUND	NANOG_CP_UNBOUND
NM_172621	Clic5	OCT4_CC_UNBOUND	OCT4_CP_UNBOUND	NANOG_CC_UNBOUND	NANOG_CP_UNBOUND
NM_009820		OCT4_CC_UNBOUND	OCT4_CP_UNBOUND	NANOG_CC_UNBOUND	NANOG_CP_UNBOUND
NM_178652		OCT4_CC_BOUND	OCT4_CP_UNBOUND	NANOG_CC_UNBOUND	NANOG_CP_UNBOUND
NM_152810		OCT4_CC_UNBOUND	OCT4_CP_UNBOUND	NANOG_CC_UNBOUND	NANOG_CP_UNBOUND
NM_177065	B230354K17Rik	OCT4_CC_UNBOUND	OCT4_CP_UNBOUND	NANOG_CC_UNBOUND	NANOG_CP_UNBOUND
NM_027649		OCT4_CC_UNBOUND	OCT4_CP_UNBOUND	NANOG_CC_UNBOUND	NANOG_CP_UNBOUND
NM_198608	Aarsl	OCT4_CC_UNBOUND	OCT4_CP_UNBOUND	NANOG_CC_UNBOUND	NANOG_CP_UNBOUND
NM_013688		OCT4_CC_UNBOUND	OCT4_CP_UNBOUND	NANOG_CC_UNBOUND	NANOG_CP_UNBOUND
NM_001013749		OCT4_CC_UNBOUND	OCT4_CP_UNBOUND	NANOG_CC_UNBOUND	NANOG_CP_UNBOUND
NM_008690	Nfkbie	OCT4_CC_UNBOUND	OCT4_CP_UNBOUND	NANOG_CC_UNBOUND	NANOG_CP_UNBOUND
NM_028662		OCT4_CC_UNBOUND	OCT4_CP_UNBOUND	NANOG_CC_UNBOUND	NANOG_CP_UNBOUND
NM_008302	Hspcb	OCT4_CC_BOUND	OCT4_CP_UNBOUND	NANOG_CC_UNBOUND	NANOG_CP_UNBOUND
NM_022880	Slc29a1	OCT4_CC_UNBOUND	OCT4_CP_UNBOUND	NANOG_CC_UNBOUND	NANOG_CP_UNBOUND
NM_001013767		OCT4_CC_UNBOUND	OCT4_CP_UNBOUND	NANOG_CC_UNBOUND	NANOG_CP_UNBOUND
NM_198167		OCT4_CC_UNBOUND	OCT4_CP_UNBOUND	NANOG_CC_UNBOUND	NANOG_CP_UNBOUND
NM_026732	Mrpl14	OCT4_CC_UNBOUND	OCT4_CP_UNBOUND	NANOG_CC_UNBOUND	NANOG_CP_UNBOUND
NM_001025250		OCT4_CC_UNBOUND	OCT4_CP_UNBOUND	NANOG_CC_UNBOUND	NANOG_CP_UNBOUND
NM_001025257		OCT4_CC_UNBOUND	OCT4_CP_UNBOUND	NANOG_CC_UNBOUND	NANOG_CP_UNBOUND
NM_009505	Vegfa	OCT4_CC_UNBOUND	OCT4_CP_UNBOUND	NANOG_CC_UNBOUND	NANOG_CP_UNBOUND
NM_026768	Mrps18a	OCT4_CC_UNBOUND	OCT4_CP_UNBOUND	NANOG_CC_UNBOUND	NANOG_CP_UNBOUND
NM_029338	1700027N10Rik	OCT4_CC_UNBOUND	OCT4_CP_UNBOUND	NANOG_CC_UNBOUND	NANOG_CP_UNBOUND
NM_025649	Mad2l1bp	OCT4_CC_UNBOUND	OCT4_CP_UNBOUND	NANOG_CC_UNBOUND	NANOG_CP_UNBOUND
NM_019581	Gtpbp2	OCT4_CC_UNBOUND	OCT4_CP_UNBOUND	NANOG_CC_UNBOUND	NANOG_CP_UNBOUND
NM_030715	Polh	OCT4_CC_UNBOUND	OCT4_CP_UNBOUND	NANOG_CC_UNBOUND	NANOG_CP_UNBOUND
NM_028198	Xpo5	OCT4_CC_UNBOUND	OCT4_CP_UNBOUND	NANOG_CC_UNBOUND	NANOG_CP_UNBOUND
NM_015783		OCT4_CC_UNBOUND	OCT4_CP_UNBOUND	NANOG_CC_UNBOUND	NANOG_CP_UNBOUND
NM_009085		OCT4_CC_UNBOUND	OCT4_CP_UNBOUND	NANOG_CC_UNBOUND	NANOG_CP_UNBOUND
NM_145353	D17Wsu94e	OCT4_CC_UNBOUND	OCT4_CP_UNBOUND	NANOG_CC_UNBOUND	NANOG_CP_UNBOUND
NM_028751	Tjp4	OCT4_CC_UNBOUND	OCT4_CP_UNBOUND	NANOG_CC_UNBOUND	NANOG_CP_UNBOUND
NM_207666		OCT4_CC_UNBOUND	OCT4_CP_UNBOUND	NANOG_CC_UNBOUND	NANOG_CP_UNBOUND
NM_145140	Abcc10	OCT4_CC_UNBOUND	OCT4_CP_UNBOUND	NANOG_CC_UNBOUND	NANOG_CP_UNBOUND
NM_170680	Abcc10	OCT4_CC_UNBOUND	OCT4_CP_UNBOUND	NANOG_CC_UNBOUND	NANOG_CP_UNBOUND
NM_207671	Zfp318	OCT4_CC_UNBOUND	OCT4_CP_UNBOUND	NANOG_CC_UNBOUND	NANOG_CP_UNBOUND
NM_021346	Zfp318	OCT4_CC_UNBOUND	OCT4_CP_UNBOUND	NANOG_CC_UNBOUND	NANOG_CP_UNBOUND
NM_053250	Crip3	OCT4_CC_UNBOUND	OCT4_CP_UNBOUND	NANOG_CC_UNBOUND	NANOG_CP_UNBOUND
NM_181664	Crip3	OCT4_CC_UNBOUND	OCT4_CP_UNBOUND	NANOG_CC_UNBOUND	NANOG_CP_UNBOUND
NM_144856		OCT4_CC_BOUND	OCT4_CP_UNBOUND	NANOG_CC_UNBOUND	NANOG_CP_UNBOUND
NM_175351	C330008L01Rik	OCT4_CC_UNBOUND	OCT4_CP_UNBOUND	NANOG_CC_UNBOUND	NANOG_CP_UNBOUND
NM_207161	BC048355	OCT4_CC_UNBOUND	OCT4_CP_UNBOUND	NANOG_CC_UNBOUND	NANOG_CP_UNBOUND
NM_020493	Srf	OCT4_CC_UNBOUND	OCT4_CP_UNBOUND	NANOG_CC_UNBOUND	NANOG_CP_UNBOUND
NM_175168		OCT4_CC_UNBOUND	OCT4_CP_UNBOUND	NANOG_CC_UNBOUND	NANOG_CP_UNBOUND
NM_029091	1200014P03Rik	OCT4_CC_UNBOUND	OCT4_CP_UNBOUND	NANOG_CC_UNBOUND	NANOG_CP_BOUND
NM_025302	Mrpl2	OCT4_CC_UNBOUND	OCT4_CP_UNBOUND	NANOG_CC_UNBOUND	NANOG_CP_BOUND
NM_025611	Cul7	OCT4_CC_UNBOUND	OCT4_CP_UNBOUND	NANOG_CC_UNBOUND	NANOG_CP_UNBOUND
NM_144857	BC011248	OCT4_CC_UNBOUND	OCT4_CP_UNBOUND	NANOG_CC_UNBOUND	NANOG_CP_UNBOUND
NM_027910		OCT4_CC_UNBOUND	OCT4_CP_UNBOUND	NANOG_CC_UNBOUND	NANOG_CP_UNBOUND
NM_010787	Mea1	OCT4_CC_UNBOUND	OCT4_CP_UNBOUND	NANOG_CC_UNBOUND	NANOG_CP_UNBOUND
NM_009358	Ppp2r5d	OCT4_CC_UNBOUND	OCT4_CP_UNBOUND	NANOG_CC_UNBOUND	NANOG_CP_UNBOUND
NM_145488	Pex6	OCT4_CC_UNBOUND	OCT4_CP_UNBOUND	NANOG_CC_UNBOUND	NANOG_CP_UNBOUND
NM_010321	Gnmt	OCT4_CC_UNBOUND	OCT4_CP_UNBOUND	NANOG_CC_UNBOUND	NANOG_CP_UNBOUND
NM_028065	Tnrc5	OCT4_CC_UNBOUND	OCT4_CP_UNBOUND	NANOG_CC_UNBOUND	NANOG_CP_UNBOUND
NM_011195		OCT4_CC_UNBOUND	OCT4_CP_UNBOUND	NANOG_CC_UNBOUND	NANOG_CP_UNBOUND
NM_025966	2310039H08Rik	OCT4_CC_BOUND	OCT4_CP_UNBOUND	NANOG_CC_UNBOUND	NANOG_CP_UNBOUND
NM_025433	Rpl7l1	OCT4_CC_BOUND	OCT4_CP_UNBOUND	NANOG_CC_UNBOUND	NANOG_CP_UNBOUND
NM_178385	Tbcc	OCT4_CC_UNBOUND	OCT4_CP_UNBOUND	NANOG_CC_UNBOUND	NANOG_CP_UNBOUND
NM_008938	Rds	OCT4_CC_UNBOUND	OCT4_CP_UNBOUND	NANOG_CC_UNBOUND	NANOG_CP_UNBOUND
NM_146078	Ubr2	OCT4_CC_UNBOUND	OCT4_CP_UNBOUND	NANOG_CC_UNBOUND	NANOG_CP_UNBOUND
NM_172622		OCT4_CC_UNBOUND	OCT4_CP_UNBOUND	NANOG_CC_UNBOUND	NANOG_CP_UNBOUND
NM_183086	Mrps10	OCT4_CC_UNBOUND	OCT4_CP_UNBOUND	NANOG_CC_UNBOUND	NANOG_CP_UNBOUND
NM_146079	Guca1b	OCT4_CC_UNBOUND	OCT4_CP_UNBOUND	NANOG_CC_UNBOUND	NANOG_CP_UNBOUND
NM_008189	Guca1a	OCT4_CC_UNBOUND	OCT4_CP_UNBOUND	NANOG_CC_UNBOUND	NANOG_CP_UNBOUND
NM_029296	1700001C19Rik	OCT4_CC_UNBOUND	OCT4_CP_UNBOUND	NANOG_CC_UNBOUND	NANOG_CP_UNBOUND
NM_145489	AI661453	OCT4_CC_UNBOUND	OCT4_CP_UNBOUND	NANOG_CC_UNBOUND	NANOG_CP_UNBOUND
NM_022015	Tbn	OCT4_CC_BOUND	OCT4_CP_UNBOUND	NANOG_CC_BOUND	NANOG_CP_UNBOUND
NM_007632	Ccnd3	OCT4_CC_UNBOUND	OCT4_CP_UNBOUND	NANOG_CC_UNBOUND	NANOG_CP_UNBOUND
NM_016859	Bysl	OCT4_CC_UNBOUND	OCT4_CP_UNBOUND	NANOG_CC_UNBOUND	NANOG_CP_UNBOUND
NM_020048	Trfp	OCT4_CC_UNBOUND	OCT4_CP_UNBOUND	NANOG_CC_UNBOUND	NANOG_CP_UNBOUND
NM_198421	Usp49	OCT4_CC_BOUND	OCT4_CP_UNBOUND	NANOG_CC_UNBOUND	NANOG_CP_UNBOUND
NM_025365	1110002E23Rik	OCT4_CC_UNBOUND	OCT4_CP_UNBOUND	NANOG_CC_BOUND	NANOG_CP_UNBOUND
NM_144939	Frs3	OCT4_CC_UNBOUND	OCT4_CP_UNBOUND	NANOG_CC_BOUND	NANOG_CP_UNBOUND
NM_025973	Pgc	OCT4_CC_UNBOUND	OCT4_CP_UNBOUND	NANOG_CC_UNBOUND	NANOG_CP_UNBOUND
NM_011549	Tcfeb	OCT4_CC_UNBOUND	OCT4_CP_UNBOUND	NANOG_CC_UNBOUND	NANOG_CP_UNBOUND
NM_010783		OCT4_CC_BOUND	OCT4_CP_UNBOUND	NANOG_CC_BOUND	NANOG_CP_UNBOUND
NM_028767		OCT4_CC_UNBOUND	OCT4_CP_UNBOUND	NANOG_CC_BOUND	NANOG_CP_UNBOUND
NM_026625	1700067P10Rik	OCT4_CC_UNBOUND	OCT4_CP_UNBOUND	NANOG_CC_UNBOUND	NANOG_CP_UNBOUND
NM_177824		OCT4_CC_UNBOUND	OCT4_CP_UNBOUND	NANOG_CC_UNBOUND	NANOG_CP_UNBOUND
NM_178796	A530064D06Rik	OCT4_CC_UNBOUND	OCT4_CP_UNBOUND	NANOG_CC_UNBOUND	NANOG_CP_UNBOUND
NM_021406		OCT4_CC_UNBOUND	OCT4_CP_UNBOUND	NANOG_CC_UNBOUND	NANOG_CP_UNBOUND
NM_021407		OCT4_CC_UNBOUND	OCT4_CP_UNBOUND	NANOG_CC_BOUND	NANOG_CP_UNBOUND
NM_172623		OCT4_CC_UNBOUND	OCT4_CP_UNBOUND	NANOG_CC_UNBOUND	NANOG_CP_UNBOUND
NM_001033922		OCT4_CC_UNBOUND	OCT4_CP_UNBOUND	NANOG_CC_UNBOUND	NANOG_CP_UNBOUND
NM_001033405		OCT4_CC_UNBOUND	OCT4_CP_UNBOUND	NANOG_CC_UNBOUND	NANOG_CP_UNBOUND
NM_177083	B430306N03Rik	OCT4_CC_UNBOUND	OCT4_CP_UNBOUND	NANOG_CC_UNBOUND	NANOG_CP_UNBOUND
NM_031254	Trem2	OCT4_CC_UNBOUND	OCT4_CP_UNBOUND	NANOG_CC_UNBOUND	NANOG_CP_UNBOUND
NM_027763	Treml1	OCT4_CC_UNBOUND	OCT4_CP_UNBOUND	NANOG_CC_UNBOUND	NANOG_CP_UNBOUND
NM_010913	Nfya	OCT4_CC_UNBOUND	OCT4_CP_UNBOUND	NANOG_CC_UNBOUND	NANOG_CP_UNBOUND
NM_207219		OCT4_CC_UNBOUND	OCT4_CP_UNBOUND	NANOG_CC_UNBOUND	NANOG_CP_UNBOUND
NM_009694	Apobec2	OCT4_CC_UNBOUND	OCT4_CP_UNBOUND	NANOG_CC_BOUND	NANOG_CP_UNBOUND
NM_027292	Bzrpl1	OCT4_CC_UNBOUND	OCT4_CP_UNBOUND	NANOG_CC_UNBOUND	NANOG_CP_UNBOUND
NM_152823	Unc5cl	OCT4_CC_UNBOUND	OCT4_CP_UNBOUND	NANOG_CC_UNBOUND	NANOG_CP_UNBOUND
NM_027452	Lrfn2	OCT4_CC_UNBOUND	OCT4_CP_UNBOUND	NANOG_CC_UNBOUND	NANOG_CP_UNBOUND
NM_020042		OCT4_CC_UNBOUND	OCT4_CP_UNBOUND	NANOG_CC_UNBOUND	NANOG_CP_UNBOUND
NM_001008231		OCT4_CC_UNBOUND	OCT4_CP_UNBOUND	NANOG_CC_UNBOUND	NANOG_CP_UNBOUND
NM_181397	2310015N21Rik	OCT4_CC_UNBOUND	OCT4_CP_BOUND	NANOG_CC_UNBOUND	NANOG_CP_UNBOUND
NM_001004437	AY702103	OCT4_CC_UNBOUND	OCT4_CP_UNBOUND	NANOG_CC_UNBOUND	NANOG_CP_UNBOUND
NM_010021	Dazl	OCT4_CC_UNBOUND	OCT4_CP_UNBOUND	NANOG_CC_UNBOUND	NANOG_CP_UNBOUND
NM_013880		OCT4_CC_UNBOUND	OCT4_CP_UNBOUND	NANOG_CC_UNBOUND	NANOG_CP_UNBOUND
NM_028162	Tbc1d5	OCT4_CC_UNBOUND	OCT4_CP_UNBOUND	NANOG_CC_UNBOUND	NANOG_CP_UNBOUND
NM_009122	Satb1	OCT4_CC_UNBOUND	OCT4_CP_UNBOUND	NANOG_CC_UNBOUND	NANOG_CP_UNBOUND
NM_177825	A130033B22	OCT4_CC_UNBOUND	OCT4_CP_UNBOUND	NANOG_CC_UNBOUND	NANOG_CP_UNBOUND
NM_001031811		OCT4_CC_UNBOUND	OCT4_CP_UNBOUND	NANOG_CC_UNBOUND	NANOG_CP_UNBOUND
NM_001031811		OCT4_CC_UNBOUND	OCT4_CP_UNBOUND	NANOG_CC_UNBOUND	NANOG_CP_UNBOUND
NM_172497	4921525D22Rik	OCT4_CC_UNBOUND	OCT4_CP_UNBOUND	NANOG_CC_UNBOUND	NANOG_CP_UNBOUND
NM_025887	Rab5a	OCT4_CC_UNBOUND	OCT4_CP_BOUND	NANOG_CC_UNBOUND	NANOG_CP_UNBOUND
NM_173449	4921523A10Rik	OCT4_CC_UNBOUND	OCT4_CP_UNBOUND	NANOG_CC_UNBOUND	NANOG_CP_UNBOUND
NM_020005	Pcaf	OCT4_CC_UNBOUND	OCT4_CP_UNBOUND	NANOG_CC_UNBOUND	NANOG_CP_UNBOUND
NM_028232	Sgol1	OCT4_CC_UNBOUND	OCT4_CP_UNBOUND	NANOG_CC_UNBOUND	NANOG_CP_UNBOUND
NM_177599		OCT4_CC_UNBOUND	OCT4_CP_UNBOUND	NANOG_CC_UNBOUND	NANOG_CP_UNBOUND
NM_001037718		OCT4_CC_UNBOUND	OCT4_CP_UNBOUND	NANOG_CC_UNBOUND	NANOG_CP_UNBOUND
NM_026935	Sult1c2	OCT4_CC_UNBOUND	OCT4_CP_UNBOUND	NANOG_CC_UNBOUND	NANOG_CP_UNBOUND
NM_018751	Sult1c1	OCT4_CC_UNBOUND	OCT4_CP_UNBOUND	NANOG_CC_UNBOUND	NANOG_CP_UNBOUND
NM_022025	Slc5a7	OCT4_CC_UNBOUND	OCT4_CP_UNBOUND	NANOG_CC_UNBOUND	NANOG_CP_UNBOUND
NM_172829	St6gal2	OCT4_CC_UNBOUND	OCT4_CP_UNBOUND	NANOG_CC_UNBOUND	NANOG_CP_UNBOUND
NM_028370		OCT4_CC_UNBOUND	OCT4_CP_UNBOUND	NANOG_CC_UNBOUND	NANOG_CP_UNBOUND
NM_139138	Emr4	OCT4_CC_UNBOUND	OCT4_CP_UNBOUND	NANOG_CC_UNBOUND	NANOG_CP_UNBOUND
NM_144546	Zfp119	OCT4_CC_UNBOUND	OCT4_CP_UNBOUND	NANOG_CC_UNBOUND	NANOG_CP_UNBOUND
NM_145490	BC011426	OCT4_CC_UNBOUND	OCT4_CP_UNBOUND	NANOG_CC_UNBOUND	NANOG_CP_UNBOUND
NM_146249	BC031441	OCT4_CC_UNBOUND	OCT4_CP_UNBOUND	NANOG_CC_UNBOUND	NANOG_CP_UNBOUND
NM_015766	Ebi3	OCT4_CC_BOUND	OCT4_CP_BOUND	NANOG_CC_BOUND	NANOG_CP_UNBOUND
NM_028381	2900016D05Rik	OCT4_CC_BOUND	OCT4_CP_BOUND	NANOG_CC_UNBOUND	NANOG_CP_UNBOUND
NM_009168	Shd	OCT4_CC_UNBOUND	OCT4_CP_UNBOUND	NANOG_CC_UNBOUND	NANOG_CP_UNBOUND
NM_183178		OCT4_CC_UNBOUND	OCT4_CP_UNBOUND	NANOG_CC_UNBOUND	NANOG_CP_UNBOUND
NM_145934	AW049765	OCT4_CC_UNBOUND	OCT4_CP_UNBOUND	NANOG_CC_UNBOUND	NANOG_CP_UNBOUND
NM_026530	E130307M08Rik	OCT4_CC_UNBOUND	OCT4_CP_UNBOUND	NANOG_CC_UNBOUND	NANOG_CP_UNBOUND
NM_013664	Sh3gl1	OCT4_CC_BOUND	OCT4_CP_UNBOUND	NANOG_CC_UNBOUND	NANOG_CP_UNBOUND
NM_013733	Chaf1a	OCT4_CC_BOUND	OCT4_CP_UNBOUND	NANOG_CC_UNBOUND	NANOG_CP_UNBOUND
NM_024432	Ubxd1	OCT4_CC_UNBOUND	OCT4_CP_UNBOUND	NANOG_CC_UNBOUND	NANOG_CP_UNBOUND
NM_008233	Hdgfrp2	OCT4_CC_UNBOUND	OCT4_CP_UNBOUND	NANOG_CC_UNBOUND	NANOG_CP_UNBOUND
NM_020568		OCT4_CC_UNBOUND	OCT4_CP_UNBOUND	NANOG_CC_UNBOUND	NANOG_CP_UNBOUND
NM_025874	2310076L09Rik	OCT4_CC_UNBOUND	OCT4_CP_UNBOUND	NANOG_CC_UNBOUND	NANOG_CP_UNBOUND
NM_029796	Lrg1	OCT4_CC_UNBOUND	OCT4_CP_UNBOUND	NANOG_CC_UNBOUND	NANOG_CP_UNBOUND
NM_013662	Sema6b	OCT4_CC_UNBOUND	OCT4_CP_UNBOUND	NANOG_CC_UNBOUND	NANOG_CP_UNBOUND
NM_025566	2600017J23Rik	OCT4_CC_UNBOUND	OCT4_CP_UNBOUND	NANOG_CC_UNBOUND	NANOG_CP_UNBOUND
NM_080837	D17Wsu104e	OCT4_CC_UNBOUND	OCT4_CP_UNBOUND	NANOG_CC_UNBOUND	NANOG_CP_UNBOUND
NM_172624	Dpp9	OCT4_CC_UNBOUND	OCT4_CP_UNBOUND	NANOG_CC_UNBOUND	NANOG_CP_UNBOUND
NM_010192	Fem1a	OCT4_CC_UNBOUND	OCT4_CP_UNBOUND	NANOG_CC_UNBOUND	NANOG_CP_UNBOUND
NM_174989	AW046014	OCT4_CC_UNBOUND	OCT4_CP_UNBOUND	NANOG_CC_UNBOUND	NANOG_CP_UNBOUND
NM_025836	M6prbp1	OCT4_CC_BOUND	OCT4_CP_UNBOUND	NANOG_CC_BOUND	NANOG_CP_BOUND
NM_029799		OCT4_CC_UNBOUND	OCT4_CP_UNBOUND	NANOG_CC_UNBOUND	NANOG_CP_BOUND
NM_010931	Uhrf1	OCT4_CC_UNBOUND	OCT4_CP_UNBOUND	NANOG_CC_UNBOUND	NANOG_CP_UNBOUND
NM_172132	Jmjd2b	OCT4_CC_UNBOUND	OCT4_CP_UNBOUND	NANOG_CC_UNBOUND	NANOG_CP_UNBOUND
NM_011218	Ptprs	OCT4_CC_UNBOUND	OCT4_CP_UNBOUND	NANOG_CC_UNBOUND	NANOG_CP_UNBOUND
NM_011483	Znrf4	OCT4_CC_UNBOUND	OCT4_CP_UNBOUND	NANOG_CC_UNBOUND	NANOG_CP_UNBOUND
NM_001029979		OCT4_CC_UNBOUND	OCT4_CP_UNBOUND	NANOG_CC_UNBOUND	NANOG_CP_BOUND
NM_153152	2410015M20Rik	OCT4_CC_UNBOUND	OCT4_CP_UNBOUND	NANOG_CC_UNBOUND	NANOG_CP_UNBOUND
NM_018730	Rpl36	OCT4_CC_UNBOUND	OCT4_CP_UNBOUND	NANOG_CC_UNBOUND	NANOG_CP_UNBOUND
NM_028782	Prss15	OCT4_CC_UNBOUND	OCT4_CP_UNBOUND	NANOG_CC_UNBOUND	NANOG_CP_UNBOUND
NM_027933		OCT4_CC_UNBOUND	OCT4_CP_UNBOUND	NANOG_CC_UNBOUND	NANOG_CP_UNBOUND
NM_178926		OCT4_CC_UNBOUND	OCT4_CP_UNBOUND	NANOG_CC_UNBOUND	NANOG_CP_UNBOUND
NM_008738	Nrtn	OCT4_CC_UNBOUND	OCT4_CP_UNBOUND	NANOG_CC_UNBOUND	NANOG_CP_UNBOUND
NM_144858	Dus3l	OCT4_CC_UNBOUND	OCT4_CP_BOUND	NANOG_CC_UNBOUND	NANOG_CP_UNBOUND
NM_009056	Rfx2	OCT4_CC_UNBOUND	OCT4_CP_UNBOUND	NANOG_CC_UNBOUND	NANOG_CP_UNBOUND
NM_001039114		OCT4_CC_UNBOUND	OCT4_CP_UNBOUND	NANOG_CC_UNBOUND	NANOG_CP_UNBOUND
NM_022328	Mllt1	OCT4_CC_UNBOUND	OCT4_CP_UNBOUND	NANOG_CC_UNBOUND	NANOG_CP_UNBOUND
NM_175731	Asah3	OCT4_CC_UNBOUND	OCT4_CP_UNBOUND	NANOG_CC_UNBOUND	NANOG_CP_UNBOUND
NM_017393	Clpp	OCT4_CC_BOUND	OCT4_CP_UNBOUND	NANOG_CC_UNBOUND	NANOG_CP_UNBOUND
NM_025538	Spata11	OCT4_CC_BOUND	OCT4_CP_UNBOUND	NANOG_CC_UNBOUND	NANOG_CP_UNBOUND
NM_008954		OCT4_CC_UNBOUND	OCT4_CP_UNBOUND	NANOG_CC_UNBOUND	NANOG_CP_UNBOUND
NM_133801	Gtf2f1	OCT4_CC_UNBOUND	OCT4_CP_UNBOUND	NANOG_CC_UNBOUND	NANOG_CP_UNBOUND
NM_010613	Khsrp	OCT4_CC_UNBOUND	OCT4_CP_UNBOUND	NANOG_CC_BOUND	NANOG_CP_UNBOUND
NM_175333		OCT4_CC_UNBOUND	OCT4_CP_UNBOUND	NANOG_CC_UNBOUND	NANOG_CP_UNBOUND
NM_025877	2310067G05Rik	OCT4_CC_UNBOUND	OCT4_CP_UNBOUND	NANOG_CC_UNBOUND	NANOG_CP_UNBOUND
NM_177638	Crb3	OCT4_CC_UNBOUND	OCT4_CP_UNBOUND	NANOG_CC_UNBOUND	NANOG_CP_UNBOUND
NM_153551	4432409M07Rik	OCT4_CC_UNBOUND	OCT4_CP_UNBOUND	NANOG_CC_UNBOUND	NANOG_CP_UNBOUND
NM_009451	Tubb4	OCT4_CC_UNBOUND	OCT4_CP_UNBOUND	NANOG_CC_UNBOUND	NANOG_CP_UNBOUND
NM_009404		OCT4_CC_UNBOUND	OCT4_CP_UNBOUND	NANOG_CC_UNBOUND	NANOG_CP_UNBOUND
NM_011617	Tnfsf7	OCT4_CC_UNBOUND	OCT4_CP_UNBOUND	NANOG_CC_UNBOUND	NANOG_CP_UNBOUND
NM_019418	Tnfsf14	OCT4_CC_UNBOUND	OCT4_CP_UNBOUND	NANOG_CC_UNBOUND	NANOG_CP_UNBOUND
NM_009778		OCT4_CC_UNBOUND	OCT4_CP_UNBOUND	NANOG_CC_UNBOUND	NANOG_CP_UNBOUND
NM_030084	Gpr108	OCT4_CC_UNBOUND	OCT4_CP_UNBOUND	NANOG_CC_UNBOUND	NANOG_CP_UNBOUND
NM_134125	Trip10	OCT4_CC_UNBOUND	OCT4_CP_UNBOUND	NANOG_CC_UNBOUND	NANOG_CP_UNBOUND
NM_011691		OCT4_CC_UNBOUND	OCT4_CP_BOUND	NANOG_CC_UNBOUND	NANOG_CP_UNBOUND
NM_010130	Emr1	OCT4_CC_UNBOUND	OCT4_CP_UNBOUND	NANOG_CC_UNBOUND	NANOG_CP_UNBOUND
NM_027001		OCT4_CC_UNBOUND	OCT4_CP_UNBOUND	NANOG_CC_UNBOUND	NANOG_CP_UNBOUND
NM_026497	Nudt12	OCT4_CC_UNBOUND	OCT4_CP_UNBOUND	NANOG_CC_UNBOUND	NANOG_CP_UNBOUND
NM_010109	Efna5	OCT4_CC_UNBOUND	OCT4_CP_UNBOUND	NANOG_CC_UNBOUND	NANOG_CP_UNBOUND
NM_207654	Efna5	OCT4_CC_UNBOUND	OCT4_CP_UNBOUND	NANOG_CC_UNBOUND	NANOG_CP_UNBOUND
NM_001037997		OCT4_CC_UNBOUND	OCT4_CP_UNBOUND	NANOG_CC_UNBOUND	NANOG_CP_UNBOUND
NM_008000	Fert2	OCT4_CC_UNBOUND	OCT4_CP_UNBOUND	NANOG_CC_UNBOUND	NANOG_CP_UNBOUND
NM_001025309		OCT4_CC_UNBOUND	OCT4_CP_UNBOUND	NANOG_CC_UNBOUND	NANOG_CP_UNBOUND
NM_144859	Pja2	OCT4_CC_UNBOUND	OCT4_CP_UNBOUND	NANOG_CC_UNBOUND	NANOG_CP_UNBOUND
NM_008549		OCT4_CC_UNBOUND	OCT4_CP_UNBOUND	NANOG_CC_UNBOUND	NANOG_CP_UNBOUND
NM_001008973	E130009J12Rik	OCT4_CC_UNBOUND	OCT4_CP_UNBOUND	NANOG_CC_UNBOUND	NANOG_CP_UNBOUND
NM_013933	Vapa	OCT4_CC_UNBOUND	OCT4_CP_UNBOUND	NANOG_CC_UNBOUND	NANOG_CP_UNBOUND
NM_153519	Txndc2	OCT4_CC_UNBOUND	OCT4_CP_UNBOUND	NANOG_CC_UNBOUND	NANOG_CP_UNBOUND
NM_133685	1700093E07Rik	OCT4_CC_UNBOUND	OCT4_CP_BOUND	NANOG_CC_UNBOUND	NANOG_CP_UNBOUND
NM_146081	Ppp4r1	OCT4_CC_UNBOUND	OCT4_CP_UNBOUND	NANOG_CC_UNBOUND	NANOG_CP_UNBOUND
NM_009067	Ralbp1	OCT4_CC_UNBOUND	OCT4_CP_UNBOUND	NANOG_CC_UNBOUND	NANOG_CP_UNBOUND
NM_023053	Twsg1	OCT4_CC_UNBOUND	OCT4_CP_UNBOUND	NANOG_CC_UNBOUND	NANOG_CP_UNBOUND
NM_001025572		OCT4_CC_UNBOUND	OCT4_CP_UNBOUND	NANOG_CC_UNBOUND	NANOG_CP_UNBOUND
NM_028388		OCT4_CC_UNBOUND	OCT4_CP_UNBOUND	NANOG_CC_UNBOUND	NANOG_CP_UNBOUND
NM_026833		OCT4_CC_UNBOUND	OCT4_CP_UNBOUND	NANOG_CC_UNBOUND	NANOG_CP_UNBOUND
NM_001037757		OCT4_CC_UNBOUND	OCT4_CP_UNBOUND	NANOG_CC_UNBOUND	NANOG_CP_UNBOUND
NM_001003919		OCT4_CC_UNBOUND	OCT4_CP_UNBOUND	NANOG_CC_UNBOUND	NANOG_CP_UNBOUND
NM_172963		OCT4_CC_UNBOUND	OCT4_CP_UNBOUND	NANOG_CC_UNBOUND	NANOG_CP_UNBOUND
NM_024448		OCT4_CC_UNBOUND	OCT4_CP_UNBOUND	NANOG_CC_UNBOUND	NANOG_CP_UNBOUND
NM_008984		OCT4_CC_UNBOUND	OCT4_CP_UNBOUND	NANOG_CC_UNBOUND	NANOG_CP_UNBOUND
NM_001033340		OCT4_CC_UNBOUND	OCT4_CP_UNBOUND	NANOG_CC_UNBOUND	NANOG_CP_UNBOUND
NM_008480		OCT4_CC_UNBOUND	OCT4_CP_UNBOUND	NANOG_CC_UNBOUND	NANOG_CP_UNBOUND
NM_172964	AU044757	OCT4_CC_BOUND	OCT4_CP_UNBOUND	NANOG_CC_BOUND	NANOG_CP_UNBOUND
NM_177278	D930040M24Rik	OCT4_CC_BOUND	OCT4_CP_UNBOUND	NANOG_CC_UNBOUND	NANOG_CP_UNBOUND
NM_013813	Epb4.1l3	OCT4_CC_UNBOUND	OCT4_CP_UNBOUND	NANOG_CC_UNBOUND	NANOG_CP_UNBOUND
NM_009547	Zfp161	OCT4_CC_UNBOUND	OCT4_CP_UNBOUND	NANOG_CC_UNBOUND	NANOG_CP_UNBOUND
NM_177639	Dlgap1	OCT4_CC_UNBOUND	OCT4_CP_UNBOUND	NANOG_CC_UNBOUND	NANOG_CP_UNBOUND
NM_027712		OCT4_CC_UNBOUND	OCT4_CP_UNBOUND	NANOG_CC_UNBOUND	NANOG_CP_UNBOUND
NM_009372	Tgif	OCT4_CC_BOUND	OCT4_CP_UNBOUND	NANOG_CC_UNBOUND	NANOG_CP_UNBOUND
NM_023402	Mylc2b	OCT4_CC_BOUND	OCT4_CP_UNBOUND	NANOG_CC_UNBOUND	NANOG_CP_UNBOUND
NM_026064	2900073G15Rik	OCT4_CC_UNBOUND	OCT4_CP_UNBOUND	NANOG_CC_UNBOUND	NANOG_CP_UNBOUND
NM_010867	Myom1	OCT4_CC_UNBOUND	OCT4_CP_UNBOUND	NANOG_CC_UNBOUND	NANOG_CP_UNBOUND
NM_022882	Lpin2	OCT4_CC_UNBOUND	OCT4_CP_UNBOUND	NANOG_CC_UNBOUND	NANOG_CP_UNBOUND
NM_145158		OCT4_CC_UNBOUND	OCT4_CP_UNBOUND	NANOG_CC_BOUND	NANOG_CP_UNBOUND
NM_028887	Smchd1	OCT4_CC_UNBOUND	OCT4_CP_UNBOUND	NANOG_CC_UNBOUND	NANOG_CP_UNBOUND
NM_023294	Kntc2	OCT4_CC_UNBOUND	OCT4_CP_UNBOUND	NANOG_CC_UNBOUND	NANOG_CP_UNBOUND
NM_177087	4632412N22Rik	OCT4_CC_UNBOUND	OCT4_CP_UNBOUND	NANOG_CC_UNBOUND	NANOG_CP_UNBOUND
NM_146082	BC027072	OCT4_CC_UNBOUND	OCT4_CP_UNBOUND	NANOG_CC_UNBOUND	NANOG_CP_UNBOUND
NM_030179	Rsnl2	OCT4_CC_UNBOUND	OCT4_CP_UNBOUND	NANOG_CC_UNBOUND	NANOG_CP_UNBOUND
NM_007439		OCT4_CC_UNBOUND	OCT4_CP_UNBOUND	NANOG_CC_UNBOUND	NANOG_CP_UNBOUND
NM_027166	Ypel5	OCT4_CC_UNBOUND	OCT4_CP_UNBOUND	NANOG_CC_UNBOUND	NANOG_CP_UNBOUND
NM_029999		OCT4_CC_UNBOUND	OCT4_CP_UNBOUND	NANOG_CC_UNBOUND	NANOG_CP_UNBOUND
NM_001033444		OCT4_CC_UNBOUND	OCT4_CP_UNBOUND	NANOG_CC_UNBOUND	NANOG_CP_UNBOUND
NM_027864	Galnt14	OCT4_CC_UNBOUND	OCT4_CP_UNBOUND	NANOG_CC_UNBOUND	NANOG_CP_UNBOUND
NM_020578		OCT4_CC_UNBOUND	OCT4_CP_UNBOUND	NANOG_CC_UNBOUND	NANOG_CP_UNBOUND
NM_011723	Xdh	OCT4_CC_UNBOUND	OCT4_CP_UNBOUND	NANOG_CC_UNBOUND	NANOG_CP_UNBOUND
NM_001013789		OCT4_CC_UNBOUND	OCT4_CP_UNBOUND	NANOG_CC_UNBOUND	NANOG_CP_UNBOUND
NM_053188		OCT4_CC_UNBOUND	OCT4_CP_UNBOUND	NANOG_CC_UNBOUND	NANOG_CP_UNBOUND
NM_133771		OCT4_CC_UNBOUND	OCT4_CP_UNBOUND	NANOG_CC_UNBOUND	NANOG_CP_UNBOUND
NM_024428	2810410M20Rik,2810410M20Rik	OCT4_CC_UNBOUND	OCT4_CP_UNBOUND	NANOG_CC_UNBOUND	NANOG_CP_UNBOUND
NM_016962		OCT4_CC_UNBOUND	OCT4_CP_UNBOUND	NANOG_CC_UNBOUND	NANOG_CP_UNBOUND
NM_144798	Slc30a6	OCT4_CC_UNBOUND	OCT4_CP_UNBOUND	NANOG_CC_UNBOUND	NANOG_CP_UNBOUND
NM_001033367		OCT4_CC_UNBOUND	OCT4_CP_UNBOUND	NANOG_CC_UNBOUND	NANOG_CP_UNBOUND
NM_026417	2310034L04Rik	OCT4_CC_UNBOUND	OCT4_CP_UNBOUND	NANOG_CC_UNBOUND	NANOG_CP_UNBOUND
NM_007566	Birc6	OCT4_CC_BOUND	OCT4_CP_UNBOUND	NANOG_CC_BOUND	NANOG_CP_UNBOUND
NM_152817	2610511O17Rik	OCT4_CC_UNBOUND	OCT4_CP_UNBOUND	NANOG_CC_UNBOUND	NANOG_CP_UNBOUND
NM_019919	Ltbp1	OCT4_CC_UNBOUND	OCT4_CP_UNBOUND	NANOG_CC_UNBOUND	NANOG_CP_UNBOUND
NM_206958	Ltbp1	OCT4_CC_UNBOUND	OCT4_CP_UNBOUND	NANOG_CC_UNBOUND	NANOG_CP_UNBOUND
NM_207246	Rasgrp3	OCT4_CC_UNBOUND	OCT4_CP_UNBOUND	NANOG_CC_UNBOUND	NANOG_CP_UNBOUND
NM_133747	2810405J04Rik	OCT4_CC_UNBOUND	OCT4_CP_UNBOUND	NANOG_CC_UNBOUND	NANOG_CP_UNBOUND
NM_010939	Nrp2,Nrp2	OCT4_CC_UNBOUND	OCT4_CP_UNBOUND	NANOG_CC_UNBOUND	NANOG_CP_UNBOUND
NM_015800		OCT4_CC_UNBOUND	OCT4_CP_UNBOUND	NANOG_CC_UNBOUND	NANOG_CP_UNBOUND
NM_199448	Fez2	OCT4_CC_UNBOUND	OCT4_CP_UNBOUND	NANOG_CC_UNBOUND	NANOG_CP_UNBOUND
NM_028813	Vit	OCT4_CC_UNBOUND	OCT4_CP_UNBOUND	NANOG_CC_BOUND	NANOG_CP_UNBOUND
NM_011500	Strn	OCT4_CC_UNBOUND	OCT4_CP_UNBOUND	NANOG_CC_UNBOUND	NANOG_CP_UNBOUND
NM_181649	2310002B06Rik	OCT4_CC_UNBOUND	OCT4_CP_UNBOUND	NANOG_CC_UNBOUND	NANOG_CP_UNBOUND
NM_011163	Prkr	OCT4_CC_UNBOUND	OCT4_CP_UNBOUND	NANOG_CC_UNBOUND	NANOG_CP_UNBOUND
NM_001024806		OCT4_CC_UNBOUND	OCT4_CP_UNBOUND	NANOG_CC_UNBOUND	NANOG_CP_UNBOUND
NM_028611	2410091C18Rik	OCT4_CC_UNBOUND	OCT4_CP_UNBOUND	NANOG_CC_UNBOUND	NANOG_CP_UNBOUND
NM_144760	2410091C18Rik	OCT4_CC_UNBOUND	OCT4_CP_UNBOUND	NANOG_CC_UNBOUND	NANOG_CP_UNBOUND
NM_029239	Prkcn	OCT4_CC_UNBOUND	OCT4_CP_UNBOUND	NANOG_CC_UNBOUND	NANOG_CP_UNBOUND
NM_027455		OCT4_CC_UNBOUND	OCT4_CP_UNBOUND	NANOG_CC_UNBOUND	NANOG_CP_UNBOUND
NM_026514	Cdc42ep3	OCT4_CC_UNBOUND	OCT4_CP_UNBOUND	NANOG_CC_UNBOUND	NANOG_CP_UNBOUND
NM_201361	AW061290	OCT4_CC_UNBOUND	OCT4_CP_UNBOUND	NANOG_CC_UNBOUND	NANOG_CP_UNBOUND
NM_009994	Cyp1b1	OCT4_CC_UNBOUND	OCT4_CP_UNBOUND	NANOG_CC_UNBOUND	NANOG_CP_BOUND
NM_178050	Arl6ip2	OCT4_CC_UNBOUND	OCT4_CP_UNBOUND	NANOG_CC_UNBOUND	NANOG_CP_UNBOUND
NM_019717		OCT4_CC_UNBOUND	OCT4_CP_UNBOUND	NANOG_CC_UNBOUND	NANOG_CP_UNBOUND
NM_144802	Hnrpll	OCT4_CC_UNBOUND	OCT4_CP_UNBOUND	NANOG_CC_UNBOUND	NANOG_CP_UNBOUND
NM_176963	Galm	OCT4_CC_UNBOUND	OCT4_CP_UNBOUND	NANOG_CC_UNBOUND	NANOG_CP_UNBOUND
NM_146083	Sfrs7	OCT4_CC_UNBOUND	OCT4_CP_UNBOUND	NANOG_CC_UNBOUND	NANOG_CP_UNBOUND
NM_026053	Gemin6	OCT4_CC_UNBOUND	OCT4_CP_UNBOUND	NANOG_CC_UNBOUND	NANOG_CP_UNBOUND
NM_198942	AW494914	OCT4_CC_UNBOUND	OCT4_CP_UNBOUND	NANOG_CC_UNBOUND	NANOG_CP_UNBOUND
NM_194269	Mopt	OCT4_CC_UNBOUND	OCT4_CP_UNBOUND	NANOG_CC_UNBOUND	NANOG_CP_UNBOUND
NM_009231		OCT4_CC_UNBOUND	OCT4_CP_UNBOUND	NANOG_CC_UNBOUND	NANOG_CP_UNBOUND
NM_001033443		OCT4_CC_UNBOUND	OCT4_CP_UNBOUND	NANOG_CC_UNBOUND	NANOG_CP_UNBOUND
NM_026516		OCT4_CC_UNBOUND	OCT4_CP_UNBOUND	NANOG_CC_UNBOUND	NANOG_CP_UNBOUND
NM_011406	Slc8a1	OCT4_CC_UNBOUND	OCT4_CP_UNBOUND	NANOG_CC_UNBOUND	NANOG_CP_UNBOUND
NM_009276		OCT4_CC_UNBOUND	OCT4_CP_UNBOUND	NANOG_CC_UNBOUND	NANOG_CP_UNBOUND
NM_134117	AW548124	OCT4_CC_UNBOUND	OCT4_CP_UNBOUND	NANOG_CC_UNBOUND	NANOG_CP_UNBOUND
NM_199466	Eml4	OCT4_CC_UNBOUND	OCT4_CP_UNBOUND	NANOG_CC_UNBOUND	NANOG_CP_UNBOUND
NM_009187	Cox7a2l	OCT4_CC_UNBOUND	OCT4_CP_UNBOUND	NANOG_CC_UNBOUND	NANOG_CP_UNBOUND
NM_153512	Kcng3	OCT4_CC_UNBOUND	OCT4_CP_UNBOUND	NANOG_CC_UNBOUND	NANOG_CP_UNBOUND
NM_054082	Mta3	OCT4_CC_UNBOUND	OCT4_CP_UNBOUND	NANOG_CC_UNBOUND	NANOG_CP_UNBOUND
NM_001001806	Zfp36l2	OCT4_CC_UNBOUND	OCT4_CP_UNBOUND	NANOG_CC_UNBOUND	NANOG_CP_UNBOUND
NM_177606	Plekhh2	OCT4_CC_UNBOUND	OCT4_CP_UNBOUND	NANOG_CC_UNBOUND	NANOG_CP_UNBOUND
NM_172256	D2lic	OCT4_CC_UNBOUND	OCT4_CP_UNBOUND	NANOG_CC_UNBOUND	NANOG_CP_UNBOUND
NM_031884	Abcg5	OCT4_CC_UNBOUND	OCT4_CP_UNBOUND	NANOG_CC_UNBOUND	NANOG_CP_UNBOUND
NM_026180	Abcg8	OCT4_CC_UNBOUND	OCT4_CP_UNBOUND	NANOG_CC_UNBOUND	NANOG_CP_UNBOUND
NM_028233	Lrpprc	OCT4_CC_UNBOUND	OCT4_CP_UNBOUND	NANOG_CC_UNBOUND	NANOG_CP_UNBOUND
NM_011151	Ppm1b	OCT4_CC_UNBOUND	OCT4_CP_UNBOUND	NANOG_CC_UNBOUND	NANOG_CP_UNBOUND
NM_009205	Slc3a1	OCT4_CC_UNBOUND	OCT4_CP_UNBOUND	NANOG_CC_UNBOUND	NANOG_CP_UNBOUND
NM_145984	Prepl	OCT4_CC_UNBOUND	OCT4_CP_UNBOUND	NANOG_CC_UNBOUND	NANOG_CP_UNBOUND
NM_175267		OCT4_CC_BOUND	OCT4_CP_UNBOUND	NANOG_CC_UNBOUND	NANOG_CP_UNBOUND
NM_011381		OCT4_CC_BOUND	OCT4_CP_UNBOUND	NANOG_CC_UNBOUND	NANOG_CP_UNBOUND
NM_011380		OCT4_CC_BOUND	OCT4_CP_UNBOUND	NANOG_CC_UNBOUND	NANOG_CP_UNBOUND
NM_030133		OCT4_CC_UNBOUND	OCT4_CP_UNBOUND	NANOG_CC_UNBOUND	NANOG_CP_UNBOUND
NM_011104	Prkce	OCT4_CC_UNBOUND	OCT4_CP_UNBOUND	NANOG_CC_UNBOUND	NANOG_CP_UNBOUND
NM_010137	Epas1	OCT4_CC_BOUND	OCT4_CP_UNBOUND	NANOG_CC_BOUND	NANOG_CP_UNBOUND
NM_029121	Atp6v1e2	OCT4_CC_UNBOUND	OCT4_CP_UNBOUND	NANOG_CC_UNBOUND	NANOG_CP_UNBOUND
NM_145491	Rhoq	OCT4_CC_UNBOUND	OCT4_CP_UNBOUND	NANOG_CC_UNBOUND	NANOG_CP_UNBOUND
NM_008838	Pigf	OCT4_CC_UNBOUND	OCT4_CP_UNBOUND	NANOG_CC_UNBOUND	NANOG_CP_UNBOUND
NM_019936	1200020A08Rik	OCT4_CC_UNBOUND	OCT4_CP_UNBOUND	NANOG_CC_UNBOUND	NANOG_CP_UNBOUND
NM_019654	Socs5	OCT4_CC_UNBOUND	OCT4_CP_UNBOUND	NANOG_CC_UNBOUND	NANOG_CP_UNBOUND
NM_176808	Mcfd2	OCT4_CC_UNBOUND	OCT4_CP_UNBOUND	NANOG_CC_UNBOUND	NANOG_CP_UNBOUND
NM_139295		OCT4_CC_UNBOUND	OCT4_CP_UNBOUND	NANOG_CC_UNBOUND	NANOG_CP_UNBOUND
NM_028639	Ttc7	OCT4_CC_UNBOUND	OCT4_CP_BOUND	NANOG_CC_UNBOUND	NANOG_CP_UNBOUND
NM_007589	Calm2	OCT4_CC_UNBOUND	OCT4_CP_UNBOUND	NANOG_CC_UNBOUND	NANOG_CP_UNBOUND
NM_008532		OCT4_CC_UNBOUND	OCT4_CP_UNBOUND	NANOG_CC_UNBOUND	NANOG_CP_UNBOUND
NM_008628		OCT4_CC_UNBOUND	OCT4_CP_UNBOUND	NANOG_CC_UNBOUND	NANOG_CP_UNBOUND
NM_199251	Kcnk12	OCT4_CC_UNBOUND	OCT4_CP_UNBOUND	NANOG_CC_UNBOUND	NANOG_CP_UNBOUND
NM_010830	Msh6	OCT4_CC_BOUND	OCT4_CP_UNBOUND	NANOG_CC_BOUND	NANOG_CP_BOUND
NM_180974	Foxn2	OCT4_CC_UNBOUND	OCT4_CP_UNBOUND	NANOG_CC_UNBOUND	NANOG_CP_UNBOUND
NM_028658	1110018J12Rik	OCT4_CC_UNBOUND	OCT4_CP_UNBOUND	NANOG_CC_UNBOUND	NANOG_CP_UNBOUND
NM_023630	Gtf2a1lf	OCT4_CC_UNBOUND	OCT4_CP_UNBOUND	NANOG_CC_UNBOUND	NANOG_CP_UNBOUND
NM_013582	Lhcgr	OCT4_CC_UNBOUND	OCT4_CP_UNBOUND	NANOG_CC_UNBOUND	NANOG_CP_UNBOUND
NM_013523	Fshr	OCT4_CC_UNBOUND	OCT4_CP_UNBOUND	NANOG_CC_UNBOUND	NANOG_CP_UNBOUND
NM_001039224		OCT4_CC_UNBOUND	OCT4_CP_UNBOUND	NANOG_CC_UNBOUND	NANOG_CP_UNBOUND
NM_009625	Adcyap1	OCT4_CC_UNBOUND	OCT4_CP_UNBOUND	NANOG_CC_UNBOUND	NANOG_CP_UNBOUND
NM_176917	A730091E08Rik	OCT4_CC_UNBOUND	OCT4_CP_UNBOUND	NANOG_CC_UNBOUND	NANOG_CP_UNBOUND
NM_001029930		OCT4_CC_UNBOUND	OCT4_CP_UNBOUND	NANOG_CC_UNBOUND	NANOG_CP_UNBOUND
NM_177135	D830030K20Rik	OCT4_CC_UNBOUND	OCT4_CP_UNBOUND	NANOG_CC_UNBOUND	NANOG_CP_UNBOUND
NM_001024712		OCT4_CC_BOUND	OCT4_CP_UNBOUND	NANOG_CC_BOUND	NANOG_CP_UNBOUND
NM_001033118		OCT4_CC_BOUND	OCT4_CP_UNBOUND	NANOG_CC_BOUND	NANOG_CP_UNBOUND
NM_025940	2610042L04Rik,2610042L04Rik	OCT4_CC_UNBOUND	OCT4_CP_UNBOUND	NANOG_CC_UNBOUND	NANOG_CP_UNBOUND
NM_025940	2610042L04Rik,2610042L04Rik	OCT4_CC_UNBOUND	OCT4_CP_UNBOUND	NANOG_CC_UNBOUND	NANOG_CP_UNBOUND
NM_029288	1700001E04Rik	OCT4_CC_UNBOUND	OCT4_CP_UNBOUND	NANOG_CC_UNBOUND	NANOG_CP_UNBOUND
NM_001024706		OCT4_CC_UNBOUND	OCT4_CP_UNBOUND	NANOG_CC_UNBOUND	NANOG_CP_UNBOUND
NM_001029930		OCT4_CC_UNBOUND	OCT4_CP_UNBOUND	NANOG_CC_UNBOUND	NANOG_CP_UNBOUND
NM_175393	4930555G01Rik,4930555G01Rik	OCT4_CC_UNBOUND	OCT4_CP_UNBOUND	NANOG_CC_UNBOUND	NANOG_CP_UNBOUND
NM_175393	4930555G01Rik,4930555G01Rik	OCT4_CC_UNBOUND	OCT4_CP_UNBOUND	NANOG_CC_UNBOUND	NANOG_CP_UNBOUND
NM_001024712		OCT4_CC_BOUND	OCT4_CP_UNBOUND	NANOG_CC_BOUND	NANOG_CP_UNBOUND
NM_001025085		OCT4_CC_UNBOUND	OCT4_CP_UNBOUND	NANOG_CC_UNBOUND	NANOG_CP_UNBOUND
NM_001024713		OCT4_CC_BOUND	OCT4_CP_UNBOUND	NANOG_CC_BOUND	NANOG_CP_UNBOUND
NM_007870	Dnase1l3	OCT4_CC_UNBOUND	OCT4_CP_UNBOUND	NANOG_CC_UNBOUND	NANOG_CP_UNBOUND
NM_025341	Abhd6	OCT4_CC_UNBOUND	OCT4_CP_UNBOUND	NANOG_CC_UNBOUND	NANOG_CP_UNBOUND
NM_025938	Rpp14	OCT4_CC_UNBOUND	OCT4_CP_UNBOUND	NANOG_CC_UNBOUND	NANOG_CP_UNBOUND
NM_145458	Pxk	OCT4_CC_UNBOUND	OCT4_CP_UNBOUND	NANOG_CC_UNBOUND	NANOG_CP_UNBOUND
NM_178279		OCT4_CC_UNBOUND	OCT4_CP_UNBOUND	NANOG_CC_UNBOUND	NANOG_CP_UNBOUND
NM_024221		OCT4_CC_BOUND	OCT4_CP_UNBOUND	NANOG_CC_BOUND	NANOG_CP_UNBOUND
NM_027782		OCT4_CC_UNBOUND	OCT4_CP_UNBOUND	NANOG_CC_UNBOUND	NANOG_CP_UNBOUND
NM_053115	Acox2	OCT4_CC_UNBOUND	OCT4_CP_UNBOUND	NANOG_CC_UNBOUND	NANOG_CP_UNBOUND
NM_183187		OCT4_CC_UNBOUND	OCT4_CP_UNBOUND	NANOG_CC_UNBOUND	NANOG_CP_UNBOUND
NM_146050	Oit1	OCT4_CC_UNBOUND	OCT4_CP_UNBOUND	NANOG_CC_UNBOUND	NANOG_CP_UNBOUND
NM_028934	4930452B06Rik	OCT4_CC_UNBOUND	OCT4_CP_UNBOUND	NANOG_CC_UNBOUND	NANOG_CP_UNBOUND
NM_010210		OCT4_CC_UNBOUND	OCT4_CP_UNBOUND	NANOG_CC_UNBOUND	NANOG_CP_UNBOUND
NM_008981	Ptprg	OCT4_CC_UNBOUND	OCT4_CP_UNBOUND	NANOG_CC_UNBOUND	NANOG_CP_UNBOUND
NM_178141	3830406C13Rik	OCT4_CC_UNBOUND	OCT4_CP_UNBOUND	NANOG_CC_UNBOUND	NANOG_CP_UNBOUND
NM_146051	3830406C13Rik	OCT4_CC_UNBOUND	OCT4_CP_UNBOUND	NANOG_CC_UNBOUND	NANOG_CP_UNBOUND
NM_080433	Zfp312	OCT4_CC_BOUND	OCT4_CP_UNBOUND	NANOG_CC_UNBOUND	NANOG_CP_UNBOUND
NM_001042617		OCT4_CC_UNBOUND	OCT4_CP_UNBOUND	NANOG_CC_UNBOUND	NANOG_CP_UNBOUND
NM_012061		OCT4_CC_UNBOUND	OCT4_CP_UNBOUND	NANOG_CC_UNBOUND	NANOG_CP_UNBOUND
NM_177813	C630025C03	OCT4_CC_UNBOUND	OCT4_CP_UNBOUND	NANOG_CC_UNBOUND	NANOG_CP_UNBOUND
NM_028052	Synpr	OCT4_CC_UNBOUND	OCT4_CP_UNBOUND	NANOG_CC_UNBOUND	NANOG_CP_UNBOUND
NM_177624	A430083B19Rik	OCT4_CC_UNBOUND	OCT4_CP_UNBOUND	NANOG_CC_UNBOUND	NANOG_CP_UNBOUND
NM_025435		OCT4_CC_UNBOUND	OCT4_CP_UNBOUND	NANOG_CC_UNBOUND	NANOG_CP_UNBOUND
NM_001013578		OCT4_CC_UNBOUND	OCT4_CP_UNBOUND	NANOG_CC_UNBOUND	NANOG_CP_UNBOUND
NM_139227	Sca7	OCT4_CC_UNBOUND	OCT4_CP_UNBOUND	NANOG_CC_UNBOUND	NANOG_CP_UNBOUND
NM_025550	Psmd6	OCT4_CC_UNBOUND	OCT4_CP_UNBOUND	NANOG_CC_UNBOUND	NANOG_CP_UNBOUND
NM_146392		OCT4_CC_UNBOUND	OCT4_CP_UNBOUND	NANOG_CC_UNBOUND	NANOG_CP_UNBOUND
NM_147027		OCT4_CC_UNBOUND	OCT4_CP_UNBOUND	NANOG_CC_UNBOUND	NANOG_CP_UNBOUND
NM_008369		OCT4_CC_UNBOUND	OCT4_CP_UNBOUND	NANOG_CC_UNBOUND	NANOG_CP_UNBOUND
NM_001033270		OCT4_CC_UNBOUND	OCT4_CP_BOUND	NANOG_CC_UNBOUND	NANOG_CP_UNBOUND
NM_001034865		OCT4_CC_UNBOUND	OCT4_CP_UNBOUND	NANOG_CC_UNBOUND	NANOG_CP_UNBOUND
NM_146052	Lrrc3b	OCT4_CC_UNBOUND	OCT4_CP_UNBOUND	NANOG_CC_UNBOUND	NANOG_CP_UNBOUND
NM_001033183		OCT4_CC_UNBOUND	OCT4_CP_UNBOUND	NANOG_CC_UNBOUND	NANOG_CP_UNBOUND
NM_027695	4933425A18Rik	OCT4_CC_UNBOUND	OCT4_CP_UNBOUND	NANOG_CC_UNBOUND	NANOG_CP_UNBOUND
NM_021504	Ngly1	OCT4_CC_UNBOUND	OCT4_CP_UNBOUND	NANOG_CC_UNBOUND	NANOG_CP_UNBOUND
NM_009409	Top2b	OCT4_CC_UNBOUND	OCT4_CP_UNBOUND	NANOG_CC_UNBOUND	NANOG_CP_UNBOUND
NM_011243	Rarb	OCT4_CC_UNBOUND	OCT4_CP_UNBOUND	NANOG_CC_UNBOUND	NANOG_CP_UNBOUND
NM_009380		OCT4_CC_UNBOUND	OCT4_CP_UNBOUND	NANOG_CC_UNBOUND	NANOG_CP_UNBOUND
NM_011584		OCT4_CC_UNBOUND	OCT4_CP_UNBOUND	NANOG_CC_UNBOUND	NANOG_CP_UNBOUND
NM_025586	Rpl15	OCT4_CC_UNBOUND	OCT4_CP_UNBOUND	NANOG_CC_UNBOUND	NANOG_CP_UNBOUND
NM_023526	Nkiras1	OCT4_CC_UNBOUND	OCT4_CP_UNBOUND	NANOG_CC_UNBOUND	NANOG_CP_UNBOUND
NM_009455	Ube2e1	OCT4_CC_UNBOUND	OCT4_CP_UNBOUND	NANOG_CC_UNBOUND	NANOG_CP_UNBOUND
NM_144839		OCT4_CC_UNBOUND	OCT4_CP_UNBOUND	NANOG_CC_UNBOUND	NANOG_CP_UNBOUND
NM_008695		OCT4_CC_BOUND	OCT4_CP_UNBOUND	NANOG_CC_BOUND	NANOG_CP_UNBOUND
NM_026528	2700060E02Rik	OCT4_CC_UNBOUND	OCT4_CP_UNBOUND	NANOG_CC_UNBOUND	NANOG_CP_UNBOUND
NM_010315	Gng2	OCT4_CC_UNBOUND	OCT4_CP_UNBOUND	NANOG_CC_UNBOUND	NANOG_CP_UNBOUND
NM_001038637		OCT4_CC_UNBOUND	OCT4_CP_UNBOUND	NANOG_CC_UNBOUND	NANOG_CP_UNBOUND
NM_021542	Kcnk5	OCT4_CC_BOUND	OCT4_CP_UNBOUND	NANOG_CC_BOUND	NANOG_CP_UNBOUND
NM_026341		OCT4_CC_UNBOUND	OCT4_CP_UNBOUND	NANOG_CC_UNBOUND	NANOG_CP_UNBOUND
NM_027475	5730461K03Rik	OCT4_CC_UNBOUND	OCT4_CP_UNBOUND	NANOG_CC_UNBOUND	NANOG_CP_UNBOUND
NM_172379	LOC218805	OCT4_CC_UNBOUND	OCT4_CP_UNBOUND	NANOG_CC_UNBOUND	NANOG_CP_UNBOUND
NM_001024512		OCT4_CC_UNBOUND	OCT4_CP_UNBOUND	NANOG_CC_UNBOUND	NANOG_CP_UNBOUND
NM_134081	Dnajc9	OCT4_CC_UNBOUND	OCT4_CP_UNBOUND	NANOG_CC_UNBOUND	NANOG_CP_UNBOUND
NM_025440	Mrps16	OCT4_CC_UNBOUND	OCT4_CP_UNBOUND	NANOG_CC_UNBOUND	NANOG_CP_UNBOUND
NM_009674	Anxa7	OCT4_CC_UNBOUND	OCT4_CP_BOUND	NANOG_CC_BOUND	NANOG_CP_BOUND
NM_008914	Ppp3cb	OCT4_CC_BOUND	OCT4_CP_UNBOUND	NANOG_CC_UNBOUND	NANOG_CP_UNBOUND
NM_030180	Usp54	OCT4_CC_UNBOUND	OCT4_CP_UNBOUND	NANOG_CC_UNBOUND	NANOG_CP_UNBOUND
NM_176988	C030002J06Rik	OCT4_CC_UNBOUND	OCT4_CP_UNBOUND	NANOG_CC_UNBOUND	NANOG_CP_UNBOUND
NM_021508	Myoz1	OCT4_CC_UNBOUND	OCT4_CP_UNBOUND	NANOG_CC_UNBOUND	NANOG_CP_UNBOUND
NM_175132	Synpo2l	OCT4_CC_UNBOUND	OCT4_CP_UNBOUND	NANOG_CC_UNBOUND	NANOG_CP_UNBOUND
NM_172596	Sec24c	OCT4_CC_UNBOUND	OCT4_CP_UNBOUND	NANOG_CC_UNBOUND	NANOG_CP_UNBOUND
NM_028428	Fut11	OCT4_CC_UNBOUND	OCT4_CP_UNBOUND	NANOG_CC_UNBOUND	NANOG_CP_UNBOUND
NM_025366	Chchd1	OCT4_CC_UNBOUND	OCT4_CP_UNBOUND	NANOG_CC_UNBOUND	NANOG_CP_UNBOUND
NM_010811	Ndst2	OCT4_CC_UNBOUND	OCT4_CP_UNBOUND	NANOG_CC_UNBOUND	NANOG_CP_UNBOUND
NM_001039139		OCT4_CC_UNBOUND	OCT4_CP_UNBOUND	NANOG_CC_UNBOUND	NANOG_CP_UNBOUND
NM_001039138		OCT4_CC_UNBOUND	OCT4_CP_UNBOUND	NANOG_CC_UNBOUND	NANOG_CP_UNBOUND
NM_178597		OCT4_CC_UNBOUND	OCT4_CP_UNBOUND	NANOG_CC_UNBOUND	NANOG_CP_UNBOUND
NM_008873	Plau	OCT4_CC_UNBOUND	OCT4_CP_UNBOUND	NANOG_CC_UNBOUND	NANOG_CP_UNBOUND
NM_009502	Vcl	OCT4_CC_UNBOUND	OCT4_CP_UNBOUND	NANOG_CC_UNBOUND	NANOG_CP_UNBOUND
NM_018829	Ap3m1	OCT4_CC_UNBOUND	OCT4_CP_UNBOUND	NANOG_CC_UNBOUND	NANOG_CP_BOUND
NM_134079	Adk	OCT4_CC_UNBOUND	OCT4_CP_UNBOUND	NANOG_CC_UNBOUND	NANOG_CP_UNBOUND
NM_017479	Myst4	OCT4_CC_UNBOUND	OCT4_CP_UNBOUND	NANOG_CC_UNBOUND	NANOG_CP_BOUND
NM_001013826		OCT4_CC_UNBOUND	OCT4_CP_UNBOUND	NANOG_CC_UNBOUND	NANOG_CP_UNBOUND
NM_013849	Dusp13	OCT4_CC_UNBOUND	OCT4_CP_UNBOUND	NANOG_CC_UNBOUND	NANOG_CP_UNBOUND
NM_001007268	Dusp13	OCT4_CC_UNBOUND	OCT4_CP_UNBOUND	NANOG_CC_UNBOUND	NANOG_CP_UNBOUND
NM_026283	Samd8	OCT4_CC_UNBOUND	OCT4_CP_UNBOUND	NANOG_CC_UNBOUND	NANOG_CP_UNBOUND
NM_011695	Vdac2	OCT4_CC_UNBOUND	OCT4_CP_UNBOUND	NANOG_CC_UNBOUND	NANOG_CP_UNBOUND
NM_026965	Comtd1	OCT4_CC_UNBOUND	OCT4_CP_BOUND	NANOG_CC_UNBOUND	NANOG_CP_UNBOUND
NM_176925	A430057M04Rik	OCT4_CC_UNBOUND	OCT4_CP_BOUND	NANOG_CC_UNBOUND	NANOG_CP_UNBOUND
NM_145459	Zfp503	OCT4_CC_UNBOUND	OCT4_CP_UNBOUND	NANOG_CC_UNBOUND	NANOG_CP_UNBOUND
NM_175545	A830039N20Rik	OCT4_CC_UNBOUND	OCT4_CP_UNBOUND	NANOG_CC_UNBOUND	NANOG_CP_UNBOUND
NM_010610		OCT4_CC_UNBOUND	OCT4_CP_UNBOUND	NANOG_CC_UNBOUND	NANOG_CP_BOUND
NM_001033214		OCT4_CC_UNBOUND	OCT4_CP_UNBOUND	NANOG_CC_UNBOUND	NANOG_CP_UNBOUND
NM_011297	Rps24	OCT4_CC_UNBOUND	OCT4_CP_UNBOUND	NANOG_CC_UNBOUND	NANOG_CP_UNBOUND
NM_207634	Rps24	OCT4_CC_UNBOUND	OCT4_CP_UNBOUND	NANOG_CC_UNBOUND	NANOG_CP_UNBOUND
NM_207635	Rps24	OCT4_CC_UNBOUND	OCT4_CP_UNBOUND	NANOG_CC_UNBOUND	NANOG_CP_UNBOUND
NM_183208	Rai17	OCT4_CC_UNBOUND	OCT4_CP_UNBOUND	NANOG_CC_UNBOUND	NANOG_CP_UNBOUND
NM_001033402		OCT4_CC_UNBOUND	OCT4_CP_UNBOUND	NANOG_CC_UNBOUND	NANOG_CP_UNBOUND
NM_175264	4931406H21Rik	OCT4_CC_UNBOUND	OCT4_CP_UNBOUND	NANOG_CC_UNBOUND	NANOG_CP_UNBOUND
NM_134084	Ppif	OCT4_CC_UNBOUND	OCT4_CP_UNBOUND	NANOG_CC_UNBOUND	NANOG_CP_UNBOUND
NM_013469	Anxa11	OCT4_CC_BOUND	OCT4_CP_UNBOUND	NANOG_CC_BOUND	NANOG_CP_BOUND
NM_207229	Plac9	OCT4_CC_UNBOUND	OCT4_CP_UNBOUND	NANOG_CC_UNBOUND	NANOG_CP_UNBOUND
NM_025311	D14Ertd449e	OCT4_CC_UNBOUND	OCT4_CP_UNBOUND	NANOG_CC_UNBOUND	NANOG_CP_UNBOUND
NM_175342	C330003B14Rik	OCT4_CC_UNBOUND	OCT4_CP_UNBOUND	NANOG_CC_UNBOUND	NANOG_CP_UNBOUND
NM_183389	1110051B16Rik	OCT4_CC_UNBOUND	OCT4_CP_UNBOUND	NANOG_CC_UNBOUND	NANOG_CP_UNBOUND
NM_032008	Slmap	OCT4_CC_UNBOUND	OCT4_CP_UNBOUND	NANOG_CC_UNBOUND	NANOG_CP_UNBOUND
NM_145969	A630054L15Rik	OCT4_CC_UNBOUND	OCT4_CP_UNBOUND	NANOG_CC_UNBOUND	NANOG_CP_UNBOUND
NM_007479	Arf4	OCT4_CC_UNBOUND	OCT4_CP_UNBOUND	NANOG_CC_UNBOUND	NANOG_CP_UNBOUND
NM_178668	E430028B21Rik	OCT4_CC_UNBOUND	OCT4_CP_UNBOUND	NANOG_CC_UNBOUND	NANOG_CP_UNBOUND
NM_080856	Asb14	OCT4_CC_UNBOUND	OCT4_CP_UNBOUND	NANOG_CC_UNBOUND	NANOG_CP_UNBOUND
NM_145221	2900057D21Rik	OCT4_CC_UNBOUND	OCT4_CP_UNBOUND	NANOG_CC_UNBOUND	NANOG_CP_UNBOUND
NM_010420	Hesx1	OCT4_CC_BOUND	OCT4_CP_UNBOUND	NANOG_CC_BOUND	NANOG_CP_UNBOUND
NM_134437	Il17rd	OCT4_CC_BOUND	OCT4_CP_UNBOUND	NANOG_CC_BOUND	NANOG_CP_UNBOUND
NM_027265		OCT4_CC_UNBOUND	OCT4_CP_UNBOUND	NANOG_CC_UNBOUND	NANOG_CP_UNBOUND
NM_027871	Arhgef3	OCT4_CC_UNBOUND	OCT4_CP_UNBOUND	NANOG_CC_UNBOUND	NANOG_CP_UNBOUND
NM_177111		OCT4_CC_UNBOUND	OCT4_CP_UNBOUND	NANOG_CC_UNBOUND	NANOG_CP_UNBOUND
NM_177814	D14Ertd171e	OCT4_CC_UNBOUND	OCT4_CP_UNBOUND	NANOG_CC_UNBOUND	NANOG_CP_UNBOUND
NM_009524	Wnt5a	OCT4_CC_BOUND	OCT4_CP_UNBOUND	NANOG_CC_UNBOUND	NANOG_CP_UNBOUND
NM_009785	Cacna2d3	OCT4_CC_UNBOUND	OCT4_CP_UNBOUND	NANOG_CC_UNBOUND	NANOG_CP_UNBOUND
NM_176920	A930016D02Rik	OCT4_CC_UNBOUND	OCT4_CP_UNBOUND	NANOG_CC_UNBOUND	NANOG_CP_UNBOUND
NM_019979	Selk	OCT4_CC_UNBOUND	OCT4_CP_UNBOUND	NANOG_CC_UNBOUND	NANOG_CP_UNBOUND
NM_027493	Actr8	OCT4_CC_UNBOUND	OCT4_CP_UNBOUND	NANOG_CC_UNBOUND	NANOG_CP_UNBOUND
NM_019583		OCT4_CC_UNBOUND	OCT4_CP_UNBOUND	NANOG_CC_UNBOUND	NANOG_CP_UNBOUND
NM_172264	Chdh	OCT4_CC_UNBOUND	OCT4_CP_UNBOUND	NANOG_CC_UNBOUND	NANOG_CP_UNBOUND
NM_175343	Chdh	OCT4_CC_UNBOUND	OCT4_CP_UNBOUND	NANOG_CC_UNBOUND	NANOG_CP_UNBOUND
NM_028981		OCT4_CC_UNBOUND	OCT4_CP_UNBOUND	NANOG_CC_UNBOUND	NANOG_CP_UNBOUND
NM_133761	Mitc1	OCT4_CC_UNBOUND	OCT4_CP_UNBOUND	NANOG_CC_UNBOUND	NANOG_CP_UNBOUND
NM_009388	Tkt	OCT4_CC_UNBOUND	OCT4_CP_UNBOUND	NANOG_CC_UNBOUND	NANOG_CP_UNBOUND
NM_011103	Prkcd	OCT4_CC_UNBOUND	OCT4_CP_UNBOUND	NANOG_CC_UNBOUND	NANOG_CP_UNBOUND
NM_177815	D930025H04	OCT4_CC_UNBOUND	OCT4_CP_UNBOUND	NANOG_CC_BOUND	NANOG_CP_UNBOUND
NM_019460	Sfmbt1	OCT4_CC_UNBOUND	OCT4_CP_UNBOUND	NANOG_CC_UNBOUND	NANOG_CP_UNBOUND
NM_175254	9330180L21Rik	OCT4_CC_UNBOUND	OCT4_CP_UNBOUND	NANOG_CC_UNBOUND	NANOG_CP_UNBOUND
NM_028839	2310014H19Rik	OCT4_CC_UNBOUND	OCT4_CP_UNBOUND	NANOG_CC_UNBOUND	NANOG_CP_UNBOUND
NM_181390	Mustn1	OCT4_CC_BOUND	OCT4_CP_UNBOUND	NANOG_CC_UNBOUND	NANOG_CP_UNBOUND
NM_018746	Itih4	OCT4_CC_UNBOUND	OCT4_CP_UNBOUND	NANOG_CC_UNBOUND	NANOG_CP_UNBOUND
NM_008407	Itih3	OCT4_CC_UNBOUND	OCT4_CP_BOUND	NANOG_CC_UNBOUND	NANOG_CP_UNBOUND
NM_008406	Itih1	OCT4_CC_UNBOUND	OCT4_CP_UNBOUND	NANOG_CC_UNBOUND	NANOG_CP_UNBOUND
NM_011849	Nek4	OCT4_CC_UNBOUND	OCT4_CP_UNBOUND	NANOG_CC_UNBOUND	NANOG_CP_UNBOUND
NM_026911	Spcs1	OCT4_CC_UNBOUND	OCT4_CP_UNBOUND	NANOG_CC_UNBOUND	NANOG_CP_UNBOUND
NM_029626	Glt8d1	OCT4_CC_UNBOUND	OCT4_CP_UNBOUND	NANOG_CC_UNBOUND	NANOG_CP_UNBOUND
NM_178846	Gnl3	OCT4_CC_UNBOUND	OCT4_CP_UNBOUND	NANOG_CC_UNBOUND	NANOG_CP_UNBOUND
NM_153547	Gnl3	OCT4_CC_UNBOUND	OCT4_CP_UNBOUND	NANOG_CC_UNBOUND	NANOG_CP_UNBOUND
NM_027289		OCT4_CC_UNBOUND	OCT4_CP_BOUND	NANOG_CC_UNBOUND	NANOG_CP_UNBOUND
NM_138672	Stab1	OCT4_CC_UNBOUND	OCT4_CP_UNBOUND	NANOG_CC_UNBOUND	NANOG_CP_UNBOUND
NM_022656	Nisch	OCT4_CC_UNBOUND	OCT4_CP_UNBOUND	NANOG_CC_UNBOUND	NANOG_CP_UNBOUND
NM_009393	Tnnc1	OCT4_CC_UNBOUND	OCT4_CP_UNBOUND	NANOG_CC_UNBOUND	NANOG_CP_UNBOUND
NM_001025379		OCT4_CC_UNBOUND	OCT4_CP_UNBOUND	NANOG_CC_UNBOUND	NANOG_CP_UNBOUND
[truncated: 17,994 more rows]
