# Supplementary material for: Analysis of the mouse embryonic stem cell regulatory networks obtained by ChIP-chip and ChIP-PET
Source: Genome Biol. 2008 Aug 13;9(8):R126. doi: 10.1186/gb-2008-9-8-r126 (PMC2575516; doi:10.1186/gb-2008-9-8-r126)
Supplement: Additional data file 6 — Micro-RNA gene promoter regions that were bound by OCT4 and NANOG in ChIP-chip experiments. [file gb-2008-9-8-r126-S6.xls]

## Sheet: mir_output.xls
Name	coordinates of miRNA	OCT3/4 Binding ("+" = Bound; "-"= Unbound)	NANOG Binding ("+" = Bound; "-"= Unbound)
mmu-mir-206	1:20900653-20900725	-	-
mmu-mir-133b	1:20904412-20904530	-	-
mmu-mir-30a	1:23519308-23519378	-	-
mmu-mir-30c-2	1:23538742-23538825	-	-
mmu-mir-26b	1:74696778-74696862	-	-
mmu-mir-375	1:75204868-75204931	-	-
mmu-mir-149	1:92677870-92677935	-	-
mmu-mir-128a	1:128045192-128045261	-	-
mmu-mir-135b	1:132052114-132052210	+	+
mmu-mir-213	1:137817359-137817445	-	-
mmu-mir-181b-1	1:137817543-137817622	-	-
mmu-mir-199a-2	1:162122887-162122996	-	-
mmu-mir-214	1:162128441-162128550	-	-
mmu-mir-350	1:176705035-176705133	-	-
mmu-mir-194-1	1:184811772-184811838	-	-
mmu-mir-215	1:184812034-184812145	-	-
mmu-mir-205	1:193246227-193246294	-	+
mmu-mir-29b-2	1:194777413-194777493	-	-
mmu-mir-29c	1:194777920-194778007	-	-
mmu-mir-467	2:10392352-10392422	-	-
mmu-mir-467	2:10394809-10394879	-	-
mmu-mir-467	2:10402146-10402216	-	-
mmu-mir-467	2:10404610-10404680	-	-
mmu-mir-467	2:10416833-10416903	-	-
mmu-mir-466	2:10423928-10424000	-	-
mmu-mir-126	2:26523520-26523592	-	-
mmu-mir-219-2	2:29777794-29777890	-	-
mmu-mir-199b	2:32250623-32250732	-	-
mmu-mir-181a	2:38784898-38784973	-	+
mmu-mir-181b-2	2:38785993-38786081	-	+
mmu-mir-10b	2:74423820-74423887	-	-
mmu-mir-130a	2:84438865-84438928	-	-
mmu-mir-129-2	2:93946048-93946137	-	-
mmu-mir-103-2	2:130801906-130801991	-	-
mmu-mir-296	2:173691955-173692033	-	-
mmu-mir-298	2:173692412-173692493	-	-
mmu-mir-1-1	2:180106007-180106083	-	-
mmu-mir-133a-2	2:180115338-180115441	-	-
mmu-mir-124a-3	2:180610999-180611066	-	-
mmu-mir-124a-2	3:17126231-17126339	-	-
mmu-mir-15b	3:68680295-68680358	-	-
mmu-mir-16-2	3:68680425-68680519	-	-
mmu-mir-9-1	3:87959463-87959551	-	-
mmu-mir-137	3:117206975-117207047	-	-
mmu-mir-302b	3:126428500-126428573	-	+
mmu-mir-302c	3:126428635-126428702	-	+
mmu-mir-302	3:126428768-126428836	-	+
mmu-mir-302d	3:126428896-126428961	-	+
mmu-mir-367	3:126429005-126429079	-	+
mmu-mir-186	3:156554333-156554403	-	-
mmu-mir-207	4:40861769-40861847	-	-
mmu-mir-32	4:56838679-56838748	-	-
mmu-mir-31	4:87896750-87896855	-	-
mmu-mir-101a	4:100305851-100305933	-	-
mmu-mir-30c-1	4:119791979-119792067	-	-
mmu-mir-30e	4:119795051-119795142	-	-
mmu-mir-34a	4:148560817-148560918	-	-
mmu-mir-429	4:154546268-154546350	-	-
mmu-mir-200a	4:154547259-154547348	-	-
mmu-mir-200b	4:154548044-154548113	-	-
mmu-mir-218-1	5:46987682-46987791	-	-
mmu-mir-469	5:112419776-112419849	-	+
mmu-mir-25	5:137138130-137138213	-	-
mmu-mir-93	5:137138332-137138419	-	-
mmu-mir-106b	5:137138546-137138627	-	-
mmu-mir-339	5:138367143-138367238	-	-
mmu-mir-129-1	6:29069615-29069687	+	+
mmu-mir-182	6:30213016-30213090	-	-
mmu-mir-96	6:30216544-30216649	-	-
mmu-mir-335	6:30789373-30789470	+	-
mmu-mir-29a	6:31102619-31102706	-	-
mmu-mir-29b-1	6:31102982-31103052	-	-
mmu-mir-148a	6:51417555-51417653	-	-
mmu-mir-196b	6:52374142-52374226	+	-
mmu-mir-468	6:82232532-82232609	-	-
mmu-mir-141	6:125373295-125373366	-	-
mmu-mir-200c	6:125373703-125373771	-	-
mmu-mir-297-1	7:9206790-9206865	-	-
mmu-mir-330	7:16050227-16050324	-	-
mmu-mir-150	7:39198300-39198364	-	-
mmu-mir-344	7:55650321-55650415	-	-
mmu-mir-211	7:57984470-57984575	-	-
mmu-mir-7-2	7:72680385-72680481	-	-
mmu-mir-9-3	7:73302461-73302550	-	-
mmu-mir-326	7:93640726-93640820	-	-
mmu-mir-139	7:95581665-95581732	-	-
mmu-mir-202	7:134355268-134355339	-	-
mmu-mir-210	7:135623372-135623481	-	-
mmu-mir-483	7:137067944-137068016	-	+
mmu-mir-486	8:21897135-21897262	-	-
mmu-mir-383	8:37125456-37125525	-	-
mmu-mir-181c	8:83441941-83442029	-	-
mmu-mir-23a	8:83471586-83471660	-	-
mmu-mir-27a	8:83471740-83471826	-	-
mmu-mir-24-2	8:83471883-83471989	-	-
mmu-mir-138-2	8:93608484-93608554	-	-
mmu-mir-328	8:104603993-104604089	-	-
mmu-mir-140	8:106848938-106849007	-	-
mmu-mir-199a-1	9:21385730-21385799	+	-
mmu-mir-100	9:41485072-41485151	-	-
mmu-let-7a-2	9:41490363-41490458	-	-
mmu-mir-125b-1	9:41535528-41535604	-	-
mmu-mir-34c	9:51175361-51175437	-	-
mmu-mir-34b	9:51175889-51175972	-	-
mmu-mir-190	9:67365461-67365527	-	-
mmu-mir-184	9:89688300-89688368	-	-
mmu-mir-135a-1	9:106147720-106147809	-	-
mmu-let-7g	9:106172436-106172523	-	+
mmu-mir-191	9:108617318-108617391	+	-
mmu-mir-425	9:108617776-108617860	+	-
mmu-mir-128b	9:112159869-112159944	+	+
mmu-mir-26a-1	9:119026058-119026147	-	-
mmu-mir-138-1	9:122700650-122700748	-	-
mmu-mir-297-2	10:43241831-43241894	-	-
mmu-mir-135a-2	10:92040584-92040683	-	-
mmu-mir-331	10:93937111-93937206	-	-
mmu-let-7i	10:122676206-122676290	-	-
mmu-mir-26a-2	10:126728250-126728333	-	-
mmu-mir-546	10:126731160-126731280	-	-
mmu-mir-216	11:28651803-28651874	-	-
mmu-mir-217	11:28658519-28658626	-	-
mmu-mir-218-2	11:35410847-35410956	-	-
mmu-mir-103-1	11:35576427-35576512	-	-
mmu-mir-146	11:43127235-43127299	-	-
mmu-mir-340	11:49822544-49822641	-	-
mmu-mir-324	11:69737702-69737790	-	-
mmu-mir-195	11:69960701-69960794	-	-
mmu-mir-212	11:74899047-74899137	-	-
mmu-mir-132	11:74899341-74899406	-	-
mmu-mir-22	11:75189375-75189469	-	-
mmu-mir-144	11:77798665-77798730	-	-
mmu-mir-451	11:77798830-77798901	-	-
mmu-mir-193	11:79437629-79437694	-	-
mmu-mir-365-2	11:79452060-79452171	-	-
mmu-mir-21	11:86312060-86312151	-	-
mmu-mir-301	11:86840997-86841082	-	+
mmu-mir-142	11:87484857-87484920	-	-
mmu-mir-196a-1	11:96086252-96086353	-	-
mmu-mir-10a	11:96138253-96138362	-	-
mmu-mir-152	11:96671481-96671553	+	+
mmu-mir-338	11:119835859-119835956	-	-
mmu-mir-342	12:104129334-104129432	-	-
mmu-mir-345	12:104307967-104308062	-	-
mmu-mir-337	12:105062793-105062889	+	-
mmu-mir-540	12:105063084-105063150	+	-
mmu-mir-431	12:105067451-105067541	-	-
mmu-mir-433	12:105068719-105068842	-	-
mmu-mir-127	12:105069850-105069919	-	-
mmu-mir-434	12:105071510-105071603	-	-
mmu-mir-136	12:105072331-105072392	-	-
mmu-mir-341	12:105088496-105088591	-	-
mmu-mir-370	12:105095254-105095332	-	-
mmu-mir-379	12:105186056-105186121	-	-
mmu-mir-411	12:105187171-105187252	-	-
mmu-mir-299	12:105187634-105187696	-	-
mmu-mir-380	12:105188799-105188859	-	-
mmu-mir-323	12:105189504-105189589	-	-
mmu-mir-329	12:105190477-105190573	-	-
mmu-mir-494	12:105192314-105192398	-	-
mmu-mir-543	12:105194254-105194329	-	-
mmu-mir-376c	12:105199714-105199799	-	-
mmu-mir-376b	12:105200454-105200535	-	-
mmu-mir-376a	12:105200777-105200844	-	-
mmu-mir-300	12:105201309-105201387	-	-
mmu-mir-381	12:105203818-105203892	-	-
mmu-mir-487b	12:105204329-105204410	-	-
mmu-mir-539	12:105205125-105205198	-	-
mmu-mir-382	12:105210767-105210842	-	-
mmu-mir-134	12:105211135-105211205	-	-
mmu-mir-485	12:105211898-105211970	-	-
mmu-mir-154	12:105215429-105215494	-	-
mmu-mir-377	12:105217506-105217573	-	-
mmu-mir-203	12:107610227-107610302	-	-
mmu-mir-153	12:113014514-113014582	-	-
mmu-let-7d	13:48134071-48134173	-	-
mmu-let-7f-1	13:48135888-48135976	-	-
mmu-let-7a-1	13:48136238-48136331	-	-
mmu-mir-7-1	13:57024936-57025043	-	-
mmu-mir-23b	13:60683475-60683548	-	-
mmu-mir-27b	13:60683703-60683775	-	-
mmu-mir-24-1	13:60684199-60684266	-	-
mmu-mir-9-2	13:79834643-79834714	+	+
mmu-mir-449	13:109432339-109432429	-	-
mmu-mir-346	14:33026024-33026121	-	-
mmu-mir-208	14:49465550-49465632	-	-
mmu-mir-16-1	14:56165071-56165163	-	-
mmu-mir-15a	14:56165218-56165301	-	-
mmu-mir-124a-1	14:59118936-59119020	+	+
mmu-mir-320	14:64759500-64759581	-	-
mmu-mir-17	14:109601712-109601795	-	-
mmu-mir-18	14:109601892-109601987	-	-
mmu-mir-19a	14:109602041-109602122	-	-
mmu-mir-20a	14:109602198-109602304	-	-
mmu-mir-30b	15:68361055-68361150	-	-
mmu-mir-30d	15:68364848-68364929	-	-
mmu-mir-151	15:73283197-73283264	-	-
mmu-mir-464	15:74677412-74677482	+	-
mmu-mir-33	15:82248840-82248908	-	-
mmu-let-7c-2	15:85755247-85755341	-	-
mmu-let-7b	15:85755963-85756047	-	-
mmu-mir-196a-2	15:103033770-103033854	-	-
mmu-mir-148b	15:103348054-103348150	-	-
mmu-mir-365-1	16:12190209-12190295	-	-
mmu-mir-484	16:12895539-12895605	-	-
mmu-mir-130b	16:15895283-15895364	-	-
mmu-mir-185	16:17098444-17098508	-	-
mmu-mir-28	16:23613385-23613470	-	-
mmu-mir-99a	16:76684890-76684954	-	-
mmu-let-7c-1	16:76685611-76685704	-	-
mmu-mir-125b-2	16:76732227-76732297	-	-
mmu-mir-155	16:83823965-83824029	-	-
mmu-mir-99b	17:15694088-15694157	-	-
mmu-let-7e	17:15694252-15694344	-	-
mmu-mir-125a	17:15694712-15694779	-	-
mmu-mir-219-1	17:31729038-31729147	-	-
mmu-mir-7b	17:53880030-53880140	-	-
mmu-mir-133a-1	18:10828254-10828321	-	-
mmu-mir-1-2	18:10830826-10830897	-	-
mmu-mir-187	18:24657607-24657667	-	-
mmu-mir-378	18:61623162-61623227	+	-
mmu-mir-145	18:61876638-61876707	-	-
mmu-mir-143	18:61878009-61878071	-	-
mmu-mir-122a	18:65481878-65481943	-	-
mmu-mir-194-2	19:6053434-6053519	+	-
mmu-mir-192	19:6053635-6053723	+	-
mmu-mir-204	19:21988527-21988594	-	-
mmu-mir-101b	19:28387879-28387975	-	-
mmu-mir-107	19:34164067-34164153	-	-
mmu-mir-362	X:5480923-5480987	-	-
mmu-mir-188	X:5486930-5486997	-	-
mmu-mir-221	X:17385235-17385329	-	-
mmu-mir-222	X:17385834-17385912	-	-
mmu-mir-363	X:47262490-47262564	+	+
mmu-mir-92-2	X:47262635-47262725	+	+
mmu-mir-19b-2	X:47262780-47262863	+	+
mmu-mir-20b	X:47262910-47262989	+	+
mmu-mir-106a	X:47263300-47263364	+	+
mmu-mir-450-1	X:47568951-47569041	-	-
mmu-mir-450-2	X:47569096-47569164	-	-
mmu-mir-542	X:47570200-47570284	-	-
mmu-mir-351	X:47574052-47574150	-	-
mmu-mir-503	X:47574781-47574851	-	-
mmu-mir-322	X:47575052-47575146	-	-
mmu-mir-471	X:61461192-61461258	-	-
mmu-mir-463	X:61467820-61467894	-	-
mmu-mir-470	X:61482548-61482622	-	-
mmu-mir-465	X:61507649-61507722	-	-
mmu-mir-201	X:62656693-62656758	-	-
mmu-mir-547	X:62656971-62657048	-	-
mmu-mir-224	X:66921687-66921768	-	-
mmu-mir-452	X:66922880-66922964	-	-
mmu-mir-223	X:90844179-90844288	-	-
mmu-mir-384	X:99945648-99945735	-	-
mmu-mir-325	X:99980448-99980545	-	-
mmu-mir-361	X:107474310-107474379	-	-
mmu-mir-448	X:140598258-140598369	-	-
mmu-let-7f-2	X:145446742-145446824	-	-
mmu-mir-98	X:145447610-145447717	-	-
