# Supplementary material for: Analysis of the mouse embryonic stem cell regulatory networks obtained by ChIP-chip and ChIP-PET
Source: Genome Biol. 2008 Aug 13;9(8):R126. doi: 10.1186/gb-2008-9-8-r126 (PMC2575516; doi:10.1186/gb-2008-9-8-r126)
Supplement: Additional data file 7 — GO analyses for OCT4 and NANOG bound regions in ChIP-chip and ChIP-PET experiments. [file gb-2008-9-8-r126-S7.xls]

## Sheet: OCT4 ChIP-Chip GO
P-Value	GO Identifier	GO Description (No. of Oct4 Targets, No. of Genes in GO category)
1.6226e-14	GO:0003677	DNA binding (119 796)
3.3186e-14	GO:0030528	transcription regulator activity (94 570)
1.8712e-12	GO:0003700	transcription factor activity (70 393)
2.9872e-12	GO:0045449	regulation of transcription (121 877)
3.4751e-12	GO:0006355	regulation of transcription, DNA-dependent (115 819)
4.6975e-12	GO:0019219	regulation of nucleobase, nucleoside, nucleotide and nucleic acid metabolic process (123 903)
2.5379e-11	GO:0050794	regulation of cellular process (187 1613)
4.5107e-11	GO:0010468	regulation of gene expression (124 944)
5.6607e-11	GO:0003676	nucleic acid binding (148 1200)
9.6553e-11	GO:0019222	regulation of metabolic process (133 1049)
1.32e-10	GO:0050789	regulation of biological process (199 1780)
1.8115e-10	GO:0031323	regulation of cellular metabolic process (128 1006)
2.9007e-10	GO:0007275	multicellular organismal development (60 348)
3.68e-10	GO:0005634	nucleus (179 1574)
2.2016e-09	GO:0065007	biological regulation (210 1967)
3.0413e-09	GO:0043565	sequence-specific DNA binding (48 264)
3.4052e-09	GO:0000786	nucleosome (12 21)
3.5233e-09	GO:0006334	nucleosome assembly (13 25)
2.4534e-08	GO:0031497	chromatin assembly (14 33)
3.2791e-08	GO:0032502	developmental process (135 1170)
1.4023e-07	GO:0006333	chromatin assembly or disassembly (16 48)
4.7689e-07	GO:0007389	pattern specification process (26 121)
7.7656e-07	GO:0006323	DNA packaging (22 94)
7.7656e-07	GO:0006325	establishment and/or maintenance of chromatin architecture (22 94)
8.5002e-07	GO:0065004	protein-DNA complex assembly (14 42)
2.6584e-06	GO:0007001	chromosome organization and biogenesis (sensu Eukaryota) (24 116)
3.0669e-06	GO:0009653	anatomical structure morphogenesis (49 339)
3.3827e-06	GO:0048856	anatomical structure development (69 541)
5.0911e-06	GO:0003002	regionalization (19 82)
6.4273e-06	GO:0005694	chromosome (16 62)
8.9563e-06	GO:0051276	chromosome organization and biogenesis (24 124)
1.5757e-05	GO:0048513	organ development (45 320)
1.5773e-05	GO:0043227	membrane-bound organelle (245 2644)
1.5773e-05	GO:0043231	intracellular membrane-bound organelle (245 2644)
2.0243e-05	GO:0044424	intracellular part (329 3722)
2.4237e-05	GO:0007492	endoderm development (6 10)
7.9323e-05	GO:0043226	organelle (262 2921)
7.9323e-05	GO:0043229	intracellular organelle (262 2921)
9.5926e-05	GO:0032501	multicellular organismal process (89 822)
0.00010914	GO:0006139	nucleobase, nucleoside, nucleotide and nucleic acid metabolic process (89 825)
0.00028677	GO:0005488	binding (407 4871)
0.00029861	GO:0044427	chromosomal part (18 100)
0.00034107	GO:0006259	DNA metabolic process (34 251)
0.00035992	GO:0009953	dorsal/ventral pattern formation (7 20)
0.00044666	GO:0006996	organelle organization and biogenesis (46 379)
0.00065557	GO:0022607	cellular component assembly (25 171)
0.00069255	GO:0030154	cell differentiation (45 376)
0.00089665	GO:0065003	macromolecular complex assembly (22 146)
0.00094044	GO:0003682	chromatin binding (11 51)
0.0011728	GO:0016043	cellular component organization and biogenesis (71 677)
0.0012073	GO:0008150	biological_process (468 5772)
0.0012354	GO:0005515	protein binding (239 2751)
0.0013601	GO:0030326	embryonic limb morphogenesis (8 31)
0.0013601	GO:0035113	embryonic appendage morphogenesis (8 31)
0.0014328	GO:0044464	cell part (448 5513)
0.0021016	GO:0019904	protein domain specific binding (8 33)
0.0023525	GO:0009411	response to UV (5 14)
0.003063	GO:0048518	positive regulation of biological process (56 529)
0.0031285	GO:0035107	appendage morphogenesis (8 35)
0.0031285	GO:0035108	limb morphogenesis (8 35)
0.0032044	GO:0043549	regulation of kinase activity (15 94)
0.0042665	GO:0009887	organ morphogenesis (19 135)
0.004351	GO:0051338	regulation of transferase activity (15 97)
0.0045081	GO:0015294	solute:cation symporter activity (8 37)
0.0045404	GO:0001890	placenta development (5 16)
0.0045908	GO:0048522	positive regulation of cellular process (49 459)
0.0049362	GO:0045859	regulation of protein kinase activity (14 89)
0.0053225	GO:0003872	6-phosphofructokinase activity (2 2)
0.0053225	GO:0004195	renin activity (2 2)
0.0053225	GO:0005945	6-phosphofructokinase complex (2 2)
0.0053225	GO:0045607	regulation of auditory receptor cell differentiation (2 2)
0.0053225	GO:0045631	regulation of mechanoreceptor differentiation (2 2)
0.0053225	GO:0048038	quinone binding (2 2)
0.0053225	GO:0060080	regulation of inhibitory postsynaptic membrane potential (2 2)
0.0053225	GO:0060081	membrane hyperpolarization (2 2)
0.0054587	GO:0048598	embryonic morphogenesis (11 63)
0.0060264	GO:0015370	solute:sodium symporter activity (7 31)
0.0065578	GO:0030165	PDZ domain binding (3 6)
0.0067173	GO:0009952	anterior/posterior pattern formation (10 56)
0.0068653	GO:0007399	nervous system development (13 83)
0.0072106	GO:0005667	transcription factor complex (16 112)
0.007385	GO:0006357	regulation of transcription from RNA polymerase II promoter (23 183)
0.0078826	GO:0005654	nucleoplasm (5 18)
0.0079205	GO:0007219	Notch signaling pathway (6 25)
0.0080904	GO:0045941	positive regulation of transcription (22 174)
0.0086173	GO:0001763	morphogenesis of a branching structure (8 41)
0.008621	GO:0030324	lung development (7 33)
0.008621	GO:0045165	cell fate commitment (7 33)
0.0086886	GO:0005903	brush border (4 12)
0.0087317	GO:0006350	transcription (40 372)
0.0096525	GO:0045595	regulation of cell differentiation (14 96)
0.0099812	GO:0035239	tube morphogenesis (8 42)
0.010157	GO:0015291	secondary active transmembrane transporter activity (13 87)
0.010459	GO:0045935	positive regulation of nucleobase, nucleoside, nucleotide and nucleic acid metabolic process (22 178)
0.010857	GO:0004194	pepsin A activity (3 7)
0.010857	GO:0009954	proximal/distal pattern formation (3 7)
0.010935	GO:0009790	embryonic development (10 60)
0.011499	GO:0007420	brain development (8 43)
0.011499	GO:0043009	chordate embryonic development (8 43)
0.011835	GO:0014031	mesenchymal cell development (4 13)
0.011835	GO:0019200	carbohydrate kinase activity (4 13)
0.012249	GO:0015293	symporter activity (10 61)
0.012249	GO:0033674	positive regulation of kinase activity (10 61)
0.012313	GO:0003674	molecular_function (498 6343)
0.013679	GO:0016055	Wnt receptor signaling pathway (10 62)
0.015034	GO:0009792	embryonic development ending in birth or egg hatching (8 45)
0.015192	GO:0000159	protein phosphatase type 2A complex (2 3)
0.015192	GO:0003950	NAD+ ADP-ribosyltransferase activity (2 3)
0.015192	GO:0004060	arylamine N-acetyltransferase activity (2 3)
0.015192	GO:0008158	hedgehog receptor activity (2 3)
0.015192	GO:0008443	phosphofructokinase activity (2 3)
0.015192	GO:0021798	forebrain dorsal/ventral pattern formation (2 3)
0.015192	GO:0031490	chromatin DNA binding (2 3)
0.015192	GO:0051966	regulation of synaptic transmission, glutamatergic (2 3)
0.01523	GO:0051347	positive regulation of transferase activity (10 63)
0.015629	GO:0000793	condensed chromosome (4 14)
0.015629	GO:0001708	cell fate specification (4 14)
0.016127	GO:0019207	kinase regulator activity (7 37)
0.016127	GO:0048754	branching morphogenesis of a tube (7 37)
0.016437	GO:0001952	regulation of cell-matrix adhesion (3 8)
0.016437	GO:0006471	protein amino acid ADP-ribosylation (3 8)
0.016437	GO:0017017	MAP kinase tyrosine/serine/threonine phosphatase activity (3 8)
0.016437	GO:0031069	hair follicle morphogenesis (3 8)
0.016437	GO:0033177	proton-transporting two-sector ATPase complex, proton-transporting domain (3 8)
0.016437	GO:0033549	MAP kinase phosphatase activity (3 8)
0.016437	GO:0045263	proton-transporting ATP synthase complex, coupling factor F(o) (3 8)
0.016565	GO:0019887	protein kinase regulator activity (6 29)
0.016565	GO:0042472	inner ear morphogenesis (6 29)
0.01856	GO:0043405	regulation of MAP kinase activity (7 38)
0.018816	GO:0005575	cellular_component (473 6038)
0.019024	GO:0009893	positive regulation of metabolic process (26 232)
0.019249	GO:0045860	positive regulation of protein kinase activity (9 56)
0.019463	GO:0042113	B cell activation (6 30)
0.019736	GO:0050790	regulation of catalytic activity (21 178)
0.020105	GO:0009799	determination of symmetry (4 15)
0.020105	GO:0009855	determination of bilateral symmetry (4 15)
0.020616	GO:0044451	nucleoplasm part (20 168)
0.021428	GO:0006006	glucose metabolic process (9 57)
0.021724	GO:0045596	negative regulation of cell differentiation (8 48)
0.02184	GO:0022804	active transmembrane transporter activity (20 169)
0.022493	GO:0048519	negative regulation of biological process (51 526)
0.022869	GO:0032147	activation of protein kinase activity (5 23)
0.022869	GO:0050905	neuromuscular process (5 23)
0.023336	GO:0005902	microvillus (3 9)
0.023336	GO:0031016	pancreas development (3 9)
0.023779	GO:0007156	homophilic cell adhesion (9 58)
0.025217	GO:0008134	transcription factor binding (14 108)
0.025293	GO:0003684	damaged DNA binding (4 16)
0.025293	GO:0004812	aminoacyl-tRNA ligase activity (4 16)
0.025293	GO:0008022	protein C-terminus binding (4 16)
0.025293	GO:0016875	ligase activity, forming carbon-oxygen bonds (4 16)
0.025293	GO:0016876	ligase activity, forming aminoacyl-tRNA and related compounds (4 16)
0.026253	GO:0006469	negative regulation of protein kinase activity (6 32)
0.026253	GO:0033673	negative regulation of kinase activity (6 32)
0.026764	GO:0050793	regulation of developmental process (18 151)
0.027209	GO:0046982	protein heterodimerization activity (8 50)
0.027262	GO:0065009	regulation of a molecular function (23 206)
0.027346	GO:0032991	macromolecular complex (79 875)
0.027378	GO:0001701	in utero embryonic development (7 41)
0.027585	GO:0044238	primary metabolic process (201 2437)
0.028918	GO:0003956	NAD(P)+-protein-arginine ADP-ribosyltransferase activity (2 4)
0.028918	GO:0004065	arylsulfatase activity (2 4)
0.028918	GO:0005112	Notch binding (2 4)
0.028918	GO:0006283	transcription-coupled nucleotide-excision repair (2 4)
0.028918	GO:0007386	compartment specification (2 4)
0.028918	GO:0008131	amine oxidase activity (2 4)
0.028918	GO:0008242	omega peptidase activity (2 4)
0.028918	GO:0008287	protein serine/threonine phosphatase complex (2 4)
0.028918	GO:0008484	sulfuric ester hydrolase activity (2 4)
0.028918	GO:0014059	regulation of dopamine secretion (2 4)
0.028918	GO:0016411	acylglycerol O-acyltransferase activity (2 4)
0.028918	GO:0016584	nucleosome positioning (2 4)
0.028918	GO:0031122	cytoplasmic microtubule organization and biogenesis (2 4)
0.028918	GO:0046835	carbohydrate phosphorylation (2 4)
0.028918	GO:0046852	positive regulation of bone remodeling (2 4)
0.029021	GO:0051093	negative regulation of developmental process (9 60)
0.030171	GO:0006752	group transfer coenzyme metabolic process (6 33)
0.030171	GO:0016324	apical plasma membrane (6 33)
0.030171	GO:0051348	negative regulation of transferase activity (6 33)
0.030283	GO:0006814	sodium ion transport (8 51)
0.030283	GO:0042470	melanosome (8 51)
0.030283	GO:0048770	pigment granule (8 51)
0.030886	GO:0048731	system development (16 132)
0.031214	GO:0016763	transferase activity, transferring pentosyl groups (4 17)
0.031214	GO:0043010	camera-type eye development (4 17)
0.031214	GO:0050885	neuromuscular process controlling balance (4 17)
0.03156	GO:0008603	cAMP-dependent protein kinase regulator activity (3 10)
0.03156	GO:0009798	axis specification (3 10)
0.031658	GO:0044428	nuclear part (38 382)
0.032514	GO:0048523	negative regulation of cellular process (47 490)
0.032676	GO:0019318	hexose metabolic process (10 71)
0.03486	GO:0046983	protein dimerization activity (16 134)
0.036372	GO:0008284	positive regulation of cell proliferation (15 124)
0.036635	GO:0043085	positive regulation of catalytic activity (13 103)
0.037341	GO:0045637	regulation of myeloid cell differentiation (5 26)
0.03788	GO:0015985	energy coupled proton transport, down electrochemical gradient (4 18)
0.03788	GO:0015986	ATP synthesis coupled proton transport (4 18)
0.03788	GO:0046933	hydrogen ion transporting ATP synthase activity, rotational mechanism (4 18)
0.03788	GO:0046961	hydrogen ion transporting ATPase activity, rotational mechanism (4 18)
0.038627	GO:0005996	monosaccharide metabolic process (10 73)
0.038627	GO:0007507	heart development (10 73)
0.039758	GO:0048869	cellular developmental process (49 521)
0.041091	GO:0001669	acrosome (3 11)
0.041091	GO:0004190	aspartic-type endopeptidase activity (3 11)
0.041091	GO:0006885	regulation of pH (3 11)
0.041091	GO:0007205	protein kinase C activation (3 11)
0.041091	GO:0008375	acetylglucosaminyltransferase activity (3 11)
0.041091	GO:0030902	hindbrain development (3 11)
0.041824	GO:0000122	negative regulation of transcription from RNA polymerase II promoter (9 64)
0.044674	GO:0006974	response to DNA damage stimulus (13 106)
0.045431	GO:0031325	positive regulation of cellular metabolic process (23 217)
0.045885	GO:0000794	condensed nuclear chromosome (2 5)
0.045885	GO:0004003	ATP-dependent DNA helicase activity (2 5)
0.045885	GO:0004768	stearoyl-CoA 9-desaturase activity (2 5)
0.045885	GO:0007548	sex differentiation (2 5)
0.045885	GO:0008601	protein phosphatase type 2A regulator activity (2 5)
0.045885	GO:0009650	UV protection (2 5)
0.045885	GO:0015175	neutral amino acid transmembrane transporter activity (2 5)
0.045885	GO:0021549	cerebellum development (2 5)
0.045885	GO:0045124	regulation of bone resorption (2 5)
0.045885	GO:0045429	positive regulation of nitric oxide biosynthetic process (2 5)
0.045885	GO:0045604	regulation of epidermal cell differentiation (2 5)
0.045885	GO:0048145	regulation of fibroblast proliferation (2 5)
0.045885	GO:0050673	epithelial cell proliferation (2 5)
0.049004	GO:0045893	positive regulation of transcription, DNA-dependent (16 140)
0.04991	GO:0043234	protein complex (63 702)
0.051496	GO:0009719	response to endogenous stimulus (17 152)
0.051892	GO:0002761	regulation of myeloid leukocyte differentiation (3 12)
0.051892	GO:0007568	aging (3 12)
0.053463	GO:0001756	somitogenesis (4 20)
0.053463	GO:0035282	segmentation (4 20)
0.055381	GO:0030334	regulation of cell migration (6 38)
0.056789	GO:0009987	cellular process (339 4328)
0.05871	GO:0043283	biopolymer metabolic process (94 1101)
0.061589	GO:0006821	chloride transport (6 39)
0.062372	GO:0006753	nucleoside phosphate metabolic process (4 21)
0.062372	GO:0006754	ATP biosynthetic process (4 21)
0.062372	GO:0016469	proton-transporting two-sector ATPase complex (4 21)
0.062372	GO:0030097	hemopoiesis (4 21)
0.062557	GO:0042803	protein homodimerization activity (9 69)
0.063554	GO:0044237	cellular metabolic process (196 2433)
0.063767	GO:0009880	embryonic pattern specification (5 30)
0.063909	GO:0000790	nuclear chromatin (3 13)
0.063909	GO:0005247	voltage-gated chloride channel activity (3 13)
0.063909	GO:0007059	chromosome segregation (3 13)
0.063909	GO:0022844	voltage-gated anion channel activity (3 13)
0.063909	GO:0030855	epithelial cell differentiation (3 13)
0.065548	GO:0001836	release of cytochrome c from mitochondria (2 6)
0.065548	GO:0001837	epithelial to mesenchymal transition (2 6)
0.065548	GO:0004143	diacylglycerol kinase activity (2 6)
0.065548	GO:0004198	calcium-dependent cysteine-type endopeptidase activity (2 6)
0.065548	GO:0004785	copper, zinc superoxide dismutase activity (2 6)
0.065548	GO:0004806	triacylglycerol lipase activity (2 6)
0.065548	GO:0006547	histidine metabolic process (2 6)
0.065548	GO:0006548	histidine catabolic process (2 6)
0.065548	GO:0007224	smoothened signaling pathway (2 6)
0.065548	GO:0008088	axon cargo transport (2 6)
0.065548	GO:0009075	histidine family amino acid metabolic process (2 6)
0.065548	GO:0009077	histidine family amino acid catabolic process (2 6)
0.065548	GO:0009791	post-embryonic development (2 6)
0.065548	GO:0009948	anterior/posterior axis specification (2 6)
0.065548	GO:0016717	oxidoreductase activity, acting on paired donors, with oxidation of a pair of donors resulting in the reduction of molecular oxygen to two molecules of water (2 6)
0.065548	GO:0016868	intramolecular transferase activity, phosphotransferases (2 6)
0.065548	GO:0021702	cerebellar Purkinje cell differentiation (2 6)
0.065548	GO:0030500	regulation of bone mineralization (2 6)
0.065548	GO:0043433	negative regulation of transcription factor activity (2 6)
0.065548	GO:0043621	protein self-association (2 6)
0.065548	GO:0045682	regulation of epidermis development (2 6)
0.065548	GO:0050433	regulation of catecholamine secretion (2 6)
0.065548	GO:0051205	protein insertion into membrane (2 6)
0.068192	GO:0006576	biogenic amine metabolic process (6 40)
0.071145	GO:0007267	cell-cell signaling (11 92)
0.071666	GO:0007605	sensory perception of sound (5 31)
0.071666	GO:0050954	sensory perception of mechanical stimulus (5 31)
0.072008	GO:0001654	eye development (4 22)
0.072008	GO:0007423	sensory organ development (4 22)
0.072008	GO:0007631	feeding behavior (4 22)
0.072008	GO:0008643	carbohydrate transport (4 22)
0.072008	GO:0022404	molting cycle process (4 22)
0.072008	GO:0022405	hair cycle process (4 22)
0.072008	GO:0030900	forebrain development (4 22)
0.072008	GO:0042303	molting cycle (4 22)
0.072008	GO:0046034	ATP metabolic process (4 22)
0.072989	GO:0000120	RNA polymerase I transcription factor complex (1 1)
0.072989	GO:0001512	dihydronicotinamide riboside quinone reductase activity (1 1)
0.072989	GO:0001593	dopamine D4 receptor activity (1 1)
0.072989	GO:0001676	long-chain fatty acid metabolic process (1 1)
0.072989	GO:0001826	inner cell mass cell differentiation (1 1)
0.072989	GO:0001872	zymosan binding (1 1)
0.072989	GO:0001878	response to yeast (1 1)
0.072989	GO:0001941	postsynaptic membrane organization (1 1)
0.072989	GO:0001986	negative regulation of the force of heart contraction during baroreceptor response to increased systemic arterial blood pressure (1 1)
0.072989	GO:0002003	angiotensin maturation (1 1)
0.072989	GO:0002016	renin-angiotensin regulation of blood volume (1 1)
0.072989	GO:0002040	sprouting angiogenesis (1 1)
0.072989	GO:0002074	extraocular skeletal muscle development (1 1)
0.072989	GO:0002318	myeloid progenitor cell differentiation (1 1)
0.072989	GO:0003878	ATP citrate synthase activity (1 1)
0.072989	GO:0004013	adenosylhomocysteinase activity (1 1)
0.072989	GO:0004014	adenosylmethionine decarboxylase activity (1 1)
0.072989	GO:0004098	cerebroside-sulfatase activity (1 1)
0.072989	GO:0004157	dihydropyrimidinase activity (1 1)
0.072989	GO:0004219	pyroglutamyl-peptidase I activity (1 1)
0.072989	GO:0004313	[acyl-carrier-protein] S-acetyltransferase activity (1 1)
0.072989	GO:0004314	[acyl-carrier-protein] S-malonyltransferase activity (1 1)
0.072989	GO:0004315	3-oxoacyl-[acyl-carrier-protein] synthase activity (1 1)
0.072989	GO:0004316	3-oxoacyl-[acyl-carrier-protein] reductase activity (1 1)
0.072989	GO:0004317	3-hydroxypalmitoyl-[acyl-carrier-protein] dehydratase activity (1 1)
0.072989	GO:0004319	enoyl-[acyl-carrier-protein] reductase (NADPH, B-specific) activity (1 1)
0.072989	GO:0004348	glucosylceramidase activity (1 1)
0.072989	GO:0004397	histidine ammonia-lyase activity (1 1)
0.072989	GO:0004398	histidine decarboxylase activity (1 1)
0.072989	GO:0004465	lipoprotein lipase activity (1 1)
0.072989	GO:0004487	methylenetetrahydrofolate dehydrogenase (NAD+) activity (1 1)
0.072989	GO:0004506	squalene monooxygenase activity (1 1)
0.072989	GO:0004648	phosphoserine transaminase activity (1 1)
0.072989	GO:0004826	phenylalanine-tRNA ligase activity (1 1)
0.072989	GO:0004966	galanin receptor activity (1 1)
0.072989	GO:0005001	transmembrane receptor protein tyrosine phosphatase activity (1 1)
0.072989	GO:0005020	stem cell factor receptor activity (1 1)
0.072989	GO:0005118	sevenless binding (1 1)
0.072989	GO:0005123	death receptor binding (1 1)
0.072989	GO:0005686	snRNP U2 (1 1)
0.072989	GO:0005997	xylulose metabolic process (1 1)
0.072989	GO:0006002	fructose 6-phosphate metabolic process (1 1)
0.072989	GO:0006356	regulation of transcription from RNA polymerase I promoter (1 1)
0.072989	GO:0006432	phenylalanyl-tRNA aminoacylation (1 1)
0.072989	GO:0006463	steroid hormone receptor complex assembly (1 1)
0.072989	GO:0006597	spermine biosynthetic process (1 1)
0.072989	GO:0006883	cellular sodium ion homeostasis (1 1)
0.072989	GO:0007208	serotonin receptor, phospholipase C activating pathway (1 1)
0.072989	GO:0007210	serotonin receptor signaling pathway (1 1)
0.072989	GO:0007290	spermatid nuclear elongation (1 1)
0.072989	GO:0007440	foregut morphogenesis (1 1)
0.072989	GO:0008049	male courtship behavior (1 1)
0.072989	GO:0008065	establishment of blood-nerve barrier (1 1)
0.072989	GO:0008109	N-acetyllactosaminide beta-1,6-N-acetylglucosaminyltransferase activity (1 1)
0.072989	GO:0008115	sarcosine oxidase activity (1 1)
0.072989	GO:0008228	opsonization (1 1)
0.072989	GO:0008429	phosphatidylethanolamine binding (1 1)
0.072989	GO:0008462	endopeptidase Clp activity (1 1)
0.072989	GO:0008482	sulfite oxidase activity (1 1)
0.072989	GO:0008520	L-ascorbate:sodium symporter activity (1 1)
0.072989	GO:0010159	specification of organ position (1 1)
0.072989	GO:0010226	response to lithium ion (1 1)
0.072989	GO:0014012	axon regeneration in the peripheral nervous system (1 1)
0.072989	GO:0015079	potassium ion transmembrane transporter activity (1 1)
0.072989	GO:0015093	ferrous iron transmembrane transporter activity (1 1)
0.072989	GO:0015114	phosphate transmembrane transporter activity (1 1)
0.072989	GO:0015181	arginine transmembrane transporter activity (1 1)
0.072989	GO:0015189	L-lysine transmembrane transporter activity (1 1)
0.072989	GO:0015326	cationic amino acid transmembrane transporter activity (1 1)
0.072989	GO:0015386	potassium:hydrogen antiporter activity (1 1)
0.072989	GO:0015701	bicarbonate transport (1 1)
0.072989	GO:0015759	beta-glucoside transport (1 1)
0.072989	GO:0015819	lysine transport (1 1)
0.072989	GO:0016418	S-acetyltransferase activity (1 1)
0.072989	GO:0016419	S-malonyltransferase activity (1 1)
0.072989	GO:0016420	malonyltransferase activity (1 1)
0.072989	GO:0016461	unconventional myosin complex (1 1)
0.072989	GO:0016631	enoyl-[acyl-carrier-protein] reductase activity (1 1)
0.072989	GO:0016802	trialkylsulfonium hydrolase activity (1 1)
0.072989	GO:0017057	6-phosphogluconolactonase activity (1 1)
0.072989	GO:0019171	3-hydroxyacyl-[acyl-carrier-protein] dehydratase activity (1 1)
0.072989	GO:0019198	transmembrane receptor protein phosphatase activity (1 1)
0.072989	GO:0019432	triacylglycerol biosynthetic process (1 1)
0.072989	GO:0019510	S-adenosylhomocysteine catabolic process (1 1)
0.072989	GO:0019826	oxygen sensor activity (1 1)
0.072989	GO:0019896	axon transport of mitochondrion (1 1)
0.072989	GO:0021529	spinal cord oligodendrocyte cell differentiation (1 1)
0.072989	GO:0021877	forebrain neuron fate commitment (1 1)
0.072989	GO:0021902	commitment of a neuronal cell to a specific type of neuron in the forebrain (1 1)
0.072989	GO:0021979	hypothalamus cell differentiation (1 1)
0.072989	GO:0021985	neurohypophysis development (1 1)
0.072989	GO:0022821	potassium ion antiporter activity (1 1)
0.072989	GO:0030056	hemidesmosome (1 1)
0.072989	GO:0030262	apoptotic nuclear changes (1 1)
0.072989	GO:0030388	fructose 1,6-bisphosphate metabolic process (1 1)
0.072989	GO:0030530	heterogeneous nuclear ribonucleoprotein complex (1 1)
0.072989	GO:0030611	arsenate reductase activity (1 1)
0.072989	GO:0030612	arsenate reductase (thioredoxin) activity (1 1)
0.072989	GO:0030889	negative regulation of B cell proliferation (1 1)
0.072989	GO:0030917	midbrain-hindbrain boundary development (1 1)
0.072989	GO:0031583	G-protein signaling, phospholipase D activating pathway (1 1)
0.072989	GO:0031705	bombesin receptor binding (1 1)
0.072989	GO:0031707	endothelin A receptor binding (1 1)
0.072989	GO:0031708	endothelin B receptor binding (1 1)
0.072989	GO:0031849	olfactory receptor binding (1 1)
0.072989	GO:0031957	very-long-chain-fatty-acid-CoA ligase activity (1 1)
0.072989	GO:0032279	asymmetric synapse (1 1)
0.072989	GO:0032301	MutSalpha complex (1 1)
0.072989	GO:0032314	regulation of Rac GTPase activity (1 1)
0.072989	GO:0033018	sarcoplasmic reticulum lumen (1 1)
0.072989	GO:0035120	post-embryonic appendage morphogenesis (1 1)
0.072989	GO:0035127	post-embryonic limb morphogenesis (1 1)
0.072989	GO:0035129	post-embryonic hindlimb morphogenesis (1 1)
0.072989	GO:0040009	regulation of growth rate (1 1)
0.072989	GO:0042304	regulation of fatty acid biosynthetic process (1 1)
0.072989	GO:0042667	auditory receptor cell fate specification (1 1)
0.072989	GO:0042732	D-xylose metabolic process (1 1)
0.072989	GO:0042946	glucoside transport (1 1)
0.072989	GO:0043109	regulation of smoothened activity (1 1)
0.072989	GO:0043139	5'-3' DNA helicase activity (1 1)
0.072989	GO:0043179	rhythmic excitation (1 1)
0.072989	GO:0043394	proteoglycan binding (1 1)
0.072989	GO:0043395	heparan sulfate proteoglycan binding (1 1)
0.072989	GO:0043546	molybdopterin cofactor binding (1 1)
0.072989	GO:0045063	T-helper 1 cell differentiation (1 1)
0.072989	GO:0045160	myosin I complex (1 1)
0.072989	GO:0045523	interleukin-27 receptor binding (1 1)
0.072989	GO:0045602	negative regulation of endothelial cell differentiation (1 1)
0.072989	GO:0045605	negative regulation of epidermal cell differentiation (1 1)
0.072989	GO:0045606	positive regulation of epidermal cell differentiation (1 1)
0.072989	GO:0045608	negative regulation of auditory receptor cell differentiation (1 1)
0.072989	GO:0045609	positive regulation of auditory receptor cell differentiation (1 1)
0.072989	GO:0045632	negative regulation of mechanoreceptor differentiation (1 1)
0.072989	GO:0045633	positive regulation of mechanoreceptor differentiation (1 1)
0.072989	GO:0045683	negative regulation of epidermis development (1 1)
0.072989	GO:0045684	positive regulation of epidermis development (1 1)
0.072989	GO:0045717	negative regulation of fatty acid biosynthetic process (1 1)
0.072989	GO:0045780	positive regulation of bone resorption (1 1)
0.072989	GO:0045922	negative regulation of fatty acid metabolic process (1 1)
0.072989	GO:0046007	negative regulation of activated T cell proliferation (1 1)
0.072989	GO:0046108	uridine metabolic process (1 1)
0.072989	GO:0046549	retinal cone cell development (1 1)
0.072989	GO:0046653	tetrahydrofolate metabolic process (1 1)
0.072989	GO:0046661	male sex differentiation (1 1)
0.072989	GO:0046877	regulation of saliva secretion (1 1)
0.072989	GO:0046878	positive regulation of saliva secretion (1 1)
0.072989	GO:0046899	nucleoside triphosphate adenylate kinase activity (1 1)
0.072989	GO:0047066	phospholipid-hydroperoxide glutathione peroxidase activity (1 1)
0.072989	GO:0048665	neuron fate specification (1 1)
0.072989	GO:0048820	hair follicle maturation (1 1)
0.072989	GO:0050031	L-pipecolate oxidase activity (1 1)
0.072989	GO:0050038	L-xylulose reductase activity (1 1)
0.072989	GO:0050178	phenylpyruvate tautomerase activity (1 1)
0.072989	GO:0050512	lactosylceramide 4-alpha-galactosyltransferase activity (1 1)
0.072989	GO:0050973	detection of mechanical stimulus during equilibrioception (1 1)
0.072989	GO:0051264	mono-olein transacylation activity (1 1)
0.072989	GO:0051265	diolein transacylation activity (1 1)
0.072989	GO:0051281	positive regulation of release of sequestered calcium ion into cytosol (1 1)
0.072989	GO:0051597	response to methylmercury (1 1)
0.072989	GO:0055078	sodium ion homeostasis (1 1)
0.072989	GO:0060024	rhythmic synaptic transmission (1 1)
0.072989	GO:0060179	male mating behavior (1 1)
0.075188	GO:0003702	RNA polymerase II transcription factor activity (6 41)
0.075188	GO:0043086	negative regulation of catalytic activity (6 41)
0.075188	GO:0051046	regulation of secretion (6 41)
0.077077	GO:0001709	cell fate determination (3 14)
0.077077	GO:0005099	Ras GTPase activator activity (3 14)
0.077077	GO:0006418	tRNA aminoacylation for protein translation (3 14)
0.077077	GO:0007339	binding of sperm to zona pellucida (3 14)
0.077077	GO:0007368	determination of left/right symmetry (3 14)
0.077077	GO:0022411	cellular component disassembly (3 14)
0.077077	GO:0030183	B cell differentiation (3 14)
0.077077	GO:0035036	sperm-egg recognition (3 14)
0.077077	GO:0042401	biogenic amine biosynthetic process (3 14)
0.077077	GO:0043038	amino acid activation (3 14)
0.077077	GO:0043039	tRNA aminoacylation (3 14)
0.077077	GO:0043407	negative regulation of MAP kinase activity (3 14)
0.077077	GO:0050804	regulation of synaptic transmission (3 14)
0.078933	GO:0042127	regulation of cell proliferation (22 219)
0.080076	GO:0006007	glucose catabolic process (5 32)
0.080076	GO:0030182	neuron differentiation (5 32)
0.080315	GO:0007276	gamete generation (11 94)
0.081182	GO:0019752	carboxylic acid metabolic process (21 208)
0.082238	GO:0005681	spliceosome (7 52)
0.082238	GO:0006575	amino acid derivative metabolic process (7 52)
0.082304	GO:0005975	carbohydrate metabolic process (19 185)
0.082353	GO:0043406	positive regulation of MAP kinase activity (4 23)
0.084363	GO:0006082	organic acid metabolic process (21 209)
0.084625	GO:0006281	DNA repair (10 84)
0.087425	GO:0000375	RNA splicing, via transesterification reactions (2 7)
0.087425	GO:0000377	RNA splicing, via transesterification reactions with bulged adenosine as nucleophile (2 7)
0.087425	GO:0000398	nuclear mRNA splicing, via spliceosome (2 7)
0.087425	GO:0004428	inositol or phosphatidylinositol kinase activity (2 7)
0.087425	GO:0004784	superoxide dismutase activity (2 7)
0.087425	GO:0006739	NADP metabolic process (2 7)
0.087425	GO:0006997	nuclear organization and biogenesis (2 7)
0.087425	GO:0007422	peripheral nervous system development (2 7)
0.087425	GO:0008013	beta-catenin binding (2 7)
0.087425	GO:0008589	regulation of smoothened signaling pathway (2 7)
0.087425	GO:0009755	hormone-mediated signaling (2 7)
0.087425	GO:0016721	oxidoreductase activity, acting on superoxide radicals as acceptor (2 7)
0.087425	GO:0019229	regulation of vasoconstriction (2 7)
0.087425	GO:0030878	thyroid gland development (2 7)
0.087425	GO:0031018	endocrine pancreas development (2 7)
0.087425	GO:0042755	eating behavior (2 7)
0.087425	GO:0045120	pronucleus (2 7)
0.087425	GO:0045428	regulation of nitric oxide biosynthetic process (2 7)
0.087425	GO:0051668	localization within membrane (2 7)
0.087425	GO:0060078	regulation of postsynaptic membrane potential (2 7)
0.087425	GO:0060113	inner ear receptor cell differentiation (2 7)
0.088988	GO:0008201	heparin binding (5 33)
0.088988	GO:0009309	amine biosynthetic process (5 33)
0.088988	GO:0016790	thiolester hydrolase activity (5 33)
0.088988	GO:0019320	hexose catabolic process (5 33)
0.088988	GO:0046365	monosaccharide catabolic process (5 33)
0.090353	GO:0051270	regulation of cell motility (6 43)
0.09132	GO:0005328	neurotransmitter:sodium symporter activity (3 15)
0.09132	GO:0007369	gastrulation (3 15)
0.09132	GO:0009988	cell-cell recognition (3 15)
0.09132	GO:0043524	negative regulation of neuron apoptosis (3 15)
0.09132	GO:0046850	regulation of bone remodeling (3 15)
0.09132	GO:0051969	regulation of transmission of nerve impulse (3 15)
0.093383	GO:0001568	blood vessel development (4 24)
0.093383	GO:0005231	excitatory extracellular ligand-gated ion channel activity (4 24)
0.094495	GO:0044262	cellular carbohydrate metabolic process (15 142)
0.095392	GO:0045892	negative regulation of transcription, DNA-dependent (11 97)
0.09839	GO:0043087	regulation of GTPase activity (5 34)
0.09839	GO:0046164	alcohol catabolic process (5 34)
0.098512	GO:0048534	hemopoietic or lymphoid organ development (6 44)
0.098512	GO:0048732	gland development (6 44)
0.10098	GO:0016746	transferase activity, transferring acyl groups (9 76)
0.10331	GO:0015672	monovalent inorganic cation transport (15 144)
0.10492	GO:0043170	macromolecule metabolic process (146 1815)
0.10507	GO:0008066	glutamate receptor activity (4 25)
0.10507	GO:0019829	cation-transporting ATPase activity (4 25)
0.10507	GO:0021700	developmental maturation (4 25)
0.10632	GO:0000003	reproduction (11 99)
0.10632	GO:0009888	tissue development (11 99)
0.10632	GO:0019953	sexual reproduction (11 99)
0.10641	GO:0003712	transcription cofactor activity (8 66)
0.10656	GO:0005326	neurotransmitter transporter activity (3 16)
0.10656	GO:0006584	catecholamine metabolic process (3 16)
0.10656	GO:0008067	metabotropic glutamate, GABA-B-like receptor activity (3 16)
0.10656	GO:0008374	O-acyltransferase activity (3 16)
0.10656	GO:0030100	regulation of endocytosis (3 16)
0.10656	GO:0030426	growth cone (3 16)
0.10656	GO:0030427	site of polarized growth (3 16)
0.10656	GO:0042398	amino acid derivative biosynthetic process (3 16)
0.10827	GO:0008026	ATP-dependent helicase activity (5 35)
0.11109	GO:0000228	nuclear chromosome (2 8)
0.11109	GO:0000315	organellar large ribosomal subunit (2 8)
0.11109	GO:0001759	induction of an organ (2 8)
0.11109	GO:0005355	glucose transmembrane transporter activity (2 8)
0.11109	GO:0005762	mitochondrial large ribosomal subunit (2 8)
0.11109	GO:0005795	Golgi stack (2 8)
0.11109	GO:0006509	membrane protein ectodomain proteolysis (2 8)
0.11109	GO:0006921	cell structure disassembly during apoptosis (2 8)
0.11109	GO:0007040	lysosome organization and biogenesis (2 8)
0.11109	GO:0007200	G-protein signaling, coupled to IP3 second messenger (phospholipase C activating) (2 8)
0.11109	GO:0010092	specification of organ identity (2 8)
0.11109	GO:0014032	neural crest cell development (2 8)
0.11109	GO:0019915	sequestering of lipid (2 8)
0.11109	GO:0021533	cell differentiation in hindbrain (2 8)
0.11109	GO:0021983	pituitary gland development (2 8)
0.11109	GO:0030335	positive regulation of cell migration (2 8)
0.11109	GO:0031128	induction (2 8)
0.11109	GO:0031175	neurite development (2 8)
0.11109	GO:0033619	membrane protein proteolysis (2 8)
0.11109	GO:0042461	photoreceptor cell development (2 8)
0.11109	GO:0042462	eye photoreceptor cell development (2 8)
0.11109	GO:0042490	mechanoreceptor differentiation (2 8)
0.11109	GO:0045104	intermediate filament cytoskeleton organization and biogenesis (2 8)
0.11109	GO:0045168	cell-cell signaling during cell fate commitment (2 8)
0.11109	GO:0046851	negative regulation of bone remodeling (2 8)
0.11109	GO:0048663	neuron fate commitment (2 8)
0.11109	GO:0051899	membrane depolarization (2 8)
0.11577	GO:0045944	positive regulation of transcription from RNA polymerase II promoter (12 112)
0.11595	GO:0040012	regulation of locomotion (6 46)
0.11627	GO:0005737	cytoplasm (111 1364)
0.11739	GO:0001944	vasculature development (4 26)
0.11739	GO:0043523	regulation of neuron apoptosis (4 26)
0.12239	GO:0042802	identical protein binding (15 148)
0.1227	GO:0001569	patterning of blood vessels (3 17)
0.1227	GO:0008227	amine receptor activity (3 17)
0.1227	GO:0008629	induction of apoptosis by intracellular signals (3 17)
0.1227	GO:0018958	phenol metabolic process (3 17)
0.12403	GO:0032989	cellular structure morphogenesis (11 102)
0.12408	GO:0006519	amino acid and derivative metabolic process (13 125)
0.12605	GO:0006066	alcohol metabolic process (14 137)
0.12624	GO:0006732	coenzyme metabolic process (10 91)
0.12729	GO:0008152	metabolic process (219 2801)
0.1294	GO:0031402	sodium ion binding (5 37)
0.12968	GO:0031226	intrinsic to plasma membrane (13 126)
0.13029	GO:0004221	ubiquitin thiolesterase activity (4 27)
0.13296	GO:0048468	cell development (10 92)
0.13326	GO:0032787	monocarboxylic acid metabolic process (12 115)
0.13515	GO:0007283	spermatogenesis (9 81)
0.13515	GO:0048232	male gamete generation (9 81)
0.13616	GO:0000904	cellular morphogenesis during differentiation (2 9)
0.13616	GO:0001656	metanephros development (2 9)
0.13616	GO:0001657	ureteric bud development (2 9)
0.13616	GO:0005657	replication fork (2 9)
0.13616	GO:0005952	cAMP-dependent protein kinase complex (2 9)
0.13616	GO:0006265	DNA topological change (2 9)
0.13616	GO:0006760	folic acid and derivative metabolic process (2 9)
0.13616	GO:0007254	JNK cascade (2 9)
0.13616	GO:0015145	monosaccharide transmembrane transporter activity (2 9)
0.13616	GO:0015149	hexose transmembrane transporter activity (2 9)
0.13616	GO:0031098	stress-activated protein kinase signaling pathway (2 9)
0.13616	GO:0043279	response to alkaloid (2 9)
0.13616	GO:0045103	intermediate filament-based process (2 9)
0.13656	GO:0016747	transferase activity, transferring groups other than amino-acyl groups (8 70)
0.13831	GO:0008270	zinc ion binding (60 714)
0.13967	GO:0016866	intramolecular transferase activity (3 18)
0.13967	GO:0042770	DNA damage response, signal transduction (3 18)
0.14062	GO:0043566	structure-specific DNA binding (5 38)
0.14065	GO:0000080	G1 phase of mitotic cell cycle (1 2)
0.14065	GO:0000098	sulfur amino acid catabolic process (1 2)
0.14065	GO:0000158	protein phosphatase type 2A activity (1 2)
0.14065	GO:0001591	dopamine D2 receptor-like receptor activity (1 2)
0.14065	GO:0001706	endoderm formation (1 2)
0.14065	GO:0001758	retinal dehydrogenase activity (1 2)
0.14065	GO:0001885	endothelial cell development (1 2)
0.14065	GO:0001919	regulation of receptor recycling (1 2)
0.14065	GO:0001939	female pronucleus (1 2)
0.14065	GO:0001940	male pronucleus (1 2)
0.14065	GO:0001954	positive regulation of cell-matrix adhesion (1 2)
0.14065	GO:0002062	chondrocyte differentiation (1 2)
0.14065	GO:0003081	regulation of systemic arterial blood pressure by renin-angiotensin (1 2)
0.14065	GO:0003785	actin monomer binding (1 2)
0.14065	GO:0003835	beta-galactoside alpha-2,6-sialyltransferase activity (1 2)
0.14065	GO:0003841	1-acylglycerol-3-phosphate O-acyltransferase activity (1 2)
0.14065	GO:0004028	3-chloroallyl aldehyde dehydrogenase activity (1 2)
0.14065	GO:0004246	peptidyl-dipeptidase A activity (1 2)
0.14065	GO:0004312	fatty-acid synthase activity (1 2)
0.14065	GO:0004320	oleoyl-[acyl-carrier-protein] hydrolase activity (1 2)
0.14065	GO:0004368	glycerol-3-phosphate dehydrogenase activity (1 2)
0.14065	GO:0004396	hexokinase activity (1 2)
0.14065	GO:0004450	isocitrate dehydrogenase (NADP+) activity (1 2)
0.14065	GO:0004477	methenyltetrahydrofolate cyclohydrolase activity (1 2)
0.14065	GO:0004486	methylenetetrahydrofolate dehydrogenase activity (1 2)
0.14065	GO:0004510	tryptophan 5-monooxygenase activity (1 2)
0.14065	GO:0004615	phosphomannomutase activity (1 2)
0.14065	GO:0004756	selenide, water dikinase activity (1 2)
0.14065	GO:0004765	shikimate kinase activity (1 2)
0.14065	GO:0004831	tyrosine-tRNA ligase activity (1 2)
0.14065	GO:0004850	uridine phosphorylase activity (1 2)
0.14065	GO:0004931	ATP-gated cation channel activity (1 2)
0.14065	GO:0004937	alpha1-adrenergic receptor activity (1 2)
0.14065	GO:0004993	serotonin receptor activity (1 2)
0.14065	GO:0004994	somatostatin receptor activity (1 2)
0.14065	GO:0005113	patched binding (1 2)
0.14065	GO:0005173	stem cell factor receptor binding (1 2)
0.14065	GO:0005232	serotonin-activated cation-selective channel activity (1 2)
0.14065	GO:0005412	glucose:sodium symporter activity (1 2)
0.14065	GO:0005701	polytene chromosome chromocenter (1 2)
0.14065	GO:0005721	centric heterochromatin (1 2)
0.14065	GO:0006000	fructose metabolic process (1 2)
0.14065	GO:0006097	glyoxylate cycle (1 2)
0.14065	GO:0006337	nucleosome disassembly (1 2)
0.14065	GO:0006437	tyrosyl-tRNA aminoacylation (1 2)
0.14065	GO:0006563	L-serine metabolic process (1 2)
0.14065	GO:0006564	L-serine biosynthetic process (1 2)
0.14065	GO:0006587	serotonin biosynthetic process from tryptophan (1 2)
0.14065	GO:0007016	cytoskeletal anchoring (1 2)
0.14065	GO:0007089	traversing start control point of mitotic cell cycle (1 2)
0.14065	GO:0007549	dosage compensation (1 2)
0.14065	GO:0007638	mechanosensory behavior (1 2)
0.14065	GO:0008090	retrograde axon cargo transport (1 2)
0.14065	GO:0008177	succinate dehydrogenase (ubiquinone) activity (1 2)
0.14065	GO:0008216	spermidine metabolic process (1 2)
0.14065	GO:0008241	peptidyl-dipeptidase activity (1 2)
0.14065	GO:0008295	spermidine biosynthetic process (1 2)
0.14065	GO:0008420	CTD phosphatase activity (1 2)
0.14065	GO:0008440	inositol trisphosphate 3-kinase activity (1 2)
0.14065	GO:0009048	dosage compensation, by inactivation of X chromosome (1 2)
0.14065	GO:0009313	oligosaccharide catabolic process (1 2)
0.14065	GO:0009331	glycerol-3-phosphate dehydrogenase complex (1 2)
0.14065	GO:0009405	pathogenesis (1 2)
0.14065	GO:0009886	post-embryonic morphogenesis (1 2)
0.14065	GO:0009896	positive regulation of catabolic process (1 2)
0.14065	GO:0009912	auditory receptor cell fate commitment (1 2)
0.14065	GO:0010039	response to iron ion (1 2)
0.14065	GO:0010281	acyl-ACP thioesterase activity (1 2)
0.14065	GO:0015174	basic amino acid transmembrane transporter activity (1 2)
0.14065	GO:0015349	thyroid hormone transmembrane transporter activity (1 2)
0.14065	GO:0015809	arginine transport (1 2)
0.14065	GO:0015872	dopamine transport (1 2)
0.14065	GO:0015909	long-chain fatty acid transport (1 2)
0.14065	GO:0016297	acyl-[acyl-carrier-protein] hydrolase activity (1 2)
0.14065	GO:0016417	S-acyltransferase activity (1 2)
0.14065	GO:0016533	cyclin-dependent protein kinase 5 activator complex (1 2)
0.14065	GO:0016534	cyclin-dependent protein kinase 5 activator activity (1 2)
0.14065	GO:0016579	protein deubiquitination (1 2)
0.14065	GO:0016635	oxidoreductase activity, acting on the CH-CH group of donors, quinone or related compound as acceptor (1 2)
0.14065	GO:0016670	oxidoreductase activity, acting on sulfur group of donors, oxygen as acceptor (1 2)
0.14065	GO:0016781	phosphotransferase activity, paired acceptors (1 2)
0.14065	GO:0016920	pyroglutamyl-peptidase activity (1 2)
0.14065	GO:0017018	myosin phosphatase activity (1 2)
0.14065	GO:0017040	ceramidase activity (1 2)
0.14065	GO:0017050	D-erythro-sphingosine kinase activity (1 2)
0.14065	GO:0019307	mannose biosynthetic process (1 2)
0.14065	GO:0019433	triacylglycerol catabolic process (1 2)
0.14065	GO:0021515	cell differentiation in spinal cord (1 2)
0.14065	GO:0021543	pallium development (1 2)
0.14065	GO:0021937	Purkinje cell-granule cell precursor cell signaling involved in regulation of granule cell precursor cell proliferation (1 2)
0.14065	GO:0030137	COPI-coated vesicle (1 2)
0.14065	GO:0030146	diuresis (1 2)
0.14065	GO:0030147	natriuresis (1 2)
0.14065	GO:0030235	nitric-oxide synthase regulator activity (1 2)
0.14065	GO:0030274	LIM domain binding (1 2)
0.14065	GO:0030300	regulation of cholesterol absorption (1 2)
0.14065	GO:0030320	cellular monovalent inorganic anion homeostasis (1 2)
0.14065	GO:0030501	positive regulation of bone mineralization (1 2)
0.14065	GO:0030502	negative regulation of bone mineralization (1 2)
0.14065	GO:0030644	cellular chloride ion homeostasis (1 2)
0.14065	GO:0030911	TPR domain binding (1 2)
0.14065	GO:0031177	phosphopantetheine binding (1 2)
0.14065	GO:0031232	extrinsic to external side of plasma membrane (1 2)
0.14065	GO:0031498	chromatin disassembly (1 2)
0.14065	GO:0032134	mispaired DNA binding (1 2)
0.14065	GO:0032137	guanine/thymine mispair binding (1 2)
0.14065	GO:0033057	reproductive behavior in a multicellular organism (1 2)
0.14065	GO:0035021	negative regulation of Rac protein signal transduction (1 2)
0.14065	GO:0035258	steroid hormone receptor binding (1 2)
0.14065	GO:0035259	glucocorticoid receptor binding (1 2)
0.14065	GO:0040036	regulation of fibroblast growth factor receptor signaling pathway (1 2)
0.14065	GO:0042095	interferon-gamma biosynthetic process (1 2)
0.14065	GO:0042427	serotonin biosynthetic process (1 2)
0.14065	GO:0042435	indole derivative biosynthetic process (1 2)
0.14065	GO:0042587	glycogen granule (1 2)
0.14065	GO:0042668	auditory receptor cell fate determination (1 2)
0.14065	GO:0042756	drinking behavior (1 2)
0.14065	GO:0043129	surfactant homeostasis (1 2)
0.14065	GO:0043138	3'-5' DNA helicase activity (1 2)
0.14065	GO:0043267	negative regulation of potassium ion transport (1 2)
0.14065	GO:0043616	keratinocyte proliferation (1 2)
0.14065	GO:0043618	regulation of transcription from RNA polymerase II promoter in response to stress (1 2)
0.14065	GO:0043619	regulation of transcription from RNA polymerase II promoter in response to oxidative stress (1 2)
0.14065	GO:0043620	regulation of transcription in response to stress (1 2)
0.14065	GO:0044269	glycerol ether catabolic process (1 2)
0.14065	GO:0044273	sulfur compound catabolic process (1 2)
0.14065	GO:0045111	intermediate filament cytoskeleton (1 2)
0.14065	GO:0045649	regulation of macrophage differentiation (1 2)
0.14065	GO:0045651	positive regulation of macrophage differentiation (1 2)
0.14065	GO:0045732	positive regulation of protein catabolic process (1 2)
0.14065	GO:0045833	negative regulation of lipid metabolic process (1 2)
0.14065	GO:0045879	negative regulation of smoothened signaling pathway (1 2)
0.14065	GO:0046131	pyrimidine ribonucleoside metabolic process (1 2)
0.14065	GO:0046219	indolalkylamine biosynthetic process (1 2)
0.14065	GO:0046461	neutral lipid catabolic process (1 2)
0.14065	GO:0046464	acylglycerol catabolic process (1 2)
0.14065	GO:0046503	glycerolipid catabolic process (1 2)
0.14065	GO:0046532	regulation of photoreceptor cell differentiation (1 2)
0.14065	GO:0046533	negative regulation of photoreceptor cell differentiation (1 2)
0.14065	GO:0046920	alpha(1,3)-fucosyltransferase activity (1 2)
0.14065	GO:0048147	negative regulation of fibroblast proliferation (1 2)
0.14065	GO:0048240	sperm capacitation (1 2)
0.14065	GO:0048645	organ formation (1 2)
0.14065	GO:0048676	axon extension involved in development (1 2)
0.14065	GO:0048875	chemical homeostasis within a tissue (1 2)
0.14065	GO:0050509	N-acetylglucosaminyl-proteoglycan 4-beta-glucuronosyltransferase activity (1 2)
0.14065	GO:0050517	inositol hexakisphosphate kinase activity (1 2)
0.14065	GO:0050858	negative regulation of antigen receptor-mediated signaling pathway (1 2)
0.14065	GO:0050860	negative regulation of T cell receptor signaling pathway (1 2)
0.14065	GO:0051055	negative regulation of lipid biosynthetic process (1 2)
0.14065	GO:0051279	regulation of release of sequestered calcium ion into cytosol (1 2)
0.14065	GO:0051318	G1 phase (1 2)
0.14065	GO:0051580	regulation of neurotransmitter uptake (1 2)
0.14065	GO:0051583	dopamine uptake (1 2)
0.14065	GO:0051584	regulation of dopamine uptake (1 2)
0.14065	GO:0051766	inositol trisphosphate kinase activity (1 2)
0.14065	GO:0051934	catecholamine uptake during transmission of nerve impulse (1 2)
0.14065	GO:0051937	catecholamine transport (1 2)
0.14065	GO:0051940	regulation of catecholamine uptake during transmission of nerve impulse (1 2)
0.14065	GO:0051967	negative regulation of synaptic transmission, glutamatergic (1 2)
0.14065	GO:0055064	chloride ion homeostasis (1 2)
0.14065	GO:0055083	monovalent inorganic anion homeostasis (1 2)
0.14065	GO:0060053	neurofilament cytoskeleton (1 2)
0.14065	GO:0060120	inner ear receptor cell fate commitment (1 2)
0.14376	GO:0005802	trans-Golgi network (4 28)
0.14376	GO:0006096	glycolysis (4 28)
0.15031	GO:0006520	amino acid metabolic process (9 83)
0.1521	GO:0005887	integral to plasma membrane (12 118)
0.15224	GO:0000785	chromatin (5 39)
0.15224	GO:0008238	exopeptidase activity (5 39)
0.15224	GO:0009416	response to light stimulus (5 39)
0.15224	GO:0019897	extrinsic to plasma membrane (5 39)
0.15224	GO:0044271	nitrogen compound biosynthetic process (5 39)
0.15459	GO:0009308	amine metabolic process (15 154)
0.15489	GO:0016568	chromatin modification (7 61)
0.15504	GO:0004386	helicase activity (6 50)
0.15504	GO:0019898	extrinsic to membrane (6 50)
0.15504	GO:0030247	polysaccharide binding (6 50)
0.15736	GO:0008138	protein tyrosine/serine/threonine phosphatase activity (3 19)
0.15736	GO:0016459	myosin complex (3 19)
0.15736	GO:0031644	regulation of neurological process (3 19)
0.15736	GO:0045664	regulation of neuron differentiation (3 19)
0.15773	GO:0004843	ubiquitin-specific protease activity (4 29)
0.15773	GO:0009145	purine nucleoside triphosphate biosynthetic process (4 29)
0.15773	GO:0009201	ribonucleoside triphosphate biosynthetic process (4 29)
0.15773	GO:0009206	purine ribonucleoside triphosphate biosynthetic process (4 29)
0.15773	GO:0016331	morphogenesis of embryonic epithelium (4 29)
0.15773	GO:0030155	regulation of cell adhesion (4 29)
0.16026	GO:0045934	negative regulation of nucleobase, nucleoside, nucleotide and nucleic acid metabolic process (14 143)
0.16231	GO:0003678	DNA helicase activity (2 10)
0.16231	GO:0005351	sugar:hydrogen ion symporter activity (2 10)
0.16231	GO:0005720	nuclear heterochromatin (2 10)
0.16231	GO:0007033	vacuole organization and biogenesis (2 10)
0.16231	GO:0019825	oxygen binding (2 10)
0.16231	GO:0030317	sperm motility (2 10)
0.16231	GO:0035115	embryonic forelimb morphogenesis (2 10)
0.16231	GO:0035136	forelimb morphogenesis (2 10)
0.16231	GO:0035137	hindlimb morphogenesis (2 10)
0.16231	GO:0040017	positive regulation of locomotion (2 10)
0.16231	GO:0045665	negative regulation of neuron differentiation (2 10)
0.16231	GO:0045670	regulation of osteoclast differentiation (2 10)
0.16231	GO:0050909	sensory perception of taste (2 10)
0.16231	GO:0051048	negative regulation of secretion (2 10)
0.16231	GO:0051272	positive regulation of cell motility (2 10)
0.16231	GO:0051641	cellular localization (2 10)
0.16345	GO:0006950	response to stress (34 391)
0.16425	GO:0009260	ribonucleotide biosynthetic process (5 40)
0.16437	GO:0008509	anion transmembrane transporter activity (7 62)
0.16562	GO:0040007	growth (6 51)
0.17051	GO:0015698	inorganic anion transport (8 74)
0.17219	GO:0006836	neurotransmitter transport (4 30)
0.17219	GO:0007409	axonogenesis (4 30)
0.17219	GO:0009142	nucleoside triphosphate biosynthetic process (4 30)
0.17219	GO:0009199	ribonucleoside triphosphate metabolic process (4 30)
0.17219	GO:0009205	purine ribonucleoside triphosphate metabolic process (4 30)
0.17219	GO:0019783	small conjugating protein-specific protease activity (4 30)
0.17523	GO:0043228	non-membrane-bound organelle (38 445)
0.17523	GO:0043232	intracellular non-membrane-bound organelle (38 445)
0.17569	GO:0007584	response to nutrient (3 20)
0.17649	GO:0009986	cell surface (6 52)
0.17662	GO:0005625	soluble fraction (5 41)
0.17662	GO:0009259	ribonucleotide metabolic process (5 41)
0.17736	GO:0000074	regulation of progression through cell cycle (16 170)
0.17955	GO:0016564	transcription repressor activity (8 75)
0.18215	GO:0015075	ion transmembrane transporter activity (28 320)
0.18331	GO:0051726	regulation of cell cycle (16 171)
0.18708	GO:0009144	purine nucleoside triphosphate metabolic process (4 31)
0.18708	GO:0045597	positive regulation of cell differentiation (4 31)
0.18765	GO:0001871	pattern binding (6 53)
0.18925	GO:0005097	Rab GTPase activator activity (2 11)
0.18925	GO:0008553	hydrogen-exporting ATPase activity, phosphorylative mechanism (2 11)
0.18925	GO:0008637	apoptotic mitochondrial changes (2 11)
0.18925	GO:0010001	glial cell differentiation (2 11)
0.18925	GO:0010003	gastrulation (sensu Mammalia) (2 11)
0.18925	GO:0015103	inorganic anion transmembrane transporter activity (2 11)
0.18925	GO:0030278	regulation of ossification (2 11)
0.18925	GO:0031901	early endosome membrane (2 11)
0.18925	GO:0032313	regulation of Rab GTPase activity (2 11)
0.18925	GO:0048015	phosphoinositide-mediated signaling (2 11)
0.18932	GO:0044275	cellular carbohydrate catabolic process (5 42)
0.19313	GO:0016563	transcription activator activity (10 100)
0.19372	GO:0016044	membrane organization and biogenesis (11 112)
0.19429	GO:0051336	regulation of hydrolase activity (7 65)
0.19458	GO:0003006	reproductive developmental process (3 21)
0.19458	GO:0048469	cell maturation (3 21)
0.19458	GO:0051241	negative regulation of multicellular organismal process (3 21)
0.20235	GO:0016052	carbohydrate catabolic process (5 43)
0.20237	GO:0015629	actin cytoskeleton (4 32)
0.20237	GO:0015992	proton transport (4 32)
0.20339	GO:0000012	single strand break repair (1 3)
0.20339	GO:0000104	succinate dehydrogenase activity (1 3)
0.20339	GO:0000320	re-entry into mitotic cell cycle (1 3)
0.20339	GO:0000578	embryonic axis specification (1 3)
0.20339	GO:0001580	detection of chemical stimulus during sensory perception of bitter taste (1 3)
0.20339	GO:0001603	vasopressin-like receptor activity (1 3)
0.20339	GO:0001757	somite specification (1 3)
0.20339	GO:0001844	protein insertion into mitochondrial membrane during induction of apoptosis (1 3)
0.20339	GO:0001948	glycoprotein binding (1 3)
0.20339	GO:0001994	norepinephrine-epinephrine vasoconstriction involved in regulation of systemic arterial blood pressure (1 3)
0.20339	GO:0002244	hemopoietic progenitor cell differentiation (1 3)
0.20339	GO:0002293	alpha-beta T cell differentiation during immune response (1 3)
0.20339	GO:0002294	CD4-positive, alpha-beta T cell differentiation during immune response (1 3)
0.20339	GO:0002566	somatic diversification of immune receptors via somatic mutation (1 3)
0.20339	GO:0003014	renal system process (1 3)
0.20339	GO:0003917	DNA topoisomerase type I activity (1 3)
0.20339	GO:0003953	NAD+ nucleosidase activity (1 3)
0.20339	GO:0004082	bisphosphoglycerate mutase activity (1 3)
0.20339	GO:0004083	bisphosphoglycerate phosphatase activity (1 3)
0.20339	GO:0004111	creatine kinase activity (1 3)
0.20339	GO:0004274	dipeptidyl-peptidase IV activity (1 3)
0.20339	GO:0004287	prolyl oligopeptidase activity (1 3)
0.20339	GO:0004619	phosphoglycerate mutase activity (1 3)
0.20339	GO:0004692	cGMP-dependent protein kinase activity (1 3)
0.20339	GO:0004727	prenylated protein tyrosine phosphatase activity (1 3)
0.20339	GO:0004861	cyclin-dependent protein kinase inhibitor activity (1 3)
0.20339	GO:0004995	tachykinin receptor activity (1 3)
0.20339	GO:0005000	vasopressin receptor activity (1 3)
0.20339	GO:0005100	Rho GTPase activator activity (1 3)
0.20339	GO:0005160	transforming growth factor beta receptor binding (1 3)
0.20339	GO:0005385	zinc ion transmembrane transporter activity (1 3)
0.20339	GO:0005859	muscle myosin complex (1 3)
0.20339	GO:0005863	striated muscle thick filament (1 3)
0.20339	GO:0005883	neurofilament (1 3)
0.20339	GO:0005932	basal body (1 3)
0.20339	GO:0006072	glycerol-3-phosphate metabolic process (1 3)
0.20339	GO:0006596	polyamine biosynthetic process (1 3)
0.20339	GO:0006689	ganglioside catabolic process (1 3)
0.20339	GO:0006884	regulation of cell volume (1 3)
0.20339	GO:0006906	vesicle fusion (1 3)
0.20339	GO:0006914	autophagy (1 3)
0.20339	GO:0007195	dopamine receptor, adenylate cyclase inhibiting pathway (1 3)
0.20339	GO:0007217	tachykinin signaling pathway (1 3)
0.20339	GO:0007341	penetration of zona pellucida (1 3)
0.20339	GO:0007412	axon target recognition (1 3)
0.20339	GO:0008585	female gonad development (1 3)
0.20339	GO:0008593	regulation of Notch signaling pathway (1 3)
0.20339	GO:0008595	determination of anterior/posterior axis, embryo (1 3)
0.20339	GO:0008631	induction of apoptosis by oxidative stress (1 3)
0.20339	GO:0009268	response to pH (1 3)
0.20339	GO:0009950	dorsal/ventral axis specification (1 3)
0.20339	GO:0010369	chromocenter (1 3)
0.20339	GO:0014821	phasic smooth muscle contraction (1 3)
0.20339	GO:0015012	heparan sulfate proteoglycan biosynthetic process (1 3)
0.20339	GO:0015802	basic amino acid transport (1 3)
0.20339	GO:0016211	ammonia ligase activity (1 3)
0.20339	GO:0016303	1-phosphatidylinositol-3-kinase activity (1 3)
0.20339	GO:0016446	somatic hypermutation of immunoglobulin genes (1 3)
0.20339	GO:0016460	myosin II complex (1 3)
0.20339	GO:0016514	SWI/SNF complex (1 3)
0.20339	GO:0016647	oxidoreductase activity, acting on the CH-NH group of donors, oxygen as acceptor (1 3)
0.20339	GO:0016841	ammonia-lyase activity (1 3)
0.20339	GO:0016880	acid-ammonia (or amide) ligase activity (1 3)
0.20339	GO:0016978	lipoate-protein ligase B activity (1 3)
0.20339	GO:0017069	snRNA binding (1 3)
0.20339	GO:0019238	cyclohydrolase activity (1 3)
0.20339	GO:0019377	glycolipid catabolic process (1 3)
0.20339	GO:0022600	digestive system process (1 3)
0.20339	GO:0030130	clathrin coat of trans-Golgi network vesicle (1 3)
0.20339	GO:0030151	molybdenum ion binding (1 3)
0.20339	GO:0030201	heparan sulfate proteoglycan metabolic process (1 3)
0.20339	GO:0030330	DNA damage response, signal transduction by p53 class mediator (1 3)
0.20339	GO:0030431	sleep (1 3)
0.20339	GO:0030432	peristalsis (1 3)
0.20339	GO:0030532	small nuclear ribonucleoprotein complex (1 3)
0.20339	GO:0030800	negative regulation of cyclic nucleotide metabolic process (1 3)
0.20339	GO:0030803	negative regulation of cyclic nucleotide biosynthetic process (1 3)
0.20339	GO:0030809	negative regulation of nucleotide biosynthetic process (1 3)
0.20339	GO:0030815	negative regulation of cAMP metabolic process (1 3)
0.20339	GO:0030817	regulation of cAMP biosynthetic process (1 3)
0.20339	GO:0030818	negative regulation of cAMP biosynthetic process (1 3)
0.20339	GO:0031047	RNA-mediated gene silencing (1 3)
0.20339	GO:0031133	regulation of axon diameter (1 3)
0.20339	GO:0031503	protein complex localization (1 3)
0.20339	GO:0031536	positive regulation of exit from mitosis (1 3)
0.20339	GO:0031623	receptor internalization (1 3)
0.20339	GO:0032300	mismatch repair complex (1 3)
0.20339	GO:0032982	myosin filament (1 3)
0.20339	GO:0035004	phosphoinositide 3-kinase activity (1 3)
0.20339	GO:0035014	phosphoinositide 3-kinase regulator activity (1 3)
0.20339	GO:0035035	histone acetyltransferase binding (1 3)
0.20339	GO:0040011	locomotion (1 3)
0.20339	GO:0040016	embryonic cleavage (1 3)
0.20339	GO:0040034	regulation of development, heterochronic (1 3)
0.20339	GO:0042093	T-helper cell differentiation (1 3)
0.20339	GO:0043047	single-stranded telomeric DNA binding (1 3)
0.20339	GO:0043547	positive regulation of GTPase activity (1 3)
0.20339	GO:0045110	intermediate filament bundle assembly (1 3)
0.20339	GO:0045601	regulation of endothelial cell differentiation (1 3)
0.20339	GO:0045778	positive regulation of ossification (1 3)
0.20339	GO:0045779	negative regulation of bone resorption (1 3)
0.20339	GO:0045907	positive regulation of vasoconstriction (1 3)
0.20339	GO:0045910	negative regulation of DNA recombination (1 3)
0.20339	GO:0046460	neutral lipid biosynthetic process (1 3)
0.20339	GO:0046463	acylglycerol biosynthetic process (1 3)
0.20339	GO:0046479	glycosphingolipid catabolic process (1 3)
0.20339	GO:0046487	glyoxylate metabolic process (1 3)
0.20339	GO:0046498	S-adenosylhomocysteine metabolic process (1 3)
0.20339	GO:0046703	natural killer cell lectin-like receptor binding (1 3)
0.20339	GO:0048041	focal adhesion formation (1 3)
0.20339	GO:0048146	positive regulation of fibroblast proliferation (1 3)
0.20339	GO:0048148	behavioral response to cocaine (1 3)
0.20339	GO:0048505	regulation of timing of cell differentiation (1 3)
0.20339	GO:0048675	axon extension (1 3)
0.20339	GO:0048709	oligodendrocyte differentiation (1 3)
0.20339	GO:0050501	hyaluronan synthase activity (1 3)
0.20339	GO:0050508	glucuronosyl-N-acetylglucosaminyl-proteoglycan 4-alpha-N-acetylglucosaminyltransferase activity (1 3)
0.20339	GO:0050709	negative regulation of protein secretion (1 3)
0.20339	GO:0050710	negative regulation of cytokine secretion (1 3)
0.20339	GO:0050805	negative regulation of synaptic transmission (1 3)
0.20339	GO:0050869	negative regulation of B cell activation (1 3)
0.20339	GO:0050892	intestinal absorption (1 3)
0.20339	GO:0051204	protein insertion into mitochondrial membrane (1 3)
0.20339	GO:0051298	centrosome duplication (1 3)
0.20339	GO:0051970	negative regulation of transmission of nerve impulse (1 3)
0.20472	GO:0000902	cell morphogenesis (7 66)
0.20472	GO:0045786	negative regulation of progression through cell cycle (7 66)
0.20767	GO:0007155	cell adhesion (24 275)
0.20767	GO:0022610	biological adhesion (24 275)
0.20945	GO:0016757	transferase activity, transferring glycosyl groups (11 114)
0.2098	GO:0043066	negative regulation of apoptosis (10 102)
0.2098	GO:0043069	negative regulation of programmed cell death (10 102)
0.21254	GO:0016773	phosphotransferase activity, alcohol group as acceptor (27 314)
0.21394	GO:0007015	actin filament organization (3 22)
0.21394	GO:0016323	basolateral plasma membrane (3 22)
0.21535	GO:0006897	endocytosis (7 67)
0.21672	GO:0001702	gastrulation with mouth forming second (2 12)
0.21672	GO:0001974	blood vessel remodeling (2 12)
0.21672	GO:0006801	superoxide metabolic process (2 12)
0.21672	GO:0015144	carbohydrate transmembrane transporter activity (2 12)
0.21672	GO:0015296	anion:cation symporter activity (2 12)
0.21672	GO:0016585	chromatin remodeling complex (2 12)
0.21672	GO:0019319	hexose biosynthetic process (2 12)
0.21672	GO:0030178	negative regulation of Wnt receptor signaling pathway (2 12)
0.21672	GO:0030218	erythrocyte differentiation (2 12)
0.21672	GO:0045638	negative regulation of myeloid cell differentiation (2 12)
0.21672	GO:0046928	regulation of neurotransmitter secretion (2 12)
0.21672	GO:0048276	gastrulation (sensu Vertebrata) (2 12)
0.21672	GO:0051119	sugar transmembrane transporter activity (2 12)
0.21708	GO:0006807	nitrogen compound metabolic process (15 164)
0.21801	GO:0030534	adult behavior (4 33)
0.22264	GO:0009314	response to radiation (6 56)
0.22391	GO:0016874	ligase activity (12 128)
0.22618	GO:0006725	aromatic compound metabolic process (7 68)
0.22618	GO:0008415	acyltransferase activity (7 68)
0.22618	GO:0046649	lymphocyte activation (7 68)
0.22864	GO:0008324	cation transmembrane transporter activity (21 241)
0.22923	GO:0005539	glycosaminoglycan binding (5 45)
0.22923	GO:0009108	coenzyme biosynthetic process (5 45)
0.23006	GO:0006812	cation transport (19 216)
0.23367	GO:0006084	acetyl-CoA metabolic process (3 23)
0.23367	GO:0008037	cell recognition (3 23)
0.23367	GO:0008344	adult locomotory behavior (3 23)
0.23367	GO:0016407	acetyltransferase activity (3 23)
0.23396	GO:0006633	fatty acid biosynthetic process (4 34)
0.23396	GO:0006818	hydrogen transport (4 34)
0.23396	GO:0009141	nucleoside triphosphate metabolic process (4 34)
0.23719	GO:0010324	membrane invagination (7 69)
0.23778	GO:0006631	fatty acid metabolic process (8 81)
0.24305	GO:0030030	cell projection organization and biogenesis (5 46)
0.2445	GO:0003705	RNA polymerase II transcription factor activity, enhancer binding (2 13)
0.2445	GO:0006289	nucleotide-excision repair (2 13)
0.2445	GO:0014070	response to organic cyclic substance (2 13)
0.2445	GO:0016641	oxidoreductase activity, acting on the CH-NH2 group of donors, oxygen as acceptor (2 13)
0.2445	GO:0016831	carboxy-lyase activity (2 13)
0.2445	GO:0019233	sensory perception of pain (2 13)
0.2445	GO:0045785	positive regulation of cell adhesion (2 13)
0.2445	GO:0046165	alcohol biosynthetic process (2 13)
0.2445	GO:0046364	monosaccharide biosynthetic process (2 13)
0.24479	GO:0042995	cell projection (15 168)
0.2448	GO:0051186	cofactor metabolic process (10 106)
0.24707	GO:0030594	neurotransmitter receptor activity (6 58)
0.24837	GO:0008380	RNA splicing (7 70)
0.25018	GO:0000226	microtubule cytoskeleton organization and biogenesis (4 35)
0.25018	GO:0009152	purine ribonucleotide biosynthetic process (4 35)
0.25018	GO:0012506	vesicle membrane (4 35)
0.25018	GO:0015837	amine transport (4 35)
0.25018	GO:0030098	lymphocyte differentiation (4 35)
0.25372	GO:0001501	skeletal development (3 24)
0.25372	GO:0001822	kidney development (3 24)
0.25372	GO:0007126	meiosis (3 24)
0.25372	GO:0008188	neuropeptide receptor activity (3 24)
0.25372	GO:0042923	neuropeptide binding (3 24)
0.25596	GO:0016481	negative regulation of transcription (12 132)
0.2564	GO:0032559	adenyl ribonucleotide binding (47 583)
0.2568	GO:0005524	ATP binding (46 570)
0.25914	GO:0031324	negative regulation of cellular metabolic process (15 170)
0.26154	GO:0000018	regulation of DNA recombination (1 4)
0.26154	GO:0000038	very-long-chain fatty acid metabolic process (1 4)
0.26154	GO:0000070	mitotic sister chromatid segregation (1 4)
0.26154	GO:0000819	sister chromatid segregation (1 4)
0.26154	GO:0001504	neurotransmitter uptake (1 4)
0.26154	GO:0001515	opioid peptide activity (1 4)
0.26154	GO:0001727	lipid kinase activity (1 4)
0.26154	GO:0001931	uropod (1 4)
0.26154	GO:0001958	endochondral ossification (1 4)
0.26154	GO:0002052	positive regulation of neuroblast proliferation (1 4)
0.26154	GO:0002204	somatic recombination of immunoglobulin genes during immune response (1 4)
0.26154	GO:0002208	somatic diversification of immunoglobulins during immune response (1 4)
0.26154	GO:0002263	cell activation during immune response (1 4)
0.26154	GO:0002285	lymphocyte activation during immune response (1 4)
0.26154	GO:0002286	T cell activation during immune response (1 4)
0.26154	GO:0002292	T cell differentiation during immune response (1 4)
0.26154	GO:0002366	leukocyte activation during immune response (1 4)
0.26154	GO:0004017	adenylate kinase activity (1 4)
0.26154	GO:0004095	carnitine O-palmitoyltransferase activity (1 4)
0.26154	GO:0004563	beta-N-acetylhexosaminidase activity (1 4)
0.26154	GO:0004749	ribose phosphate diphosphokinase activity (1 4)
0.26154	GO:0004936	alpha-adrenergic receptor activity (1 4)
0.26154	GO:0004952	dopamine receptor activity (1 4)
0.26154	GO:0005381	iron ion transmembrane transporter activity (1 4)
0.26154	GO:0005811	lipid particle (1 4)
0.26154	GO:0005942	phosphoinositide 3-kinase complex (1 4)
0.26154	GO:0006071	glycerol metabolic process (1 4)
0.26154	GO:0006085	acetyl-CoA biosynthetic process (1 4)
0.26154	GO:0006098	pentose-phosphate shunt (1 4)
0.26154	GO:0006213	pyrimidine nucleoside metabolic process (1 4)
0.26154	GO:0006740	NADPH regeneration (1 4)
0.26154	GO:0006829	zinc ion transport (1 4)
0.26154	GO:0007250	activation of NF-kappaB-inducing kinase (1 4)
0.26154	GO:0007435	salivary gland morphogenesis (1 4)
0.26154	GO:0007589	fluid secretion (1 4)
0.26154	GO:0008215	spermine metabolic process (1 4)
0.26154	GO:0008271	secondary active sulfate transmembrane transporter activity (1 4)
0.26154	GO:0008340	determination of adult life span (1 4)
0.26154	GO:0008508	bile acid:sodium symporter activity (1 4)
0.26154	GO:0008625	induction of apoptosis via death domain receptors (1 4)
0.26154	GO:0008907	integrase activity (1 4)
0.26154	GO:0009396	folic acid and derivative biosynthetic process (1 4)
0.26154	GO:0010002	cardioblast differentiation (1 4)
0.26154	GO:0012505	endomembrane system (1 4)
0.26154	GO:0015071	protein phosphatase type 2C activity (1 4)
0.26154	GO:0015074	DNA integration (1 4)
0.26154	GO:0015116	sulfate transmembrane transporter activity (1 4)
0.26154	GO:0015125	bile acid transmembrane transporter activity (1 4)
0.26154	GO:0015804	neutral amino acid transport (1 4)
0.26154	GO:0015908	fatty acid transport (1 4)
0.26154	GO:0016278	lysine N-methyltransferase activity (1 4)
0.26154	GO:0016279	protein-lysine N-methyltransferase activity (1 4)
0.26154	GO:0016416	O-palmitoyltransferase activity (1 4)
0.26154	GO:0016628	oxidoreductase activity, acting on the CH-CH group of donors, NAD or NADP as acceptor (1 4)
0.26154	GO:0016812	hydrolase activity, acting on carbon-nitrogen (but not peptide) bonds, in cyclic amides (1 4)
0.26154	GO:0016862	intramolecular oxidoreductase activity, interconverting keto- and enol-groups (1 4)
0.26154	GO:0016979	lipoate-protein ligase activity (1 4)
0.26154	GO:0018024	histone-lysine N-methyltransferase activity (1 4)
0.26154	GO:0019321	pentose metabolic process (1 4)
0.26154	GO:0019751	polyol metabolic process (1 4)
0.26154	GO:0022612	gland morphogenesis (1 4)
0.26154	GO:0030002	cellular anion homeostasis (1 4)
0.26154	GO:0030149	sphingolipid catabolic process (1 4)
0.26154	GO:0030676	Rac guanyl-nucleotide exchange factor activity (1 4)
0.26154	GO:0030802	regulation of cyclic nucleotide biosynthetic process (1 4)
0.26154	GO:0030808	regulation of nucleotide biosynthetic process (1 4)
0.26154	GO:0031102	neurite regeneration (1 4)
0.26154	GO:0031103	axon regeneration (1 4)
0.26154	GO:0035094	response to nicotine (1 4)
0.26154	GO:0035095	behavioral response to nicotine (1 4)
0.26154	GO:0042053	regulation of dopamine metabolic process (1 4)
0.26154	GO:0042069	regulation of catecholamine metabolic process (1 4)
0.26154	GO:0042088	T-helper 1 type immune response (1 4)
0.26154	GO:0042415	norepinephrine metabolic process (1 4)
0.26154	GO:0042428	serotonin metabolic process (1 4)
0.26154	GO:0042474	middle ear morphogenesis (1 4)
0.26154	GO:0043029	T cell homeostasis (1 4)
0.26154	GO:0043198	dendritic shaft (1 4)
0.26154	GO:0043266	regulation of potassium ion transport (1 4)
0.26154	GO:0043271	negative regulation of ion transport (1 4)
0.26154	GO:0043353	enucleate erythrocyte differentiation (1 4)
0.26154	GO:0044403	symbiosis, encompassing mutualism through parasitism (1 4)
0.26154	GO:0044419	interspecies interaction between organisms (1 4)
0.26154	GO:0045017	glycerolipid biosynthetic process (1 4)
0.26154	GO:0045190	isotype switching (1 4)
0.26154	GO:0045414	regulation of interleukin-8 biosynthetic process (1 4)
0.26154	GO:0045416	positive regulation of interleukin-8 biosynthetic process (1 4)
0.26154	GO:0045669	positive regulation of osteoblast differentiation (1 4)
0.26154	GO:0045742	positive regulation of epidermal growth factor receptor signaling pathway (1 4)
0.26154	GO:0045745	positive regulation of G-protein coupled receptor protein signaling pathway (1 4)
0.26154	GO:0045806	negative regulation of endocytosis (1 4)
0.26154	GO:0045822	negative regulation of heart contraction (1 4)
0.26154	GO:0046504	glycerol ether biosynthetic process (1 4)
0.26154	GO:0046890	regulation of lipid biosynthetic process (1 4)
0.26154	GO:0046912	transferase activity, transferring acyl groups, acyl groups converted into alkyl on transfer (1 4)
0.26154	GO:0048103	somatic stem cell division (1 4)
0.26154	GO:0050785	advanced glycation end-product receptor activity (1 4)
0.26154	GO:0050854	regulation of antigen receptor-mediated signaling pathway (1 4)
0.26154	GO:0050856	regulation of T cell receptor signaling pathway (1 4)
0.26154	GO:0050907	detection of chemical stimulus during sensory perception (1 4)
0.26154	GO:0050912	detection of chemical stimulus during sensory perception of taste (1 4)
0.26154	GO:0051482	elevation of cytosolic calcium ion concentration during G-protein signaling, coupled to IP3 second messenger (phospholipase C activating) (1 4)
0.26154	GO:0055081	anion homeostasis (1 4)
0.26662	GO:0001764	neuron migration (4 36)
0.26662	GO:0009150	purine ribonucleotide metabolic process (4 36)
0.26885	GO:0016301	kinase activity (30 364)
0.26906	GO:0008234	cysteine-type peptidase activity (8 84)
0.27129	GO:0007517	muscle development (5 48)
0.27129	GO:0042625	ATPase activity, coupled to transmembrane movement of ions (5 48)
0.27129	GO:0051094	positive regulation of developmental process (5 48)
0.27222	GO:0042165	neurotransmitter binding (6 60)
0.27235	GO:0016310	phosphorylation (24 287)
0.2724	GO:0004114	3',5'-cyclic-nucleotide phosphodiesterase activity (2 14)
0.2724	GO:0005178	integrin binding (2 14)
0.2724	GO:0005343	organic acid:sodium symporter activity (2 14)
0.2724	GO:0006769	nicotinamide metabolic process (2 14)
0.2724	GO:0015758	glucose transport (2 14)
0.2724	GO:0016458	gene silencing (2 14)
0.2724	GO:0016638	oxidoreductase activity, acting on the CH-NH2 group of donors (2 14)
0.2724	GO:0019362	pyridine nucleotide metabolic process (2 14)
0.2724	GO:0030879	mammary gland development (2 14)
0.2724	GO:0042552	myelination (2 14)
0.27398	GO:0015171	amino acid transmembrane transporter activity (3 25)
0.27617	GO:0009628	response to abiotic stimulus (9 97)
0.27617	GO:0016071	mRNA metabolic process (9 97)
0.28326	GO:0004725	protein tyrosine phosphatase activity (4 37)
0.28326	GO:0030424	axon (4 37)
0.28326	GO:0032990	cell part morphogenesis (4 37)
0.28326	GO:0048812	neurite morphogenesis (4 37)
0.28326	GO:0048858	cell projection morphogenesis (4 37)
0.28567	GO:0008194	UDP-glycosyltransferase activity (5 49)
0.28966	GO:0006793	phosphorus metabolic process (28 342)
0.28966	GO:0006796	phosphate metabolic process (28 342)
0.29044	GO:0044446	intracellular organelle part (103 1337)
0.29053	GO:0006397	mRNA processing (8 86)
0.29441	GO:0044454	nuclear chromosome part (3 26)
0.29537	GO:0000267	cell fraction (23 278)
0.2963	GO:0048037	cofactor binding (9 99)
0.29965	GO:0022891	substrate-specific transmembrane transporter activity (30 370)
0.30004	GO:0005230	extracellular ligand-gated ion channel activity (4 38)
0.30004	GO:0010033	response to organic substance (4 38)
0.30018	GO:0015078	hydrogen ion transmembrane transporter activity (5 50)
0.30026	GO:0003746	translation elongation factor activity (2 15)
0.30026	GO:0004112	cyclic-nucleotide phosphodiesterase activity (2 15)
0.30026	GO:0007223	Wnt receptor signaling pathway, calcium modulating pathway (2 15)
0.30026	GO:0007272	ensheathment of neurons (2 15)
0.30026	GO:0008366	axon ensheathment (2 15)
0.30026	GO:0008645	hexose transport (2 15)
0.30026	GO:0015749	monosaccharide transport (2 15)
0.30026	GO:0016645	oxidoreductase activity, acting on the CH-NH group of donors (2 15)
0.30026	GO:0044242	cellular lipid catabolic process (2 15)
0.30026	GO:0046883	regulation of hormone secretion (2 15)
0.30026	GO:0048771	tissue remodeling (2 15)
0.30026	GO:0051051	negative regulation of transport (2 15)
0.30026	GO:0051052	regulation of DNA metabolic process (2 15)
0.30081	GO:0042981	regulation of apoptosis (20 240)
0.30168	GO:0044422	organelle part (103 1341)
0.3039	GO:0007010	cytoskeleton organization and biogenesis (15 176)
0.30638	GO:0007243	protein kinase cascade (7 75)
0.30734	GO:0043067	regulation of programmed cell death (20 241)
0.31217	GO:0030554	adenyl nucleotide binding (48 610)
0.31481	GO:0006979	response to oxidative stress (5 51)
0.31481	GO:0015077	monovalent inorganic cation transmembrane transporter activity (5 51)
0.31481	GO:0016810	hydrolase activity, acting on carbon-nitrogen (but not peptide) bonds (5 51)
0.31493	GO:0030031	cell projection biogenesis (3 27)
0.31493	GO:0032318	regulation of Ras GTPase activity (3 27)
0.31493	GO:0035023	regulation of Rho protein signal transduction (3 27)
0.31493	GO:0042391	regulation of membrane potential (3 27)
0.31546	GO:0000163	protein phosphatase type 1 activity (1 5)
0.31546	GO:0000307	cyclin-dependent protein kinase holoenzyme complex (1 5)
0.31546	GO:0001573	ganglioside metabolic process (1 5)
0.31546	GO:0001673	male germ cell nucleus (1 5)
0.31546	GO:0001841	neural tube formation (1 5)
0.31546	GO:0001953	negative regulation of cell-matrix adhesion (1 5)
0.31546	GO:0001975	response to amphetamine (1 5)
0.31546	GO:0001990	regulation of systemic arterial blood pressure by hormone (1 5)
0.31546	GO:0002762	negative regulation of myeloid leukocyte differentiation (1 5)
0.31546	GO:0002763	positive regulation of myeloid leukocyte differentiation (1 5)
0.31546	GO:0003044	regulation of systemic arterial blood pressure mediated by a chemical signal (1 5)
0.31546	GO:0004448	isocitrate dehydrogenase activity (1 5)
0.31546	GO:0004690	cyclic nucleotide-dependent protein kinase activity (1 5)
0.31546	GO:0004977	melanocortin receptor activity (1 5)
0.31546	GO:0005451	monovalent cation:proton antiporter activity (1 5)
0.31546	GO:0005833	hemoglobin complex (1 5)
0.31546	GO:0006013	mannose metabolic process (1 5)
0.31546	GO:0006309	DNA fragmentation during apoptosis (1 5)
0.31546	GO:0006891	intra-Golgi vesicle-mediated transport (1 5)
0.31546	GO:0007044	cell-substrate junction assembly (1 5)
0.31546	GO:0007271	synaptic transmission, cholinergic (1 5)
0.31546	GO:0007340	acrosome reaction (1 5)
0.31546	GO:0007588	excretion (1 5)
0.31546	GO:0008239	dipeptidyl-peptidase activity (1 5)
0.31546	GO:0009070	serine family amino acid biosynthetic process (1 5)
0.31546	GO:0009620	response to fungus (1 5)
0.31546	GO:0014003	oligodendrocyte development (1 5)
0.31546	GO:0014075	response to amine stimulus (1 5)
0.31546	GO:0015385	sodium:hydrogen antiporter activity (1 5)
0.31546	GO:0015630	microtubule cytoskeleton (1 5)
0.31546	GO:0016012	sarcoglycan complex (1 5)
0.31546	GO:0016538	cyclin-dependent protein kinase regulator activity (1 5)
0.31546	GO:0016605	PML body (1 5)
0.31546	GO:0016778	diphosphotransferase activity (1 5)
0.31546	GO:0016801	hydrolase activity, acting on ether bonds (1 5)
0.31546	GO:0016806	dipeptidyl-peptidase and tripeptidyl-peptidase activity (1 5)
0.31546	GO:0017145	stem cell division (1 5)
0.31546	GO:0017153	sodium:dicarboxylate symporter activity (1 5)
0.31546	GO:0019201	nucleotide kinase activity (1 5)
0.31546	GO:0022408	negative regulation of cell-cell adhesion (1 5)
0.31546	GO:0030004	cellular monovalent inorganic cation homeostasis (1 5)
0.31546	GO:0030279	negative regulation of ossification (1 5)
0.31546	GO:0030295	protein kinase activator activity (1 5)
0.31546	GO:0030503	regulation of cell redox homeostasis (1 5)
0.31546	GO:0031290	retinal ganglion cell axon guidance (1 5)
0.31546	GO:0032319	regulation of Rho GTPase activity (1 5)
0.31546	GO:0032420	stereocilium (1 5)
0.31546	GO:0033017	sarcoplasmic reticulum membrane (1 5)
0.31546	GO:0035020	regulation of Rac protein signal transduction (1 5)
0.31546	GO:0035088	establishment and/or maintenance of apical/basal cell polarity (1 5)
0.31546	GO:0035240	dopamine binding (1 5)
0.31546	GO:0040015	negative regulation of multicellular organism growth (1 5)
0.31546	GO:0042054	histone methyltransferase activity (1 5)
0.31546	GO:0042162	telomeric DNA binding (1 5)
0.31546	GO:0042403	thyroid hormone metabolic process (1 5)
0.31546	GO:0042491	auditory receptor cell differentiation (1 5)
0.31546	GO:0042573	retinoic acid metabolic process (1 5)
0.31546	GO:0042596	fear response (1 5)
0.31546	GO:0043130	ubiquitin binding (1 5)
0.31546	GO:0043197	dendritic spine (1 5)
0.31546	GO:0043551	regulation of phosphoinositide 3-kinase activity (1 5)
0.31546	GO:0043552	positive regulation of phosphoinositide 3-kinase activity (1 5)
0.31546	GO:0043588	skin development (1 5)
0.31546	GO:0045084	positive regulation of interleukin-12 biosynthetic process (1 5)
0.31546	GO:0045109	intermediate filament organization (1 5)
0.31546	GO:0045647	negative regulation of erythrocyte differentiation (1 5)
0.31546	GO:0045671	negative regulation of osteoclast differentiation (1 5)
0.31546	GO:0045980	negative regulation of nucleotide metabolic process (1 5)
0.31546	GO:0046847	filopodium formation (1 5)
0.31546	GO:0048384	retinoic acid receptor signaling pathway (1 5)
0.31546	GO:0048704	embryonic skeletal morphogenesis (1 5)
0.31546	GO:0050750	low-density lipoprotein receptor binding (1 5)
0.31546	GO:0050766	positive regulation of phagocytosis (1 5)
0.31546	GO:0050886	endocrine process (1 5)
0.31546	GO:0050910	detection of mechanical stimulus during sensory perception of sound (1 5)
0.31546	GO:0051058	negative regulation of small GTPase mediated signal transduction (1 5)
0.31546	GO:0051402	neuron apoptosis (1 5)
0.31546	GO:0051920	peroxiredoxin activity (1 5)
0.31546	GO:0055067	monovalent inorganic cation homeostasis (1 5)
0.31546	GO:0060052	neurofilament cytoskeleton organization and biogenesis (1 5)
0.31693	GO:0002009	morphogenesis of an epithelium (4 39)
0.32053	GO:0005624	membrane fraction (20 243)
0.32793	GO:0000302	response to reactive oxygen species (2 16)
0.32793	GO:0004693	cyclin-dependent protein kinase activity (2 16)
0.32793	GO:0007519	skeletal muscle development (2 16)
0.32793	GO:0008080	N-acetyltransferase activity (2 16)
0.32793	GO:0008094	DNA-dependent ATPase activity (2 16)
0.32793	GO:0009612	response to mechanical stimulus (2 16)
0.32793	GO:0016776	phosphotransferase activity, phosphate group as acceptor (2 16)
0.32793	GO:0019888	protein phosphatase regulator activity (2 16)
0.32793	GO:0030551	cyclic nucleotide binding (2 16)
0.32793	GO:0045177	apical part of cell (2 16)
0.32801	GO:0044249	cellular biosynthetic process (28 349)
0.32953	GO:0007268	synaptic transmission (5 52)
0.32953	GO:0016485	protein processing (5 52)
0.32981	GO:0042623	ATPase activity, coupled (10 115)
0.33172	GO:0016337	cell-cell adhesion (11 128)
0.33333	GO:0022402	cell cycle process (21 258)
0.33389	GO:0016053	organic acid biosynthetic process (4 40)
0.33389	GO:0046394	carboxylic acid biosynthetic process (4 40)
0.33547	GO:0006399	tRNA metabolic process (3 28)
0.33547	GO:0007050	cell cycle arrest (3 28)
0.33628	GO:0007242	intracellular signaling cascade (35 443)
0.3406	GO:0042221	response to chemical stimulus (20 246)
0.34124	GO:0044248	cellular catabolic process (19 233)
0.34239	GO:0045321	leukocyte activation (7 78)
0.34275	GO:0016070	RNA metabolic process (15 181)
0.34577	GO:0006820	anion transport (8 91)
0.35089	GO:0006164	purine nucleotide biosynthetic process (4 41)
0.35089	GO:0046943	carboxylic acid transmembrane transporter activity (4 41)
0.3553	GO:0003690	double-stranded DNA binding (2 17)
0.3553	GO:0005520	insulin-like growth factor binding (2 17)
0.3553	GO:0005544	calcium-dependent phospholipid binding (2 17)
0.3553	GO:0006733	oxidoreduction coenzyme metabolic process (2 17)
0.3553	GO:0008360	regulation of cell shape (2 17)
0.3553	GO:0009116	nucleoside metabolic process (2 17)
0.3553	GO:0015934	large ribosomal subunit (2 17)
0.3553	GO:0016363	nuclear matrix (2 17)
0.3553	GO:0022603	regulation of anatomical structure morphogenesis (2 17)
0.3553	GO:0022604	regulation of cell morphogenesis (2 17)
0.3553	GO:0030055	cell-matrix junction (2 17)
0.3553	GO:0030111	regulation of Wnt receptor signaling pathway (2 17)
0.35597	GO:0006865	amino acid transport (3 29)
0.35597	GO:0050906	detection of stimulus during sensory perception (3 29)
0.36388	GO:0043005	neuron projection (6 67)
0.36544	GO:0000096	sulfur amino acid metabolic process (1 6)
0.36544	GO:0000299	integral to membrane of membrane fraction (1 6)
0.36544	GO:0000724	double-strand break repair via homologous recombination (1 6)
0.36544	GO:0000725	recombinational repair (1 6)
0.36544	GO:0001782	B cell homeostasis (1 6)
0.36544	GO:0001838	embryonic epithelial tube formation (1 6)
0.36544	GO:0001892	embryonic placenta development (1 6)
0.36544	GO:0003073	regulation of systemic arterial blood pressure (1 6)
0.36544	GO:0004467	long-chain-fatty-acid-CoA ligase activity (1 6)
0.36544	GO:0005021	vascular endothelial growth factor receptor activity (1 6)
0.36544	GO:0005154	epidermal growth factor receptor binding (1 6)
0.36544	GO:0005391	sodium:potassium-exchanging ATPase activity (1 6)
0.36544	GO:0005744	mitochondrial inner membrane presequence translocase complex (1 6)
0.36544	GO:0005798	Golgi-associated vesicle (1 6)
0.36544	GO:0005853	eukaryotic translation elongation factor 1 complex (1 6)
0.36544	GO:0005892	nicotinic acetylcholine-gated receptor-channel complex (1 6)
0.36544	GO:0006268	DNA unwinding during replication (1 6)
0.36544	GO:0006275	regulation of DNA replication (1 6)
0.36544	GO:0006298	mismatch repair (1 6)
0.36544	GO:0006354	RNA elongation (1 6)
0.36544	GO:0006568	tryptophan metabolic process (1 6)
0.36544	GO:0007009	plasma membrane organization and biogenesis (1 6)
0.36544	GO:0007096	regulation of exit from mitosis (1 6)
0.36544	GO:0007405	neuroblast proliferation (1 6)
0.36544	GO:0008272	sulfate transport (1 6)
0.36544	GO:0009119	ribonucleoside metabolic process (1 6)
0.36544	GO:0009306	protein secretion (1 6)
0.36544	GO:0009746	response to hexose stimulus (1 6)
0.36544	GO:0009749	response to glucose stimulus (1 6)
0.36544	GO:0009894	regulation of catabolic process (1 6)
0.36544	GO:0014069	postsynaptic density (1 6)
0.36544	GO:0014073	response to tropane (1 6)
0.36544	GO:0015106	bicarbonate transmembrane transporter activity (1 6)
0.36544	GO:0015301	anion:anion antiporter activity (1 6)
0.36544	GO:0015377	cation:chloride symporter activity (1 6)
0.36544	GO:0015645	fatty-acid ligase activity (1 6)
0.36544	GO:0016406	carnitine O-acyltransferase activity (1 6)
0.36544	GO:0016714	oxidoreductase activity, acting on paired donors, with incorporation or reduction of molecular oxygen, reduced pteridine as one donor, and incorporation of one atom of oxygen (1 6)
0.36544	GO:0030035	microspike biogenesis (1 6)
0.36544	GO:0030041	actin filament polymerization (1 6)
0.36544	GO:0030118	clathrin coat (1 6)
0.36544	GO:0030125	clathrin vesicle coat (1 6)
0.36544	GO:0030166	proteoglycan biosynthetic process (1 6)
0.36544	GO:0030814	regulation of cAMP metabolic process (1 6)
0.36544	GO:0030866	cortical actin cytoskeleton organization and biogenesis (1 6)
0.36544	GO:0030983	mismatched DNA binding (1 6)
0.36544	GO:0031225	anchored to membrane (1 6)
0.36544	GO:0031645	negative regulation of neurological process (1 6)
0.36544	GO:0032182	small conjugating protein binding (1 6)
0.36544	GO:0032392	DNA geometric change (1 6)
0.36544	GO:0032508	DNA duplex unwinding (1 6)
0.36544	GO:0032984	macromolecular complex disassembly (1 6)
0.36544	GO:0035116	embryonic hindlimb morphogenesis (1 6)
0.36544	GO:0035264	multicellular organism growth (1 6)
0.36544	GO:0042043	neurexin binding (1 6)
0.36544	GO:0042058	regulation of epidermal growth factor receptor signaling pathway (1 6)
0.36544	GO:0042176	regulation of protein catabolic process (1 6)
0.36544	GO:0042220	response to cocaine (1 6)
0.36544	GO:0042310	vasoconstriction (1 6)
0.36544	GO:0042423	catecholamine biosynthetic process (1 6)
0.36544	GO:0042640	anagen (1 6)
0.36544	GO:0042734	presynaptic membrane (1 6)
0.36544	GO:0043073	germ cell nucleus (1 6)
0.36544	GO:0043241	protein complex disassembly (1 6)
0.36544	GO:0043367	CD4-positive, alpha beta T cell differentiation (1 6)
0.36544	GO:0043624	cellular protein complex disassembly (1 6)
0.36544	GO:0045075	regulation of interleukin-12 biosynthetic process (1 6)
0.36544	GO:0045736	negative regulation of cyclin-dependent protein kinase activity (1 6)
0.36544	GO:0045807	positive regulation of endocytosis (1 6)
0.36544	GO:0046581	intercellular canaliculus (1 6)
0.36544	GO:0046658	anchored to plasma membrane (1 6)
0.36544	GO:0046888	negative regulation of hormone secretion (1 6)
0.36544	GO:0048678	response to axon injury (1 6)
0.36544	GO:0050707	regulation of cytokine secretion (1 6)
0.36544	GO:0050764	regulation of phagocytosis (1 6)
0.36544	GO:0050771	negative regulation of axonogenesis (1 6)
0.36544	GO:0050796	regulation of insulin secretion (1 6)
0.36544	GO:0050806	positive regulation of synaptic transmission (1 6)
0.36544	GO:0050839	cell adhesion molecule binding (1 6)
0.36544	GO:0050852	T cell receptor signaling pathway (1 6)
0.36544	GO:0050930	induction of positive chemotaxis (1 6)
0.36544	GO:0050974	detection of mechanical stimulus during sensory perception (1 6)
0.36544	GO:0051592	response to calcium ion (1 6)
0.36544	GO:0051605	protein maturation via proteolysis (1 6)
0.36544	GO:0060017	parathyroid gland development (1 6)
0.36544	GO:0060041	retina development in camera-type eye (1 6)
0.3679	GO:0005342	organic acid transmembrane transporter activity (4 42)
0.3679	GO:0015849	organic acid transport (4 42)
0.3679	GO:0046942	carboxylic acid transport (4 42)
0.36831	GO:0043167	ion binding (119 1580)
0.37299	GO:0016740	transferase activity (57 745)
0.37396	GO:0051188	cofactor biosynthetic process (5 55)
0.37639	GO:0032403	protein complex binding (3 30)
0.3772	GO:0048503	GPI anchor binding (6 68)
0.37872	GO:0016887	ATPase activity (11 133)
0.37944	GO:0008289	lipid binding (17 212)
0.38225	GO:0000792	heterochromatin (2 18)
0.38225	GO:0006099	tricarboxylic acid cycle (2 18)
0.38225	GO:0016567	protein ubiquitination (2 18)
0.38225	GO:0016830	carbon-carbon lyase activity (2 18)
0.38225	GO:0019208	phosphatase regulator activity (2 18)
0.38225	GO:0042133	neurotransmitter metabolic process (2 18)
0.38225	GO:0046356	acetyl-CoA catabolic process (2 18)
0.38225	GO:0051090	regulation of transcription factor activity (2 18)
0.38488	GO:0006163	purine nucleotide metabolic process (4 43)
0.38488	GO:0007411	axon guidance (4 43)
0.38704	GO:0006811	ion transport (27 346)
0.38878	GO:0030529	ribonucleoprotein complex (16 200)
0.39668	GO:0007005	mitochondrion organization and biogenesis (3 31)
0.39668	GO:0016604	nuclear body (3 31)
0.39668	GO:0046777	protein amino acid autophosphorylation (3 31)
0.39668	GO:0050767	regulation of neurogenesis (3 31)
0.399	GO:0016772	transferase activity, transferring phosphorus-containing groups (32 415)
0.40181	GO:0002521	leukocyte differentiation (4 44)
0.4033	GO:0006461	protein complex assembly (7 83)
0.4071	GO:0017111	nucleoside-triphosphatase activity (18 229)
0.40871	GO:0000187	activation of MAPK activity (2 19)
0.40871	GO:0005200	structural constituent of cytoskeleton (2 19)
0.40871	GO:0008652	amino acid biosynthetic process (2 19)
0.40871	GO:0030217	T cell differentiation (2 19)
0.40871	GO:0040029	regulation of gene expression, epigenetic (2 19)
0.40871	GO:0042475	odontogenesis of dentine-containing teeth (2 19)
0.40871	GO:0051260	protein homooligomerization (2 19)
0.41177	GO:0000079	regulation of cyclin-dependent protein kinase activity (1 7)
0.41177	GO:0000922	spindle pole (1 7)
0.41177	GO:0001619	lysosphingolipid and lysophosphatidic acid receptor activity (1 7)
0.41177	GO:0001649	osteoblast differentiation (1 7)
0.41177	GO:0001659	thermoregulation (1 7)
0.41177	GO:0001816	cytokine production (1 7)
0.41177	GO:0001824	blastocyst development (1 7)
0.41177	GO:0002027	regulation of heart rate (1 7)
0.41177	GO:0003916	DNA topoisomerase activity (1 7)
0.41177	GO:0004860	protein kinase inhibitor activity (1 7)
0.41177	GO:0004926	non-G-protein coupled 7TM receptor activity (1 7)
0.41177	GO:0005310	dicarboxylic acid transmembrane transporter activity (1 7)
0.41177	GO:0005550	pheromone binding (1 7)
0.41177	GO:0005758	mitochondrial intermembrane space (1 7)
0.41177	GO:0006029	proteoglycan metabolic process (1 7)
0.41177	GO:0006081	aldehyde metabolic process (1 7)
0.41177	GO:0006586	indolalkylamine metabolic process (1 7)
0.41177	GO:0006687	glycosphingolipid metabolic process (1 7)
0.41177	GO:0006835	dicarboxylic acid transport (1 7)
0.41177	GO:0006898	receptor-mediated endocytosis (1 7)
0.41177	GO:0006939	smooth muscle contraction (1 7)
0.41177	GO:0007274	neuromuscular synaptic transmission (1 7)
0.41177	GO:0007379	segment specification (1 7)
0.41177	GO:0007569	cell aging (1 7)
0.41177	GO:0008417	fucosyltransferase activity (1 7)
0.41177	GO:0010165	response to X-ray (1 7)
0.41177	GO:0015485	cholesterol binding (1 7)
0.41177	GO:0016447	somatic recombination of immunoglobulin gene segments (1 7)
0.41177	GO:0016840	carbon-nitrogen lyase activity (1 7)
0.41177	GO:0016891	endoribonuclease activity, producing 5'-phosphomonoesters (1 7)
0.41177	GO:0019002	GMP binding (1 7)
0.41177	GO:0019098	reproductive behavior (1 7)
0.41177	GO:0019217	regulation of fatty acid metabolic process (1 7)
0.41177	GO:0021782	glial cell development (1 7)
0.41177	GO:0030073	insulin secretion (1 7)
0.41177	GO:0030509	BMP signaling pathway (1 7)
0.41177	GO:0030553	cGMP binding (1 7)
0.41177	GO:0030672	synaptic vesicle membrane (1 7)
0.41177	GO:0031023	microtubule organizing center organization and biogenesis (1 7)
0.41177	GO:0042130	negative regulation of T cell proliferation (1 7)
0.41177	GO:0042136	neurotransmitter biosynthetic process (1 7)
0.41177	GO:0042430	indole and derivative metabolic process (1 7)
0.41177	GO:0042434	indole derivative metabolic process (1 7)
0.41177	GO:0043550	regulation of lipid kinase activity (1 7)
0.41177	GO:0045005	maintenance of fidelity during DNA-dependent DNA replication (1 7)
0.41177	GO:0045667	regulation of osteoblast differentiation (1 7)
0.41177	GO:0046466	membrane lipid catabolic process (1 7)
0.41177	GO:0046632	alpha-beta T cell differentiation (1 7)
0.41177	GO:0048806	genitalia development (1 7)
0.41177	GO:0050920	regulation of chemotaxis (1 7)
0.41177	GO:0050921	positive regulation of chemotaxis (1 7)
0.41177	GO:0050926	regulation of positive chemotaxis (1 7)
0.41177	GO:0050927	positive regulation of positive chemotaxis (1 7)
0.41177	GO:0051053	negative regulation of DNA metabolic process (1 7)
0.41177	GO:0051085	chaperone cofactor-dependent protein folding (1 7)
0.41177	GO:0051297	centrosome organization and biogenesis (1 7)
0.41177	GO:0051604	protein maturation (1 7)
0.41177	GO:0051971	positive regulation of transmission of nerve impulse (1 7)
0.4155	GO:0001775	cell activation (7 84)
0.41678	GO:0001666	response to hypoxia (3 32)
0.41678	GO:0003713	transcription coactivator activity (3 32)
0.41678	GO:0009063	amino acid catabolic process (3 32)
0.41678	GO:0030117	membrane coat (3 32)
0.41678	GO:0031667	response to nutrient levels (3 32)
0.42215	GO:0003779	actin binding (9 111)
0.42273	GO:0005102	receptor binding (27 352)
0.4249	GO:0009117	nucleotide metabolic process (8 98)
0.42768	GO:0048646	anatomical structure formation (7 85)
0.43044	GO:0005083	small GTPase regulator activity (6 72)
0.43044	GO:0022890	inorganic cation transmembrane transporter activity (6 72)
0.43213	GO:0046872	metal ion binding (114 1534)
0.43308	GO:0001525	angiogenesis (5 59)
0.43308	GO:0006916	anti-apoptosis (5 59)
0.4346	GO:0004177	aminopeptidase activity (2 20)
0.4346	GO:0005765	lysosomal membrane (2 20)
0.4346	GO:0009109	coenzyme catabolic process (2 20)
0.4346	GO:0032446	protein modification by small protein conjugation (2 20)
0.4346	GO:0042476	odontogenesis (2 20)
0.4346	GO:0043281	regulation of caspase activity (2 20)
0.4346	GO:0050770	regulation of axonogenesis (2 20)
0.4346	GO:0051345	positive regulation of hydrolase activity (2 20)
0.43536	GO:0005815	microtubule organizing center (4 46)
0.43536	GO:0015276	ligand-gated ion channel activity (4 46)
0.43536	GO:0022834	ligand-gated channel activity (4 46)
0.43536	GO:0051179	localization (4 46)
0.43665	GO:0004714	transmembrane receptor protein tyrosine kinase activity (3 33)
0.43665	GO:0009991	response to extracellular stimulus (3 33)
0.43665	GO:0016540	protein autoprocessing (3 33)
0.43908	GO:0009892	negative regulation of metabolic process (15 193)
0.44335	GO:0005543	phospholipid binding (9 113)
0.44366	GO:0016758	transferase activity, transferring hexosyl groups (6 73)
0.44749	GO:0006468	protein amino acid phosphorylation (21 275)
0.45073	GO:0009056	catabolic process (22 289)
0.45122	GO:0016462	pyrophosphatase activity (18 235)
0.45195	GO:0006470	protein amino acid dephosphorylation (4 47)
0.45195	GO:0009891	positive regulation of biosynthetic process (4 47)
0.45195	GO:0016042	lipid catabolic process (4 47)
0.45423	GO:0043169	cation binding (104 1405)
0.45473	GO:0000077	DNA damage checkpoint (1 8)
0.45473	GO:0000186	activation of MAPKK activity (1 8)
0.45473	GO:0000188	inactivation of MAPK activity (1 8)
0.45473	GO:0000776	kinetochore (1 8)
0.45473	GO:0001508	regulation of action potential (1 8)
0.45473	GO:0001658	ureteric bud branching (1 8)
0.45473	GO:0004179	membrane alanyl aminopeptidase activity (1 8)
0.45473	GO:0004602	glutathione peroxidase activity (1 8)
0.45473	GO:0004935	adrenoceptor activity (1 8)
0.45473	GO:0005344	oxygen transporter activity (1 8)
0.45473	GO:0005740	mitochondrial envelope (1 8)
0.45473	GO:0006342	chromatin silencing (1 8)
0.45473	GO:0006367	transcription initiation from RNA polymerase II promoter (1 8)
0.45473	GO:0006825	copper ion transport (1 8)
0.45473	GO:0007162	negative regulation of cell adhesion (1 8)
0.45473	GO:0007193	G-protein signaling, adenylate cyclase inhibiting pathway (1 8)
0.45473	GO:0007215	glutamate signaling pathway (1 8)
0.45473	GO:0008276	protein methyltransferase activity (1 8)
0.45473	GO:0008630	DNA damage response, signal transduction resulting in induction of apoptosis (1 8)
0.45473	GO:0009156	ribonucleoside monophosphate biosynthetic process (1 8)
0.45473	GO:0009161	ribonucleoside monophosphate metabolic process (1 8)
0.45473	GO:0009311	oligosaccharide metabolic process (1 8)
0.45473	GO:0009743	response to carbohydrate stimulus (1 8)
0.45473	GO:0015671	oxygen transport (1 8)
0.45473	GO:0015929	hexosaminidase activity (1 8)
0.45473	GO:0016284	alanine aminopeptidase activity (1 8)
0.45473	GO:0016409	palmitoyltransferase activity (1 8)
0.45473	GO:0016445	somatic diversification of immunoglobulins (1 8)
0.45473	GO:0016581	NuRD complex (1 8)
0.45473	GO:0017156	calcium ion-dependent exocytosis (1 8)
0.45473	GO:0019209	kinase activator activity (1 8)
0.45473	GO:0030799	regulation of cyclic nucleotide metabolic process (1 8)
0.45473	GO:0030865	cortical cytoskeleton organization and biogenesis (1 8)
0.45473	GO:0030901	midbrain development (1 8)
0.45473	GO:0031507	heterochromatin formation (1 8)
0.45473	GO:0031646	positive regulation of neurological process (1 8)
0.45473	GO:0045125	bioactive lipid receptor activity (1 8)
0.45473	GO:0045814	negative regulation of gene expression, epigenetic (1 8)
0.45473	GO:0048477	oogenesis (1 8)
0.45473	GO:0048514	blood vessel morphogenesis (1 8)
0.45473	GO:0050772	positive regulation of axonogenesis (1 8)
0.45473	GO:0050851	antigen receptor-mediated signaling pathway (1 8)
0.45473	GO:0050868	negative regulation of T cell activation (1 8)
0.45473	GO:0050982	detection of mechanical stimulus (1 8)
0.45494	GO:0043687	post-translational protein modification (42 561)
0.45627	GO:0005254	chloride channel activity (3 34)
0.45627	GO:0015662	ATPase activity, coupled to transmembrane movement of ions, phosphorylative mechanism (3 34)
0.45627	GO:0031404	chloride ion binding (3 34)
0.45627	GO:0043025	cell soma (3 34)
0.45627	GO:0043168	anion binding (3 34)
0.45944	GO:0030001	metal ion transport (14 182)
0.45962	GO:0051239	regulation of multicellular organismal process (12 155)
0.45987	GO:0000165	MAPKKK cascade (2 21)
0.45987	GO:0001726	ruffle (2 21)
0.45987	GO:0008217	regulation of blood pressure (2 21)
0.45987	GO:0016410	N-acyltransferase activity (2 21)
0.45987	GO:0016811	hydrolase activity, acting on carbon-nitrogen (but not peptide) bonds, in linear amides (2 21)
0.45987	GO:0051187	cofactor catabolic process (2 21)
0.46496	GO:0005794	Golgi apparatus (20 264)
0.46837	GO:0004197	cysteine-type endopeptidase activity (4 48)
0.46837	GO:0008135	translation factor activity, nucleic acid binding (4 48)
0.47326	GO:0016817	hydrolase activity, acting on acid anhydrides (18 238)
0.47326	GO:0016818	hydrolase activity, acting on acid anhydrides, in phosphorus-containing anhydrides (18 238)
0.47407	GO:0046914	transition metal ion binding (70 947)
0.47559	GO:0005496	steroid binding (3 35)
0.47559	GO:0006730	one-carbon compound metabolic process (3 35)
0.47559	GO:0007018	microtubule-based movement (3 35)
0.47664	GO:0004721	phosphoprotein phosphatase activity (5 62)
0.48446	GO:0010038	response to metal ion (2 22)
0.48446	GO:0015297	antiporter activity (2 22)
0.48446	GO:0016627	oxidoreductase activity, acting on the CH-CH group of donors (2 22)
0.48446	GO:0030216	keratinocyte differentiation (2 22)
0.48446	GO:0031072	heat shock protein binding (2 22)
0.48446	GO:0048589	developmental growth (2 22)
0.48446	GO:0050657	nucleic acid transport (2 22)
0.48446	GO:0050658	RNA transport (2 22)
0.48446	GO:0051236	establishment of RNA localization (2 22)
0.4849	GO:0022857	transmembrane transporter activity (31 417)
0.4882	GO:0030234	enzyme regulator activity (21 281)
0.48835	GO:0032553	ribonucleotide binding (54 732)
0.48835	GO:0032555	purine ribonucleotide binding (54 732)
0.49216	GO:0008283	cell proliferation (8 104)
0.49455	GO:0002260	lymphocyte homeostasis (1 9)
0.49455	GO:0002562	somatic diversification of immune receptors via germline recombination within a single locus (1 9)
0.49455	GO:0003725	double-stranded RNA binding (1 9)
0.49455	GO:0004407	histone deacetylase activity (1 9)
0.49455	GO:0004970	ionotropic glutamate receptor activity (1 9)
0.49455	GO:0005234	extracellular-glutamate-gated ion channel activity (1 9)
0.49455	GO:0005484	SNAP receptor activity (1 9)
0.49455	GO:0005913	cell-cell adherens junction (1 9)
0.49455	GO:0005938	cell cortex (1 9)
0.49455	GO:0006304	DNA modification (1 9)
0.49455	GO:0006458	'de novo' protein folding (1 9)
0.49455	GO:0006595	polyamine metabolic process (1 9)
0.49455	GO:0006612	protein targeting to membrane (1 9)
0.49455	GO:0006641	triacylglycerol metabolic process (1 9)
0.49455	GO:0006805	xenobiotic metabolic process (1 9)
0.49455	GO:0006941	striated muscle contraction (1 9)
0.49455	GO:0007498	mesoderm development (1 9)
0.49455	GO:0008154	actin polymerization and/or depolymerization (1 9)
0.49455	GO:0008406	gonad development (1 9)
0.49455	GO:0009123	nucleoside monophosphate metabolic process (1 9)
0.49455	GO:0009124	nucleoside monophosphate biosynthetic process (1 9)
0.49455	GO:0015299	solute:hydrogen antiporter activity (1 9)
0.49455	GO:0015491	cation:cation antiporter activity (1 9)
0.49455	GO:0015918	sterol transport (1 9)
0.49455	GO:0016444	somatic cell DNA recombination (1 9)
0.49455	GO:0016620	oxidoreductase activity, acting on the aldehyde or oxo group of donors, NAD or NADP as acceptor (1 9)
0.49455	GO:0016646	oxidoreductase activity, acting on the CH-NH group of donors, NAD or NADP as acceptor (1 9)
0.49455	GO:0016667	oxidoreductase activity, acting on sulfur group of donors (1 9)
0.49455	GO:0016893	endonuclease activity, active with either ribo- or deoxyribonucleic acids and producing 5'-phosphomonoesters (1 9)
0.49455	GO:0019210	kinase inhibitor activity (1 9)
0.49455	GO:0030301	cholesterol transport (1 9)
0.49455	GO:0030552	cAMP binding (1 9)
0.49455	GO:0032945	negative regulation of mononuclear cell proliferation (1 9)
0.49455	GO:0033558	protein deacetylase activity (1 9)
0.49455	GO:0035051	cardiac cell differentiation (1 9)
0.49455	GO:0042089	cytokine biosynthetic process (1 9)
0.49455	GO:0042107	cytokine metabolic process (1 9)
0.49455	GO:0043525	positive regulation of neuron apoptosis (1 9)
0.49455	GO:0045444	fat cell differentiation (1 9)
0.49455	GO:0046006	regulation of activated T cell proliferation (1 9)
0.49455	GO:0046631	alpha-beta T cell activation (1 9)
0.49455	GO:0050672	negative regulation of lymphocyte proliferation (1 9)
0.49455	GO:0051059	NF-kappaB binding (1 9)
0.49455	GO:0051084	'de novo' posttranslational protein folding (1 9)
0.49459	GO:0005253	anion channel activity (3 36)
0.49459	GO:0005507	copper ion binding (3 36)
0.49579	GO:0007017	microtubule-based process (6 77)
0.49579	GO:0015399	primary active transmembrane transporter activity (6 77)
0.49579	GO:0015405	P-P-bond-hydrolysis-driven transmembrane transporter activity (6 77)
0.50065	GO:0042445	hormone metabolic process (4 50)
0.50506	GO:0001653	peptide receptor activity (5 64)
0.50506	GO:0008528	peptide receptor activity, G-protein coupled (5 64)
0.50637	GO:0044459	plasma membrane part (41 558)
0.50834	GO:0005774	vacuolar membrane (2 23)
0.50834	GO:0006338	chromatin remodeling (2 23)
0.50834	GO:0006800	oxygen and reactive oxygen species metabolic process (2 23)
0.50834	GO:0030425	dendrite (2 23)
0.50834	GO:0045926	negative regulation of growth (2 23)
0.51304	GO:0022892	substrate-specific transporter activity (35 477)
0.51323	GO:0004553	hydrolase activity, hydrolyzing O-glycosyl compounds (3 37)
0.51413	GO:0050801	ion homeostasis (8 106)
0.51903	GO:0016820	hydrolase activity, acting on acid anhydrides, catalyzing transmembrane movement of substances (5 65)
0.51903	GO:0042626	ATPase activity, coupled to transmembrane movement of substances (5 65)
0.52024	GO:0016788	hydrolase activity, acting on ester bonds (20 272)
0.52499	GO:0055086	nucleobase, nucleoside and nucleotide metabolic process (8 107)
0.53147	GO:0000723	telomere maintenance (1 10)
0.53147	GO:0001776	leukocyte homeostasis (1 10)
0.53147	GO:0002200	somatic diversification of immune receptors (1 10)
0.53147	GO:0004722	protein serine/threonine phosphatase activity (1 10)
0.53147	GO:0004889	nicotinic acetylcholine-activated cation-selective channel activity (1 10)
0.53147	GO:0005669	transcription factor TFIID complex (1 10)
0.53147	GO:0006094	gluconeogenesis (1 10)
0.53147	GO:0006140	regulation of nucleotide metabolic process (1 10)
0.53147	GO:0006284	base-excision repair (1 10)
0.53147	GO:0006664	glycolipid metabolic process (1 10)
0.53147	GO:0006776	vitamin A metabolic process (1 10)
0.53147	GO:0007163	establishment and/or maintenance of cell polarity (1 10)
0.53147	GO:0007212	dopamine receptor signaling pathway (1 10)
0.53147	GO:0008028	monocarboxylic acid transmembrane transporter activity (1 10)
0.53147	GO:0009166	nucleotide catabolic process (1 10)
0.53147	GO:0009593	detection of chemical stimulus (1 10)
0.53147	GO:0009982	pseudouridine synthase activity (1 10)
0.53147	GO:0015669	gas transport (1 10)
0.53147	GO:0016049	cell growth (1 10)
0.53147	GO:0016439	tRNA-pseudouridine synthase activity (1 10)
0.53147	GO:0016799	hydrolase activity, hydrolyzing N-glycosyl compounds (1 10)
0.53147	GO:0019213	deacetylase activity (1 10)
0.53147	GO:0022407	regulation of cell-cell adhesion (1 10)
0.53147	GO:0030032	lamellipodium biogenesis (1 10)
0.53147	GO:0030072	peptide hormone secretion (1 10)
0.53147	GO:0030888	regulation of B cell proliferation (1 10)
0.53147	GO:0031418	L-ascorbic acid binding (1 10)
0.53147	GO:0031570	DNA integrity checkpoint (1 10)
0.53147	GO:0032200	telomere organization and biogenesis (1 10)
0.53147	GO:0035250	UDP-galactosyltransferase activity (1 10)
0.53147	GO:0045471	response to ethanol (1 10)
0.53147	GO:0045646	regulation of erythrocyte differentiation (1 10)
0.53147	GO:0048538	thymus development (1 10)
0.53147	GO:0048608	reproductive structure development (1 10)
0.53147	GO:0048705	skeletal morphogenesis (1 10)
0.53147	GO:0051015	actin filament binding (1 10)
0.53147	GO:0051047	positive regulation of secretion (1 10)
0.53147	GO:0051219	phosphoprotein binding (1 10)
0.53149	GO:0005089	Rho guanyl-nucleotide exchange factor activity (2 24)
0.53149	GO:0006665	sphingolipid metabolic process (2 24)
0.53149	GO:0006986	response to unfolded protein (2 24)
0.53149	GO:0008430	selenium binding (2 24)
0.53149	GO:0008544	epidermis development (2 24)
0.53149	GO:0009890	negative regulation of biosynthetic process (2 24)
0.53149	GO:0010035	response to inorganic substance (2 24)
0.53149	GO:0014706	striated muscle development (2 24)
0.53149	GO:0015931	nucleobase, nucleoside, nucleotide and nucleic acid transport (2 24)
0.53149	GO:0031967	organelle envelope (2 24)
0.53149	GO:0031975	envelope (2 24)
0.53149	GO:0051789	response to protein stimulus (2 24)
0.53151	GO:0005813	centrosome (3 38)
0.53151	GO:0030705	cytoskeleton-dependent intracellular transport (3 38)
0.53151	GO:0046578	regulation of Ras protein signal transduction (3 38)
0.53205	GO:0007601	visual perception (4 52)
0.53205	GO:0016798	hydrolase activity, acting on glycosyl bonds (4 52)
0.53205	GO:0045182	translation regulator activity (4 52)
0.53205	GO:0050953	sensory perception of light stimulus (4 52)
0.53245	GO:0044431	Golgi apparatus part (13 177)
0.53284	GO:0043492	ATPase activity, coupled to movement of substances (5 66)
0.54182	GO:0031410	cytoplasmic vesicle (14 192)
0.54685	GO:0044265	cellular macromolecule catabolic process (9 123)
0.54737	GO:0000323	lytic vacuole (4 53)
0.54737	GO:0005764	lysosome (4 53)
0.54737	GO:0016311	dephosphorylation (4 53)
0.54737	GO:0044445	cytosolic part (4 53)
0.54828	GO:0017076	purine nucleotide binding (55 760)
0.54918	GO:0007610	behavior (13 179)
0.54939	GO:0051606	detection of stimulus (3 39)
0.54985	GO:0031982	vesicle (14 193)
0.55388	GO:0003012	muscle system process (2 25)
0.55388	GO:0004601	peroxidase activity (2 25)
0.55388	GO:0005834	heterotrimeric G-protein complex (2 25)
0.55388	GO:0005912	adherens junction (2 25)
0.55388	GO:0006936	muscle contraction (2 25)
0.55388	GO:0007160	cell-matrix adhesion (2 25)
0.55388	GO:0008016	regulation of heart contraction (2 25)
0.55388	GO:0008081	phosphoric diester hydrolase activity (2 25)
0.55388	GO:0016684	oxidoreductase activity, acting on peroxide as acceptor (2 25)
0.55388	GO:0030170	pyridoxal phosphate binding (2 25)
0.55681	GO:0016023	cytoplasmic membrane-bound vesicle (10 138)
0.55681	GO:0031988	membrane-bound vesicle (10 138)
0.55683	GO:0006396	RNA processing (9 124)
0.55704	GO:0040008	regulation of growth (8 110)
0.55716	GO:0000287	magnesium ion binding (12 166)
0.55774	GO:0016787	hydrolase activity (67 928)
0.55826	GO:0009966	regulation of signal transduction (15 208)
0.5584	GO:0006813	potassium ion transport (6 82)
0.5584	GO:0016853	isomerase activity (6 82)
0.56569	GO:0000118	histone deacetylase complex (1 11)
0.56569	GO:0002429	immune response-activating cell surface receptor signaling pathway (1 11)
0.56569	GO:0002790	peptide secretion (1 11)
0.56569	GO:0005549	odorant binding (1 11)
0.56569	GO:0006308	DNA catabolic process (1 11)
0.56569	GO:0006638	neutral lipid metabolic process (1 11)
0.56569	GO:0006639	acylglycerol metabolic process (1 11)
0.56569	GO:0006919	caspase activation (1 11)
0.56569	GO:0006944	membrane fusion (1 11)
0.56569	GO:0008170	N-methyltransferase activity (1 11)
0.56569	GO:0009636	response to toxin (1 11)
0.56569	GO:0015020	glucuronosyltransferase activity (1 11)
0.56569	GO:0016597	amino acid binding (1 11)
0.56569	GO:0016706	oxidoreductase activity, acting on paired donors, with incorporation or reduction of molecular oxygen, 2-oxoglutarate as one donor, and incorporation of one atom each of oxygen into both donors (1 11)
0.56569	GO:0016775	phosphotransferase activity, nitrogenous group as acceptor (1 11)
0.56569	GO:0016877	ligase activity, forming carbon-sulfur bonds (1 11)
0.56569	GO:0030693	caspase activity (1 11)
0.56569	GO:0030968	unfolded protein response (1 11)
0.56569	GO:0031970	organelle envelope lumen (1 11)
0.56569	GO:0032934	sterol binding (1 11)
0.56569	GO:0033555	multicellular organismal response to stress (1 11)
0.56569	GO:0035257	nuclear hormone receptor binding (1 11)
0.56569	GO:0042246	tissue regeneration (1 11)
0.56569	GO:0042562	hormone binding (1 11)
0.56569	GO:0043627	response to estrogen stimulus (1 11)
0.56569	GO:0045639	positive regulation of myeloid cell differentiation (1 11)
0.56569	GO:0046879	hormone secretion (1 11)
0.56569	GO:0048872	homeostasis of number of cells (1 11)
0.56569	GO:0051017	actin filament bundle formation (1 11)
0.56569	GO:0051250	negative regulation of lymphocyte activation (1 11)
0.56686	GO:0006766	vitamin metabolic process (3 40)
0.56686	GO:0009310	amine catabolic process (3 40)
0.56686	GO:0016051	carbohydrate biosynthetic process (3 40)
0.56686	GO:0044270	nitrogen compound catabolic process (3 40)
0.56871	GO:0022403	cell cycle phase (7 97)
0.57313	GO:0009165	nucleotide biosynthetic process (5 69)
0.57551	GO:0003707	steroid hormone receptor activity (2 26)
0.57551	GO:0006767	water-soluble vitamin metabolic process (2 26)
0.57551	GO:0030198	extracellular matrix organization and biogenesis (2 26)
0.57551	GO:0030659	cytoplasmic vesicle membrane (2 26)
0.57551	GO:0043473	pigmentation (2 26)
0.57649	GO:0008610	lipid biosynthetic process (9 126)
0.57649	GO:0030695	GTPase regulator activity (9 126)
0.58391	GO:0005730	nucleolus (3 41)
0.58391	GO:0046903	secretion (3 41)
0.58391	GO:0051128	regulation of cellular component organization and biogenesis (3 41)
0.58615	GO:0009897	external side of plasma membrane (5 70)
0.59171	GO:0005085	guanyl-nucleotide exchange factor activity (4 56)
0.59171	GO:0051056	regulation of small GTPase mediated signal transduction (4 56)
0.59226	GO:0009057	macromolecule catabolic process (11 156)
0.59581	GO:0000166	nucleotide binding (61 855)
0.59635	GO:0003714	transcription corepressor activity (2 27)
0.59635	GO:0003743	translation initiation factor activity (2 27)
0.59635	GO:0005088	Ras guanyl-nucleotide exchange factor activity (2 27)
0.59635	GO:0005788	endoplasmic reticulum lumen (2 27)
0.59635	GO:0019221	cytokine and chemokine mediated signaling pathway (2 27)
0.59635	GO:0031589	cell-substrate adhesion (2 27)
0.59635	GO:0042129	regulation of T cell proliferation (2 27)
0.59635	GO:0044437	vacuolar part (2 27)
0.59741	GO:0002757	immune response-activating signal transduction (1 12)
0.59741	GO:0002768	immune response-regulating cell surface receptor signaling pathway (1 12)
0.59741	GO:0004869	cysteine protease inhibitor activity (1 12)
0.59741	GO:0005922	connexon complex (1 12)
0.59741	GO:0006414	translational elongation (1 12)
0.59741	GO:0007286	spermatid development (1 12)
0.59741	GO:0007292	female gamete generation (1 12)
0.59741	GO:0007346	regulation of progression through mitotic cell cycle (1 12)
0.59741	GO:0007566	embryo implantation (1 12)
0.59741	GO:0007613	memory (1 12)
0.59741	GO:0008378	galactosyltransferase activity (1 12)
0.59741	GO:0008624	induction of apoptosis by extracellular signals (1 12)
0.59741	GO:0015450	P-P-bond-hydrolysis-driven protein transmembrane transporter activity (1 12)
0.59741	GO:0016208	AMP binding (1 12)
0.59741	GO:0016814	hydrolase activity, acting on carbon-nitrogen (but not peptide) bonds, in cyclic amidines (1 12)
0.59741	GO:0017137	Rab GTPase binding (1 12)
0.59741	GO:0018108	peptidyl-tyrosine phosphorylation (1 12)
0.59741	GO:0018212	peptidyl-tyrosine modification (1 12)
0.59741	GO:0019439	aromatic compound catabolic process (1 12)
0.59741	GO:0022884	macromolecule transmembrane transporter activity (1 12)
0.59741	GO:0030522	intracellular receptor-mediated signaling pathway (1 12)
0.59741	GO:0031099	regeneration (1 12)
0.59741	GO:0042542	response to hydrogen peroxide (1 12)
0.59741	GO:0043280	positive regulation of caspase activity (1 12)
0.59741	GO:0043623	cellular protein complex assembly (1 12)
0.59741	GO:0044272	sulfur compound biosynthetic process (1 12)
0.59741	GO:0048535	lymph node development (1 12)
0.59741	GO:0050769	positive regulation of neurogenesis (1 12)
0.59741	GO:0051427	hormone receptor binding (1 12)
0.59896	GO:0003924	GTPase activity (5 71)
0.59896	GO:0030036	actin cytoskeleton organization and biogenesis (5 71)
0.60053	GO:0019199	transmembrane receptor protein kinase activity (3 42)
0.61083	GO:0003723	RNA binding (15 215)
0.61087	GO:0006464	protein modification process (46 650)
0.61153	GO:0030029	actin filament-based process (5 72)
0.61211	GO:0043065	positive regulation of apoptosis (7 101)
0.61427	GO:0009058	biosynthetic process (35 497)
0.61642	GO:0000041	transition metal ion transport (2 28)
0.61642	GO:0016298	lipase activity (2 28)
0.61642	GO:0051259	protein oligomerization (2 28)
0.6167	GO:0009725	response to hormone stimulus (3 43)
0.6167	GO:0019932	second-messenger-mediated signaling (3 43)
0.61979	GO:0019787	small conjugating protein ligase activity (4 58)
0.62258	GO:0043068	positive regulation of programmed cell death (7 102)
0.62374	GO:0043412	biopolymer modification (47 667)
0.6255	GO:0005509	calcium ion binding (29 415)
0.62626	GO:0008092	cytoskeletal protein binding (11 160)
0.62659	GO:0004672	protein kinase activity (19 274)
0.62682	GO:0001894	tissue homeostasis (1 13)
0.62682	GO:0002764	immune response-regulating signal transduction (1 13)
0.62682	GO:0004180	carboxypeptidase activity (1 13)
0.62682	GO:0005905	coated pit (1 13)
0.62682	GO:0006090	pyruvate metabolic process (1 13)
0.62682	GO:0006413	translational initiation (1 13)
0.62682	GO:0006662	glycerol ether metabolic process (1 13)
0.62682	GO:0007006	mitochondrial membrane organization and biogenesis (1 13)
0.62682	GO:0007028	cytoplasm organization and biogenesis (1 13)
0.62682	GO:0007585	respiratory gaseous exchange (1 13)
0.62682	GO:0007628	adult walking behavior (1 13)
0.62682	GO:0009069	serine family amino acid metabolic process (1 13)
0.62682	GO:0015298	solute:cation antiporter activity (1 13)
0.62682	GO:0016903	oxidoreductase activity, acting on the aldehyde or oxo group of donors (1 13)
0.62682	GO:0019843	rRNA binding (1 13)
0.62682	GO:0019965	interleukin binding (1 13)
0.62682	GO:0030176	integral to endoplasmic reticulum membrane (1 13)
0.62682	GO:0031902	late endosome membrane (1 13)
0.62682	GO:0046486	glycerolipid metabolic process (1 13)
0.62682	GO:0050768	negative regulation of neurogenesis (1 13)
0.62833	GO:0016879	ligase activity, forming carbon-nitrogen bonds (6 88)
0.62833	GO:0031420	alkali metal ion binding (6 88)
0.63243	GO:0031974	membrane-enclosed lumen (3 44)
0.63243	GO:0043233	organelle lumen (3 44)
0.63243	GO:0050863	regulation of T cell activation (3 44)
0.63337	GO:0051049	regulation of transport (4 59)
0.63571	GO:0001503	ossification (2 29)
0.63571	GO:0004896	hematopoietin/interferon-class (D200-domain) cytokine receptor activity (2 29)
0.63571	GO:0007178	transmembrane receptor protein serine/threonine kinase signaling pathway (2 29)
0.63571	GO:0008076	voltage-gated potassium channel complex (2 29)
0.63571	GO:0008654	phospholipid biosynthetic process (2 29)
0.63571	GO:0016836	hydro-lyase activity (2 29)
0.63748	GO:0006412	translation (8 118)
0.63934	GO:0035091	phosphoinositide binding (6 89)
0.642	GO:0022836	gated channel activity (9 133)
0.64663	GO:0005773	vacuole (4 60)
0.6477	GO:0004842	ubiquitin-protein ligase activity (3 45)
0.6477	GO:0008639	small protein conjugating enzyme activity (3 45)
0.64784	GO:0016705	oxidoreductase activity, acting on paired donors, with incorporation or reduction of molecular oxygen (5 75)
0.65305	GO:0009889	regulation of biosynthetic process (7 105)
0.65408	GO:0004089	carbonate dehydratase activity (1 14)
0.65408	GO:0005884	actin filament (1 14)
0.65408	GO:0005924	cell-substrate adherens junction (1 14)
0.65408	GO:0005925	focal adhesion (1 14)
0.65408	GO:0006302	double-strand break repair (1 14)
0.65408	GO:0006775	fat-soluble vitamin metabolic process (1 14)
0.65408	GO:0007281	germ cell development (1 14)
0.65408	GO:0007417	central nervous system development (1 14)
0.65408	GO:0007623	circadian rhythm (1 14)
0.65408	GO:0008320	protein transmembrane transporter activity (1 14)
0.65408	GO:0010212	response to ionizing radiation (1 14)
0.65408	GO:0015300	solute:solute antiporter activity (1 14)
0.65408	GO:0030120	vesicle coat (1 14)
0.65408	GO:0030308	negative regulation of cell growth (1 14)
0.65408	GO:0030336	negative regulation of cell migration (1 14)
0.65408	GO:0030595	leukocyte chemotaxis (1 14)
0.65408	GO:0031110	regulation of microtubule polymerization or depolymerization (1 14)
0.65408	GO:0048666	neuron development (1 14)
0.65408	GO:0050708	regulation of protein secretion (1 14)
0.65424	GO:0004540	ribonuclease activity (2 30)
0.65424	GO:0004879	ligand-dependent nuclear receptor activity (2 30)
0.65424	GO:0006310	DNA recombination (2 30)
0.65424	GO:0006817	phosphate transport (2 30)
0.65424	GO:0030099	myeloid cell differentiation (2 30)
0.65424	GO:0031214	biomineral formation (2 30)
0.65424	GO:0042108	positive regulation of cytokine biosynthetic process (2 30)
0.65424	GO:0044463	cell projection part (2 30)
0.65946	GO:0006917	induction of apoptosis (5 76)
0.65946	GO:0012502	induction of programmed cell death (5 76)
0.65957	GO:0051240	positive regulation of multicellular organismal process (4 61)
0.66251	GO:0004091	carboxylesterase activity (3 46)
0.66251	GO:0006875	cellular metal ion homeostasis (3 46)
0.66251	GO:0044433	cytoplasmic vesicle part (3 46)
0.66251	GO:0055065	metal ion homeostasis (3 46)
0.66263	GO:0006512	ubiquitin cycle (12 179)
0.67082	GO:0022414	reproductive process (5 77)
0.672	GO:0016209	antioxidant activity (2 31)
0.672	GO:0019838	growth factor binding (2 31)
0.672	GO:0040014	regulation of multicellular organism growth (2 31)
0.67438	GO:0005215	transporter activity (43 623)
0.67756	GO:0005829	cytosol (12 181)
0.67795	GO:0003008	system process (24 354)
0.67936	GO:0000075	cell cycle checkpoint (1 15)
0.67936	GO:0003887	DNA-directed DNA polymerase activity (1 15)
0.67936	GO:0004623	phospholipase A2 activity (1 15)
0.67936	GO:0005164	tumor necrosis factor receptor binding (1 15)
0.67936	GO:0006220	pyrimidine nucleotide metabolic process (1 15)
0.67936	GO:0006366	transcription from RNA polymerase II promoter (1 15)
0.67936	GO:0006826	iron ion transport (1 15)
0.67936	GO:0006984	ER-nuclear signaling pathway (1 15)
0.67936	GO:0008277	regulation of G-protein coupled receptor protein signaling pathway (1 15)
0.67936	GO:0008373	sialyltransferase activity (1 15)
0.67936	GO:0008483	transaminase activity (1 15)
0.67936	GO:0019395	fatty acid oxidation (1 15)
0.67936	GO:0030119	AP-type membrane coat adaptor complex (1 15)
0.67936	GO:0030131	clathrin adaptor complex (1 15)
0.67936	GO:0032813	tumor necrosis factor receptor superfamily binding (1 15)
0.67936	GO:0043112	receptor metabolic process (1 15)
[truncated: 4,886 more rows]

## Sheet: Nanog ChIP-Chip GO
P-Value	GO Identifier	GO Description (No. of Nanog Targets, No. of Genes in GO category)
4.4066e-09	GO:0009653	anatomical structure morphogenesis (51 339)
1.6092e-07	GO:0050794	regulation of cellular process (151 1613)
7.342e-07	GO:0003677	DNA binding (85 796)
9.9246e-07	GO:0032502	developmental process (114 1170)
1.4181e-06	GO:0019222	regulation of metabolic process (104 1049)
1.4938e-06	GO:0007389	pattern specification process (23 121)
1.7725e-06	GO:0065007	biological regulation (172 1967)
1.7754e-06	GO:0030528	transcription regulator activity (65 570)
2.171e-06	GO:0050789	regulation of biological process (158 1780)
3.512e-06	GO:0019219	regulation of nucleobase, nucleoside, nucleotide and nucleic acid metabolic process (91 903)
4.3342e-06	GO:0006355	regulation of transcription, DNA-dependent (84 819)
6.1098e-06	GO:0045449	regulation of transcription (88 877)
6.2623e-06	GO:0031323	regulation of cellular metabolic process (98 1006)
6.9807e-06	GO:0010468	regulation of gene expression (93 944)
2.2535e-05	GO:0048513	organ development (40 320)
4.025e-05	GO:0048856	anatomical structure development (58 541)
5.5652e-05	GO:0003682	chromatin binding (12 51)
9.7533e-05	GO:0009887	organ morphogenesis (21 135)
0.00012843	GO:0003700	transcription factor activity (44 393)
0.00016187	GO:0005634	nucleus (133 1574)
0.00020759	GO:0030175	filopodium (4 6)
0.0002418	GO:0003676	nucleic acid binding (105 1200)
0.00029446	GO:0005515	protein binding (213 2751)
0.00029897	GO:0007275	multicellular organismal development (39 348)
0.00032134	GO:0030902	hindbrain development (5 11)
0.00059805	GO:0007399	nervous system development (14 83)
0.00061674	GO:0043226	organelle (222 2921)
0.00061674	GO:0043229	intracellular organelle (222 2921)
0.00065611	GO:0006333	chromatin assembly or disassembly (10 48)
0.00065714	GO:0007160	cell-matrix adhesion (7 25)
0.0006749	GO:0043227	membrane-bound organelle (203 2644)
0.0006749	GO:0043231	intracellular membrane-bound organelle (203 2644)
0.00081316	GO:0001763	morphogenesis of a branching structure (9 41)
0.00087494	GO:0006471	protein amino acid ADP-ribosylation (4 8)
0.00097827	GO:0035239	tube morphogenesis (9 42)
0.0010876	GO:0031589	cell-substrate adhesion (7 27)
0.0011456	GO:0043565	sequence-specific DNA binding (30 264)
0.0011695	GO:0051270	regulation of cell motility (9 43)
0.0011887	GO:0005178	integrin binding (5 14)
0.0013623	GO:0044427	chromosomal part (15 100)
0.0014715	GO:0005694	chromosome (11 62)
0.0016717	GO:0003002	regionalization (13 82)
0.0017129	GO:0042472	inner ear morphogenesis (7 29)
0.0017471	GO:0048754	branching morphogenesis of a tube (8 37)
0.0018649	GO:0008643	carbohydrate transport (6 22)
0.0019306	GO:0040012	regulation of locomotion (9 46)
0.0020817	GO:0006323	DNA packaging (14 94)
0.0020817	GO:0006325	establishment and/or maintenance of chromatin architecture (14 94)
0.0021152	GO:0009880	embryonic pattern specification (7 30)
0.0022297	GO:0005159	insulin-like growth factor receptor binding (3 5)
0.0022297	GO:0007044	cell-substrate junction assembly (3 5)
0.0022297	GO:0021549	cerebellum development (3 5)
0.0023408	GO:0048518	positive regulation of biological process (50 529)
0.0023453	GO:0007001	chromosome organization and biogenesis (sensu Eukaryota) (16 116)
0.0023717	GO:0009798	axis specification (4 10)
0.002387	GO:0044424	intracellular part (270 3722)
0.0028083	GO:0009628	response to abiotic stimulus (14 97)
0.0031388	GO:0001569	patterning of blood vessels (5 17)
0.0037676	GO:0008201	heparin binding (7 33)
0.0037676	GO:0031497	chromatin assembly (7 33)
0.0037676	GO:0045165	cell fate commitment (7 33)
0.0037679	GO:0006334	nucleosome assembly (6 25)
0.003859	GO:0003779	actin binding (15 111)
0.0039238	GO:0003785	actin monomer binding (2 2)
0.0039238	GO:0004195	renin activity (2 2)
0.0039238	GO:0004738	pyruvate dehydrogenase activity (2 2)
0.0039238	GO:0004739	pyruvate dehydrogenase (acetyl-transferring) activity (2 2)
0.0039238	GO:0018445	prothoracicotrophic hormone activity (2 2)
0.0039238	GO:0031232	extrinsic to external side of plasma membrane (2 2)
0.0039238	GO:0045607	regulation of auditory receptor cell differentiation (2 2)
0.0039238	GO:0045631	regulation of mechanoreceptor differentiation (2 2)
0.0039896	GO:0016043	cellular component organization and biogenesis (60 677)
0.0042518	GO:0001836	release of cytochrome c from mitochondria (3 6)
0.0042518	GO:0008045	motor axon guidance (3 6)
0.0042518	GO:0009948	anterior/posterior axis specification (3 6)
0.0046045	GO:0051276	chromosome organization and biogenesis (16 124)
0.0047071	GO:0007411	axon guidance (8 43)
0.0052549	GO:0005488	binding (341 4871)
0.0053558	GO:0048522	positive regulation of cellular process (43 459)
0.0053962	GO:0008092	cytoskeletal protein binding (19 160)
0.0067244	GO:0009953	dorsal/ventral pattern formation (5 20)
0.0069419	GO:0000790	nuclear chromatin (4 13)
0.0070955	GO:0004194	pepsin A activity (3 7)
0.0070955	GO:0005550	pheromone binding (3 7)
0.0075931	GO:0009952	anterior/posterior pattern formation (9 56)
0.0083785	GO:0000786	nucleosome (5 21)
0.0083915	GO:0048731	system development (16 132)
0.0092433	GO:0000793	condensed chromosome (4 14)
0.0092433	GO:0030879	mammary gland development (4 14)
0.0096483	GO:0046983	protein dimerization activity (16 134)
0.0096738	GO:0007409	axonogenesis (6 30)
0.0097905	GO:0051606	detection of stimulus (7 39)
0.010828	GO:0000776	kinetochore (3 8)
0.010828	GO:0005355	glucose transmembrane transporter activity (3 8)
0.010828	GO:0050982	detection of mechanical stimulus (3 8)
0.011281	GO:0003950	NAD+ ADP-ribosyltransferase activity (2 3)
0.011281	GO:0006541	glutamine metabolic process (2 3)
0.011281	GO:0007341	penetration of zona pellucida (2 3)
0.011281	GO:0008158	hedgehog receptor activity (2 3)
0.011281	GO:0009067	aspartate family amino acid biosynthetic process (2 3)
0.011281	GO:0009268	response to pH (2 3)
0.011281	GO:0010369	chromocenter (2 3)
0.011281	GO:0016211	ammonia ligase activity (2 3)
0.011281	GO:0016880	acid-ammonia (or amide) ligase activity (2 3)
0.011281	GO:0019238	cyclohydrolase activity (2 3)
0.011281	GO:0030130	clathrin coat of trans-Golgi network vesicle (2 3)
0.011281	GO:0035035	histone acetyltransferase binding (2 3)
0.011281	GO:0046460	neutral lipid biosynthetic process (2 3)
0.011281	GO:0046463	acylglycerol biosynthetic process (2 3)
0.011281	GO:0050501	hyaluronan synthase activity (2 3)
0.011356	GO:0044248	cellular catabolic process (24 233)
0.011866	GO:0009790	embryonic development (9 60)
0.011989	GO:0009799	determination of symmetry (4 15)
0.011989	GO:0009855	determination of bilateral symmetry (4 15)
0.011989	GO:0044242	cellular lipid catabolic process (4 15)
0.012095	GO:0048468	cell development (12 92)
0.012331	GO:0030154	cell differentiation (35 376)
0.014603	GO:0065004	protein-DNA complex assembly (7 42)
0.014981	GO:0031967	organelle envelope (5 24)
0.014981	GO:0031975	envelope (5 24)
0.015207	GO:0000302	response to reactive oxygen species (4 16)
0.015207	GO:0001890	placenta development (4 16)
0.015207	GO:0003684	damaged DNA binding (4 16)
0.015207	GO:0004693	cyclin-dependent protein kinase activity (4 16)
0.015207	GO:0009612	response to mechanical stimulus (4 16)
0.015389	GO:0019904	protein domain specific binding (6 33)
0.015493	GO:0015145	monosaccharide transmembrane transporter activity (3 9)
0.015493	GO:0015149	hexose transmembrane transporter activity (3 9)
0.015493	GO:0015918	sterol transport (3 9)
0.015493	GO:0030301	cholesterol transport (3 9)
0.015493	GO:0042311	vasodilation (3 9)
0.016719	GO:0006139	nucleobase, nucleoside, nucleotide and nucleic acid metabolic process (67 825)
0.017785	GO:0007219	Notch signaling pathway (5 25)
0.018499	GO:0043283	biopolymer metabolic process (86 1101)
0.018921	GO:0005635	nuclear envelope (4 17)
0.018921	GO:0016763	transferase activity, transferring pentosyl groups (4 17)
0.018921	GO:0043010	camera-type eye development (4 17)
0.019034	GO:0005737	cytoplasm (104 1364)
0.019687	GO:0009893	positive regulation of metabolic process (23 232)
0.020057	GO:0022402	cell cycle process (25 258)
0.020223	GO:0000074	regulation of progression through cell cycle (18 170)
0.020605	GO:0048519	negative regulation of biological process (45 526)
0.0209	GO:0005539	glycosaminoglycan binding (7 45)
0.020928	GO:0006357	regulation of transcription from RNA polymerase II promoter (19 183)
0.021117	GO:0005351	sugar:hydrogen ion symporter activity (3 10)
0.021117	GO:0005626	insoluble fraction (3 10)
0.021117	GO:0005720	nuclear heterochromatin (3 10)
0.021117	GO:0006100	tricarboxylic acid cycle intermediate metabolic process (3 10)
0.021117	GO:0040017	positive regulation of locomotion (3 10)
0.021117	GO:0051272	positive regulation of cell motility (3 10)
0.021325	GO:0045786	negative regulation of progression through cell cycle (9 66)
0.02133	GO:0022607	cellular component assembly (18 171)
0.02133	GO:0051726	regulation of cell cycle (18 171)
0.021626	GO:0003956	NAD(P)+-protein-arginine ADP-ribosyltransferase activity (2 4)
0.021626	GO:0004065	arylsulfatase activity (2 4)
0.021626	GO:0004457	lactate dehydrogenase activity (2 4)
0.021626	GO:0004459	L-lactate dehydrogenase activity (2 4)
0.021626	GO:0005112	Notch binding (2 4)
0.021626	GO:0006972	hyperosmotic response (2 4)
0.021626	GO:0008215	spermine metabolic process (2 4)
0.021626	GO:0008484	sulfuric ester hydrolase activity (2 4)
0.021626	GO:0009066	aspartate family amino acid metabolic process (2 4)
0.021626	GO:0015074	DNA integration (2 4)
0.021626	GO:0016624	oxidoreductase activity, acting on the aldehyde or oxo group of donors, disulfide as acceptor (2 4)
0.021626	GO:0019642	anaerobic glycolysis (2 4)
0.021626	GO:0031102	neurite regeneration (2 4)
0.021626	GO:0031103	axon regeneration (2 4)
0.021626	GO:0033344	cholesterol efflux (2 4)
0.021626	GO:0045017	glycerolipid biosynthetic process (2 4)
0.021626	GO:0046504	glycerol ether biosynthetic process (2 4)
0.021626	GO:0051482	elevation of cytosolic calcium ion concentration during G-protein signaling, coupled to IP3 second messenger (phospholipase C activating) (2 4)
0.022193	GO:0006996	organelle organization and biogenesis (34 379)
0.023148	GO:0005654	nucleoplasm (4 18)
0.023148	GO:0042770	DNA damage response, signal transduction (4 18)
0.024014	GO:0048523	negative regulation of cellular process (42 490)
0.024381	GO:0009582	detection of abiotic stimulus (5 27)
0.024932	GO:0045941	positive regulation of transcription (18 174)
0.025591	GO:0032989	cellular structure morphogenesis (12 102)
0.02575	GO:0006259	DNA metabolic process (24 251)
0.026052	GO:0016757	transferase activity, transferring glycosyl groups (13 114)
0.026155	GO:0030424	axon (6 37)
0.026155	GO:0032990	cell part morphogenesis (6 37)
0.026155	GO:0048812	neurite morphogenesis (6 37)
0.026155	GO:0048858	cell projection morphogenesis (6 37)
0.027683	GO:0042803	protein homodimerization activity (9 69)
0.027707	GO:0001669	acrosome (3 11)
0.027707	GO:0004190	aspartic-type endopeptidase activity (3 11)
0.027707	GO:0005549	odorant binding (3 11)
0.027707	GO:0008637	apoptotic mitochondrial changes (3 11)
0.027707	GO:0010001	glial cell differentiation (3 11)
0.028196	GO:0009581	detection of external stimulus (5 28)
0.029258	GO:0008283	cell proliferation (12 104)
0.02947	GO:0030334	regulation of cell migration (6 38)
0.029522	GO:0008150	biological_process (389 5772)
0.030366	GO:0009605	response to external stimulus (23 242)
0.030428	GO:0045935	positive regulation of nucleobase, nucleoside, nucleotide and nucleic acid metabolic process (18 178)
0.03237	GO:0050906	detection of stimulus during sensory perception (5 29)
0.032953	GO:0006950	response to stress (34 391)
0.033048	GO:0000785	chromatin (6 39)
0.034556	GO:0000794	condensed nuclear chromosome (2 5)
0.034556	GO:0005227	calcium activated cation channel activity (2 5)
0.034556	GO:0015269	calcium-activated potassium channel activity (2 5)
0.034556	GO:0030279	negative regulation of ossification (2 5)
0.034556	GO:0045604	regulation of epidermal cell differentiation (2 5)
0.034556	GO:0048145	regulation of fibroblast proliferation (2 5)
0.034556	GO:0048536	spleen development (2 5)
0.034556	GO:0050910	detection of mechanical stimulus during sensory perception of sound (2 5)
0.034556	GO:0051920	peroxiredoxin activity (2 5)
0.035198	GO:0006869	lipid transport (7 50)
0.035198	GO:0030247	polysaccharide binding (7 50)
0.035258	GO:0015144	carbohydrate transmembrane transporter activity (3 12)
0.035258	GO:0016585	chromatin remodeling complex (3 12)
0.035258	GO:0016814	hydrolase activity, acting on carbon-nitrogen (but not peptide) bonds, in cyclic amidines (3 12)
0.035258	GO:0042542	response to hydrogen peroxide (3 12)
0.035258	GO:0051119	sugar transmembrane transporter activity (3 12)
0.035482	GO:0006928	cell motility (16 156)
0.03691	GO:0032403	protein complex binding (5 30)
0.0375	GO:0045595	regulation of cell differentiation (11 96)
0.037704	GO:0008134	transcription factor binding (12 108)
0.038679	GO:0006979	response to oxidative stress (7 51)
0.038805	GO:0048869	cellular developmental process (43 521)
0.03904	GO:0001726	ruffle (4 21)
0.040301	GO:0009056	catabolic process (26 289)
0.041019	GO:0005625	soluble fraction (6 41)
0.04182	GO:0046777	protein amino acid autophosphorylation (5 31)
0.043752	GO:0005905	coated pit (3 13)
0.043752	GO:0007028	cytoplasm organization and biogenesis (3 13)
0.043752	GO:0014031	mesenchymal cell development (3 13)
0.043752	GO:0016903	oxidoreductase activity, acting on the aldehyde or oxo group of donors (3 13)
0.043752	GO:0030855	epithelial cell differentiation (3 13)
0.04407	GO:0044464	cell part (370 5513)
0.045427	GO:0001654	eye development (4 22)
0.045427	GO:0007423	sensory organ development (4 22)
0.04544	GO:0065008	regulation of biological quality (25 279)
0.0463	GO:0001871	pattern binding (7 53)
0.047106	GO:0006469	negative regulation of protein kinase activity (5 32)
0.047106	GO:0030182	neuron differentiation (5 32)
0.047106	GO:0033673	negative regulation of kinase activity (5 32)
0.047799	GO:0043228	non-membrane-bound organelle (37 445)
0.047799	GO:0043232	intracellular non-membrane-bound organelle (37 445)
0.048191	GO:0016879	ligase activity, forming carbon-nitrogen bonds (10 88)
0.049708	GO:0005021	vascular endothelial growth factor receptor activity (2 6)
0.049708	GO:0006354	RNA elongation (2 6)
0.049708	GO:0006547	histidine metabolic process (2 6)
0.049708	GO:0006548	histidine catabolic process (2 6)
0.049708	GO:0006970	response to osmotic stress (2 6)
0.049708	GO:0007041	lysosomal transport (2 6)
0.049708	GO:0007096	regulation of exit from mitosis (2 6)
0.049708	GO:0007224	smoothened signaling pathway (2 6)
0.049708	GO:0009075	histidine family amino acid metabolic process (2 6)
0.049708	GO:0009077	histidine family amino acid catabolic process (2 6)
0.049708	GO:0021702	cerebellar Purkinje cell differentiation (2 6)
0.049708	GO:0022839	ion gated channel activity (2 6)
0.049708	GO:0030035	microspike biogenesis (2 6)
0.049708	GO:0030118	clathrin coat (2 6)
0.049708	GO:0030125	clathrin vesicle coat (2 6)
0.049708	GO:0045682	regulation of epidermis development (2 6)
0.049708	GO:0046581	intercellular canaliculus (2 6)
0.049708	GO:0048009	insulin-like growth factor receptor signaling pathway (2 6)
0.049708	GO:0048678	response to axon injury (2 6)
0.049708	GO:0050839	cell adhesion molecule binding (2 6)
0.049708	GO:0050930	induction of positive chemotaxis (2 6)
0.049708	GO:0050974	detection of mechanical stimulus during sensory perception (2 6)
0.050107	GO:0006874	cellular calcium ion homeostasis (6 43)
0.050107	GO:0007420	brain development (6 43)
0.050107	GO:0043009	chordate embryonic development (6 43)
0.050107	GO:0055074	calcium ion homeostasis (6 43)
0.051564	GO:0050793	regulation of developmental process (15 151)
0.052362	GO:0030027	lamellipodium (4 23)
0.05277	GO:0004714	transmembrane receptor protein tyrosine kinase activity (5 33)
0.05277	GO:0016540	protein autoprocessing (5 33)
0.05277	GO:0051348	negative regulation of transferase activity (5 33)
0.053164	GO:0001708	cell fate specification (3 14)
0.053164	GO:0004129	cytochrome-c oxidase activity (3 14)
0.053164	GO:0007281	germ cell development (3 14)
0.053164	GO:0007368	determination of left/right symmetry (3 14)
0.053164	GO:0008305	integrin complex (3 14)
0.053164	GO:0009411	response to UV (3 14)
0.053164	GO:0015002	heme-copper terminal oxidase activity (3 14)
0.053164	GO:0015758	glucose transport (3 14)
0.053164	GO:0016675	oxidoreductase activity, acting on heme group of donors (3 14)
0.053164	GO:0016676	oxidoreductase activity, acting on heme group of donors, oxygen as acceptor (3 14)
0.053164	GO:0022411	cellular component disassembly (3 14)
0.053164	GO:0030183	B cell differentiation (3 14)
0.053315	GO:0016477	cell migration (14 139)
0.05353	GO:0005102	receptor binding (30 352)
0.053859	GO:0031325	positive regulation of cellular metabolic process (20 217)
0.055078	GO:0048534	hemopoietic or lymphoid organ development (6 44)
0.055078	GO:0048732	gland development (6 44)
0.057352	GO:0044428	nuclear part (32 382)
0.058743	GO:0042221	response to chemical stimulus (22 246)
0.060336	GO:0009792	embryonic development ending in birth or egg hatching (6 45)
0.061499	GO:0048503	GPI anchor binding (8 68)
0.062116	GO:0042995	cell projection (16 168)
0.062428	GO:0003674	molecular_function (420 6343)
0.062673	GO:0000105	histidine biosynthetic process (1 1)
0.062673	GO:0000164	protein phosphatase type 1 complex (1 1)
0.062673	GO:0000806	Y chromosome (1 1)
0.062673	GO:0001315	age-dependent response to reactive oxygen species (1 1)
0.062673	GO:0001730	2'-5'-oligoadenylate synthetase activity (1 1)
0.062673	GO:0001984	vasodilation of artery during baroreceptor response to increased systemic arterial blood pressure (1 1)
0.062673	GO:0002003	angiotensin maturation (1 1)
0.062673	GO:0002016	renin-angiotensin regulation of blood volume (1 1)
0.062673	GO:0002064	epithelial cell development (1 1)
0.062673	GO:0003831	beta-N-acetylglucosaminylglycopeptide beta-1,4-galactosyltransferase activity (1 1)
0.062673	GO:0003869	4-nitrophenylphosphatase activity (1 1)
0.062673	GO:0003937	IMP cyclohydrolase activity (1 1)
0.062673	GO:0003945	N-acetyllactosamine synthase activity (1 1)
0.062673	GO:0004014	adenosylmethionine decarboxylase activity (1 1)
0.062673	GO:0004098	cerebroside-sulfatase activity (1 1)
0.062673	GO:0004329	formate-tetrahydrofolate ligase activity (1 1)
0.062673	GO:0004333	fumarate hydratase activity (1 1)
0.062673	GO:0004343	glucosamine 6-phosphate N-acetyltransferase activity (1 1)
0.062673	GO:0004397	histidine ammonia-lyase activity (1 1)
0.062673	GO:0004488	methylenetetrahydrofolate dehydrogenase (NADP+) activity (1 1)
0.062673	GO:0004504	peptidylglycine monooxygenase activity (1 1)
0.062673	GO:0004598	peptidylamidoglycolate lyase activity (1 1)
0.062673	GO:0004643	phosphoribosylaminoimidazolecarboxamide formyltransferase activity (1 1)
0.062673	GO:0004676	3-phosphoinositide-dependent protein kinase activity (1 1)
0.062673	GO:0004750	ribulose-phosphate 3-epimerase activity (1 1)
0.062673	GO:0005010	insulin-like growth factor receptor activity (1 1)
0.062673	GO:0005020	stem cell factor receptor activity (1 1)
0.062673	GO:0005176	ErbB-2 class receptor binding (1 1)
0.062673	GO:0005828	kinetochore microtubule (1 1)
0.062673	GO:0005890	sodium:potassium-exchanging ATPase complex (1 1)
0.062673	GO:0006042	glucosamine biosynthetic process (1 1)
0.062673	GO:0006045	N-acetylglucosamine biosynthetic process (1 1)
0.062673	GO:0006047	UDP-N-acetylglucosamine metabolic process (1 1)
0.062673	GO:0006048	UDP-N-acetylglucosamine biosynthetic process (1 1)
0.062673	GO:0006106	fumarate metabolic process (1 1)
0.062673	GO:0006125	thioredoxin pathway (1 1)
0.062673	GO:0006356	regulation of transcription from RNA polymerase I promoter (1 1)
0.062673	GO:0006477	protein amino acid sulfation (1 1)
0.062673	GO:0006494	protein amino acid terminal glycosylation (1 1)
0.062673	GO:0006496	protein amino acid terminal N-glycosylation (1 1)
0.062673	GO:0006555	methionine metabolic process (1 1)
0.062673	GO:0006597	spermine biosynthetic process (1 1)
0.062673	GO:0006942	regulation of striated muscle contraction (1 1)
0.062673	GO:0007210	serotonin receptor signaling pathway (1 1)
0.062673	GO:0008049	male courtship behavior (1 1)
0.062673	GO:0008065	establishment of blood-nerve barrier (1 1)
0.062673	GO:0008089	anterograde axon cargo transport (1 1)
0.062673	GO:0008115	sarcosine oxidase activity (1 1)
0.062673	GO:0008383	manganese superoxide dismutase activity (1 1)
0.062673	GO:0008429	phosphatidylethanolamine binding (1 1)
0.062673	GO:0008441	3'(2'),5'-bisphosphate nucleotidase activity (1 1)
0.062673	GO:0008511	sodium:potassium:chloride symporter activity (1 1)
0.062673	GO:0009076	histidine family amino acid biosynthetic process (1 1)
0.062673	GO:0009086	methionine biosynthetic process (1 1)
0.062673	GO:0010107	potassium ion import (1 1)
0.062673	GO:0014012	axon regeneration in the peripheral nervous system (1 1)
0.062673	GO:0014044	Schwann cell development (1 1)
0.062673	GO:0015093	ferrous iron transmembrane transporter activity (1 1)
0.062673	GO:0015181	arginine transmembrane transporter activity (1 1)
0.062673	GO:0015189	L-lysine transmembrane transporter activity (1 1)
0.062673	GO:0015326	cationic amino acid transmembrane transporter activity (1 1)
0.062673	GO:0015759	beta-glucoside transport (1 1)
0.062673	GO:0015819	lysine transport (1 1)
0.062673	GO:0016068	type I hypersensitivity (1 1)
0.062673	GO:0016556	mRNA modification (1 1)
0.062673	GO:0016654	oxidoreductase activity, acting on NADH or NADPH, disulfide as acceptor (1 1)
0.062673	GO:0016768	spermine synthase activity (1 1)
0.062673	GO:0016804	prolyl aminopeptidase activity (1 1)
0.062673	GO:0019047	provirus integration (1 1)
0.062673	GO:0019432	triacylglycerol biosynthetic process (1 1)
0.062673	GO:0019478	D-amino acid catabolic process (1 1)
0.062673	GO:0019911	structural constituent of myelin sheath (1 1)
0.062673	GO:0021529	spinal cord oligodendrocyte cell differentiation (1 1)
0.062673	GO:0021534	cell proliferation in hindbrain (1 1)
0.062673	GO:0021546	rhombomere development (1 1)
0.062673	GO:0021555	midbrain-hindbrain boundary morphogenesis (1 1)
0.062673	GO:0021568	rhombomere 2 development (1 1)
0.062673	GO:0021877	forebrain neuron fate commitment (1 1)
0.062673	GO:0021902	commitment of a neuronal cell to a specific type of neuron in the forebrain (1 1)
0.062673	GO:0021924	cell proliferation in the external granule layer (1 1)
0.062673	GO:0021930	granule cell precursor proliferation (1 1)
0.062673	GO:0030262	apoptotic nuclear changes (1 1)
0.062673	GO:0030276	clathrin binding (1 1)
0.062673	GO:0030546	receptor activator activity (1 1)
0.062673	GO:0030549	acetylcholine receptor activator activity (1 1)
0.062673	GO:0030836	positive regulation of actin filament depolymerization (1 1)
0.062673	GO:0030885	regulation of myeloid dendritic cell activation (1 1)
0.062673	GO:0030886	negative regulation of myeloid dendritic cell activation (1 1)
0.062673	GO:0030889	negative regulation of B cell proliferation (1 1)
0.062673	GO:0030917	midbrain-hindbrain boundary development (1 1)
0.062673	GO:0031583	G-protein signaling, phospholipase D activating pathway (1 1)
0.062673	GO:0031705	bombesin receptor binding (1 1)
0.062673	GO:0031707	endothelin A receptor binding (1 1)
0.062673	GO:0031708	endothelin B receptor binding (1 1)
0.062673	GO:0031716	calcitonin receptor binding (1 1)
0.062673	GO:0031944	negative regulation of glucocorticoid metabolic process (1 1)
0.062673	GO:0031947	negative regulation of glucocorticoid biosynthetic process (1 1)
0.062673	GO:0032127	dense core granule membrane (1 1)
0.062673	GO:0032301	MutSalpha complex (1 1)
0.062673	GO:0032695	negative regulation of interleukin-12 production (1 1)
0.062673	GO:0040009	regulation of growth rate (1 1)
0.062673	GO:0042026	protein refolding (1 1)
0.062673	GO:0042304	regulation of fatty acid biosynthetic process (1 1)
0.062673	GO:0042667	auditory receptor cell fate specification (1 1)
0.062673	GO:0042903	tubulin deacetylase activity (1 1)
0.062673	GO:0042946	glucoside transport (1 1)
0.062673	GO:0043109	regulation of smoothened activity (1 1)
0.062673	GO:0043125	ErbB-3 class receptor binding (1 1)
0.062673	GO:0043179	rhythmic excitation (1 1)
0.062673	GO:0043209	myelin sheath (1 1)
0.062673	GO:0043560	insulin receptor substrate binding (1 1)
0.062673	GO:0045063	T-helper 1 cell differentiation (1 1)
0.062673	GO:0045523	interleukin-27 receptor binding (1 1)
0.062673	GO:0045583	regulation of cytotoxic T cell differentiation (1 1)
0.062673	GO:0045585	positive regulation of cytotoxic T cell differentiation (1 1)
0.062673	GO:0045602	negative regulation of endothelial cell differentiation (1 1)
0.062673	GO:0045605	negative regulation of epidermal cell differentiation (1 1)
0.062673	GO:0045606	positive regulation of epidermal cell differentiation (1 1)
0.062673	GO:0045608	negative regulation of auditory receptor cell differentiation (1 1)
0.062673	GO:0045609	positive regulation of auditory receptor cell differentiation (1 1)
0.062673	GO:0045632	negative regulation of mechanoreceptor differentiation (1 1)
0.062673	GO:0045633	positive regulation of mechanoreceptor differentiation (1 1)
0.062673	GO:0045683	negative regulation of epidermis development (1 1)
0.062673	GO:0045684	positive regulation of epidermis development (1 1)
0.062673	GO:0045717	negative regulation of fatty acid biosynthetic process (1 1)
0.062673	GO:0045795	positive regulation of cell volume (1 1)
0.062673	GO:0045922	negative regulation of fatty acid metabolic process (1 1)
0.062673	GO:0045989	positive regulation of striated muscle contraction (1 1)
0.062673	GO:0046007	negative regulation of activated T cell proliferation (1 1)
0.062673	GO:0046108	uridine metabolic process (1 1)
0.062673	GO:0046349	amino sugar biosynthetic process (1 1)
0.062673	GO:0046416	D-amino acid metabolic process (1 1)
0.062673	GO:0046653	tetrahydrofolate metabolic process (1 1)
0.062673	GO:0046877	regulation of saliva secretion (1 1)
0.062673	GO:0046878	positive regulation of saliva secretion (1 1)
0.062673	GO:0047066	phospholipid-hydroperoxide glutathione peroxidase activity (1 1)
0.062673	GO:0047391	alkylglycerophosphoethanolamine phosphodiesterase activity (1 1)
0.062673	GO:0047497	mitochondrion transport along microtubule (1 1)
0.062673	GO:0048407	platelet-derived growth factor binding (1 1)
0.062673	GO:0048483	autonomic nervous system development (1 1)
0.062673	GO:0048665	neuron fate specification (1 1)
0.062673	GO:0048873	homeostasis of number of cells within a tissue (1 1)
0.062673	GO:0050031	L-pipecolate oxidase activity (1 1)
0.062673	GO:0050178	phenylpyruvate tautomerase activity (1 1)
0.062673	GO:0050510	N-acetylgalactosaminyl-proteoglycan 3-beta-glucuronosyltransferase activity (1 1)
0.062673	GO:0050973	detection of mechanical stimulus during equilibrioception (1 1)
0.062673	GO:0051264	mono-olein transacylation activity (1 1)
0.062673	GO:0051265	diolein transacylation activity (1 1)
0.062673	GO:0051597	response to methylmercury (1 1)
0.062673	GO:0051923	sulfation (1 1)
0.062673	GO:0060024	rhythmic synaptic transmission (1 1)
0.062673	GO:0060046	regulation of acrosome reaction (1 1)
0.062673	GO:0060054	positive regulation of epithelial cell proliferation involved in wound healing (1 1)
0.062673	GO:0060055	angiogenesis involved in wound healing (1 1)
0.062673	GO:0060058	positive regulation of apoptosis involved in mammary gland involution (1 1)
0.062673	GO:0060179	male mating behavior (1 1)
0.062836	GO:0007155	cell adhesion (24 275)
0.062836	GO:0022610	biological adhesion (24 275)
0.063458	GO:0007369	gastrulation (3 15)
0.063458	GO:0008645	hexose transport (3 15)
0.063458	GO:0015749	monosaccharide transport (3 15)
0.06403	GO:0006350	transcription (31 372)
0.064107	GO:0009987	cellular process (292 4328)
0.064547	GO:0042592	homeostatic process (17 182)
0.065883	GO:0006875	cellular metal ion homeostasis (6 46)
0.065883	GO:0055065	metal ion homeostasis (6 46)
0.066753	GO:0002027	regulation of heart rate (2 7)
0.066753	GO:0004784	superoxide dismutase activity (2 7)
0.066753	GO:0004860	protein kinase inhibitor activity (2 7)
0.066753	GO:0008589	regulation of smoothened signaling pathway (2 7)
0.066753	GO:0009755	hormone-mediated signaling (2 7)
0.066753	GO:0009954	proximal/distal pattern formation (2 7)
0.066753	GO:0016721	oxidoreductase activity, acting on superoxide radicals as acceptor (2 7)
0.066753	GO:0016840	carbon-nitrogen lyase activity (2 7)
0.066753	GO:0021782	glial cell development (2 7)
0.066753	GO:0045120	pronucleus (2 7)
0.066753	GO:0046466	membrane lipid catabolic process (2 7)
0.066753	GO:0050920	regulation of chemotaxis (2 7)
0.066753	GO:0050921	positive regulation of chemotaxis (2 7)
0.066753	GO:0050926	regulation of positive chemotaxis (2 7)
0.066753	GO:0050927	positive regulation of positive chemotaxis (2 7)
0.066753	GO:0060113	inner ear receptor cell differentiation (2 7)
0.069317	GO:0007156	homophilic cell adhesion (7 58)
0.070441	GO:0006813	potassium ion transport (9 82)
0.070561	GO:0030003	cellular cation homeostasis (8 70)
0.071716	GO:0016042	lipid catabolic process (6 47)
0.072768	GO:0007049	cell cycle (17 185)
0.073491	GO:0006873	cellular ion homeostasis (10 95)
0.073491	GO:0055082	cellular chemical homeostasis (10 95)
0.075382	GO:0055080	cation homeostasis (8 71)
0.076382	GO:0030659	cytoplasmic vesicle membrane (4 26)
0.076382	GO:0044454	nuclear chromosome part (4 26)
0.080149	GO:0043412	biopolymer modification (51 667)
0.082006	GO:0051338	regulation of transferase activity (10 97)
0.084243	GO:0008194	UDP-glycosyltransferase activity (6 49)
0.085395	GO:0000228	nuclear chromosome (2 8)
0.085395	GO:0006921	cell structure disassembly during apoptosis (2 8)
0.085395	GO:0007530	sex determination (2 8)
0.085395	GO:0009311	oligosaccharide metabolic process (2 8)
0.085395	GO:0014032	neural crest cell development (2 8)
0.085395	GO:0017017	MAP kinase tyrosine/serine/threonine phosphatase activity (2 8)
0.085395	GO:0021533	cell differentiation in hindbrain (2 8)
0.085395	GO:0021983	pituitary gland development (2 8)
0.085395	GO:0030335	positive regulation of cell migration (2 8)
0.085395	GO:0030863	cortical cytoskeleton (2 8)
0.085395	GO:0030865	cortical cytoskeleton organization and biogenesis (2 8)
0.085395	GO:0033549	MAP kinase phosphatase activity (2 8)
0.085395	GO:0042490	mechanoreceptor differentiation (2 8)
0.085395	GO:0046851	negative regulation of bone remodeling (2 8)
0.085604	GO:0007507	heart development (8 73)
0.085604	GO:0016758	transferase activity, transferring hexosyl groups (8 73)
0.086522	GO:0005520	insulin-like growth factor binding (3 17)
0.086522	GO:0008064	regulation of actin polymerization and/or depolymerization (3 17)
0.086522	GO:0008629	induction of apoptosis by intracellular signals (3 17)
0.086522	GO:0030832	regulation of actin filament length (3 17)
0.086522	GO:0032956	regulation of actin cytoskeleton organization and biogenesis (3 17)
0.090103	GO:0005575	cellular_component (398 6038)
0.090545	GO:0006807	nitrogen compound metabolic process (15 164)
0.090931	GO:0046982	protein heterodimerization activity (6 50)
0.092428	GO:0019725	cellular homeostasis (12 125)
0.093977	GO:0042127	regulation of cell proliferation (19 219)
0.094624	GO:0044271	nitrogen compound biosynthetic process (5 39)
0.094963	GO:0006096	glycolysis (4 28)
0.094963	GO:0007050	cell cycle arrest (4 28)
0.096623	GO:0005543	phospholipid binding (11 113)
0.097897	GO:0016810	hydrolase activity, acting on carbon-nitrogen (but not peptide) bonds (6 51)
0.097998	GO:0005856	cytoskeleton (17 193)
0.098097	GO:0048598	embryonic morphogenesis (7 63)
0.099197	GO:0000792	heterochromatin (3 18)
0.099197	GO:0032535	regulation of cellular component size (3 18)
0.10136	GO:0006464	protein modification process (49 650)
0.1032	GO:0009308	amine metabolic process (14 154)
0.10376	GO:0044238	primary metabolic process (167 2437)
0.10476	GO:0045859	regulation of protein kinase activity (9 89)
0.10498	GO:0008076	voltage-gated potassium channel complex (4 29)
0.10498	GO:0016331	morphogenesis of embryonic epithelium (4 29)
0.10498	GO:0019887	protein kinase regulator activity (4 29)
0.10514	GO:0009986	cell surface (6 52)
0.10514	GO:0016485	protein processing (6 52)
0.10529	GO:0000267	cell fraction (23 278)
0.10537	GO:0005657	replication fork (2 9)
0.10537	GO:0005938	cell cortex (2 9)
0.10537	GO:0006595	polyamine metabolic process (2 9)
0.10537	GO:0006760	folic acid and derivative metabolic process (2 9)
0.10537	GO:0019210	kinase inhibitor activity (2 9)
0.10537	GO:0031016	pancreas development (2 9)
0.10537	GO:0043525	positive regulation of neuron apoptosis (2 9)
0.10537	GO:0045103	intermediate filament-based process (2 9)
0.10549	GO:0009611	response to wounding (12 128)
0.10549	GO:0016874	ligase activity (12 128)
0.10551	GO:0044451	nucleoplasm part (15 168)
0.1112	GO:0030005	cellular di-, tri-valent inorganic cation homeostasis (7 65)
0.11146	GO:0001701	in utero embryonic development (5 41)
0.11146	GO:0043086	negative regulation of catalytic activity (5 41)
0.11146	GO:0051128	regulation of cellular component organization and biogenesis (5 41)
0.11256	GO:0008652	amino acid biosynthetic process (3 19)
0.11256	GO:0045664	regulation of neuron differentiation (3 19)
0.11477	GO:0048878	chemical homeostasis (12 130)
0.11545	GO:0042113	B cell activation (4 30)
0.11636	GO:0051301	cell division (10 104)
0.11808	GO:0000902	cell morphogenesis (7 66)
0.11808	GO:0003712	transcription cofactor activity (7 66)
0.11808	GO:0055066	di-, tri-valent inorganic cation homeostasis (7 66)
0.1191	GO:0005975	carbohydrate metabolic process (16 185)
0.12039	GO:0019199	transmembrane receptor protein kinase activity (5 42)
0.12142	GO:0000097	sulfur amino acid biosynthetic process (1 2)
0.12142	GO:0000803	sex chromosome (1 2)
0.12142	GO:0000805	X chromosome (1 2)
0.12142	GO:0001540	beta-amyloid binding (1 2)
0.12142	GO:0001706	endoderm formation (1 2)
0.12142	GO:0001758	retinal dehydrogenase activity (1 2)
0.12142	GO:0001867	complement activation, lectin pathway (1 2)
0.12142	GO:0001885	endothelial cell development (1 2)
0.12142	GO:0001939	female pronucleus (1 2)
0.12142	GO:0001940	male pronucleus (1 2)
0.12142	GO:0001954	positive regulation of cell-matrix adhesion (1 2)
0.12142	GO:0002438	acute inflammatory response to antigenic stimulus (1 2)
0.12142	GO:0002524	hypersensitivity (1 2)
0.12142	GO:0003081	regulation of systemic arterial blood pressure by renin-angiotensin (1 2)
0.12142	GO:0003969	RNA editase activity (1 2)
0.12142	GO:0004022	alcohol dehydrogenase activity (1 2)
0.12142	GO:0004028	3-chloroallyl aldehyde dehydrogenase activity (1 2)
0.12142	GO:0004066	asparagine synthase (glutamine-hydrolyzing) activity (1 2)
0.12142	GO:0004161	dimethylallyltranstransferase activity (1 2)
0.12142	GO:0004178	leucyl aminopeptidase activity (1 2)
0.12142	GO:0004337	geranyltranstransferase activity (1 2)
0.12142	GO:0004346	glucose-6-phosphatase activity (1 2)
0.12142	GO:0004356	glutamate-ammonia ligase activity (1 2)
0.12142	GO:0004461	lactose synthase activity (1 2)
0.12142	GO:0004477	methenyltetrahydrofolate cyclohydrolase activity (1 2)
0.12142	GO:0004486	methylenetetrahydrofolate dehydrogenase activity (1 2)
0.12142	GO:0004791	thioredoxin-disulfide reductase activity (1 2)
0.12142	GO:0004831	tyrosine-tRNA ligase activity (1 2)
0.12142	GO:0004850	uridine phosphorylase activity (1 2)
0.12142	GO:0004862	cAMP-dependent protein kinase inhibitor activity (1 2)
0.12142	GO:0004951	cholecystokinin receptor activity (1 2)
0.12142	GO:0004963	follicle-stimulating hormone receptor activity (1 2)
0.12142	GO:0004993	serotonin receptor activity (1 2)
0.12142	GO:0005113	patched binding (1 2)
0.12142	GO:0005173	stem cell factor receptor binding (1 2)
0.12142	GO:0005232	serotonin-activated cation-selective channel activity (1 2)
0.12142	GO:0005412	glucose:sodium symporter activity (1 2)
0.12142	GO:0005701	polytene chromosome chromocenter (1 2)
0.12142	GO:0005721	centric heterochromatin (1 2)
0.12142	GO:0005988	lactose metabolic process (1 2)
0.12142	GO:0005989	lactose biosynthetic process (1 2)
0.12142	GO:0006437	tyrosyl-tRNA aminoacylation (1 2)
0.12142	GO:0006528	asparagine metabolic process (1 2)
0.12142	GO:0006529	asparagine biosynthetic process (1 2)
0.12142	GO:0006542	glutamine biosynthetic process (1 2)
0.12142	GO:0006651	diacylglycerol biosynthetic process (1 2)
0.12142	GO:0007127	meiosis I (1 2)
0.12142	GO:0007549	dosage compensation (1 2)
0.12142	GO:0007638	mechanosensory behavior (1 2)
0.12142	GO:0008177	succinate dehydrogenase (ubiquinone) activity (1 2)
0.12142	GO:0008216	spermidine metabolic process (1 2)
0.12142	GO:0008295	spermidine biosynthetic process (1 2)
0.12142	GO:0008333	endosome to lysosome transport (1 2)
0.12142	GO:0009048	dosage compensation, by inactivation of X chromosome (1 2)
0.12142	GO:0009313	oligosaccharide catabolic process (1 2)
0.12142	GO:0009405	pathogenesis (1 2)
0.12142	GO:0009912	auditory receptor cell fate commitment (1 2)
0.12142	GO:0014812	muscle cell migration (1 2)
0.12142	GO:0015174	basic amino acid transmembrane transporter activity (1 2)
0.12142	GO:0015349	thyroid hormone transmembrane transporter activity (1 2)
0.12142	GO:0015809	arginine transport (1 2)
0.12142	GO:0015991	ATP hydrolysis coupled proton transport (1 2)
0.12142	GO:0016048	detection of temperature stimulus (1 2)
0.12142	GO:0016151	nickel ion binding (1 2)
0.12142	GO:0016286	small conductance calcium-activated potassium channel activity (1 2)
0.12142	GO:0016403	dimethylargininase activity (1 2)
0.12142	GO:0016635	oxidoreductase activity, acting on the CH-CH group of donors, quinone or related compound as acceptor (1 2)
0.12142	GO:0016715	oxidoreductase activity, acting on paired donors, with incorporation or reduction of molecular oxygen, reduced ascorbate as one donor, and incorporation of one atom of oxygen (1 2)
0.12142	GO:0017158	regulation of calcium ion-dependent exocytosis (1 2)
0.12142	GO:0017166	vinculin binding (1 2)
0.12142	GO:0019228	generation of action potential (1 2)
0.12142	GO:0019433	triacylglycerol catabolic process (1 2)
0.12142	GO:0021515	cell differentiation in spinal cord (1 2)
0.12142	GO:0021543	pallium development (1 2)
0.12142	GO:0021937	Purkinje cell-granule cell precursor cell signaling involved in regulation of granule cell precursor cell proliferation (1 2)
0.12142	GO:0030146	diuresis (1 2)
0.12142	GO:0030147	natriuresis (1 2)
0.12142	GO:0030235	nitric-oxide synthase regulator activity (1 2)
0.12142	GO:0030274	LIM domain binding (1 2)
0.12142	GO:0030300	regulation of cholesterol absorption (1 2)
0.12142	GO:0030502	negative regulation of bone mineralization (1 2)
0.12142	GO:0030911	TPR domain binding (1 2)
0.12142	GO:0031115	negative regulation of microtubule polymerization (1 2)
0.12142	GO:0031529	ruffle organization and biogenesis (1 2)
0.12142	GO:0031946	regulation of glucocorticoid biosynthetic process (1 2)
0.12142	GO:0032134	mispaired DNA binding (1 2)
0.12142	GO:0032137	guanine/thymine mispair binding (1 2)
0.12142	GO:0032655	regulation of interleukin-12 production (1 2)
0.12142	GO:0033057	reproductive behavior in a multicellular organism (1 2)
0.12142	GO:0033627	cell adhesion mediated by integrin (1 2)
0.12142	GO:0033631	cell-cell adhesion mediated by integrin (1 2)
0.12142	GO:0040036	regulation of fibroblast growth factor receptor signaling pathway (1 2)
0.12142	GO:0042095	interferon-gamma biosynthetic process (1 2)
0.12142	GO:0042668	auditory receptor cell fate determination (1 2)
0.12142	GO:0042756	drinking behavior (1 2)
0.12142	GO:0043129	surfactant homeostasis (1 2)
0.12142	GO:0043548	phosphoinositide 3-kinase binding (1 2)
0.12142	GO:0043618	regulation of transcription from RNA polymerase II promoter in response to stress (1 2)
0.12142	GO:0043619	regulation of transcription from RNA polymerase II promoter in response to oxidative stress (1 2)
0.12142	GO:0043620	regulation of transcription in response to stress (1 2)
0.12142	GO:0044269	glycerol ether catabolic process (1 2)
0.12142	GO:0045749	negative regulation of S phase of mitotic cell cycle (1 2)
0.12142	GO:0045833	negative regulation of lipid metabolic process (1 2)
0.12142	GO:0045879	negative regulation of smoothened signaling pathway (1 2)
0.12142	GO:0045995	regulation of embryonic development (1 2)
0.12142	GO:0046131	pyrimidine ribonucleoside metabolic process (1 2)
0.12142	GO:0046351	disaccharide biosynthetic process (1 2)
0.12142	GO:0046461	neutral lipid catabolic process (1 2)
0.12142	GO:0046464	acylglycerol catabolic process (1 2)
0.12142	GO:0046503	glycerolipid catabolic process (1 2)
0.12142	GO:0046920	alpha(1,3)-fucosyltransferase activity (1 2)
0.12142	GO:0047238	glucuronosyl-N-acetylgalactosaminyl-proteoglycan 4-beta-N-acetylgalactosaminyltransferase activity (1 2)
0.12142	GO:0048147	negative regulation of fibroblast proliferation (1 2)
0.12142	GO:0048259	regulation of receptor-mediated endocytosis (1 2)
0.12142	GO:0048706	embryonic skeletal development (1 2)
0.12142	GO:0048875	chemical homeostasis within a tissue (1 2)
0.12142	GO:0050321	tau-protein kinase activity (1 2)
0.12142	GO:0050509	N-acetylglucosaminyl-proteoglycan 4-beta-glucuronosyltransferase activity (1 2)
0.12142	GO:0050961	detection of temperature stimulus during sensory perception (1 2)
0.12142	GO:0050965	detection of temperature stimulus during sensory perception of pain (1 2)
0.12142	GO:0051055	negative regulation of lipid biosynthetic process (1 2)
0.12142	GO:0051451	myoblast migration (1 2)
0.12142	GO:0051538	3 iron, 4 sulfur cluster binding (1 2)
0.12142	GO:0060120	inner ear receptor cell fate commitment (1 2)
0.1237	GO:0044459	plasma membrane part (42 558)
0.12518	GO:0006897	endocytosis (7 67)
0.12518	GO:0043005	neuron projection (7 67)
0.12636	GO:0005319	lipid transporter activity (4 31)
0.12636	GO:0007005	mitochondrion organization and biogenesis (4 31)
0.12636	GO:0016209	antioxidant activity (4 31)
0.12636	GO:0019838	growth factor binding (4 31)
0.12636	GO:0030326	embryonic limb morphogenesis (4 31)
0.12636	GO:0035113	embryonic appendage morphogenesis (4 31)
0.12643	GO:0006401	RNA catabolic process (2 10)
0.12643	GO:0007266	Rho protein signal transduction (2 10)
0.12643	GO:0007492	endoderm development (2 10)
0.12643	GO:0031418	L-ascorbic acid binding (2 10)
0.12643	GO:0035115	embryonic forelimb morphogenesis (2 10)
0.12643	GO:0035136	forelimb morphogenesis (2 10)
0.12643	GO:0045471	response to ethanol (2 10)
0.12643	GO:0048538	thymus development (2 10)
0.12643	GO:0048705	skeletal morphogenesis (2 10)
0.12643	GO:0051015	actin filament binding (2 10)
0.12718	GO:0065003	macromolecular complex assembly (13 146)
0.12746	GO:0050801	ion homeostasis (10 106)
0.12797	GO:0007242	intracellular signaling cascade (34 443)
0.12999	GO:0008152	metabolic process (189 2801)
0.13092	GO:0043687	post-translational protein modification (42 561)
0.13415	GO:0043549	regulation of kinase activity (9 94)
0.13674	GO:0009314	response to radiation (6 56)
0.13768	GO:0006007	glucose catabolic process (4 32)
0.1389	GO:0004672	protein kinase activity (22 274)
0.14	GO:0010324	membrane invagination (7 69)
0.14116	GO:0003006	reproductive developmental process (3 21)
0.14116	GO:0008217	regulation of blood pressure (3 21)
0.14116	GO:0030097	hemopoiesis (3 21)
0.14116	GO:0033043	regulation of organelle organization and biogenesis (3 21)
0.14116	GO:0051241	negative regulation of multicellular organismal process (3 21)
0.14116	GO:0051493	regulation of cytoskeleton organization and biogenesis (3 21)
0.1428	GO:0008270	zinc ion binding (52 714)
0.14837	GO:0001889	liver development (2 11)
0.14837	GO:0006638	neutral lipid metabolic process (2 11)
0.14837	GO:0006639	acylglycerol metabolic process (2 11)
0.14837	GO:0010003	gastrulation (sensu Mammalia) (2 11)
0.14837	GO:0015020	glucuronosyltransferase activity (2 11)
0.14837	GO:0030278	regulation of ossification (2 11)
0.14837	GO:0030834	regulation of actin filament depolymerization (2 11)
0.14837	GO:0032934	sterol binding (2 11)
0.14837	GO:0033555	multicellular organismal response to stress (2 11)
0.14837	GO:0042246	tissue regeneration (2 11)
0.14837	GO:0043161	proteasomal ubiquitin-dependent protein catabolic process (2 11)
0.14837	GO:0048872	homeostasis of number of cells (2 11)
0.14837	GO:0051262	protein tetramerization (2 11)
0.14847	GO:0044265	cellular macromolecule catabolic process (11 123)
0.14905	GO:0004842	ubiquitin-protein ligase activity (5 45)
0.14905	GO:0008639	small protein conjugating enzyme activity (5 45)
0.14939	GO:0009309	amine biosynthetic process (4 33)
0.14939	GO:0019320	hexose catabolic process (4 33)
0.14939	GO:0030324	lung development (4 33)
0.14939	GO:0046365	monosaccharide catabolic process (4 33)
0.15364	GO:0016071	mRNA metabolic process (9 97)
0.15433	GO:0008284	positive regulation of cell proliferation (11 124)
0.15524	GO:0008285	negative regulation of cell proliferation (8 84)
0.15549	GO:0044237	cellular metabolic process (164 2433)
0.15627	GO:0003018	vascular process in circulatory system (3 22)
0.15627	GO:0007631	feeding behavior (3 22)
0.15627	GO:0016323	basolateral plasma membrane (3 22)
0.15627	GO:0030900	forebrain development (3 22)
0.15627	GO:0035150	regulation of tube size (3 22)
0.15627	GO:0050880	regulation of blood vessel size (3 22)
0.15919	GO:0030030	cell projection organization and biogenesis (5 46)
0.15919	GO:0044433	cytoplasmic vesicle part (5 46)
0.1603	GO:0006519	amino acid and derivative metabolic process (11 125)
0.16147	GO:0046164	alcohol catabolic process (4 34)
0.16303	GO:0001525	angiogenesis (6 59)
0.16343	GO:0043169	cation binding (97 1405)
0.164	GO:0005667	transcription factor complex (10 112)
0.16638	GO:0031226	intrinsic to plasma membrane (11 126)
0.16788	GO:0045893	positive regulation of transcription, DNA-dependent (12 140)
0.16889	GO:0030001	metal ion transport (15 182)
0.17099	GO:0001702	gastrulation with mouth forming second (2 12)
0.17099	GO:0006801	superoxide metabolic process (2 12)
0.17099	GO:0007292	female gamete generation (2 12)
0.17099	GO:0030218	erythrocyte differentiation (2 12)
0.17099	GO:0031099	regeneration (2 12)
0.17099	GO:0042632	cholesterol homeostasis (2 12)
0.17099	GO:0044272	sulfur compound biosynthetic process (2 12)
0.17099	GO:0048276	gastrulation (sensu Vertebrata) (2 12)
0.17099	GO:0055088	lipid homeostasis (2 12)
0.17099	GO:0055092	sterol homeostasis (2 12)
0.17186	GO:0006338	chromatin remodeling (3 23)
0.17186	GO:0006800	oxygen and reactive oxygen species metabolic process (3 23)
0.17389	GO:0012506	vesicle membrane (4 35)
0.17389	GO:0030098	lymphocyte differentiation (4 35)
0.17389	GO:0035107	appendage morphogenesis (4 35)
0.17389	GO:0035108	limb morphogenesis (4 35)
0.17437	GO:0022804	active transmembrane transporter activity (14 169)
0.17496	GO:0046872	metal ion binding (105 1534)
0.17649	GO:0000288	mRNA catabolic process, deadenylation-dependent decay (1 3)
0.17649	GO:0000578	embryonic axis specification (1 3)
0.17649	GO:0001662	behavioral fear response (1 3)
0.17649	GO:0001667	ameboidal cell migration (1 3)
0.17649	GO:0001757	somite specification (1 3)
0.17649	GO:0001833	inner cell mass cell proliferation (1 3)
0.17649	GO:0001844	protein insertion into mitochondrial membrane during induction of apoptosis (1 3)
0.17649	GO:0002209	behavioral defense response (1 3)
0.17649	GO:0002293	alpha-beta T cell differentiation during immune response (1 3)
0.17649	GO:0002294	CD4-positive, alpha-beta T cell differentiation during immune response (1 3)
0.17649	GO:0002437	inflammatory response to antigenic stimulus (1 3)
0.17649	GO:0002566	somatic diversification of immune receptors via somatic mutation (1 3)
0.17649	GO:0003014	renal system process (1 3)
0.17649	GO:0003747	translation release factor activity (1 3)
0.17649	GO:0003917	DNA topoisomerase type I activity (1 3)
0.17649	GO:0003953	NAD+ nucleosidase activity (1 3)
0.17649	GO:0004274	dipeptidyl-peptidase IV activity (1 3)
0.17649	GO:0004287	prolyl oligopeptidase activity (1 3)
0.17649	GO:0004311	farnesyltranstransferase activity (1 3)
0.17649	GO:0004692	cGMP-dependent protein kinase activity (1 3)
0.17649	GO:0004861	cyclin-dependent protein kinase inhibitor activity (1 3)
0.17649	GO:0005080	protein kinase C binding (1 3)
0.17649	GO:0005172	vascular endothelial growth factor receptor binding (1 3)
0.17649	GO:0005332	gamma-aminobutyric acid:sodium symporter activity (1 3)
0.17649	GO:0005385	zinc ion transmembrane transporter activity (1 3)
0.17649	GO:0005883	neurofilament (1 3)
0.17649	GO:0005932	basal body (1 3)
0.17649	GO:0005984	disaccharide metabolic process (1 3)
0.17649	GO:0006415	translational termination (1 3)
0.17649	GO:0006596	polyamine biosynthetic process (1 3)
0.17649	GO:0006658	phosphatidylserine metabolic process (1 3)
0.17649	GO:0006670	sphingosine metabolic process (1 3)
0.17649	GO:0006689	ganglioside catabolic process (1 3)
0.17649	GO:0006707	cholesterol catabolic process (1 3)
0.17649	GO:0006884	regulation of cell volume (1 3)
0.17649	GO:0006914	autophagy (1 3)
0.17649	GO:0007090	regulation of S phase of mitotic cell cycle (1 3)
0.17649	GO:0007217	tachykinin signaling pathway (1 3)
0.17649	GO:0008079	translation termination factor activity (1 3)
0.17649	GO:0008143	poly(A) binding (1 3)
0.17649	GO:0008191	metalloendopeptidase inhibitor activity (1 3)
0.17649	GO:0008475	procollagen-lysine 5-dioxygenase activity (1 3)
0.17649	GO:0008559	xenobiotic-transporting ATPase activity (1 3)
0.17649	GO:0008593	regulation of Notch signaling pathway (1 3)
0.17649	GO:0008595	determination of anterior/posterior axis, embryo (1 3)
0.17649	GO:0008631	induction of apoptosis by oxidative stress (1 3)
0.17649	GO:0009101	glycoprotein biosynthetic process (1 3)
0.17649	GO:0009225	nucleotide-sugar metabolic process (1 3)
0.17649	GO:0009950	dorsal/ventral axis specification (1 3)
0.17649	GO:0015012	heparan sulfate proteoglycan biosynthetic process (1 3)
0.17649	GO:0015185	L-gamma-aminobutyric acid transmembrane transporter activity (1 3)
0.17649	GO:0015239	multidrug transporter activity (1 3)
0.17649	GO:0015802	basic amino acid transport (1 3)
0.17649	GO:0015988	energy coupled proton transport, against electrochemical gradient (1 3)
0.17649	GO:0016127	sterol catabolic process (1 3)
0.17649	GO:0016155	formyltetrahydrofolate dehydrogenase activity (1 3)
0.17649	GO:0016446	somatic hypermutation of immunoglobulin genes (1 3)
0.17649	GO:0016514	SWI/SNF complex (1 3)
0.17649	GO:0016647	oxidoreductase activity, acting on the CH-NH group of donors, oxygen as acceptor (1 3)
0.17649	GO:0016668	oxidoreductase activity, acting on sulfur group of donors, NAD or NADP as acceptor (1 3)
0.17649	GO:0016841	ammonia-lyase activity (1 3)
0.17649	GO:0016842	amidine-lyase activity (1 3)
0.17649	GO:0016884	carbon-nitrogen ligase activity, with glutamine as amido-N-donor (1 3)
0.17649	GO:0016986	transcription initiation factor activity (1 3)
0.17649	GO:0019203	carbohydrate phosphatase activity (1 3)
0.17649	GO:0019377	glycolipid catabolic process (1 3)
0.17649	GO:0021798	forebrain dorsal/ventral pattern formation (1 3)
0.17649	GO:0021940	positive regulation of granule cell precursor proliferation (1 3)
0.17649	GO:0022600	digestive system process (1 3)
0.17649	GO:0030033	microvillus biogenesis (1 3)
0.17649	GO:0030104	water homeostasis (1 3)
0.17649	GO:0030201	heparan sulfate proteoglycan metabolic process (1 3)
0.17649	GO:0030330	DNA damage response, signal transduction by p53 class mediator (1 3)
0.17649	GO:0030667	secretory granule membrane (1 3)
0.17649	GO:0030800	negative regulation of cyclic nucleotide metabolic process (1 3)
0.17649	GO:0030803	negative regulation of cyclic nucleotide biosynthetic process (1 3)
0.17649	GO:0030809	negative regulation of nucleotide biosynthetic process (1 3)
0.17649	GO:0030815	negative regulation of cAMP metabolic process (1 3)
0.17649	GO:0030817	regulation of cAMP biosynthetic process (1 3)
0.17649	GO:0030818	negative regulation of cAMP biosynthetic process (1 3)
0.17649	GO:0030838	positive regulation of actin filament polymerization (1 3)
0.17649	GO:0030864	cortical actin cytoskeleton (1 3)
0.17649	GO:0031133	regulation of axon diameter (1 3)
0.17649	GO:0031403	lithium ion binding (1 3)
0.17649	GO:0031490	chromatin DNA binding (1 3)
0.17649	GO:0031536	positive regulation of exit from mitosis (1 3)
0.17649	GO:0031941	filamentous actin (1 3)
0.17649	GO:0031943	regulation of glucocorticoid metabolic process (1 3)
0.17649	GO:0032300	mismatch repair complex (1 3)
0.17649	GO:0032528	microvillus organization and biogenesis (1 3)
0.17649	GO:0033261	regulation of progression through S phase (1 3)
0.17649	GO:0040011	locomotion (1 3)
0.17649	GO:0040034	regulation of development, heterochronic (1 3)
0.17649	GO:0042093	T-helper cell differentiation (1 3)
0.17649	GO:0042826	histone deacetylase binding (1 3)
0.17649	GO:0042910	xenobiotic transporter activity (1 3)
0.17649	GO:0045098	type III intermediate filament (1 3)
0.17649	GO:0045110	intermediate filament bundle assembly (1 3)
0.17649	GO:0045136	development of secondary sexual characteristics (1 3)
0.17649	GO:0045239	tricarboxylic acid cycle enzyme complex (1 3)
0.17649	GO:0045346	regulation of MHC class II biosynthetic process (1 3)
0.17649	GO:0045348	positive regulation of MHC class II biosynthetic process (1 3)
0.17649	GO:0045601	regulation of endothelial cell differentiation (1 3)
0.17649	GO:0045778	positive regulation of ossification (1 3)
0.17649	GO:0045910	negative regulation of DNA recombination (1 3)
0.17649	GO:0046339	diacylglycerol metabolic process (1 3)
0.17649	GO:0046479	glycosphingolipid catabolic process (1 3)
0.17649	GO:0048041	focal adhesion formation (1 3)
0.17649	GO:0048146	positive regulation of fibroblast proliferation (1 3)
0.17649	GO:0048505	regulation of timing of cell differentiation (1 3)
0.17649	GO:0048709	oligodendrocyte differentiation (1 3)
0.17649	GO:0050508	glucuronosyl-N-acetylglucosaminyl-proteoglycan 4-alpha-N-acetylglucosaminyltransferase activity (1 3)
0.17649	GO:0050869	negative regulation of B cell activation (1 3)
0.17649	GO:0050892	intestinal absorption (1 3)
0.17649	GO:0051204	protein insertion into mitochondrial membrane (1 3)
0.17649	GO:0051298	centrosome duplication (1 3)
0.17666	GO:0005509	calcium ion binding (31 415)
0.17736	GO:0008289	lipid binding (17 212)
0.17787	GO:0015291	secondary active transmembrane transporter activity (8 87)
0.17977	GO:0012501	programmed cell death (12 142)
0.17977	GO:0044262	cellular carbohydrate metabolic process (12 142)
0.18028	GO:0007517	muscle development (5 48)
0.18028	GO:0045596	negative regulation of cell differentiation (5 48)
0.18144	GO:0043170	macromolecule metabolic process (123 1815)
0.18166	GO:0015293	symporter activity (6 61)
0.1863	GO:0032501	multicellular organismal process (58 822)
0.18662	GO:0001764	neuron migration (4 36)
0.18786	GO:0002526	acute inflammatory response (3 24)
0.18786	GO:0007229	integrin-mediated signaling pathway (3 24)
0.18786	GO:0009890	negative regulation of biosynthetic process (3 24)
0.18786	GO:0042742	defense response to bacterium (3 24)
0.18911	GO:0016564	transcription repressor activity (7 75)
0.19128	GO:0016055	Wnt receptor signaling pathway (6 62)
0.19371	GO:0035091	phosphoinositide binding (8 89)
0.19412	GO:0001894	tissue homeostasis (2 13)
0.19412	GO:0005184	neuropeptide hormone activity (2 13)
0.19412	GO:0006662	glycerol ether metabolic process (2 13)
0.19412	GO:0031902	late endosome membrane (2 13)
0.19412	GO:0042383	sarcolemma (2 13)
0.19412	GO:0044448	cell cortex part (2 13)
0.19412	GO:0046486	glycerolipid metabolic process (2 13)
0.19543	GO:0016192	vesicle-mediated transport (15 187)
0.19964	GO:0015294	solute:cation symporter activity (4 37)
0.19964	GO:0019207	kinase regulator activity (4 37)
0.20108	GO:0005267	potassium channel activity (6 63)
0.20108	GO:0051347	positive regulation of transferase activity (6 63)
0.20233	GO:0019898	extrinsic to membrane (5 50)
0.20254	GO:0006468	protein amino acid phosphorylation (21 275)
0.20423	GO:0004601	peroxidase activity (3 25)
0.20423	GO:0008016	regulation of heart contraction (3 25)
0.20423	GO:0016684	oxidoreductase activity, acting on peroxide as acceptor (3 25)
0.20503	GO:0005887	integral to plasma membrane (10 118)
0.21292	GO:0043566	structure-specific DNA binding (4 38)
0.21368	GO:0042470	melanosome (5 51)
0.21368	GO:0048770	pigment granule (5 51)
0.2153	GO:0016491	oxidoreductase activity (28 381)
0.21762	GO:0001709	cell fate determination (2 14)
0.21762	GO:0003729	mRNA binding (2 14)
0.21762	GO:0006302	double-strand break repair (2 14)
0.21762	GO:0007339	binding of sperm to zona pellucida (2 14)
0.21762	GO:0010212	response to ionizing radiation (2 14)
0.21762	GO:0030120	vesicle coat (2 14)
0.21762	GO:0035036	sperm-egg recognition (2 14)
0.21762	GO:0042552	myelination (2 14)
0.21762	GO:0043407	negative regulation of MAP kinase activity (2 14)
0.2177	GO:0042802	identical protein binding (12 148)
0.21956	GO:0006974	response to DNA damage stimulus (9 106)
0.2209	GO:0015631	tubulin binding (3 26)
0.2209	GO:0043523	regulation of neuron apoptosis (3 26)
0.2209	GO:0045637	regulation of myeloid cell differentiation (3 26)
0.22113	GO:0065009	regulation of a molecular function (16 206)
0.22523	GO:0005681	spliceosome (5 52)
0.22644	GO:0002009	morphogenesis of an epithelium (4 39)
0.22644	GO:0009416	response to light stimulus (4 39)
0.22644	GO:0019897	extrinsic to plasma membrane (4 39)
0.22812	GO:0000018	regulation of DNA recombination (1 4)
0.22812	GO:0000070	mitotic sister chromatid segregation (1 4)
0.22812	GO:0000303	response to superoxide (1 4)
0.22812	GO:0000305	response to oxygen radical (1 4)
0.22812	GO:0000819	sister chromatid segregation (1 4)
0.22812	GO:0001515	opioid peptide activity (1 4)
0.22812	GO:0001725	stress fiber (1 4)
0.22812	GO:0002204	somatic recombination of immunoglobulin genes during immune response (1 4)
0.22812	GO:0002208	somatic diversification of immunoglobulins during immune response (1 4)
0.22812	GO:0002263	cell activation during immune response (1 4)
0.22812	GO:0002285	lymphocyte activation during immune response (1 4)
0.22812	GO:0002286	T cell activation during immune response (1 4)
0.22812	GO:0002292	T cell differentiation during immune response (1 4)
0.22812	GO:0002366	leukocyte activation during immune response (1 4)
0.22812	GO:0003923	GPI-anchor transamidase activity (1 4)
0.22812	GO:0004095	carnitine O-palmitoyltransferase activity (1 4)
0.22812	GO:0004434	inositol or phosphatidylinositol phosphodiesterase activity (1 4)
0.22812	GO:0004435	phosphoinositide phospholipase C activity (1 4)
0.22812	GO:0004563	beta-N-acetylhexosaminidase activity (1 4)
0.22812	GO:0004629	phospholipase C activity (1 4)
0.22812	GO:0005381	iron ion transmembrane transporter activity (1 4)
0.22812	GO:0005452	inorganic anion exchanger activity (1 4)
0.22812	GO:0005498	sterol carrier activity (1 4)
0.22812	GO:0005513	detection of calcium ion (1 4)
0.22812	GO:0006012	galactose metabolic process (1 4)
0.22812	GO:0006213	pyrimidine nucleoside metabolic process (1 4)
0.22812	GO:0006583	melanin biosynthetic process from tyrosine (1 4)
0.22812	GO:0006706	steroid catabolic process (1 4)
0.22812	GO:0006829	zinc ion transport (1 4)
0.22812	GO:0006927	transformed cell apoptosis (1 4)
0.22812	GO:0007199	G-protein signaling, coupled to cGMP nucleotide second messenger (1 4)
0.22812	GO:0007386	compartment specification (1 4)
0.22812	GO:0007435	salivary gland morphogenesis (1 4)
0.22812	GO:0007589	fluid secretion (1 4)
0.22812	GO:0008195	phosphatidate phosphatase activity (1 4)
0.22812	GO:0008287	protein serine/threonine phosphatase complex (1 4)
0.22812	GO:0008340	determination of adult life span (1 4)
0.22812	GO:0008467	heparin-glucosamine 3-O-sulfotransferase activity (1 4)
0.22812	GO:0008625	induction of apoptosis via death domain receptors (1 4)
0.22812	GO:0008907	integrase activity (1 4)
0.22812	GO:0009312	oligosaccharide biosynthetic process (1 4)
0.22812	GO:0009395	phospholipid catabolic process (1 4)
0.22812	GO:0009396	folic acid and derivative biosynthetic process (1 4)
0.22812	GO:0009451	RNA modification (1 4)
0.22812	GO:0010002	cardioblast differentiation (1 4)
0.22812	GO:0015272	ATP-activated inward rectifier potassium channel activity (1 4)
0.22812	GO:0016411	acylglycerol O-acyltransferase activity (1 4)
0.22812	GO:0016416	O-palmitoyltransferase activity (1 4)
0.22812	GO:0016584	nucleosome positioning (1 4)
0.22812	GO:0016857	racemase and epimerase activity, acting on carbohydrates and derivatives (1 4)
0.22812	GO:0016862	intramolecular oxidoreductase activity, interconverting keto- and enol-groups (1 4)
0.22812	GO:0018987	osmoregulation (1 4)
0.22812	GO:0019934	cGMP-mediated signaling (1 4)
0.22812	GO:0022415	viral reproductive process (1 4)
0.22812	GO:0022612	gland morphogenesis (1 4)
0.22812	GO:0030016	myofibril (1 4)
0.22812	GO:0030149	sphingolipid catabolic process (1 4)
0.22812	GO:0030548	acetylcholine receptor regulator activity (1 4)
0.22812	GO:0030641	cellular hydrogen ion homeostasis (1 4)
0.22812	GO:0030802	regulation of cyclic nucleotide biosynthetic process (1 4)
0.22812	GO:0030808	regulation of nucleotide biosynthetic process (1 4)
0.22812	GO:0032432	actin filament bundle (1 4)
0.22812	GO:0042074	cell migration involved in gastrulation (1 4)
0.22812	GO:0042088	T-helper 1 type immune response (1 4)
0.22812	GO:0042415	norepinephrine metabolic process (1 4)
0.22812	GO:0042474	middle ear morphogenesis (1 4)
0.22812	GO:0042627	chylomicron (1 4)
0.22812	GO:0043022	ribosome binding (1 4)
0.22812	GO:0043029	T cell homeostasis (1 4)
0.22812	GO:0043648	dicarboxylic acid metabolic process (1 4)
0.22812	GO:0044403	symbiosis, encompassing mutualism through parasitism (1 4)
0.22812	GO:0044419	interspecies interaction between organisms (1 4)
0.22812	GO:0045190	isotype switching (1 4)
0.22812	GO:0045414	regulation of interleukin-8 biosynthetic process (1 4)
0.22812	GO:0045416	positive regulation of interleukin-8 biosynthetic process (1 4)
0.22812	GO:0045669	positive regulation of osteoblast differentiation (1 4)
0.22812	GO:0045822	negative regulation of heart contraction (1 4)
0.22812	GO:0045843	negative regulation of striated muscle development (1 4)
0.22812	GO:0045930	negative regulation of progression through mitotic cell cycle (1 4)
0.22812	GO:0045932	negative regulation of muscle contraction (1 4)
0.22812	GO:0045986	negative regulation of smooth muscle contraction (1 4)
0.22812	GO:0046627	negative regulation of insulin receptor signaling pathway (1 4)
0.22812	GO:0046686	response to cadmium ion (1 4)
0.22812	GO:0046852	positive regulation of bone remodeling (1 4)
0.22812	GO:0046890	regulation of lipid biosynthetic process (1 4)
0.22812	GO:0050785	advanced glycation end-product receptor activity (1 4)
0.22812	GO:0051539	4 iron, 4 sulfur cluster binding (1 4)
0.22812	GO:0055037	recycling endosome (1 4)
0.23154	GO:0006935	chemotaxis (6 66)
0.23154	GO:0007067	mitosis (6 66)
0.23154	GO:0042330	taxis (6 66)
0.23589	GO:0043167	ion binding (106 1580)
0.23784	GO:0007265	Ras protein signal transduction (3 27)
0.23784	GO:0009617	response to bacterium (3 27)
0.23784	GO:0035023	regulation of Rho protein signal transduction (3 27)
0.23784	GO:0042391	regulation of membrane potential (3 27)
0.24016	GO:0006066	alcohol metabolic process (11 137)
0.24017	GO:0006576	biogenic amine metabolic process (4 40)
0.24133	GO:0000075	cell cycle checkpoint (2 15)
0.24133	GO:0003746	translation elongation factor activity (2 15)
0.24133	GO:0005328	neurotransmitter:sodium symporter activity (2 15)
0.24133	GO:0006826	iron ion transport (2 15)
0.24133	GO:0006984	ER-nuclear signaling pathway (2 15)
0.24133	GO:0007272	ensheathment of neurons (2 15)
0.24133	GO:0008366	axon ensheathment (2 15)
0.24133	GO:0009988	cell-cell recognition (2 15)
0.24133	GO:0016645	oxidoreductase activity, acting on the CH-NH group of donors (2 15)
0.24133	GO:0046850	regulation of bone remodeling (2 15)
0.24133	GO:0046883	regulation of hormone secretion (2 15)
0.24133	GO:0051052	regulation of DNA metabolic process (2 15)
0.24469	GO:0009719	response to endogenous stimulus (12 152)
0.24502	GO:0005829	cytosol (14 181)
0.24502	GO:0016070	RNA metabolic process (14 181)
0.2526	GO:0046649	lymphocyte activation (6 68)
0.25318	GO:0008324	cation transmembrane transporter activity (18 241)
0.25382	GO:0004674	protein serine/threonine kinase activity (15 197)
0.25409	GO:0003702	RNA polymerase II transcription factor activity (4 41)
0.25498	GO:0003013	circulatory system process (3 28)
0.25498	GO:0048471	perinuclear region of cytoplasm (3 28)
0.26122	GO:0016310	phosphorylation (21 287)
0.26216	GO:0006915	apoptosis (11 140)
0.26225	GO:0022403	cell cycle phase (8 97)
0.26333	GO:0016881	acid-amino acid ligase activity (6 69)
0.26346	GO:0006520	amino acid metabolic process (7 83)
0.26424	GO:0006952	defense response (14 184)
0.26515	GO:0000910	cytokinesis (2 16)
0.26515	GO:0002250	adaptive immune response (2 16)
0.26515	GO:0002460	adaptive immune response based on somatic recombination of immune receptors built from immunoglobulin superfamily domains (2 16)
0.26515	GO:0004812	aminoacyl-tRNA ligase activity (2 16)
0.26515	GO:0005326	neurotransmitter transporter activity (2 16)
0.26515	GO:0006937	regulation of muscle contraction (2 16)
0.26515	GO:0008374	O-acyltransferase activity (2 16)
0.26515	GO:0009064	glutamine family amino acid metabolic process (2 16)
0.26515	GO:0015179	L-amino acid transmembrane transporter activity (2 16)
0.26515	GO:0016875	ligase activity, forming carbon-oxygen bonds (2 16)
0.26515	GO:0016876	ligase activity, forming aminoacyl-tRNA and related compounds (2 16)
0.26515	GO:0030426	growth cone (2 16)
0.26515	GO:0030427	site of polarized growth (2 16)
0.26515	GO:0045177	apical part of cell (2 16)
0.26816	GO:0044275	cellular carbohydrate catabolic process (4 42)
0.26862	GO:0045944	positive regulation of transcription from RNA polymerase II promoter (9 112)
0.27286	GO:0009057	macromolecule catabolic process (12 156)
0.27305	GO:0045860	positive regulation of protein kinase activity (5 56)
0.27347	GO:0042578	phosphoric ester hydrolase activity (10 127)
0.27417	GO:0008380	RNA splicing (6 70)
0.27417	GO:0009897	external side of plasma membrane (6 70)
0.27651	GO:0000062	acyl-CoA binding (1 5)
0.27651	GO:0000245	spliceosome assembly (1 5)
0.27651	GO:0000307	cyclin-dependent protein kinase holoenzyme complex (1 5)
0.27651	GO:0001573	ganglioside metabolic process (1 5)
0.27651	GO:0001841	neural tube formation (1 5)
0.27651	GO:0001990	regulation of systemic arterial blood pressure by hormone (1 5)
0.27651	GO:0003044	regulation of systemic arterial blood pressure mediated by a chemical signal (1 5)
0.27651	GO:0004690	cyclic nucleotide-dependent protein kinase activity (1 5)
0.27651	GO:0004768	stearoyl-CoA 9-desaturase activity (1 5)
0.27651	GO:0005283	sodium:amino acid symporter activity (1 5)
0.27651	GO:0005416	cation:amino acid symporter activity (1 5)
0.27651	GO:0005954	calcium- and calmodulin-dependent protein kinase complex (1 5)
0.27651	GO:0006309	DNA fragmentation during apoptosis (1 5)
0.27651	GO:0007340	acrosome reaction (1 5)
0.27651	GO:0007588	excretion (1 5)
0.27651	GO:0008239	dipeptidyl-peptidase activity (1 5)
0.27651	GO:0008354	germ cell migration (1 5)
0.27651	GO:0010332	response to gamma radiation (1 5)
0.27651	GO:0014003	oligodendrocyte development (1 5)
0.27651	GO:0015380	anion exchanger activity (1 5)
0.27651	GO:0015800	acidic amino acid transport (1 5)
0.27651	GO:0015813	L-glutamate transport (1 5)
0.27651	GO:0016504	protease activator activity (1 5)
0.27651	GO:0016538	cyclin-dependent protein kinase regulator activity (1 5)
0.27651	GO:0016806	dipeptidyl-peptidase and tripeptidyl-peptidase activity (1 5)
0.27651	GO:0017124	SH3 domain binding (1 5)
0.27651	GO:0017136	NAD-dependent histone deacetylase activity (1 5)
0.27651	GO:0030004	cellular monovalent inorganic cation homeostasis (1 5)
0.27651	GO:0031290	retinal ganglion cell axon guidance (1 5)
0.27651	GO:0032420	stereocilium (1 5)
0.27651	GO:0033017	sarcoplasmic reticulum membrane (1 5)
0.27651	GO:0035020	regulation of Rac protein signal transduction (1 5)
0.27651	GO:0040015	negative regulation of multicellular organism growth (1 5)
0.27651	GO:0042403	thyroid hormone metabolic process (1 5)
0.27651	GO:0042491	auditory receptor cell differentiation (1 5)
0.27651	GO:0042573	retinoic acid metabolic process (1 5)
0.27651	GO:0042596	fear response (1 5)
0.27651	GO:0043130	ubiquitin binding (1 5)
0.27651	GO:0043488	regulation of mRNA stability (1 5)
0.27651	GO:0045109	intermediate filament organization (1 5)
0.27651	GO:0045176	apical protein localization (1 5)
0.27651	GO:0045296	cadherin binding (1 5)
0.27651	GO:0045429	positive regulation of nitric oxide biosynthetic process (1 5)
0.27651	GO:0045647	negative regulation of erythrocyte differentiation (1 5)
0.27651	GO:0045766	positive regulation of angiogenesis (1 5)
0.27651	GO:0045776	negative regulation of blood pressure (1 5)
0.27651	GO:0045933	positive regulation of muscle contraction (1 5)
0.27651	GO:0045980	negative regulation of nucleotide metabolic process (1 5)
0.27651	GO:0046847	filopodium formation (1 5)
0.27651	GO:0048384	retinoic acid receptor signaling pathway (1 5)
0.27651	GO:0048704	embryonic skeletal morphogenesis (1 5)
0.27651	GO:0050673	epithelial cell proliferation (1 5)
0.27651	GO:0050750	low-density lipoprotein receptor binding (1 5)
0.27651	GO:0050886	endocrine process (1 5)
0.27651	GO:0051402	neuron apoptosis (1 5)
0.27651	GO:0055067	monovalent inorganic cation homeostasis (1 5)
0.27651	GO:0060052	neurofilament cytoskeleton organization and biogenesis (1 5)
0.28001	GO:0006812	cation transport (16 216)
0.28237	GO:0016052	carbohydrate catabolic process (4 43)
0.28324	GO:0048646	anatomical structure formation (7 85)
0.28511	GO:0019318	hexose metabolic process (6 71)
0.28534	GO:0006006	glucose metabolic process (5 57)
0.28897	GO:0003007	heart morphogenesis (2 17)
0.28897	GO:0003690	double-stranded DNA binding (2 17)
0.28897	GO:0005275	amine transmembrane transporter activity (2 17)
0.28897	GO:0005544	calcium-dependent phospholipid binding (2 17)
0.28897	GO:0006672	ceramide metabolic process (2 17)
0.28897	GO:0007204	elevation of cytosolic calcium ion concentration (2 17)
0.28897	GO:0008360	regulation of cell shape (2 17)
0.28897	GO:0022603	regulation of anatomical structure morphogenesis (2 17)
0.28897	GO:0022604	regulation of cell morphogenesis (2 17)
0.28897	GO:0033554	cellular response to stress (2 17)
0.28897	GO:0050885	neuromuscular process controlling balance (2 17)
0.28956	GO:0005125	cytokine activity (10 129)
0.28972	GO:0006310	DNA recombination (3 30)
0.29247	GO:0015672	monovalent inorganic cation transport (11 144)
0.29325	GO:0006397	mRNA processing (7 86)
0.29669	GO:0002521	leukocyte differentiation (4 44)
0.29773	GO:0019787	small conjugating protein ligase activity (5 58)
0.29895	GO:0043065	positive regulation of apoptosis (8 101)
0.30722	GO:0007605	sensory perception of sound (3 31)
0.30722	GO:0015370	solute:sodium symporter activity (3 31)
0.30722	GO:0045597	positive regulation of cell differentiation (3 31)
0.30722	GO:0050954	sensory perception of mechanical stimulus (3 31)
0.30726	GO:0005996	monosaccharide metabolic process (6 73)
0.30831	GO:0043068	positive regulation of programmed cell death (8 102)
0.31174	GO:0006793	phosphorus metabolic process (24 342)
0.31174	GO:0006796	phosphate metabolic process (24 342)
0.31269	GO:0000082	G1/S transition of mitotic cell cycle (2 18)
0.31269	GO:0006099	tricarboxylic acid cycle (2 18)
0.31269	GO:0008376	acetylgalactosaminyltransferase activity (2 18)
0.31269	GO:0016567	protein ubiquitination (2 18)
0.31269	GO:0046356	acetyl-CoA catabolic process (2 18)
0.31269	GO:0051090	regulation of transcription factor activity (2 18)
0.31269	GO:0051480	cytosolic calcium ion homeostasis (2 18)
0.31538	GO:0005576	extracellular region (20 282)
0.31773	GO:0043085	positive regulation of catalytic activity (8 103)
0.31781	GO:0031410	cytoplasmic vesicle (14 192)
0.32187	GO:0000096	sulfur amino acid metabolic process (1 6)
0.32187	GO:0000299	integral to membrane of membrane fraction (1 6)
0.32187	GO:0000724	double-strand break repair via homologous recombination (1 6)
0.32187	GO:0000725	recombinational repair (1 6)
0.32187	GO:0001782	B cell homeostasis (1 6)
0.32187	GO:0001837	epithelial to mesenchymal transition (1 6)
0.32187	GO:0001838	embryonic epithelial tube formation (1 6)
0.32187	GO:0001892	embryonic placenta development (1 6)
0.32187	GO:0003073	regulation of systemic arterial blood pressure (1 6)
0.32187	GO:0003727	single-stranded RNA binding (1 6)
0.32187	GO:0004198	calcium-dependent cysteine-type endopeptidase activity (1 6)
0.32187	GO:0004372	glycine hydroxymethyltransferase activity (1 6)
0.32187	GO:0004709	MAP kinase kinase kinase activity (1 6)
0.32187	GO:0004785	copper, zinc superoxide dismutase activity (1 6)
0.32187	GO:0004806	triacylglycerol lipase activity (1 6)
0.32187	GO:0004835	tubulin-tyrosine ligase activity (1 6)
0.32187	GO:0005391	sodium:potassium-exchanging ATPase activity (1 6)
0.32187	GO:0005677	chromatin silencing complex (1 6)
0.32187	GO:0005876	spindle microtubule (1 6)
0.32187	GO:0006268	DNA unwinding during replication (1 6)
0.32187	GO:0006275	regulation of DNA replication (1 6)
0.32187	GO:0006298	mismatch repair (1 6)
0.32187	GO:0006518	peptide metabolic process (1 6)
0.32187	GO:0006809	nitric oxide biosynthetic process (1 6)
0.32187	GO:0006983	ER overload response (1 6)
0.32187	GO:0007405	neuroblast proliferation (1 6)
0.32187	GO:0008088	axon cargo transport (1 6)
0.32187	GO:0008105	asymmetric protein localization (1 6)
0.32187	GO:0008252	nucleotidase activity (1 6)
0.32187	GO:0009119	ribonucleoside metabolic process (1 6)
0.32187	GO:0009306	protein secretion (1 6)
0.32187	GO:0009791	post-embryonic development (1 6)
0.32187	GO:0015106	bicarbonate transmembrane transporter activity (1 6)
0.32187	GO:0015108	chloride transmembrane transporter activity (1 6)
0.32187	GO:0015248	sterol transporter activity (1 6)
0.32187	GO:0015301	anion:anion antiporter activity (1 6)
0.32187	GO:0015377	cation:chloride symporter activity (1 6)
0.32187	GO:0016202	regulation of striated muscle development (1 6)
0.32187	GO:0016406	carnitine O-acyltransferase activity (1 6)
0.32187	GO:0016500	protein-hormone receptor activity (1 6)
0.32187	GO:0016717	oxidoreductase activity, acting on paired donors, with oxidation of a pair of donors resulting in the reduction of molecular oxygen to two molecules of water (1 6)
0.32187	GO:0016742	hydroxymethyl-, formyl- and related transferase activity (1 6)
0.32187	GO:0017127	cholesterol transporter activity (1 6)
0.32187	GO:0030041	actin filament polymerization (1 6)
0.32187	GO:0030166	proteoglycan biosynthetic process (1 6)
0.32187	GO:0030238	male sex determination (1 6)
0.32187	GO:0030500	regulation of bone mineralization (1 6)
0.32187	GO:0030539	male genitalia development (1 6)
0.32187	GO:0030814	regulation of cAMP metabolic process (1 6)
0.32187	GO:0030833	regulation of actin filament polymerization (1 6)
0.32187	GO:0030866	cortical actin cytoskeleton organization and biogenesis (1 6)
0.32187	GO:0030867	rough endoplasmic reticulum membrane (1 6)
0.32187	GO:0030983	mismatched DNA binding (1 6)
0.32187	GO:0031113	regulation of microtubule polymerization (1 6)
0.32187	GO:0031225	anchored to membrane (1 6)
0.32187	GO:0031645	negative regulation of neurological process (1 6)
0.32187	GO:0032182	small conjugating protein binding (1 6)
0.32187	GO:0032392	DNA geometric change (1 6)
0.32187	GO:0032508	DNA duplex unwinding (1 6)
0.32187	GO:0032984	macromolecular complex disassembly (1 6)
0.32187	GO:0035264	multicellular organism growth (1 6)
0.32187	GO:0042744	hydrogen peroxide catabolic process (1 6)
0.32187	GO:0043113	receptor clustering (1 6)
0.32187	GO:0043195	terminal button (1 6)
0.32187	GO:0043241	protein complex disassembly (1 6)
0.32187	GO:0043367	CD4-positive, alpha beta T cell differentiation (1 6)
0.32187	GO:0043433	negative regulation of transcription factor activity (1 6)
0.32187	GO:0043624	cellular protein complex disassembly (1 6)
0.32187	GO:0045736	negative regulation of cyclin-dependent protein kinase activity (1 6)
0.32187	GO:0045823	positive regulation of heart contraction (1 6)
0.32187	GO:0046209	nitric oxide metabolic process (1 6)
0.32187	GO:0046658	anchored to plasma membrane (1 6)
0.32187	GO:0046888	negative regulation of hormone secretion (1 6)
0.32187	GO:0048265	response to pain (1 6)
0.32187	GO:0050796	regulation of insulin secretion (1 6)
0.32187	GO:0051205	protein insertion into membrane (1 6)
0.32187	GO:0051537	2 iron, 2 sulfur cluster binding (1 6)
0.32187	GO:0051605	protein maturation via proteolysis (1 6)
0.32274	GO:0030145	manganese ion binding (5 60)
0.32274	GO:0051093	negative regulation of developmental process (5 60)
0.32445	GO:0016773	phosphotransferase activity, alcohol group as acceptor (22 314)
0.32446	GO:0019752	carboxylic acid metabolic process (15 208)
0.32469	GO:0050790	regulation of catalytic activity (13 178)
0.3247	GO:0031982	vesicle (14 193)
0.32476	GO:0003713	transcription coactivator activity (3 32)
0.32476	GO:0009063	amino acid catabolic process (3 32)
0.32476	GO:0015629	actin cytoskeleton (3 32)
0.32476	GO:0030117	membrane coat (3 32)
0.3272	GO:0006954	inflammatory response (8 104)
0.3272	GO:0016791	phosphoric monoester hydrolase activity (8 104)
0.3297	GO:0007243	protein kinase cascade (6 75)
0.33113	GO:0006082	organic acid metabolic process (15 209)
0.33191	GO:0007610	behavior (13 179)
0.33496	GO:0050896	response to stimulus (65 981)
0.33534	GO:0016568	chromatin modification (5 61)
0.33534	GO:0033674	positive regulation of kinase activity (5 61)
0.33624	GO:0008138	protein tyrosine/serine/threonine phosphatase activity (2 19)
0.33624	GO:0019216	regulation of lipid metabolic process (2 19)
0.33624	GO:0030217	T cell differentiation (2 19)
0.33624	GO:0031644	regulation of neurological process (2 19)
0.33624	GO:0040029	regulation of gene expression, epigenetic (2 19)
0.33624	GO:0042475	odontogenesis of dentine-containing teeth (2 19)
0.33624	GO:0046148	pigment biosynthetic process (2 19)
0.33624	GO:0046519	sphingoid metabolic process (2 19)
0.33624	GO:0051287	NAD binding (2 19)
0.33672	GO:0009889	regulation of biosynthetic process (8 105)
0.33951	GO:0008219	cell death (12 165)
0.33951	GO:0016265	death (12 165)
0.3423	GO:0016324	apical plasma membrane (3 33)
0.3423	GO:0042157	lipoprotein metabolic process (3 33)
0.35459	GO:0051094	positive regulation of developmental process (4 48)
0.35485	GO:0005624	membrane fraction (17 243)
0.35954	GO:0001756	somitogenesis (2 20)
0.35954	GO:0004177	aminopeptidase activity (2 20)
0.35954	GO:0005765	lysosomal membrane (2 20)
0.35954	GO:0009109	coenzyme catabolic process (2 20)
0.35954	GO:0032446	protein modification by small protein conjugation (2 20)
0.35954	GO:0035282	segmentation (2 20)
0.35954	GO:0042476	odontogenesis (2 20)
0.35954	GO:0050678	regulation of epithelial cell proliferation (2 20)
0.35954	GO:0050900	leukocyte migration (2 20)
0.3598	GO:0019900	kinase binding (3 34)
0.3598	GO:0042110	T cell activation (3 34)
0.3598	GO:0043025	cell soma (3 34)
0.36369	GO:0045321	leukocyte activation (6 78)
0.36439	GO:0000079	regulation of cyclin-dependent protein kinase activity (1 7)
0.36439	GO:0000922	spindle pole (1 7)
0.36439	GO:0001824	blastocyst development (1 7)
0.36439	GO:0003916	DNA topoisomerase activity (1 7)
0.36439	GO:0004012	phospholipid-translocating ATPase activity (1 7)
0.36439	GO:0004926	non-G-protein coupled 7TM receptor activity (1 7)
0.36439	GO:0005504	fatty acid binding (1 7)
0.36439	GO:0005548	phospholipid transporter activity (1 7)
0.36439	GO:0005901	caveola (1 7)
0.36439	GO:0006029	proteoglycan metabolic process (1 7)
0.36439	GO:0006476	protein amino acid deacetylation (1 7)
0.36439	GO:0006493	protein amino acid O-linked glycosylation (1 7)
0.36439	GO:0006582	melanin metabolic process (1 7)
0.36439	GO:0006687	glycosphingolipid metabolic process (1 7)
0.36439	GO:0006898	receptor-mediated endocytosis (1 7)
0.36439	GO:0006997	nuclear organization and biogenesis (1 7)
0.36439	GO:0007093	mitotic cell cycle checkpoint (1 7)
0.36439	GO:0007259	JAK-STAT cascade (1 7)
0.36439	GO:0007274	neuromuscular synaptic transmission (1 7)
0.36439	GO:0007379	segment specification (1 7)
0.36439	GO:0007569	cell aging (1 7)
0.36439	GO:0008013	beta-catenin binding (1 7)
0.36439	GO:0008199	ferric iron binding (1 7)
0.36439	GO:0008206	bile acid metabolic process (1 7)
0.36439	GO:0008417	fucosyltransferase activity (1 7)
0.36439	GO:0009408	response to heat (1 7)
0.36439	GO:0010165	response to X-ray (1 7)
0.36439	GO:0015247	aminophospholipid transporter activity (1 7)
0.36439	GO:0015485	cholesterol binding (1 7)
0.36439	GO:0015914	phospholipid transport (1 7)
0.36439	GO:0016447	somatic recombination of immunoglobulin gene segments (1 7)
0.36439	GO:0016854	racemase and epimerase activity (1 7)
0.36439	GO:0019002	GMP binding (1 7)
0.36439	GO:0019098	reproductive behavior (1 7)
0.36439	GO:0019217	regulation of fatty acid metabolic process (1 7)
0.36439	GO:0019229	regulation of vasoconstriction (1 7)
0.36439	GO:0030545	receptor regulator activity (1 7)
0.36439	GO:0030553	cGMP binding (1 7)
0.36439	GO:0031018	endocrine pancreas development (1 7)
0.36439	GO:0031023	microtubule organizing center organization and biogenesis (1 7)
0.36439	GO:0033267	axon part (1 7)
0.36439	GO:0042130	negative regulation of T cell proliferation (1 7)
0.36439	GO:0042438	melanin biosynthetic process (1 7)
0.36439	GO:0042743	hydrogen peroxide metabolic process (1 7)
0.36439	GO:0042755	eating behavior (1 7)
0.36439	GO:0043292	contractile fiber (1 7)
0.36439	GO:0043487	regulation of RNA stability (1 7)
0.36439	GO:0045005	maintenance of fidelity during DNA-dependent DNA replication (1 7)
0.36439	GO:0045428	regulation of nitric oxide biosynthetic process (1 7)
0.36439	GO:0045667	regulation of osteoblast differentiation (1 7)
0.36439	GO:0046626	regulation of insulin receptor signaling pathway (1 7)
0.36439	GO:0046632	alpha-beta T cell differentiation (1 7)
0.36439	GO:0048592	eye morphogenesis (1 7)
0.36439	GO:0048806	genitalia development (1 7)
0.36439	GO:0050661	NADP binding (1 7)
0.36439	GO:0050680	negative regulation of epithelial cell proliferation (1 7)
0.36439	GO:0051053	negative regulation of DNA metabolic process (1 7)
0.36439	GO:0051252	regulation of RNA metabolic process (1 7)
0.36439	GO:0051297	centrosome organization and biogenesis (1 7)
0.36439	GO:0051604	protein maturation (1 7)
0.36439	GO:0051668	localization within membrane (1 7)
0.36439	GO:0060078	regulation of postsynaptic membrane potential (1 7)
0.36912	GO:0005249	voltage-gated potassium channel activity (4 49)
0.37331	GO:0000122	negative regulation of transcription from RNA polymerase II promoter (5 64)
0.37508	GO:0005768	endosome (6 79)
0.37552	GO:0007276	gamete generation (7 94)
0.37723	GO:0005496	steroid binding (3 35)
0.37723	GO:0016765	transferase activity, transferring alkyl or aryl (other than methyl) groups (3 35)
0.38252	GO:0004620	phospholipase activity (2 21)
0.38252	GO:0042440	pigment metabolic process (2 21)
0.38252	GO:0048469	cell maturation (2 21)
0.38252	GO:0051187	cofactor catabolic process (2 21)
0.38483	GO:0040008	regulation of growth (8 110)
0.39809	GO:0006814	sodium ion transport (4 51)
0.39809	GO:0015077	monovalent inorganic cation transmembrane transporter activity (4 51)
0.39809	GO:0040007	growth (4 51)
0.39864	GO:0001558	regulation of cell growth (5 66)
0.4042	GO:0016044	membrane organization and biogenesis (8 112)
0.40424	GO:0000077	DNA damage checkpoint (1 8)
0.40424	GO:0000186	activation of MAPKK activity (1 8)
0.40424	GO:0000188	inactivation of MAPK activity (1 8)
0.40424	GO:0000775	chromosome, pericentric region (1 8)
0.40424	GO:0001508	regulation of action potential (1 8)
0.40424	GO:0001947	heart looping (1 8)
0.40424	GO:0001952	regulation of cell-matrix adhesion (1 8)
0.40424	GO:0004602	glutathione peroxidase activity (1 8)
0.40424	GO:0005740	mitochondrial envelope (1 8)
0.40424	GO:0005746	mitochondrial respiratory chain (1 8)
0.40424	GO:0006342	chromatin silencing (1 8)
0.40424	GO:0006402	mRNA catabolic process (1 8)
0.40424	GO:0006487	protein amino acid N-linked glycosylation (1 8)
0.40424	GO:0006505	GPI anchor metabolic process (1 8)
0.40424	GO:0006506	GPI anchor biosynthetic process (1 8)
0.40424	GO:0006509	membrane protein ectodomain proteolysis (1 8)
0.40424	GO:0006904	vesicle docking during exocytosis (1 8)
0.40424	GO:0007040	lysosome organization and biogenesis (1 8)
0.40424	GO:0007159	leukocyte adhesion (1 8)
0.40424	GO:0008630	DNA damage response, signal transduction resulting in induction of apoptosis (1 8)
0.40424	GO:0015238	drug transporter activity (1 8)
0.40424	GO:0015893	drug transport (1 8)
0.40424	GO:0015929	hexosaminidase activity (1 8)
0.40424	GO:0016197	endosome transport (1 8)
0.40424	GO:0016409	palmitoyltransferase activity (1 8)
0.40424	GO:0016445	somatic diversification of immunoglobulins (1 8)
0.40424	GO:0016581	NuRD complex (1 8)
0.40424	GO:0016651	oxidoreductase activity, acting on NADH or NADPH (1 8)
0.40424	GO:0017156	calcium ion-dependent exocytosis (1 8)
0.40424	GO:0019915	sequestering of lipid (1 8)
0.40424	GO:0022406	membrane docking (1 8)
0.40424	GO:0030514	negative regulation of BMP signaling pathway (1 8)
0.40424	GO:0030799	regulation of cyclic nucleotide metabolic process (1 8)
0.40424	GO:0030901	midbrain development (1 8)
0.40424	GO:0031069	hair follicle morphogenesis (1 8)
0.40424	GO:0031175	neurite development (1 8)
0.40424	GO:0031507	heterochromatin formation (1 8)
0.40424	GO:0033619	membrane protein proteolysis (1 8)
0.40424	GO:0042461	photoreceptor cell development (1 8)
0.40424	GO:0042462	eye photoreceptor cell development (1 8)
0.40424	GO:0043021	ribonucleoprotein binding (1 8)
0.40424	GO:0045104	intermediate filament cytoskeleton organization and biogenesis (1 8)
0.40424	GO:0045814	negative regulation of gene expression, epigenetic (1 8)
0.40424	GO:0048278	vesicle docking (1 8)
0.40424	GO:0048477	oogenesis (1 8)
0.40424	GO:0048514	blood vessel morphogenesis (1 8)
0.40424	GO:0048663	neuron fate commitment (1 8)
0.40424	GO:0050772	positive regulation of axonogenesis (1 8)
0.40424	GO:0050868	negative regulation of T cell activation (1 8)
0.40424	GO:0051101	regulation of DNA binding (1 8)
0.40424	GO:0051899	membrane depolarization (1 8)
0.40515	GO:0001570	vasculogenesis (2 22)
0.40515	GO:0006650	glycerophospholipid metabolic process (2 22)
0.40515	GO:0007015	actin filament organization (2 22)
0.40515	GO:0008017	microtubule binding (2 22)
0.40515	GO:0031072	heat shock protein binding (2 22)
0.40515	GO:0048589	developmental growth (2 22)
0.40515	GO:0051129	negative regulation of cellular component organization and biogenesis (2 22)
0.40681	GO:0045892	negative regulation of transcription, DNA-dependent (7 97)
0.40734	GO:0045934	negative regulation of nucleobase, nucleoside, nucleotide and nucleic acid metabolic process (10 143)
0.40923	GO:0019899	enzyme binding (6 82)
0.41058	GO:0016337	cell-cell adhesion (9 128)
0.41175	GO:0031402	sodium ion binding (3 37)
0.41175	GO:0043235	receptor complex (3 37)
0.41175	GO:0050878	regulation of body fluid levels (3 37)
0.41249	GO:0006575	amino acid derivative metabolic process (4 52)
0.41249	GO:0045182	translation regulator activity (4 52)
0.42059	GO:0007169	transmembrane receptor protein tyrosine kinase signaling pathway (6 83)
0.42387	GO:0006511	ubiquitin-dependent protein catabolic process (5 68)
0.42387	GO:0006725	aromatic compound metabolic process (5 68)
0.42387	GO:0019941	modification-dependent protein catabolic process (5 68)
0.42387	GO:0043632	modification-dependent macromolecule catabolic process (5 68)
0.42478	GO:0005783	endoplasmic reticulum (22 332)
0.42682	GO:0000323	lytic vacuole (4 53)
0.42682	GO:0005764	lysosome (4 53)
0.42682	GO:0051247	positive regulation of protein metabolic process (4 53)
0.42736	GO:0005774	vacuolar membrane (2 23)
0.42736	GO:0006084	acetyl-CoA metabolic process (2 23)
0.42736	GO:0008037	cell recognition (2 23)
0.42736	GO:0032147	activation of protein kinase activity (2 23)
0.42736	GO:0042158	lipoprotein biosynthetic process (2 23)
0.42736	GO:0045926	negative regulation of growth (2 23)
0.42736	GO:0050905	neuromuscular process (2 23)
0.42736	GO:0051716	cellular response to stimulus (2 23)
0.42764	GO:0000003	reproduction (7 99)
0.42764	GO:0019953	sexual reproduction (7 99)
0.4288	GO:0005882	intermediate filament (3 38)
0.4288	GO:0006790	sulfur metabolic process (3 38)
0.4288	GO:0008203	cholesterol metabolic process (3 38)
0.4288	GO:0043405	regulation of MAP kinase activity (3 38)
0.4288	GO:0046578	regulation of Ras protein signal transduction (3 38)
0.42997	GO:0046914	transition metal ion binding (61 947)
0.43192	GO:0001775	cell activation (6 84)
0.43192	GO:0004713	protein-tyrosine kinase activity (6 84)
0.43192	GO:0006281	DNA repair (6 84)
0.43322	GO:0005261	cation channel activity (8 115)
0.43322	GO:0032787	monocarboxylic acid metabolic process (8 115)
0.43536	GO:0009892	negative regulation of metabolic process (13 193)
0.43626	GO:0042981	regulation of apoptosis (16 240)
0.4364	GO:0005524	ATP binding (37 570)
0.43803	GO:0016563	transcription activator activity (7 100)
0.4416	GO:0000904	cellular morphogenesis during differentiation (1 9)
0.4416	GO:0001656	metanephros development (1 9)
0.4416	GO:0001818	negative regulation of cytokine production (1 9)
0.4416	GO:0002026	regulation of the force of heart contraction (1 9)
0.4416	GO:0002260	lymphocyte homeostasis (1 9)
0.4416	GO:0002562	somatic diversification of immune receptors via germline recombination within a single locus (1 9)
0.4416	GO:0004407	histone deacetylase activity (1 9)
0.4416	GO:0005242	inward rectifier potassium channel activity (1 9)
0.4416	GO:0005902	microvillus (1 9)
0.4416	GO:0005952	cAMP-dependent protein kinase complex (1 9)
0.4416	GO:0006265	DNA topological change (1 9)
0.4416	GO:0006304	DNA modification (1 9)
0.4416	GO:0006641	triacylglycerol metabolic process (1 9)
0.4416	GO:0006805	xenobiotic metabolic process (1 9)
0.4416	GO:0007157	heterophilic cell adhesion (1 9)
0.4416	GO:0007190	adenylate cyclase activation (1 9)
0.4416	GO:0007498	mesoderm development (1 9)
0.4416	GO:0008034	lipoprotein binding (1 9)
0.4416	GO:0008154	actin polymerization and/or depolymerization (1 9)
0.4416	GO:0008180	signalosome (1 9)
0.4416	GO:0009084	glutamine family amino acid biosynthetic process (1 9)
0.4416	GO:0016064	immunoglobulin mediated immune response (1 9)
0.4416	GO:0016444	somatic cell DNA recombination (1 9)
0.4416	GO:0016620	oxidoreductase activity, acting on the aldehyde or oxo group of donors, NAD or NADP as acceptor (1 9)
0.4416	GO:0016646	oxidoreductase activity, acting on the CH-NH group of donors, NAD or NADP as acceptor (1 9)
0.4416	GO:0016667	oxidoreductase activity, acting on sulfur group of donors (1 9)
0.4416	GO:0016813	hydrolase activity, acting on carbon-nitrogen (but not peptide) bonds, in linear amidines (1 9)
0.4416	GO:0019218	regulation of steroid metabolic process (1 9)
0.4416	GO:0019724	B cell mediated immunity (1 9)
0.4416	GO:0030139	endocytic vesicle (1 9)
0.4416	GO:0030510	regulation of BMP signaling pathway (1 9)
0.4416	GO:0031111	negative regulation of microtubule polymerization or depolymerization (1 9)
0.4416	GO:0032945	negative regulation of mononuclear cell proliferation (1 9)
0.4416	GO:0033558	protein deacetylase activity (1 9)
0.4416	GO:0035051	cardiac cell differentiation (1 9)
0.4416	GO:0042060	wound healing (1 9)
0.4416	GO:0042089	cytokine biosynthetic process (1 9)
0.4416	GO:0042098	T cell proliferation (1 9)
0.4416	GO:0042107	cytokine metabolic process (1 9)
0.4416	GO:0045444	fat cell differentiation (1 9)
0.4416	GO:0045582	positive regulation of T cell differentiation (1 9)
0.4416	GO:0046006	regulation of activated T cell proliferation (1 9)
0.4416	GO:0046631	alpha-beta T cell activation (1 9)
0.4416	GO:0050672	negative regulation of lymphocyte proliferation (1 9)
0.4416	GO:0051130	positive regulation of cellular component organization and biogenesis (1 9)
0.44294	GO:0043067	regulation of programmed cell death (16 241)
0.44566	GO:0010008	endosome membrane (3 39)
0.44566	GO:0044440	endosomal part (3 39)
0.44596	GO:0015075	ion transmembrane transporter activity (21 320)
0.44838	GO:0009607	response to biotic stimulus (7 101)
0.44889	GO:0051603	proteolysis involved in cellular protein catabolic process (5 70)
0.44914	GO:0001501	skeletal development (2 24)
0.44914	GO:0001568	blood vessel development (2 24)
0.44914	GO:0001822	kidney development (2 24)
0.44914	GO:0005089	Rho guanyl-nucleotide exchange factor activity (2 24)
0.44914	GO:0006665	sphingolipid metabolic process (2 24)
0.44914	GO:0006986	response to unfolded protein (2 24)
0.44914	GO:0008430	selenium binding (2 24)
0.44914	GO:0014706	striated muscle development (2 24)
0.44914	GO:0051789	response to protein stimulus (2 24)
0.45446	GO:0008083	growth factor activity (6 86)
0.45519	GO:0006644	phospholipid metabolic process (4 55)
0.4587	GO:0043066	negative regulation of apoptosis (7 102)
0.4587	GO:0043069	negative regulation of programmed cell death (7 102)
0.45901	GO:0022857	transmembrane transporter activity (27 417)
0.46115	GO:0022891	substrate-specific transmembrane transporter activity (24 370)
0.4613	GO:0044257	cellular protein catabolic process (5 71)
0.46232	GO:0009310	amine catabolic process (3 40)
0.46232	GO:0016051	carbohydrate biosynthetic process (3 40)
0.46232	GO:0044270	nitrogen compound catabolic process (3 40)
0.47043	GO:0007088	regulation of mitosis (2 25)
0.47043	GO:0008081	phosphoric diester hydrolase activity (2 25)
0.47043	GO:0015171	amino acid transmembrane transporter activity (2 25)
0.47043	GO:0021700	developmental maturation (2 25)
0.47362	GO:0022890	inorganic cation transmembrane transporter activity (5 72)
0.47662	GO:0000723	telomere maintenance (1 10)
0.47662	GO:0001776	leukocyte homeostasis (1 10)
0.47662	GO:0002200	somatic diversification of immune receptors (1 10)
0.47662	GO:0004722	protein serine/threonine phosphatase activity (1 10)
0.47662	GO:0006140	regulation of nucleotide metabolic process (1 10)
0.47662	GO:0006284	base-excision repair (1 10)
0.47662	GO:0006664	glycolipid metabolic process (1 10)
0.47662	GO:0006776	vitamin A metabolic process (1 10)
0.47662	GO:0007033	vacuole organization and biogenesis (1 10)
0.47662	GO:0007214	gamma-aminobutyric acid signaling pathway (1 10)
0.47662	GO:0007270	nerve-nerve synaptic transmission (1 10)
0.47662	GO:0007528	neuromuscular junction development (1 10)
0.47662	GO:0008299	isoprenoid biosynthetic process (1 10)
0.47662	GO:0008603	cAMP-dependent protein kinase regulator activity (1 10)
0.47662	GO:0009166	nucleotide catabolic process (1 10)
0.47662	GO:0009593	detection of chemical stimulus (1 10)
0.47662	GO:0009982	pseudouridine synthase activity (1 10)
0.47662	GO:0016439	tRNA-pseudouridine synthase activity (1 10)
0.47662	GO:0016799	hydrolase activity, hydrolyzing N-glycosyl compounds (1 10)
0.47662	GO:0019213	deacetylase activity (1 10)
0.47662	GO:0019905	syntaxin binding (1 10)
0.47662	GO:0030032	lamellipodium biogenesis (1 10)
0.47662	GO:0030317	sperm motility (1 10)
0.47662	GO:0030835	negative regulation of actin filament depolymerization (1 10)
0.47662	GO:0030888	regulation of B cell proliferation (1 10)
0.47662	GO:0031281	positive regulation of cyclase activity (1 10)
0.47662	GO:0031570	DNA integrity checkpoint (1 10)
0.47662	GO:0032200	telomere organization and biogenesis (1 10)
0.47662	GO:0035250	UDP-galactosyltransferase activity (1 10)
0.47662	GO:0045646	regulation of erythrocyte differentiation (1 10)
0.47662	GO:0045665	negative regulation of neuron differentiation (1 10)
0.47662	GO:0045670	regulation of osteoclast differentiation (1 10)
0.47662	GO:0045762	positive regulation of adenylate cyclase activity (1 10)
0.47662	GO:0046489	phosphoinositide biosynthetic process (1 10)
0.47662	GO:0051016	barbed-end actin filament capping (1 10)
0.47662	GO:0051047	positive regulation of secretion (1 10)
0.47662	GO:0051048	negative regulation of secretion (1 10)
0.47662	GO:0051349	positive regulation of lyase activity (1 10)
0.47662	GO:0051641	cellular localization (1 10)
0.47662	GO:0051693	actin filament capping (1 10)
0.47679	GO:0031420	alkali metal ion binding (6 88)
0.47806	GO:0005615	extracellular space (71 1120)
0.47876	GO:0001664	G-protein-coupled receptor binding (3 41)
0.47876	GO:0006486	protein amino acid glycosylation (3 41)
0.47876	GO:0043413	biopolymer glycosylation (3 41)
0.47876	GO:0051046	regulation of secretion (3 41)
0.48585	GO:0006643	membrane lipid metabolic process (5 73)
0.49022	GO:0005794	Golgi apparatus (17 264)
0.49064	GO:0043285	biopolymer catabolic process (8 121)
0.49123	GO:0001944	vasculature development (2 26)
0.49123	GO:0003707	steroid hormone receptor activity (2 26)
0.49123	GO:0030198	extracellular matrix organization and biogenesis (2 26)
0.49123	GO:0043473	pigmentation (2 26)
0.49334	GO:0032559	adenyl ribonucleotide binding (37 583)
0.49496	GO:0016125	sterol metabolic process (3 42)
0.49681	GO:0015674	di-, tri-valent inorganic cation transport (4 58)
0.50054	GO:0016023	cytoplasmic membrane-bound vesicle (9 138)
0.50054	GO:0031988	membrane-bound vesicle (9 138)
0.50054	GO:0046873	metal ion transmembrane transporter activity (9 138)
0.50133	GO:0031324	negative regulation of cellular metabolic process (11 170)
0.50378	GO:0016740	transferase activity (47 745)
0.50936	GO:0030246	carbohydrate binding (9 139)
0.50945	GO:0000118	histone deacetylase complex (1 11)
0.50945	GO:0000781	chromosome, telomeric region (1 11)
0.50945	GO:0002443	leukocyte mediated immunity (1 11)
0.50945	GO:0002449	lymphocyte mediated immunity (1 11)
0.50945	GO:0004683	calmodulin-dependent protein kinase activity (1 11)
0.50945	GO:0005097	Rab GTPase activator activity (1 11)
0.50945	GO:0005770	late endosome (1 11)
0.50945	GO:0005793	ER-Golgi intermediate compartment (1 11)
0.50945	GO:0006308	DNA catabolic process (1 11)
0.50945	GO:0006570	tyrosine metabolic process (1 11)
0.50945	GO:0006885	regulation of pH (1 11)
0.50945	GO:0006888	ER to Golgi vesicle-mediated transport (1 11)
0.50945	GO:0006919	caspase activation (1 11)
0.50945	GO:0006940	regulation of smooth muscle contraction (1 11)
0.50945	GO:0007205	protein kinase C activation (1 11)
0.50945	GO:0008375	acetylglucosaminyltransferase activity (1 11)
0.50945	GO:0009636	response to toxin (1 11)
0.50945	GO:0015103	inorganic anion transmembrane transporter activity (1 11)
0.50945	GO:0016706	oxidoreductase activity, acting on paired donors, with incorporation or reduction of molecular oxygen, 2-oxoglutarate as one donor, and incorporation of one atom each of oxygen into both donors (1 11)
0.50945	GO:0030693	caspase activity (1 11)
0.50945	GO:0030968	unfolded protein response (1 11)
0.50945	GO:0031594	neuromuscular junction (1 11)
0.50945	GO:0032313	regulation of Rab GTPase activity (1 11)
0.50945	GO:0042562	hormone binding (1 11)
0.50945	GO:0043627	response to estrogen stimulus (1 11)
0.50945	GO:0045621	positive regulation of lymphocyte differentiation (1 11)
0.50945	GO:0046651	lymphocyte proliferation (1 11)
0.50945	GO:0050679	positive regulation of epithelial cell proliferation (1 11)
0.50945	GO:0051017	actin filament bundle formation (1 11)
0.50945	GO:0051250	negative regulation of lymphocyte activation (1 11)
0.51038	GO:0006916	anti-apoptosis (4 59)
0.5109	GO:0009725	response to hormone stimulus (3 43)
0.5115	GO:0003714	transcription corepressor activity (2 27)
0.5115	GO:0004221	ubiquitin thiolesterase activity (2 27)
0.5115	GO:0005088	Ras guanyl-nucleotide exchange factor activity (2 27)
0.5115	GO:0019221	cytokine and chemokine mediated signaling pathway (2 27)
0.5115	GO:0030031	cell projection biogenesis (2 27)
0.5115	GO:0042129	regulation of T cell proliferation (2 27)
0.5115	GO:0044437	vacuolar part (2 27)
0.51524	GO:0016301	kinase activity (23 364)
0.51876	GO:0006396	RNA processing (8 124)
0.52191	GO:0006917	induction of apoptosis (5 76)
0.52191	GO:0012502	induction of programmed cell death (5 76)
0.52378	GO:0005773	vacuole (4 60)
0.52658	GO:0043062	extracellular structure organization and biogenesis (3 44)
0.52658	GO:0050863	regulation of T cell activation (3 44)
0.53123	GO:0000041	transition metal ion transport (2 28)
0.53123	GO:0016298	lipase activity (2 28)
0.53123	GO:0019748	secondary metabolic process (2 28)
0.53123	GO:0051259	protein oligomerization (2 28)
0.53209	GO:0007165	signal transduction (80 1281)
0.53368	GO:0015399	primary active transmembrane transporter activity (5 77)
0.53368	GO:0015405	P-P-bond-hydrolysis-driven transmembrane transporter activity (5 77)
0.53368	GO:0022414	reproductive process (5 77)
0.53701	GO:0030955	potassium ion binding (4 61)
0.54021	GO:0000149	SNARE binding (1 12)
0.54021	GO:0001974	blood vessel remodeling (1 12)
0.54021	GO:0002761	regulation of myeloid leukocyte differentiation (1 12)
0.54021	GO:0004659	prenyltransferase activity (1 12)
0.54021	GO:0004869	cysteine protease inhibitor activity (1 12)
0.54021	GO:0005903	brush border (1 12)
0.54021	GO:0005922	connexon complex (1 12)
0.54021	GO:0006446	regulation of translational initiation (1 12)
0.54021	GO:0007346	regulation of progression through mitotic cell cycle (1 12)
0.54021	GO:0007568	aging (1 12)
0.54021	GO:0007613	memory (1 12)
0.54021	GO:0008378	galactosyltransferase activity (1 12)
0.54021	GO:0008624	induction of apoptosis by extracellular signals (1 12)
0.54021	GO:0015296	anion:cation symporter activity (1 12)
0.54021	GO:0015450	P-P-bond-hydrolysis-driven protein transmembrane transporter activity (1 12)
0.54021	GO:0017157	regulation of exocytosis (1 12)
0.54021	GO:0018108	peptidyl-tyrosine phosphorylation (1 12)
0.54021	GO:0018212	peptidyl-tyrosine modification (1 12)
0.54021	GO:0019439	aromatic compound catabolic process (1 12)
0.54021	GO:0022884	macromolecule transmembrane transporter activity (1 12)
0.54021	GO:0030018	Z disc (1 12)
0.54021	GO:0030522	intracellular receptor-mediated signaling pathway (1 12)
0.54021	GO:0032943	mononuclear cell proliferation (1 12)
0.54021	GO:0043280	positive regulation of caspase activity (1 12)
0.54021	GO:0045638	negative regulation of myeloid cell differentiation (1 12)
0.54021	GO:0045761	regulation of adenylate cyclase activity (1 12)
0.54021	GO:0050769	positive regulation of neurogenesis (1 12)
0.54073	GO:0030554	adenyl nucleotide binding (38 610)
0.54799	GO:0044421	extracellular region part (73 1174)
0.55004	GO:0004721	phosphoprotein phosphatase activity (4 62)
0.55041	GO:0004843	ubiquitin-specific protease activity (2 29)
0.55041	GO:0004896	hematopoietin/interferon-class (D200-domain) cytokine receptor activity (2 29)
0.55041	GO:0006865	amino acid transport (2 29)
0.55041	GO:0008654	phospholipid biosynthetic process (2 29)
0.55041	GO:0016836	hydro-lyase activity (2 29)
0.55352	GO:0003824	catalytic activity (140 2250)
0.55707	GO:0005815	microtubule organizing center (3 46)
0.55707	GO:0009055	electron carrier activity (3 46)
0.55707	GO:0051179	localization (3 46)
0.56288	GO:0009968	negative regulation of signal transduction (4 63)
0.56288	GO:0022843	voltage-gated cation channel activity (4 63)
0.56903	GO:0004879	ligand-dependent nuclear receptor activity (2 30)
0.56903	GO:0006836	neurotransmitter transport (2 30)
0.56903	GO:0019783	small conjugating protein-specific protease activity (2 30)
0.56903	GO:0030099	myeloid cell differentiation (2 30)
0.56903	GO:0044463	cell projection part (2 30)
0.56906	GO:0003705	RNA polymerase II transcription factor activity, enhancer binding (1 13)
0.56906	GO:0004437	inositol or phosphatidylinositol phosphatase activity (1 13)
0.56906	GO:0007006	mitochondrial membrane organization and biogenesis (1 13)
0.56906	GO:0007059	chromosome segregation (1 13)
0.56906	GO:0007585	respiratory gaseous exchange (1 13)
0.56906	GO:0009100	glycoprotein metabolic process (1 13)
0.56906	GO:0016831	carboxy-lyase activity (1 13)
0.56906	GO:0019233	sensory perception of pain (1 13)
0.56906	GO:0019965	interleukin binding (1 13)
0.56906	GO:0030176	integral to endoplasmic reticulum membrane (1 13)
0.56906	GO:0030384	phosphoinositide metabolic process (1 13)
0.56906	GO:0031279	regulation of cyclase activity (1 13)
0.56906	GO:0045454	cell redox homeostasis (1 13)
0.56906	GO:0045580	regulation of T cell differentiation (1 13)
0.56906	GO:0045785	positive regulation of cell adhesion (1 13)
0.56906	GO:0048167	regulation of synaptic plasticity (1 13)
0.56906	GO:0051339	regulation of lyase activity (1 13)
0.56948	GO:0032991	macromolecular complex (54 875)
0.57145	GO:0006512	ubiquitin cycle (11 179)
0.57186	GO:0006470	protein amino acid dephosphorylation (3 47)
0.57186	GO:0009891	positive regulation of biosynthetic process (3 47)
0.579	GO:0005789	endoplasmic reticulum membrane (11 180)
0.57939	GO:0006631	fatty acid metabolic process (5 81)
0.58501	GO:0044267	cellular protein metabolic process (73 1186)
0.58635	GO:0004197	cysteine-type endopeptidase activity (3 48)
0.58635	GO:0005777	peroxisome (3 48)
0.58635	GO:0008135	translation factor activity, nucleic acid binding (3 48)
0.58709	GO:0016604	nuclear body (2 31)
0.58709	GO:0050767	regulation of neurogenesis (2 31)
0.58795	GO:0005179	hormone activity (4 65)
0.58795	GO:0016820	hydrolase activity, acting on acid anhydrides, catalyzing transmembrane movement of substances (4 65)
0.58795	GO:0042626	ATPase activity, coupled to transmembrane movement of substances (4 65)
0.58807	GO:0006629	lipid metabolic process (18 296)
0.59044	GO:0016853	isomerase activity (5 82)
0.59079	GO:0016481	negative regulation of transcription (8 132)
0.59219	GO:0005739	mitochondrion (25 411)
0.59331	GO:0009888	tissue development (6 99)
0.5949	GO:0005215	transporter activity (38 623)
0.59609	GO:0001755	neural crest cell migration (1 14)
0.59609	GO:0002237	response to molecule of bacterial origin (1 14)
0.59609	GO:0004089	carbonate dehydratase activity (1 14)
0.59609	GO:0004653	polypeptide N-acetylgalactosaminyltransferase activity (1 14)
0.59609	GO:0005099	Ras GTPase activator activity (1 14)
0.59609	GO:0005343	organic acid:sodium symporter activity (1 14)
0.59609	GO:0005924	cell-substrate adherens junction (1 14)
0.59609	GO:0005925	focal adhesion (1 14)
0.59609	GO:0006041	glucosamine metabolic process (1 14)
0.59609	GO:0006044	N-acetylglucosamine metabolic process (1 14)
0.59609	GO:0006418	tRNA aminoacylation for protein translation (1 14)
0.59609	GO:0006775	fat-soluble vitamin metabolic process (1 14)
0.59609	GO:0006879	cellular iron ion homeostasis (1 14)
0.59609	GO:0007417	central nervous system development (1 14)
0.59609	GO:0007623	circadian rhythm (1 14)
0.59609	GO:0008320	protein transmembrane transporter activity (1 14)
0.59609	GO:0016458	gene silencing (1 14)
0.59609	GO:0030308	negative regulation of cell growth (1 14)
0.59609	GO:0030595	leukocyte chemotaxis (1 14)
0.59609	GO:0031110	regulation of microtubule polymerization or depolymerization (1 14)
0.59609	GO:0042401	biogenic amine biosynthetic process (1 14)
0.59609	GO:0043038	amino acid activation (1 14)
0.59609	GO:0043039	tRNA aminoacylation (1 14)
0.59609	GO:0048666	neuron development (1 14)
0.59609	GO:0050803	regulation of synapse structure and activity (1 14)
0.59609	GO:0050804	regulation of synaptic transmission (1 14)
0.59609	GO:0051536	iron-sulfur cluster binding (1 14)
0.59609	GO:0051540	metal cluster binding (1 14)
0.59609	GO:0055072	iron ion homeostasis (1 14)
0.59619	GO:0030234	enzyme regulator activity (17 281)
0.59672	GO:0044260	cellular macromolecule metabolic process (74 1206)
0.5979	GO:0000287	magnesium ion binding (10 166)
0.60017	GO:0043492	ATPase activity, coupled to movement of substances (4 66)
0.60017	GO:0050662	coenzyme binding (4 66)
0.60052	GO:0042579	microbody (3 49)
0.60133	GO:0006461	protein complex assembly (5 83)
0.60133	GO:0016829	lyase activity (5 83)
0.60323	GO:0008047	enzyme activator activity (6 100)
0.60458	GO:0001666	response to hypoxia (2 32)
0.60459	GO:0030529	ribonucleoprotein complex (12 200)
0.6055	GO:0005743	mitochondrial inner membrane (7 117)
0.6055	GO:0007626	locomotory behavior (7 117)
0.60724	GO:0019538	protein metabolic process (77 1258)
0.61032	GO:0007154	cell communication (83 1356)
0.61196	GO:0016772	transferase activity, transferring phosphorus-containing groups (25 415)
0.61205	GO:0008234	cysteine-type peptidase activity (5 84)
0.61436	GO:0015078	hydrogen ion transmembrane transporter activity (3 50)
0.61436	GO:0042445	hormone metabolic process (3 50)
0.61454	GO:0019866	organelle inner membrane (7 118)
0.62143	GO:0003887	DNA-directed DNA polymerase activity (1 15)
0.62143	GO:0004623	phospholipase A2 activity (1 15)
0.62143	GO:0006220	pyrimidine nucleotide metabolic process (1 15)
0.62143	GO:0009266	response to temperature stimulus (1 15)
0.62143	GO:0019395	fatty acid oxidation (1 15)
0.62143	GO:0030119	AP-type membrane coat adaptor complex (1 15)
0.62143	GO:0030131	clathrin adaptor complex (1 15)
0.62143	GO:0043112	receptor metabolic process (1 15)
0.62143	GO:0043524	negative regulation of neuron apoptosis (1 15)
0.62143	GO:0045619	regulation of lymphocyte differentiation (1 15)
0.62143	GO:0048066	pigmentation during development (1 15)
0.62143	GO:0048771	tissue remodeling (1 15)
0.62143	GO:0051969	regulation of transmission of nerve impulse (1 15)
0.6215	GO:0006752	group transfer coenzyme metabolic process (2 33)
0.6215	GO:0016790	thiolester hydrolase activity (2 33)
0.6215	GO:0050870	positive regulation of T cell activation (2 33)
0.62291	GO:0002376	immune system process (16 269)
0.63303	GO:0051246	regulation of protein metabolic process (8 137)
0.63785	GO:0006633	fatty acid biosynthetic process (2 34)
0.63785	GO:0015662	ATPase activity, coupled to transmembrane movement of ions, phosphorylative mechanism (2 34)
0.63785	GO:0032944	regulation of mononuclear cell proliferation (2 34)
0.63785	GO:0050670	regulation of lymphocyte proliferation (2 34)
0.64062	GO:0016788	hydrolase activity, acting on ester bonds (16 272)
0.64106	GO:0007601	visual perception (3 52)
0.64106	GO:0016798	hydrolase activity, acting on glycosyl bonds (3 52)
0.64106	GO:0050953	sensory perception of light stimulus (3 52)
0.64187	GO:0051239	regulation of multicellular organismal process (9 155)
0.64518	GO:0001608	nucleotide receptor activity, G-protein coupled (1 16)
0.64518	GO:0001614	purinergic nucleotide receptor activity (1 16)
0.64518	GO:0004364	glutathione transferase activity (1 16)
0.64518	GO:0005201	extracellular matrix structural constituent (1 16)
0.64518	GO:0006022	aminoglycan metabolic process (1 16)
0.64518	GO:0006584	catecholamine metabolic process (1 16)
0.64518	GO:0007519	skeletal muscle development (1 16)
0.64518	GO:0007602	phototransduction (1 16)
0.64518	GO:0008022	protein C-terminus binding (1 16)
0.64518	GO:0008067	metabotropic glutamate, GABA-B-like receptor activity (1 16)
0.64518	GO:0008080	N-acetyltransferase activity (1 16)
0.64518	GO:0009584	detection of visible light (1 16)
0.64518	GO:0016502	nucleotide receptor activity (1 16)
0.64518	GO:0030100	regulation of endocytosis (1 16)
0.64518	GO:0030203	glycosaminoglycan metabolic process (1 16)
0.64518	GO:0030551	cyclic nucleotide binding (1 16)
0.64518	GO:0030674	protein binding, bridging (1 16)
0.64518	GO:0031227	intrinsic to endoplasmic reticulum membrane (1 16)
0.64518	GO:0042398	amino acid derivative biosynthetic process (1 16)
0.64518	GO:0045028	purinergic nucleotide receptor activity, G-protein coupled (1 16)
0.64518	GO:0046474	glycerophospholipid biosynthetic process (1 16)
0.64518	GO:0046915	transition metal ion transmembrane transporter activity (1 16)
0.64518	GO:0050908	detection of light stimulus during visual perception (1 16)
0.64518	GO:0050962	detection of light stimulus during sensory perception (1 16)
0.64518	GO:0051098	regulation of binding (1 16)
0.64518	GO:0051271	negative regulation of cell motility (1 16)
0.64758	GO:0044446	intracellular organelle part (81 1337)
0.6484	GO:0043234	protein complex (42 702)
0.65044	GO:0044255	cellular lipid metabolic process (15 257)
0.65365	GO:0006730	one-carbon compound metabolic process (2 35)
0.65365	GO:0015837	amine transport (2 35)
0.65365	GO:0046467	membrane lipid biosynthetic process (2 35)
0.65392	GO:0006260	DNA replication (3 53)
0.65392	GO:0016311	dephosphorylation (3 53)
0.65785	GO:0003924	GTPase activity (4 71)
0.65785	GO:0030036	actin cytoskeleton organization and biogenesis (4 71)
0.65848	GO:0044422	organelle part (81 1341)
0.6587	GO:0009966	regulation of signal transduction (12 208)
0.66672	GO:0044444	cytoplasmic part (97 1604)
0.66744	GO:0005769	early endosome (1 17)
0.66744	GO:0005977	glycogen metabolic process (1 17)
0.66744	GO:0006040	amino sugar metabolic process (1 17)
0.66744	GO:0006073	glucan metabolic process (1 17)
0.66744	GO:0008227	amine receptor activity (1 17)
0.66744	GO:0009116	nucleoside metabolic process (1 17)
0.66744	GO:0009583	detection of light stimulus (1 17)
0.66744	GO:0016363	nuclear matrix (1 17)
0.66744	GO:0018958	phenol metabolic process (1 17)
0.66744	GO:0030055	cell-matrix junction (1 17)
0.66744	GO:0040013	negative regulation of locomotion (1 17)
0.66868	GO:0005083	small GTPase regulator activity (4 72)
0.66868	GO:0005874	microtubule (4 72)
0.66868	GO:0030029	actin filament-based process (4 72)
0.66889	GO:0008104	protein localization (2 36)
0.66889	GO:0016835	carbon-oxygen lyase activity (2 36)
0.66889	GO:0033036	macromolecule localization (2 36)
0.66889	GO:0045727	positive regulation of translation (2 36)
0.66982	GO:0022892	substrate-specific transporter activity (28 477)
0.67129	GO:0007010	cytoskeleton organization and biogenesis (10 176)
0.67765	GO:0016020	membrane (150 2467)
0.67863	GO:0005759	mitochondrial matrix (3 55)
0.67863	GO:0051249	regulation of lymphocyte activation (3 55)
0.68264	GO:0008610	lipid biosynthetic process (7 126)
0.68358	GO:0004553	hydrolase activity, hydrolyzing O-glycosyl compounds (2 37)
0.68358	GO:0004725	protein tyrosine phosphatase activity (2 37)
0.68831	GO:0001704	formation of primary germ layer (1 18)
0.68831	GO:0006352	transcription initiation (1 18)
0.68831	GO:0006720	isoprenoid metabolic process (1 18)
0.68831	GO:0016830	carbon-carbon lyase activity (1 18)
0.68831	GO:0016866	intramolecular transferase activity (1 18)
0.68831	GO:0042133	neurotransmitter metabolic process (1 18)
0.68831	GO:0042493	response to drug (1 18)
0.68831	GO:0050808	synapse organization and biogenesis (1 18)
0.68831	GO:0051216	cartilage development (1 18)
0.68831	GO:0051258	protein polymerization (1 18)
0.69048	GO:0005085	guanyl-nucleotide exchange factor activity (3 56)
0.69048	GO:0051056	regulation of small GTPase mediated signal transduction (3 56)
0.69637	GO:0032553	ribonucleotide binding (43 732)
0.69637	GO:0032555	purine ribonucleotide binding (43 732)
0.69774	GO:0005813	centrosome (2 38)
0.69774	GO:0007218	neuropeptide signaling pathway (2 38)
0.69774	GO:0010033	response to organic substance (2 38)
0.7	GO:0006810	transport (65 1095)
0.70058	GO:0030163	protein catabolic process (5 93)
0.70058	GO:0031326	regulation of cellular biosynthetic process (5 93)
0.702	GO:0050865	regulation of cell activation (3 57)
0.702	GO:0051707	response to other organism (3 57)
0.70787	GO:0003697	single-stranded DNA binding (1 19)
0.70787	GO:0003777	microtubule motor activity (1 19)
0.70787	GO:0005200	structural constituent of cytoskeleton (1 19)
0.70787	GO:0006112	energy reserve metabolic process (1 19)
0.70787	GO:0009072	aromatic amino acid family metabolic process (1 19)
0.70787	GO:0031327	negative regulation of cellular biosynthetic process (1 19)
0.70787	GO:0031424	keratinization (1 19)
0.70787	GO:0032940	secretion by cell (1 19)
0.71109	GO:0005578	proteinaceous extracellular matrix (6 112)
0.71136	GO:0002252	immune effector process (2 39)
0.71136	GO:0008238	exopeptidase activity (2 39)
0.7132	GO:0016616	oxidoreductase activity, acting on the CH-OH group of donors, NAD or NADP as acceptor (3 58)
0.71809	GO:0051234	establishment of localization (66 1118)
0.72019	GO:0044432	endoplasmic reticulum part (12 218)
0.72028	GO:0005216	ion channel activity (9 166)
0.72447	GO:0006816	calcium ion transport (2 40)
0.72447	GO:0016053	organic acid biosynthetic process (2 40)
0.72447	GO:0046394	carboxylic acid biosynthetic process (2 40)
0.72447	GO:0048609	reproductive process in a multicellular organism (2 40)
0.7262	GO:0002541	activation of plasma proteins during acute inflammatory response (1 20)
0.7262	GO:0004715	non-membrane spanning protein tyrosine kinase activity (1 20)
0.7262	GO:0006497	protein amino acid lipidation (1 20)
0.7262	GO:0006953	acute-phase response (1 20)
0.7262	GO:0006956	complement activation (1 20)
0.7262	GO:0007584	response to nutrient (1 20)
0.7262	GO:0015082	di-, tri-valent inorganic cation transmembrane transporter activity (1 20)
0.7262	GO:0015980	energy derivation by oxidation of organic compounds (1 20)
0.7262	GO:0016607	nuclear speck (1 20)
0.7262	GO:0042102	positive regulation of T cell proliferation (1 20)
0.7262	GO:0043281	regulation of caspase activity (1 20)
0.7262	GO:0045765	regulation of angiogenesis (1 20)
0.7262	GO:0050770	regulation of axonogenesis (1 20)
0.7262	GO:0051345	positive regulation of hydrolase activity (1 20)
0.72696	GO:0007167	enzyme linked receptor protein signaling pathway (6 114)
0.72696	GO:0031012	extracellular matrix (6 114)
0.7336	GO:0017076	purine nucleotide binding (44 760)
0.73555	GO:0022836	gated channel activity (7 133)
0.73707	GO:0005730	nucleolus (2 41)
0.73707	GO:0006164	purine nucleotide biosynthetic process (2 41)
0.73707	GO:0031328	positive regulation of cellular biosynthetic process (2 41)
0.73707	GO:0045087	innate immune response (2 41)
0.73707	GO:0046903	secretion (2 41)
0.73707	GO:0046943	carboxylic acid transmembrane transporter activity (2 41)
0.74339	GO:0001817	regulation of cytokine production (1 21)
0.74339	GO:0005778	peroxisomal membrane (1 21)
0.74339	GO:0008235	metalloexopeptidase activity (1 21)
0.74339	GO:0016410	N-acyltransferase activity (1 21)
0.74339	GO:0016811	hydrolase activity, acting on carbon-nitrogen (but not peptide) bonds, in linear amides (1 21)
0.74339	GO:0022618	protein-RNA complex assembly (1 21)
0.74339	GO:0031903	microbody membrane (1 21)
0.74339	GO:0051028	mRNA transport (1 21)
0.74482	GO:0051240	positive regulation of multicellular organismal process (3 61)
0.74918	GO:0005342	organic acid transmembrane transporter activity (2 42)
0.74918	GO:0015849	organic acid transport (2 42)
0.74918	GO:0046942	carboxylic acid transport (2 42)
0.75193	GO:0007264	small GTPase mediated signal transduction (9 171)
0.75548	GO:0007283	spermatogenesis (4 81)
0.75548	GO:0048232	male gamete generation (4 81)
0.75804	GO:0006811	ion transport (19 346)
[truncated: 4,886 more rows]

## Sheet: Oct4 ChIP-PET GO
Oct4 3' Distal
P-Value	GO Identifier	GO Description (No. of Oct4 Targets, No. of Genes in GO category)
2.0405e-07	GO:0003700	transcription factor activity (28 393)
1.2431e-06	GO:0043565	sequence-specific DNA binding (21 264)
3.5333e-05	GO:0030528	transcription regulator activity (30 570)
6.2812e-05	GO:0003677	DNA binding (37 796)
0.00011278	GO:0006355	regulation of transcription, DNA-dependent (37 819)
0.00021277	GO:0045449	regulation of transcription (38 877)
0.00022885	GO:0010468	regulation of gene expression (40 944)
0.0003786	GO:0019219	regulation of nucleobase, nucleoside, nucleotide and nucleic acid metabolic process (38 903)
0.00081244	GO:0031323	regulation of cellular metabolic process (40 1006)
0.00097415	GO:0019222	regulation of metabolic process (41 1049)
0.0012791	GO:0003676	nucleic acid binding (45 1200)
0.0013849	GO:0035115	embryonic forelimb morphogenesis (3 10)
0.0013849	GO:0035136	forelimb morphogenesis (3 10)
0.0016424	GO:0031941	filamentous actin (2 3)
0.001939	GO:0050794	regulation of cellular process (56 1613)
0.0026596	GO:0001701	in utero embryonic development (5 41)
0.003036	GO:0005634	nucleus (54 1574)
0.0032335	GO:0016524	latrotoxin receptor activity (2 4)
0.0032877	GO:0043009	chordate embryonic development (5 43)
0.0040159	GO:0009792	embryonic development ending in birth or egg hatching (5 45)
Oct4 5' Distal
P-Value	GO Identifier	GO Description (No. of Oct4 Targets, No. of Genes in GO category)
8.0168e-08	GO:0019222	regulation of metabolic process (51 1049)
1.4205e-07	GO:0031323	regulation of cellular metabolic process (49 1006)
2.3623e-07	GO:0050794	regulation of cellular process (67 1613)
6.6705e-07	GO:0019219	regulation of nucleobase, nucleoside, nucleotide and nucleic acid metabolic process (44 903)
8.9699e-07	GO:0010468	regulation of gene expression (45 944)
2.1191e-06	GO:0005634	nucleus (63 1574)
3.9089e-06	GO:0050789	regulation of biological process (68 1780)
1.1148e-05	GO:0045449	regulation of transcription (40 877)
2.8349e-05	GO:0030528	transcription regulator activity (29 570)
3.0106e-05	GO:0006355	regulation of transcription, DNA-dependent (37 819)
3.0782e-05	GO:0065007	biological regulation (70 1967)
6.2348e-05	GO:0009893	positive regulation of metabolic process (16 232)
9.3024e-05	GO:0048522	positive regulation of cellular process (24 459)
0.00010279	GO:0031325	positive regulation of cellular metabolic process (15 217)
0.00013708	GO:0045941	positive regulation of transcription (13 174)
0.00017202	GO:0045935	positive regulation of nucleobase, nucleoside, nucleotide and nucleic acid metabolic process (13 178)
0.00018607	GO:0048856	anatomical structure development (26 541)
0.00018982	GO:0003677	DNA binding (34 796)
0.00019004	GO:0003700	transcription factor activity (21 393)
0.00019985	GO:0001709	cell fate determination (4 14)
Oct4 Intragenic
P-Value	GO Identifier	GO Description (No. of Oct4 Targets, No. of Genes in GO category)
5.5798e-05	GO:0005515	protein binding (201 2751)
0.00023526	GO:0005488	binding (325 4871)
0.00028537	GO:0030695	GTPase regulator activity (18 126)
0.0004618	GO:0007242	intracellular signaling cascade (43 443)
0.00052538	GO:0003677	DNA binding (68 796)
0.00062708	GO:0035023	regulation of Rho protein signal transduction (7 27)
0.00072002	GO:0048732	gland development (9 44)
0.0010447	GO:0007243	protein kinase cascade (12 75)
0.0010447	GO:0016564	transcription repressor activity (12 75)
0.0010821	GO:0016740	transferase activity (63 745)
0.0011349	GO:0051056	regulation of small GTPase mediated signal transduction (10 56)
0.0015004	GO:0015674	di-, tri-valent inorganic cation transport (10 58)
0.0017025	GO:0046847	filopodium formation (3 5)
0.0019405	GO:0009653	anatomical structure morphogenesis (33 339)
0.0027183	GO:0030528	transcription regulator activity (49 570)
0.0032594	GO:0008632	apoptotic program (2 2)
0.0032594	GO:0015183	L-aspartate transmembrane transporter activity (2 2)
0.0032594	GO:0015810	aspartate transport (2 2)
0.0032594	GO:0043490	malate-aspartate shuttle (2 2)
0.0032594	GO:0045995	regulation of embryonic development (2 2)
Oct4 3' Proximal
P-Value	GO Identifier	GO Description (No. of Oct4 Targets, No. of Genes in GO category)
0.00020355	GO:0007389	pattern specification process (8 121)
0.00025827	GO:0065007	biological regulation (44 1967)
0.0005179	GO:0001757	somite specification (2 3)
0.00055766	GO:0050794	regulation of cellular process (37 1613)
0.0006419	GO:0019222	regulation of metabolic process (27 1049)
0.00066439	GO:0048518	positive regulation of biological process (17 529)
0.00070897	GO:0005634	nucleus (36 1574)
0.00076715	GO:0031323	regulation of cellular metabolic process (26 1006)
0.00094296	GO:0050789	regulation of biological process (39 1780)
0.0011243	GO:0033500	carbohydrate homeostasis (3 16)
0.0011243	GO:0042593	glucose homeostasis (3 16)
0.0011491	GO:0048513	organ development (12 320)
0.0011669	GO:0048522	positive regulation of cellular process (15 459)
0.0015458	GO:0010468	regulation of gene expression (24 944)
0.0018974	GO:0019219	regulation of nucleobase, nucleoside, nucleotide and nucleic acid metabolic process (23 903)
0.0021172	GO:0009887	organ morphogenesis (7 135)
0.0025224	GO:0009746	response to hexose stimulus (2 6)
0.0025224	GO:0009749	response to glucose stimulus (2 6)
0.0027697	GO:0006355	regulation of transcription, DNA-dependent (21 819)
0.002873	GO:0045449	regulation of transcription (22 877)
Oct4 5' Proximal
P-Value	GO Identifier	GO Description (No. of Oct4 Targets, No. of Genes in GO category)
0.00039205	GO:0051093	negative regulation of developmental process (6 60)
0.0011833	GO:0043565	sequence-specific DNA binding (12 264)
0.0015115	GO:0005246	calcium channel regulator activity (2 4)
0.0020219	GO:0045941	positive regulation of transcription (9 174)
0.0023595	GO:0045935	positive regulation of nucleobase, nucleoside, nucleotide and nucleic acid metabolic process (9 178)
0.0027127	GO:0031325	positive regulation of cellular metabolic process (10 217)
0.0030583	GO:0065007	biological regulation (47 1967)
0.0032489	GO:0006355	regulation of transcription, DNA-dependent (24 819)
0.0032852	GO:0045664	regulation of neuron differentiation (3 19)
0.0036992	GO:0001837	epithelial to mesenchymal transition (2 6)
0.0038312	GO:0045449	regulation of transcription (25 877)
0.0043621	GO:0009893	positive regulation of metabolic process (10 232)
0.0045031	GO:0045595	regulation of cell differentiation (6 96)
0.0047371	GO:0045892	negative regulation of transcription, DNA-dependent (6 97)
0.0049139	GO:0007411	axon guidance (4 43)
0.0054668	GO:0016481	negative regulation of transcription (7 132)
0.0055471	GO:0019219	regulation of nucleobase, nucleoside, nucleotide and nucleic acid metabolic process (25 903)
0.0055472	GO:0019222	regulation of metabolic process (28 1049)
0.0059985	GO:0031323	regulation of cellular metabolic process (27 1006)
0.0067601	GO:0015457	auxiliary transport protein activity (2 8)

## Sheet: Nanog ChIP-PET GO
Nanog 3' Distal
P-Value	GO Identifier	GO Description (No. of Nanog Targets, No. of Genes in GO category)
2.0096e-08	GO:0048518	positive regulation of biological process (57 529)
1.0961e-07	GO:0048522	positive regulation of cellular process (50 459)
1.1009e-07	GO:0042127	regulation of cell proliferation (31 219)
2.0707e-07	GO:0050789	regulation of biological process (134 1780)
2.1294e-07	GO:0050794	regulation of cellular process (124 1613)
5.6732e-07	GO:0010468	regulation of gene expression (81 944)
5.8679e-07	GO:0065007	biological regulation (143 1967)
6.4511e-07	GO:0008284	positive regulation of cell proliferation (21 124)
8.9687e-07	GO:0045449	regulation of transcription (76 877)
1.0186e-06	GO:0048754	branching morphogenesis of a tube (11 37)
1.4102e-06	GO:0019219	regulation of nucleobase, nucleoside, nucleotide and nucleic acid metabolic process (77 903)
1.6602e-06	GO:0019222	regulation of metabolic process (86 1049)
2.0012e-06	GO:0031323	regulation of cellular metabolic process (83 1006)
2.084e-06	GO:0006355	regulation of transcription, DNA-dependent (71 819)
2.7499e-06	GO:0005634	nucleus (117 1574)
3.1419e-06	GO:0001763	morphogenesis of a branching structure (11 41)
4.069e-06	GO:0035239	tube morphogenesis (11 42)
6.1885e-06	GO:0030528	transcription regulator activity (53 570)
7.1895e-06	GO:0032502	developmental process (91 1170)
5.6298e-05	GO:0003700	transcription factor activity (38 393)
Nanog 5' Distal
P-Value	GO Identifier	GO Description (No. of Nanog Targets, No. of Genes in GO category)
1.4141e-08	GO:0006357	regulation of transcription from RNA polymerase II promoter (29 183)
5.3972e-08	GO:0045893	positive regulation of transcription, DNA-dependent (24 140)
1.8634e-07	GO:0031325	positive regulation of cellular metabolic process (30 217)
4.5484e-07	GO:0010468	regulation of gene expression (80 944)
5.9957e-07	GO:0019219	regulation of nucleobase, nucleoside, nucleotide and nucleic acid metabolic process (77 903)
7.6192e-07	GO:0045449	regulation of transcription (75 877)
8.0336e-07	GO:0009893	positive regulation of metabolic process (30 232)
8.2216e-07	GO:0031323	regulation of cellular metabolic process (83 1006)
9.4561e-07	GO:0045941	positive regulation of transcription (25 174)
1.4515e-06	GO:0045935	positive regulation of nucleobase, nucleoside, nucleotide and nucleic acid metabolic process (25 178)
1.5432e-06	GO:0045944	positive regulation of transcription from RNA polymerase II promoter (19 112)
2.3548e-06	GO:0019222	regulation of metabolic process (84 1049)
3.6884e-06	GO:0006355	regulation of transcription, DNA-dependent (69 819)
4.711e-06	GO:0048522	positive regulation of cellular process (45 459)
1.4706e-05	GO:0030528	transcription regulator activity (51 570)
3.1694e-05	GO:0007275	multicellular organismal development (35 348)
3.8092e-05	GO:0048518	positive regulation of biological process (47 529)
5.8137e-05	GO:0050794	regulation of cellular process (111 1613)
5.9215e-05	GO:0045892	negative regulation of transcription, DNA-dependent (15 97)
0.00010529	GO:0050789	regulation of biological process (119 1780)
Nanog Intragenic
P-Value	GO Identifier	GO Description (No. of Nanog Targets, No. of Genes in GO category)
9.4063e-09	GO:0016301	kinase activity (77 364)
1.5409e-08	GO:0006793	phosphorus metabolic process (73 342)
1.5409e-08	GO:0006796	phosphate metabolic process (73 342)
1.9606e-08	GO:0004672	protein kinase activity (62 274)
2.6351e-08	GO:0016773	phosphotransferase activity, alcohol group as acceptor (68 314)
3.6737e-08	GO:0016772	transferase activity, transferring phosphorus-containing groups (83 415)
1.7589e-07	GO:0032559	adenyl ribonucleotide binding (105 583)
2.235e-07	GO:0016740	transferase activity (127 745)
3.0029e-07	GO:0043167	ion binding (235 1580)
3.2726e-07	GO:0046872	metal ion binding (229 1534)
3.6412e-07	GO:0005524	ATP binding (102 570)
5.1528e-07	GO:0030554	adenyl nucleotide binding (107 610)
5.7281e-07	GO:0043687	post-translational protein modification (100 561)
6.6386e-07	GO:0043169	cation binding (211 1405)
7.0024e-07	GO:0006468	protein amino acid phosphorylation (58 275)
1.2235e-06	GO:0006464	protein modification process (111 650)
1.3669e-06	GO:0016310	phosphorylation (59 287)
1.4587e-06	GO:0043412	biopolymer modification (113 667)
3.1691e-06	GO:0004674	protein serine/threonine kinase activity (44 197)
6.023e-06	GO:0003824	catalytic activity (309 2250)
Nanog 3' Proximal
P-Value	GO Identifier	GO Description (No. of Nanog Targets, No. of Genes in GO category)
4.5832e-05	GO:0040012	regulation of locomotion (8 46)
0.00021201	GO:0051270	regulation of cell motility (7 43)
0.00037	GO:0019752	carboxylic acid metabolic process (16 208)
0.0003903	GO:0006082	organic acid metabolic process (16 209)
0.00042767	GO:0048513	organ development (21 320)
0.00043403	GO:0045926	negative regulation of growth (5 23)
0.00051544	GO:0048856	anatomical structure development (30 541)
0.00064784	GO:0006520	amino acid metabolic process (9 83)
0.00071459	GO:0030334	regulation of cell migration (6 38)
0.00077317	GO:0043487	regulation of RNA stability (3 7)
0.00077317	GO:0051252	regulation of RNA metabolic process (3 7)
0.00083631	GO:0032154	cleavage furrow (2 2)
0.00083631	GO:0050779	RNA destabilization (2 2)
0.0010819	GO:0001763	morphogenesis of a branching structure (6 41)
0.0011027	GO:0016192	vesicle-mediated transport (14 187)
0.0012106	GO:0005355	glucose transmembrane transporter activity (3 8)
0.0012106	GO:0030335	positive regulation of cell migration (3 8)
0.001777	GO:0015145	monosaccharide transmembrane transporter activity (3 9)
0.001777	GO:0015149	hexose transmembrane transporter activity (3 9)
0.0024607	GO:0007030	Golgi organization and biogenesis (2 3)
Nanog 5'Proximal
P-Value	GO Identifier	GO Description (No. of Nanog Targets, No. of Genes in GO category)
0.00035335	GO:0006139	nucleobase, nucleoside, nucleotide and nucleic acid metabolic process (41 825)
0.0012784	GO:0019932	second-messenger-mediated signaling (6 43)
0.0020341	GO:0006355	regulation of transcription, DNA-dependent (38 819)
0.0022465	GO:0006357	regulation of transcription from RNA polymerase II promoter (13 183)
0.0023775	GO:0002063	chondrocyte development (2 3)
0.0023775	GO:0003953	NAD+ nucleosidase activity (2 3)
0.0028567	GO:0031323	regulation of cellular metabolic process (44 1006)
0.0029776	GO:0044238	primary metabolic process (91 2437)
0.0031594	GO:0005634	nucleus (63 1574)
0.0035501	GO:0019219	regulation of nucleobase, nucleoside, nucleotide and nucleic acid metabolic process (40 903)
0.0036844	GO:0019222	regulation of metabolic process (45 1049)
0.0043693	GO:0031967	organelle envelope (4 24)
0.0043693	GO:0031975	envelope (4 24)
0.0044661	GO:0010468	regulation of gene expression (41 944)
0.0046655	GO:0006098	pentose-phosphate shunt (2 4)
0.0046655	GO:0006740	NADPH regeneration (2 4)
0.0059562	GO:0044237	cellular metabolic process (89 2433)
0.0063583	GO:0045449	regulation of transcription (38 877)
0.0067539	GO:0030528	transcription regulator activity (27 570)
0.0069883	GO:0003677	DNA binding (35 796)
