# Supplementary material for: Analysis of the mouse embryonic stem cell regulatory networks obtained by ChIP-chip and ChIP-PET
Source: Genome Biol. 2008 Aug 13;9(8):R126. doi: 10.1186/gb-2008-9-8-r126 (PMC2575516; doi:10.1186/gb-2008-9-8-r126)
Supplement: Additional data file 8 — Chromosome 19 regions that are bound by OCT4 and NANOG in ChIP-chip experiments. [file gb-2008-9-8-r126-S8.xls]

## Sheet: Oct4 Chromosome 19
Chromosome 19 Location	Position Relative to Nearest Gene	Gene 1D
19:3113295-3113700	INTRAGENIC	NM_013495
19:3367468-3367882	PROXIMAL3	NM_029456
19:3457005-3457452	INTRAGENIC	NM_008513
19:3996994-3997446	PROXIMAL5	NM_019952
19:4121581-4121932	INTRAGENIC	NM_001001984
19:4598882-4599629	INTRAGENIC	NM_019869
19:4638329-4639414	PROXIMAL5	NM_019861
19:5067550-5068022	INTRAGENIC	NM_030109
19:5566354-5566759	PROXIMAL3	NM_023912
19:5631104-5631396	PROXIMAL5	NM_026169
19:5718783-5719279	DISTAL5	NM_008893
19:5734435-5734923	INTRAGENIC	NM_008893
19:5797749-5798213	INTRAGENIC	NM_007600
19:6055141-6056088	PROXIMAL3	NM_194348
19:6275762-6276141	INTRAGENIC	NM_020253
19:6358917-6359346	DISTAL3	NM_009203
19:6857678-6858193	INTRAGENIC	NM_134147
19:7019634-7020135	INTRAGENIC	NM_007928
19:7297230-7298632	INTRAGENIC	NM_139269
19:7784346-7784922	PROXIMAL5	NM_031194
19:7912681-7913537	PROXIMAL3	NM_008577
19:8137952-8138332	INTRAGENIC	NM_144872
19:8419514-8420688	DISTAL3	NM_011681
19:8622276-8623436	DESERT
19:9428286-9428741	DISTAL5	NM_198114
19:9569501-9570364	DISTAL5	NM_018801
19:9851854-9852323	DISTAL5	NM_021453
19:10017647-10018359	INTRAGENIC	NM_009852
19:10168539-10169737	INTRAGENIC	NM_023529
19:10419436-10420643	DISTAL5	NM_007641
19:10461310-10461857	INTRAGENIC	NM_007641
19:10494833-10495920	DISTAL3	NM_183190
19:10824506-10825073	PROXIMAL5	NM_133246
19:11019290-11021022	PROXIMAL3	NM_001025307
19:11636925-11637738	PROXIMAL3	NM_019540
19:11727074-11727563	DISTAL3	NM_172442
19:11956069-11956495	PROXIMAL5	NM_053007
19:12177222-12178311	DISTAL5	NM_146705
19:13887145-13887615	DISTAL3	NM_011600
19:13890472-13891054	DISTAL3	NM_011600
19:13894784-13895283	DISTAL3	NM_011600
19:13900384-13901279	DISTAL3	NM_011600
19:13988411-13988903	DESERT
19:14015513-14016713	DESERT
19:14059237-14060531	DESERT
19:14099260-14099716	DESERT
19:14112714-14113266	DESERT
19:14487118-14487770	DESERT
19:14540820-14541224	DESERT
19:14719482-14719881	DESERT
19:15154770-15155396	PROXIMAL3	NM_177420
19:15166778-15167645	DISTAL5	NM_198019
19:15688635-15689453	INTRAGENIC	NM_008137
19:15715669-15716289	INTRAGENIC	NM_008137
19:15810744-15812186	INTRAGENIC	NM_008137
19:16149063-16149527	DISTAL3	NM_008023
19:16271070-16271436	DESERT
19:16361978-16362796	DESERT
19:17851279-17852213	INTRAGENIC	NM_017375
19:17854949-17855432	INTRAGENIC	NM_017375
19:17877235-17877725	INTRAGENIC	NM_017375
19:18348093-18348551	DESERT
19:18466397-18466645	DESERT
19:18559520-18560780	DESERT
19:18725081-18725576	DESERT
19:19192438-19192909	DESERT
19:19272659-19273076	DESERT
19:19939506-19939906	INTRAGENIC	NM_011921
19:20163795-20164963	INTRAGENIC	NM_028953
19:20178658-20179846	INTRAGENIC	NM_028953
19:20218229-20218894	DISTAL3	NM_028953
19:20619728-20620113	PROXIMAL5	NM_010266
19:21029447-21029944	INTRAGENIC	NM_001033759
19:21055826-21056317	INTRAGENIC	NM_001033759
19:21132565-21133370	DISTAL3	NM_001033759
19:21511696-21512546	INTRAGENIC	NM_001035242
19:21846644-21847121	INTRAGENIC	NM_001035242
19:22061548-22062048	INTRAGENIC	NM_001035242
19:22127286-22127751	INTRAGENIC	NM_001035242
19:22332598-22333411	DISTAL5	NM_010638
19:22359343-22359960	DISTAL5	NM_010638
19:22370061-22370908	PROXIMAL5	NM_010638
19:22371061-22371499	PROXIMAL5	NM_010638
19:22389850-22390574	INTRAGENIC	NM_010638
19:22564964-22565225	INTRAGENIC	NM_174857
19:22625463-22625870	INTRAGENIC	NM_174857
19:22639956-22640397	INTRAGENIC	NM_174857
19:22706101-22706540	DISTAL3	NM_174857
19:23027661-23028104	INTRAGENIC	NM_177034
19:23186160-23186654	INTRAGENIC	NM_177034
19:23224697-23225437	DISTAL3	NM_177034
19:23302838-23303246	DISTAL5	NM_011597
19:23535635-23536032	INTRAGENIC	NM_008846
19:23731905-23732273	DISTAL3	NM_026520
19:23732439-23733113	DISTAL3	NM_026520
19:24139350-24139852	INTRAGENIC	NM_008022
19:24310706-24311246	INTRAGENIC	NM_028785
19:24375367-24375809	INTRAGENIC	NM_028785
19:24726563-24726995	DISTAL5	NM_015826
19:24728334-24729333	DISTAL5	NM_015826
19:24954893-24955404	DISTAL3	NM_145831
19:25019024-25019452	DESERT
19:25095383-25095879	DESERT
19:25306212-25307419	DESERT
19:25427555-25428024	DESERT
19:25820037-25820486	DISTAL5	NM_011416
19:25848299-25848989	INTRAGENIC	NM_011416
19:26610897-26611349	DISTAL5	NM_177474
19:27374913-27375421	DESERT
19:27422791-27423266	DISTAL5	NM_175459
19:27529830-27530304	INTRAGENIC	NM_175459
19:27569175-27569649	INTRAGENIC	NM_175459
19:27800302-27801029	DISTAL3	NM_175459
19:27806293-27806783	DISTAL3	NM_175459
19:27890720-27891196	DESERT
19:28147062-28147618	INTRAGENIC	NM_009199
19:28260379-28261314	INTRAGENIC	NM_025950
19:28273888-28274461	INTRAGENIC	NM_021299
19:28298454-28298880	INTRAGENIC	NM_021299
19:28537925-28538643	INTRAGENIC	NM_008413
19:28603393-28603861	INTRAGENIC	NM_026362
19:28798422-28798923	DISTAL3	NM_021396
19:29174873-29175281	PROXIMAL5	NM_133775
19:29281315-29282052	PROXIMAL5	NM_144873
19:29436983-29438262	PROXIMAL3	NM_138595
19:29585417-29586562	DISTAL3	NM_010776
19:29757291-29757885	DISTAL5	NM_001037169
19:29805737-29806237	PROXIMAL3	NM_010051
19:29825585-29826059	INTRAGENIC	NM_001013833
19:29832161-29832704	INTRAGENIC	NM_001013833
19:29850354-29850955	INTRAGENIC	NM_001013833
19:30346875-30347297	INTRAGENIC	NM_001013833
19:30357656-30358403	INTRAGENIC	NM_001013833
19:30359949-30360549	INTRAGENIC	NM_001013833
19:30583212-30583592	INTRAGENIC	NM_001013833
19:31520244-31520729	INTRAGENIC	NM_144792
19:31566014-31566492	INTRAGENIC	NM_144792
19:31580774-31581210	PROXIMAL3	NM_144792
19:31586418-31586914	DISTAL3	NM_144792
19:31633730-31634642	DISTAL3	NM_144792
19:31644054-31644547	DISTAL3	NM_144792
19:31750986-31751675	DISTAL5	NM_010799
19:31954018-31954560	INTRAGENIC	NM_011864
19:32049775-32050275	DISTAL3	NM_026487
19:32052535-32053352	DISTAL3	NM_026487
19:32282131-32282738	DESERT
19:32283343-32283540	DESERT
19:32593093-32593592	DESERT
19:33365494-33365994	INTRAGENIC	NM_172837
19:33509859-33510281	DISTAL3	NM_024204
19:33526816-33527186	INTRAGENIC	NM_029682
19:33714373-33714894	DISTAL3	NM_007987
19:34090467-34090769	INTRAGENIC	NM_172838
19:34203215-34203765	INTRAGENIC	NM_023792
19:34410717-34411140	DESERT
19:34444541-34445145	DESERT
19:34496819-34497140	DESERT
19:34522498-34523816	DESERT
19:35303231-35304431	INTRAGENIC	NM_008315
19:35357335-35357828	INTRAGENIC	NM_008315
19:35774257-35774850	INTRAGENIC	NM_029508
19:36032427-36033225	DISTAL5	NM_016854
19:36247081-36248276	DISTAL5	NM_028263
19:36252936-36253435	PROXIMAL5	NM_028263
19:36520763-36521013	INTRAGENIC	NM_198300
19:36531257-36531742	INTRAGENIC	NM_198300
19:36743959-36744402	INTRAGENIC	NM_010615
19:36812139-36812733	DISTAL3	NM_008245
19:36831720-36832505	DISTAL3	NM_008245
19:37143456-37143918	DISTAL3	NM_007811
19:37221124-37221538	DESERT
19:37224571-37225215	DESERT
19:37368935-37369382	DISTAL5	NM_001033808
19:37406159-37406931	INTRAGENIC	NM_028760
19:37662722-37663221	PROXIMAL3	NM_020278
19:37692298-37692730	DISTAL3	NM_020278
19:38587157-38587570	INTRAGENIC	NM_001011707
19:39098428-39098902	INTRAGENIC	NM_010003
19:39805647-39806142	INTRAGENIC	NM_016861
19:39816925-39818297	PROXIMAL3	NM_016861
19:40123714-40124026	INTRAGENIC	NM_019698
19:40550813-40551427	DISTAL3	NM_008528
19:40557330-40558295	DISTAL5	NM_009345
19:40708184-40709114	INTRAGENIC	NM_011904
19:40809769-40811251	PROXIMAL3	NM_133352
19:40985657-40986454	DISTAL3	NM_031376
19:41066663-41067056	PROXIMAL5	NM_001039147
19:41113340-41113977	PROXIMAL3	NM_172154
19:41679549-41681762	PROXIMAL3	NM_027106
19:41865994-41866778	INTRAGENIC	NM_145123
19:41929163-41929663	INTRAGENIC	NM_145123
19:41944336-41944652	INTRAGENIC	NM_145123
19:41954060-41954845	INTRAGENIC	NM_145123
19:42150420-42150896	INTRAGENIC	NM_053083
19:42797021-42798276	DESERT
19:42911819-42913010	DISTAL5	NM_031396
19:42950005-42951163	DISTAL5	NM_031396
19:43091048-43091435	DISTAL3	NM_010324
19:43493625-43494250	PROXIMAL5	NM_030703
19:43593530-43594020	INTRAGENIC	NM_145502
19:43791176-43791710	PROXIMAL3	NM_024450
19:43805814-43806873	DISTAL3	NM_024450
19:43810337-43810990	DISTAL3	NM_024450
19:43825171-43825855	DISTAL5	NM_009128
19:43903491-43904250	DISTAL3	NM_183216
19:44297798-44298200	PROXIMAL5	NM_011037
19:44474613-44475080	DISTAL5	NM_011976
19:44503797-44504603	DISTAL5	NM_011976

## Sheet: Nanog Chromosome 19
Chromosome 19 Location	Position Relative to Nearest Gene	Gene 1D
19:3113295-3113700	INTRAGENIC	NM_013495
19:3350126-3351759	INTRAGENIC	NM_029456
19:3361884-3362147	INTRAGENIC	NM_029456
19:3367369-3367882	PROXIMAL3	NM_029456
19:3546368-3547262	PROXIMAL5	NM_144871
19:3631279-3631791	PROXIMAL5	NM_013490
19:3823224-3823721	PROXIMAL5	NM_013541
19:3996994-3997446	PROXIMAL5	NM_019952
19:4573925-4574591	INTRAGENIC	NM_009032
19:4587749-4588232	PROXIMAL5	NM_019869
19:4594990-4595502	INTRAGENIC	NM_019869
19:4598668-4599629	INTRAGENIC	NM_019869
19:4638329-4639414	PROXIMAL5	NM_019861
19:4846971-4847403	PROXIMAL3	NM_145495
19:5057372-5057837	INTRAGENIC	NM_153129
19:5318861-5319547	DISTAL5	NM_019935
19:5598975-5599326	DISTAL3	NM_023912
19:5624671-5625166	DISTAL5	NM_026169
19:5631104-5631610	PROXIMAL5	NM_026169
19:5635138-5635682	PROXIMAL5	NM_026169
19:5637956-5638633	PROXIMAL5	NM_026169
19:6296822-6297072	INTRAGENIC	NM_020253
19:6358917-6359346	DISTAL3	NM_009203
19:6464800-6465289	DISTAL5	NM_019924
19:6974615-6976249	PROXIMAL5	NM_054048
19:7095498-7095955	INTRAGENIC	NM_001033139
19:7195598-7196067	INTRAGENIC	NM_001003933
19:7296874-7298632	INTRAGENIC	NM_139269
19:8194700-8195176	INTRAGENIC	NM_001039959
19:8778518-8778747	DESERT
19:8804211-8804825	DESERT
19:9428286-9428741	DISTAL5	NM_198114
19:9437365-9438187	PROXIMAL5	NM_198114
19:9463444-9463839	INTRAGENIC	NM_198114
19:9473672-9474172	PROXIMAL3	NM_198114
19:9516403-9517120	DISTAL3	NM_198114
19:9543569-9545265	DISTAL5	NM_018801
19:9569501-9570364	DISTAL5	NM_018801
19:9590491-9590911	INTRAGENIC	NM_018801
19:9655477-9656286	DISTAL3	NM_018801
19:9740002-9740731	INTRAGENIC	NM_172302
19:9872977-9873948	INTRAGENIC	NM_021453
19:9980397-9980863	INTRAGENIC	NM_207529
19:10032161-10033043	PROXIMAL3	NM_009852
19:10076763-10077275	INTRAGENIC	NM_134142
19:10168539-10169737	INTRAGENIC	NM_023529
19:10260455-10261533	PROXIMAL5	NM_022430
19:10476854-10477260	INTRAGENIC	NM_183190
19:11000843-11001281	INTRAGENIC	NM_001025307
19:11003432-11004140	INTRAGENIC	NM_001025307
19:11019290-11021022	PROXIMAL3	NM_001025307
19:11123524-11124468	INTRAGENIC	NM_172635
19:11360887-11360958	DISTAL3	NM_146682
19:11636925-11637738	PROXIMAL3	NM_019540
19:11656624-11657067	PROXIMAL5	NM_172442
19:11727074-11727563	DISTAL3	NM_172442
19:11827502-11827997	PROXIMAL5	NM_145935
19:11926881-11928923	DISTAL3	NM_029550
19:13285073-13285311	DESERT
19:13475347-13475800	DESERT
19:13650178-13650613	DISTAL5	NM_011600
19:13706147-13706647	INTRAGENIC	NM_011600
19:13707527-13708302	INTRAGENIC	NM_011600
19:13756544-13756903	INTRAGENIC	NM_011600
19:13767392-13768227	INTRAGENIC	NM_011600
19:13807563-13807987	INTRAGENIC	NM_011600
19:13819442-13819909	INTRAGENIC	NM_011600
19:13821787-13822180	INTRAGENIC	NM_011600
19:13840550-13840994	DISTAL3	NM_011600
19:13868982-13870145	DISTAL3	NM_011600
19:13879304-13880386	DISTAL3	NM_011600
19:13887145-13887615	DISTAL3	NM_011600
19:13892871-13893313	DISTAL3	NM_011600
19:13894586-13895283	DISTAL3	NM_011600
19:13900595-13901496	DISTAL3	NM_011600
19:13949104-13949543	DESERT
19:13974918-13975387	DESERT
19:13987299-13988903	DESERT
19:14009223-14010226	DESERT
19:14010552-14011257	DESERT
19:14015513-14016713	DESERT
19:14059237-14059979	DESERT
19:14097709-14098123	DESERT
19:14115784-14116265	DESERT
19:14134752-14135250	DESERT
19:14332403-14333027	DESERT
19:14347392-14347844	DESERT
19:14552883-14553367	DESERT
19:14689175-14689584	DESERT
19:14719242-14720359	DESERT
19:15154770-15155396	PROXIMAL3	NM_177420
19:15166778-15167645	DISTAL5	NM_198019
19:15386687-15387409	INTRAGENIC	NM_008139
19:15414687-15415443	INTRAGENIC	NM_008139
19:15584762-15585300	INTRAGENIC	NM_008139
19:15643348-15643870	DISTAL5	NM_008137
19:15661291-15661995	INTRAGENIC	NM_008137
19:15688635-15689453	INTRAGENIC	NM_008137
19:15715419-15716289	INTRAGENIC	NM_008137
19:15842585-15843270	INTRAGENIC	NM_173028
19:15977274-15978336	INTRAGENIC	NM_173028
19:16049072-16049538	DISTAL3	NM_173028
19:16235432-16235930	DESERT
19:16248983-16249606	DESERT
19:16271070-16271700	DESERT
19:16357090-16357528	DESERT
19:16361978-16362796	DESERT
19:16695182-16695660	DISTAL3	NM_019437
19:17854713-17855655	INTRAGENIC	NM_017375
19:17877235-17877725	INTRAGENIC	NM_017375
19:18046331-18047217	INTRAGENIC	NM_153417
19:18102743-18103221	INTRAGENIC	NM_153417
19:18466171-18466894	DESERT
19:18493818-18494307	DESERT
19:18725081-18725576	DESERT
19:18885254-18886498	DESERT
19:19040704-19041936	DESERT
19:19192206-19192786	DESERT
19:19212119-19213369	DESERT
19:19485996-19486557	DESERT
19:19671652-19672633	PROXIMAL3	NM_183277
19:19856114-19856628	INTRAGENIC	NM_013467
19:20088897-20089920	INTRAGENIC	NM_028953
19:20092920-20094495	INTRAGENIC	NM_028953
19:20163795-20164714	INTRAGENIC	NM_028953
19:20172690-20173182	INTRAGENIC	NM_028953
19:20178658-20179846	INTRAGENIC	NM_028953
19:20181402-20181980	INTRAGENIC	NM_028953
19:20184556-20185039	INTRAGENIC	NM_028953
19:20211989-20212415	DISTAL3	NM_028953
19:20218229-20218894	DISTAL3	NM_028953
19:20413052-20413502	DISTAL5	NM_009551
19:20512651-20513074	INTRAGENIC	NM_009551
19:20518832-20519352	INTRAGENIC	NM_009551
19:20839242-20839978	INTRAGENIC	NM_025423
19:21011558-21011973	PROXIMAL5	NM_001033759
19:21022964-21023737	INTRAGENIC	NM_001033759
19:21026903-21027397	INTRAGENIC	NM_001033759
19:21055637-21056562	INTRAGENIC	NM_001033759
19:21132565-21133370	DISTAL3	NM_001033759
19:21520786-21521218	INTRAGENIC	NM_001035242
19:21791800-21792152	INTRAGENIC	NM_001035242
19:21846644-21847121	INTRAGENIC	NM_001035242
19:21938858-21939576	INTRAGENIC	NM_001035242
19:21941694-21942432	INTRAGENIC	NM_001035242
19:21965514-21966609	INTRAGENIC	NM_001035242
19:22061548-22062048	INTRAGENIC	NM_001035242
19:22279527-22280341	DISTAL3	NM_001035242
19:22293846-22294596	DISTAL3	NM_001035242
19:22303393-22303894	DISTAL5	NM_010638
19:22327221-22328123	DISTAL5	NM_010638
19:22332344-22333660	DISTAL5	NM_010638
19:22359343-22360209	DISTAL5	NM_010638
19:22370061-22371856	PROXIMAL5	NM_010638
19:22389850-22390574	INTRAGENIC	NM_010638
19:22391465-22392115	INTRAGENIC	NM_010638
19:22639956-22640397	INTRAGENIC	NM_174857
19:22673893-22674242	INTRAGENIC	NM_174857
19:22705598-22706780	DISTAL3	NM_174857
19:22776462-22776876	DISTAL5	NM_026188
19:22926512-22926960	DISTAL3	NM_026188
19:23136799-23137293	INTRAGENIC	NM_177034
19:23186160-23186654	INTRAGENIC	NM_177034
19:23270476-23271214	DISTAL5	NM_011597
19:23302592-23303246	DISTAL5	NM_011597
19:23311217-23312028	DISTAL5	NM_011597
19:23463100-23463587	DISTAL5	NM_008044
19:23464686-23465890	DISTAL5	NM_008044
19:23492604-23493143	PROXIMAL5	NM_008044
19:23507187-23507799	INTRAGENIC	NM_008044
19:23567324-23568035	INTRAGENIC	NM_008846
19:23648784-23649315	INTRAGENIC	NM_008846
19:23731655-23733113	DISTAL3	NM_026520
19:23791046-23791742	DISTAL3	NM_026520
19:23840243-23841067	DISTAL5	NM_183160
19:24142280-24143013	PROXIMAL3	NM_008022
19:24310111-24311246	INTRAGENIC	NM_028785
19:24543167-24543589	INTRAGENIC	NM_181404
19:24543836-24544330	INTRAGENIC	NM_181404
19:24726563-24726995	DISTAL5	NM_015826
19:24728334-24729333	DISTAL5	NM_015826
19:24756841-24757280	INTRAGENIC	NM_015826
19:24763840-24764606	INTRAGENIC	NM_015826
19:24847767-24848250	PROXIMAL5	NM_177360
19:24954893-24955404	DISTAL3	NM_145831
19:24970507-24971348	DISTAL3	NM_145831
19:25019024-25019615	DESERT
19:25309233-25309701	DESERT
19:25380405-25381278	DESERT
19:25848299-25849232	INTRAGENIC	NM_011416
19:26086505-26087311	DISTAL5	NM_001033407
19:26116851-26117917	PROXIMAL5	NM_001033407
19:26610897-26611349	DISTAL5	NM_177474
19:26625285-26625781	PROXIMAL5	NM_177474
19:26787105-26787604	DESERT
19:26964597-26965260	DISTAL5	NM_011265
19:27016942-27017661	INTRAGENIC	NM_011265
19:27019938-27020377	INTRAGENIC	NM_011265
19:27143710-27145323	INTRAGENIC	NM_011265
19:27346765-27347503	DISTAL3	NM_011265
19:27355202-27355865	DESERT
19:27371266-27371580	DESERT
19:27374665-27375421	DESERT
19:27415151-27415925	DISTAL5	NM_175459
19:27422561-27423451	DISTAL5	NM_175459
19:27520128-27520628	INTRAGENIC	NM_175459
19:27529830-27530304	INTRAGENIC	NM_175459
19:27608081-27608803	INTRAGENIC	NM_175459
19:27614493-27614971	INTRAGENIC	NM_175459
19:27713316-27713938	INTRAGENIC	NM_175459
19:27717957-27718573	INTRAGENIC	NM_175459
19:27800302-27801029	DISTAL3	NM_175459
19:27806293-27806970	DISTAL3	NM_175459
19:27890233-27891196	DESERT
19:27959959-27960543	DESERT
19:27966749-27967014	DESERT
19:28117745-28118908	INTRAGENIC	NM_009199
19:28247223-28247697	INTRAGENIC	NM_025950
19:28255112-28255604	INTRAGENIC	NM_025950
19:28260379-28261314	INTRAGENIC	NM_025950
19:28261491-28261860	INTRAGENIC	NM_025950
19:28319243-28319975	DISTAL3	NM_021299
19:28413886-28414855	DISTAL3	NM_021525
19:28437680-28438132	DISTAL3	NM_021525
19:28537925-28538643	INTRAGENIC	NM_008413
19:28603393-28604053	INTRAGENIC	NM_026362
19:28666926-28667838	INTRAGENIC	NM_021396
19:28907447-28908092	DISTAL5	NM_029993
19:29197979-29198728	INTRAGENIC	NM_133775
19:29258785-29259416	PROXIMAL3	NM_025741
19:29281315-29282238	PROXIMAL5	NM_144873
19:29342295-29343262	INTRAGENIC	NM_144873
19:29348515-29349503	PROXIMAL5	NM_138595
19:29436983-29438262	PROXIMAL3	NM_138595
19:29583661-29584156	DISTAL3	NM_010776
19:29735276-29735702	DISTAL5	NM_001037169
19:29757047-29758179	DISTAL5	NM_001037169
19:29805493-29806237	PROXIMAL3	NM_010051
19:29826980-29827671	INTRAGENIC	NM_001013833
19:30067533-30068018	INTRAGENIC	NM_001013833
19:30088844-30089489	INTRAGENIC	NM_001013833
19:30346875-30347297	INTRAGENIC	NM_001013833
19:30352631-30353131	INTRAGENIC	NM_001013833
19:30357656-30358711	INTRAGENIC	NM_001013833
19:30359949-30360549	INTRAGENIC	NM_001013833
19:30371730-30372378	INTRAGENIC	NM_001013833
19:30423005-30423696	INTRAGENIC	NM_001013833
19:30444566-30445067	INTRAGENIC	NM_001013833
19:30701873-30702093	INTRAGENIC	NM_001013833
19:31159950-31160460	DESERT
19:31173783-31174109	DESERT
19:31323695-31324493	INTRAGENIC	NM_018830
19:31520021-31520829	INTRAGENIC	NM_144792
19:31566014-31566492	INTRAGENIC	NM_144792
19:31580528-31581440	PROXIMAL3	NM_144792
19:31586234-31587164	DISTAL3	NM_144792
19:31644054-31644888	DISTAL3	NM_144792
19:31669616-31670436	DISTAL3	NM_144792
19:31717683-31718325	DISTAL5	NM_010799
19:31849188-31849654	PROXIMAL3	NM_010799
19:32049482-32050524	DISTAL3	NM_026487
19:32052535-32053352	DISTAL3	NM_026487
19:32078645-32079120	PROXIMAL5	NM_008960
19:32104209-32104759	INTRAGENIC	NM_008960
19:32106013-32106641	INTRAGENIC	NM_008960
19:32143976-32144516	INTRAGENIC	NM_008960
19:32194770-32195249	DISTAL3	NM_008960
19:32282341-32282738	DESERT
19:32283108-32283774	DESERT
19:32393030-32393596	DESERT
19:32988357-32989216	DISTAL3	NM_001013770
19:33428353-33428809	DISTAL5	NM_024204
19:33526816-33527399	INTRAGENIC	NM_029682
19:33540179-33540851	INTRAGENIC	NM_029682
19:34081148-34081713	INTRAGENIC	NM_172838
19:34203215-34203765	INTRAGENIC	NM_023792
19:34410717-34411140	DESERT
19:34444461-34445145	DESERT
19:34512160-34512395	DESERT
19:34522498-34523971	DESERT
19:34734592-34735400	DESERT
19:34885135-34885507	DESERT
19:34889548-34890720	DESERT
19:35357335-35358504	INTRAGENIC	NM_008315
19:35466814-35467574	PROXIMAL3	NM_013468
19:36032427-36033225	DISTAL5	NM_016854
19:36247081-36248276	DISTAL5	NM_028263
19:36300648-36301278	DISTAL3	NM_028263
19:36488380-36489021	INTRAGENIC	NM_198300
19:36520763-36521013	INTRAGENIC	NM_198300
19:36697885-36698312	DISTAL5	NM_010615
19:36708375-36708935	DISTAL5	NM_010615
19:36743959-36744650	INTRAGENIC	NM_010615
19:36812503-36812733	DISTAL3	NM_008245
19:36831720-36832159	DISTAL3	NM_008245
19:36840944-36841632	DISTAL5	NM_175353
19:36849913-36850349	DISTAL5	NM_175353
19:36871849-36872265	DISTAL5	NM_175353
19:36903447-36903893	INTRAGENIC	NM_175353
19:36957031-36958320	INTRAGENIC	NM_175353
19:37104834-37105378	DISTAL3	NM_007811
19:37220686-37221538	DESERT
19:37224571-37225461	DESERT
19:37264168-37264889	DESERT
19:37366197-37366695	DISTAL5	NM_001033808
19:37378950-37379498	DISTAL5	NM_001033808
19:37407150-37407886	INTRAGENIC	NM_028760
19:37589866-37590325	DISTAL5	NM_020278
19:37614494-37615306	INTRAGENIC	NM_020278
19:37631957-37632720	INTRAGENIC	NM_020278
19:37664422-37664943	DISTAL3	NM_020278
19:37676211-37676788	DISTAL3	NM_020278
19:37691821-37692980	DISTAL3	NM_020278
19:37712111-37712721	DISTAL5	NM_175507
19:37851761-37852232	DISTAL5	NM_019588
19:37863763-37864384	PROXIMAL5	NM_019588
19:38274319-38274711	PROXIMAL5	NM_008234
19:38320897-38321336	PROXIMAL3	NM_008234
19:38587361-38587570	INTRAGENIC	NM_001011707
19:39330752-39331252	INTRAGENIC	NM_001024719
19:39382057-39382785	DISTAL3	NM_001024719
19:39669263-39670398	DISTAL3	NM_134144
19:39805647-39806142	INTRAGENIC	NM_016861
19:39816925-39818297	PROXIMAL3	NM_016861
19:39893847-39894349	INTRAGENIC	NM_009166
19:39908771-39909238	INTRAGENIC	NM_009166
19:39978553-39978947	INTRAGENIC	NM_009166
19:40056086-40056435	INTRAGENIC	NM_009166
19:40181453-40181953	DISTAL5	NM_009848
19:40480035-40480964	INTRAGENIC	NM_008528
19:40503116-40503877	INTRAGENIC	NM_008528
19:40539762-40540201	PROXIMAL3	NM_008528
19:40542831-40543283	PROXIMAL3	NM_008528
19:40708629-40709114	INTRAGENIC	NM_011904
19:40809769-40811251	PROXIMAL3	NM_133352
19:40910434-40911174	INTRAGENIC	NM_031376
19:40985498-40986454	DISTAL3	NM_031376
19:40991992-40992595	DISTAL3	NM_031376
19:41066374-41067288	PROXIMAL5	NM_001039147
19:41150767-41151415	INTRAGENIC	NM_015748
19:41314067-41314135	INTRAGENIC	NM_027667
19:41394737-41395413	PROXIMAL3	NM_177603
19:41397929-41398664	PROXIMAL3	NM_177603
19:41679549-41681762	PROXIMAL3	NM_027106
19:41754243-41754690	PROXIMAL3	NM_018780
19:41847236-41847744	INTRAGENIC	NM_145123
19:41857274-41857754	INTRAGENIC	NM_145123
19:41865994-41867429	INTRAGENIC	NM_145123
19:41871354-41871766	INTRAGENIC	NM_145123
19:41953828-41954845	INTRAGENIC	NM_145123
19:41962116-41962580	INTRAGENIC	NM_145123
19:42171055-42171552	DISTAL3	NM_053083
19:42414320-42414767	DISTAL3	NM_019424
19:42435815-42436476	DESERT
19:43068889-43069193	INTRAGENIC	NM_010324
19:43191136-43191576	DISTAL5	NM_145156
19:43312351-43312848	INTRAGENIC	NM_025530
19:43348003-43348502	INTRAGENIC	NM_013806
19:43424750-43425240	INTRAGENIC	NM_028029
19:43438343-43439144	INTRAGENIC	NM_028029
19:43442820-43443098	INTRAGENIC	NM_028029
19:43463359-43463762	PROXIMAL3	NM_028029
19:43506632-43506959	INTRAGENIC	NM_030703
19:43593530-43594020	INTRAGENIC	NM_145502
19:43630664-43631006	INTRAGENIC	NM_007700
19:43805814-43806624	DISTAL3	NM_024450
19:43810066-43810990	DISTAL3	NM_024450
19:43815203-43815678	DISTAL5	NM_009128
19:43825171-43825855	DISTAL5	NM_009128
19:43855084-43855937	PROXIMAL3	NM_009128
19:43864505-43865093	DISTAL5	NM_183216
19:43952480-43952959	PROXIMAL3	NM_009127
19:44058933-44059800	PROXIMAL3	NM_011720
19:44226158-44226761	DISTAL5	NM_011037
19:44240684-44241142	DISTAL5	NM_011037
19:44263375-44264314	DISTAL5	NM_011037
19:44352841-44353657	INTRAGENIC	NM_011037
19:44427124-44427451	DISTAL3	NM_011037
19:44453064-44453353	DISTAL3	NM_011037
19:44503797-44504603	DISTAL5	NM_011976
19:44565140-44565583	PROXIMAL5	NM_145503
