# Supplementary material for: Analysis of the mouse embryonic stem cell regulatory networks obtained by ChIP-chip and ChIP-PET
Source: Genome Biol. 2008 Aug 13;9(8):R126. doi: 10.1186/gb-2008-9-8-r126 (PMC2575516; doi:10.1186/gb-2008-9-8-r126)
Supplement: Additional data file 9 — OCT4 ChIP-chip and ChIP-PET recovery curve values for promoter and chromosome array experiments. [file gb-2008-9-8-r126-S9.xls]

## Sheet: Oct4 Promoter CP Recovery
ChIP-chip p-Value	d0%Rec	d0#Rec	d100%Rec	d100#Rec	d500%Rec	d500#Rec	d1000%Rec	d1000#Rec	d2000%Rec	d2000#Rec	d4000%Rec	d4000#Rec	d8000%Rec	d8000#Rec
0.1	0.431335	223	0.460348	238	0.541586	280	0.615087	318	0.675048	349	0.748549	387	0.793037	410
0.05	0.34236	177	0.361702	187	0.4294	222	0.489362	253	0.54352	281	0.605416	313	0.651838	337
0.01	0.241779	125	0.253385	131	0.282398	146	0.313346	162	0.34236	177	0.371373	192	0.396518	205
0.005	0.224371	116	0.234043	121	0.261122	135	0.282398	146	0.317215	164	0.338491	175	0.357834	185
0.001	0.193424	100	0.199226	103	0.222437	115	0.239845	124	0.253385	131	0.270793	140	0.282398	146
0.0005	0.185687	96	0.191489	99	0.210832	109	0.226306	117	0.239845	124	0.255319	132	0.268859	139
0.0001	0.160542	83	0.172147	89	0.187621	97	0.201161	104	0.210832	109	0.224371	116	0.243714	126
5e-05	0.158607	82	0.168279	87	0.181818	94	0.195358	101	0.206963	107	0.216634	112	0.232108	120
1e-05	0.135397	70	0.145068	75	0.148936	77	0.154739	80	0.16441	85	0.168279	87	0.174081	90
5e-06	0.125725	65	0.135397	70	0.139265	72	0.147002	76	0.152805	79	0.156673	81	0.162476	84
1e-06	0.112186	58	0.117988	61	0.123791	64	0.129594	67	0.137331	71	0.139265	72	0.147002	76
5e-07	0.104449	54	0.110251	57	0.116054	60	0.119923	62	0.125725	65	0.12766	66	0.135397	70
1e-07	0.0831721	43	0.0870406	45	0.0928433	48	0.0967118	50	0.098646	51	0.10058	52	0.104449	54
5e-08	0.0812379	42	0.0851064	44	0.0889749	46	0.0909091	47	0.0928433	48	0.0947776	49	0.0967118	50
1e-08	0.065764	34	0.0696325	36	0.073501	38	0.0754352	39	0.0773694	40	0.0793037	41	0.0812379	42
5e-09	0.0560928	29	0.0580271	30	0.065764	34	0.0676983	35	0.0676983	35	0.0696325	36	0.0715667	37
1e-09	0.040619	21	0.0425532	22	0.0483559	25	0.0502901	26	0.0502901	26	0.0502901	26	0.0502901	26
5e-10	0.0386847	20	0.040619	21	0.0464217	24	0.0483559	25	0.0483559	25	0.0483559	25	0.0483559	25
1e-10	0.0290135	15	0.0309478	16	0.0367505	19	0.0386847	20	0.0386847	20	0.0386847	20	0.0386847	20
5e-11	0.0251451	13	0.0251451	13	0.0309478	16	0.0309478	16	0.0309478	16	0.0309478	16	0.0309478	16
1e-11	0.0174081	9	0.0174081	9	0.0232108	12	0.0232108	12	0.0232108	12	0.0232108	12	0.0232108	12
5e-12	0.0154739	8	0.0154739	8	0.0212766	11	0.0212766	11	0.0212766	11	0.0212766	11	0.0212766	11
1e-12	0.0116054	6	0.0135397	7	0.0193424	10	0.0193424	10	0.0193424	10	0.0193424	10	0.0193424	10
5e-13	0.00773694	4	0.00773694	4	0.0135397	7	0.0135397	7	0.0135397	7	0.0135397	7	0.0135397	7
1e-13	0.00580271	3	0.00580271	3	0.00967118	5	0.00967118	5	0.00967118	5	0.00967118	5	0.00967118	5
5e-14	0.00193424	1	0.00193424	1	0.00580271	3	0.00580271	3	0.00580271	3	0.00580271	3	0.00580271	3
1e-14	0	0	0	0	0	0	0	0	0	0	0	0	0	0

## Sheet: Oct4 Promoter CC Recovery
ChIP-Pet Threshold	d0%Rec	d0#Rec	d100%Rec	d100#Rec	d500%Rec	d500#Rec	d1000%Rec	d1000#Rec	d2000%Rec	d2000#Rec	d4000%Rec	d4000#Rec	d8000%Rec	d8000#Rec
1	0.533491	677	0.56186	713	0.659574	837	0.718676	912	0.806147	1023	0.890465	1130	0.959811	1218
2	0.268716	341	0.285264	362	0.334909	425	0.379039	481	0.451537	573	0.535855	680	0.666667	846
3	0.133964	170	0.141056	179	0.164697	209	0.183609	233	0.215918	274	0.251379	319	0.320725	407
4	0.0693459	88	0.07171	91	0.0827423	105	0.0937746	119	0.107171	136	0.120567	153	0.14736	187
5	0.0401891	51	0.0409771	52	0.0457053	58	0.0496454	63	0.0559496	71	0.0614657	78	0.0732861	93
6	0.0220646	28	0.0220646	28	0.0244287	31	0.0267928	34	0.0299448	38	0.0330969	42	0.0378251	48
7	0.0141844	18	0.0141844	18	0.0157604	20	0.0157604	20	0.0173365	22	0.0189125	24	0.0212766	27
8	0.00788022	10	0.00788022	10	0.00866824	11	0.00866824	11	0.0102443	13	0.0110323	14	0.0126084	16
9	0.00551615	7	0.00551615	7	0.00630418	8	0.00630418	8	0.0070922	9	0.0070922	9	0.00866824	11
10	0.00315209	4	0.00315209	4	0.00315209	4	0.00394011	5	0.00472813	6	0.00472813	6	0.00551615	7
11	0.00236407	3	0.00236407	3	0.00236407	3	0.00315209	4	0.00394011	5	0.00394011	5	0.00472813	6
12	0.00157604	2	0.00157604	2	0.00157604	2	0.00157604	2	0.00157604	2	0.00157604	2	0.00157604	2
13	0.000788022	1	0.000788022	1	0.000788022	1	0.000788022	1	0.000788022	1	0.000788022	1	0.000788022	1
14	0.000788022	1	0.000788022	1	0.000788022	1	0.000788022	1	0.000788022	1	0.000788022	1	0.000788022	1
15	0.000788022	1	0.000788022	1	0.000788022	1	0.000788022	1	0.000788022	1	0.000788022	1	0.000788022	1
16	0.000788022	1	0.000788022	1	0.000788022	1	0.000788022	1	0.000788022	1	0.000788022	1	0.000788022	1
17	0.000788022	1	0.000788022	1	0.000788022	1	0.000788022	1	0.000788022	1	0.000788022	1	0.000788022	1
18	0.000788022	1	0.000788022	1	0.000788022	1	0.000788022	1	0.000788022	1	0.000788022	1	0.000788022	1
19	0.000788022	1	0.000788022	1	0.000788022	1	0.000788022	1	0.000788022	1	0.000788022	1	0.000788022	1
20	0	0	0	0	0	0	0	0	0	0	0	0	0	0

## Sheet: Oct4 Chromosome CP Recovery
ChIP-chip p-Value	d0%Rec	d0#Rec	d100%Rec	d100#Rec	d500%Rec	d500#Rec	d1000%Rec	d1000#Rec	d2000%Rec	d2000#Rec	d4000%Rec	d4000#Rec	d8000%Rec	d8000#Rec
0.1	0.53125	34	0.546875	35	0.71875	46	0.78125	50	0.8125	52	0.875	56	0.890625	57
0.05	0.5	32	0.5	32	0.5625	36	0.59375	38	0.625	40	0.671875	43	0.71875	46
0.01	0.4375	28	0.4375	28	0.453125	29	0.484375	31	0.5	32	0.546875	35	0.59375	38
0.005	0.421875	27	0.421875	27	0.4375	28	0.46875	30	0.484375	31	0.5	32	0.5625	36
0.001	0.375	24	0.390625	25	0.390625	25	0.390625	25	0.40625	26	0.421875	27	0.453125	29
0.0005	0.359375	23	0.359375	23	0.359375	23	0.359375	23	0.375	24	0.375	24	0.40625	26
0.0001	0.296875	19	0.296875	19	0.296875	19	0.296875	19	0.328125	21	0.328125	21	0.359375	23
5e-05	0.25	16	0.25	16	0.25	16	0.25	16	0.28125	18	0.28125	18	0.3125	20
1e-05	0.203125	13	0.203125	13	0.21875	14	0.21875	14	0.234375	15	0.25	16	0.28125	18
5e-06	0.203125	13	0.203125	13	0.21875	14	0.21875	14	0.234375	15	0.25	16	0.28125	18
1e-06	0.171875	11	0.171875	11	0.1875	12	0.1875	12	0.203125	13	0.21875	14	0.234375	15
5e-07	0.109375	7	0.109375	7	0.125	8	0.125	8	0.140625	9	0.15625	10	0.171875	11
1e-07	0.109375	7	0.109375	7	0.125	8	0.125	8	0.140625	9	0.15625	10	0.171875	11
5e-08	0.109375	7	0.109375	7	0.125	8	0.125	8	0.140625	9	0.15625	10	0.171875	11
1e-08	0.109375	7	0.109375	7	0.125	8	0.125	8	0.140625	9	0.15625	10	0.171875	11
5e-09	0.078125	5	0.078125	5	0.09375	6	0.09375	6	0.109375	7	0.109375	7	0.125	8
1e-09	0.046875	3	0.046875	3	0.0625	4	0.0625	4	0.078125	5	0.078125	5	0.09375	6
5e-10	0.046875	3	0.046875	3	0.0625	4	0.0625	4	0.0625	4	0.0625	4	0.078125	5
1e-10	0	0	0	0	0	0	0	0	0	0	0	0	0	0
5e-11	0	0	0	0	0	0	0	0	0	0	0	0	0	0

## Sheet: Oct4 Chromosome CC Recovery
ChIP-Pet Threshold	d0%Rec	d0#Rec	d100%Rec	d100#Rec	d500%Rec	d500#Rec	d1000%Rec	d1000#Rec	d2000%Rec	d2000#Rec	d4000%Rec	d4000#Rec	d8000%Rec	d8000#Rec
1	0.480769	100	0.504808	105	0.567308	118	0.639423	133	0.692308	144	0.8125	169	0.927885	193
2	0.302885	63	0.307692	64	0.331731	69	0.389423	81	0.432692	90	0.5	104	0.576923	120
3	0.192308	40	0.192308	40	0.192308	40	0.201923	42	0.221154	46	0.264423	55	0.322115	67
4	0.100962	21	0.100962	21	0.100962	21	0.100962	21	0.110577	23	0.120192	25	0.129808	27
5	0.0528846	11	0.0528846	11	0.0528846	11	0.0528846	11	0.0576923	12	0.0721154	15	0.0817308	17
6	0.0240385	5	0.0240385	5	0.0240385	5	0.0240385	5	0.0240385	5	0.0240385	5	0.0240385	5
7	0.00961538	2	0.00961538	2	0.00961538	2	0.00961538	2	0.00961538	2	0.00961538	2	0.00961538	2
8	0.00480769	1	0.00480769	1	0.00480769	1	0.00480769	1	0.00480769	1	0.00480769	1	0.00480769	1
9	0.00480769	1	0.00480769	1	0.00480769	1	0.00480769	1	0.00480769	1	0.00480769	1	0.00480769	1
10	0.00480769	1	0.00480769	1	0.00480769	1	0.00480769	1	0.00480769	1	0.00480769	1	0.00480769	1
11	0	0	0	0	0	0	0	0	0	0	0	0	0	0
