# Supplementary material for: Analysis of the mouse embryonic stem cell regulatory networks obtained by ChIP-chip and ChIP-PET
Source: Genome Biol. 2008 Aug 13;9(8):R126. doi: 10.1186/gb-2008-9-8-r126 (PMC2575516; doi:10.1186/gb-2008-9-8-r126)
Supplement: Additional data file 10 — NANOG ChIP-chip and ChIP-PET recovery curve values for promoter and chromosome array experiments. [file gb-2008-9-8-r126-S10.xls]

## Sheet: Nanog Promoter CP Recovery
ChIP-chip p-Value	d0%Rec	d0#Rec	d100%Rec	d100#Rec	d500%Rec	d500#Rec	d1000%Rec	d1000#Rec	d2000%Rec	d2000#Rec	d4000%Rec	d4000#Rec	d8000%Rec	d8000#Rec
0.1	0.399067	342	0.416569	357	0.45741	392	0.480747	412	0.534422	458	0.614936	527	0.662777	568
0.05	0.343057	294	0.35706	306	0.38273	328	0.403734	346	0.445741	382	0.500583	429	0.533256	457
0.01	0.283547	243	0.296383	254	0.316219	271	0.326721	280	0.344224	295	0.376896	323	0.394399	338
0.005	0.273046	234	0.280047	240	0.30105	258	0.310385	266	0.326721	280	0.355893	305	0.369895	317
0.001	0.245041	210	0.252042	216	0.273046	234	0.281214	241	0.290548	249	0.313886	269	0.326721	280
0.0005	0.234539	201	0.24154	207	0.261377	224	0.268378	230	0.280047	240	0.30105	258	0.313886	269
0.0001	0.218203	187	0.225204	193	0.236873	203	0.240373	206	0.253209	217	0.270712	232	0.283547	243
5e-05	0.208868	179	0.214702	184	0.225204	193	0.228705	196	0.240373	206	0.256709	220	0.275379	236
1e-05	0.198366	170	0.2007	172	0.210035	180	0.214702	184	0.226371	194	0.242707	208	0.26021	223
5e-06	0.194866	167	0.1972	169	0.206534	177	0.211202	181	0.221704	190	0.23804	204	0.256709	220
1e-06	0.184364	158	0.186698	160	0.194866	167	0.199533	171	0.206534	177	0.220537	189	0.229872	197
5e-07	0.17853	153	0.180863	155	0.190198	163	0.194866	167	0.2007	172	0.214702	184	0.224037	192
1e-07	0.166861	143	0.170362	146	0.179697	154	0.184364	158	0.187865	161	0.201867	173	0.207701	178
5e-08	0.163361	140	0.166861	143	0.176196	151	0.180863	155	0.184364	158	0.198366	170	0.204201	175
1e-08	0.144691	124	0.147025	126	0.152859	131	0.15986	137	0.163361	140	0.176196	151	0.180863	155
5e-09	0.135356	116	0.13769	118	0.144691	124	0.152859	131	0.155193	133	0.166861	143	0.171529	147
1e-09	0.12252	105	0.123687	106	0.128355	110	0.136523	117	0.13769	118	0.149358	128	0.151692	130
5e-10	0.11902	102	0.120187	103	0.126021	108	0.134189	115	0.134189	115	0.144691	124	0.147025	126
1e-10	0.105018	90	0.106184	91	0.112019	96	0.11902	102	0.11902	102	0.128355	110	0.130688	112
5e-11	0.0933489	80	0.0933489	80	0.0968495	83	0.102684	88	0.102684	88	0.110852	95	0.113186	97
1e-11	0.0711785	61	0.0711785	61	0.0746791	64	0.0770128	66	0.0781797	67	0.0851809	73	0.0875146	75
5e-12	0.0653442	56	0.0653442	56	0.0688448	59	0.0711785	61	0.0711785	61	0.0781797	67	0.0805134	69
1e-12	0.033839	29	0.033839	29	0.0361727	31	0.0373396	32	0.0373396	32	0.0373396	32	0.0385064	33
5e-13	0.0291715	25	0.0291715	25	0.0303384	26	0.0315053	27	0.0315053	27	0.0315053	27	0.0315053	27
1e-13	0.0210035	18	0.0210035	18	0.0221704	19	0.0233372	20	0.0233372	20	0.0233372	20	0.0233372	20
5e-14	0.0175029	15	0.0175029	15	0.0175029	15	0.0175029	15	0.0175029	15	0.0175029	15	0.0175029	15
1e-14	0.00466744	4	0.00466744	4	0.00466744	4	0.00466744	4	0.00466744	4	0.00466744	4	0.00466744	4
5e-15	0.00233372	2	0.00233372	2	0.00233372	2	0.00233372	2	0.00233372	2	0.00233372	2	0.00233372	2
1e-15	0	0	0	0	0	0	0	0	0	0	0	0	0	0

## Sheet: Nanog Promoter CC Recovery
ChIP-Pet Threshold	d0%Rec	d0#Rec	d100%Rec	d100#Rec	d500%Rec	d500#Rec	d1000%Rec	d1000#Rec	d2000%Rec	d2000#Rec	d4000%Rec	d4000#Rec	d8000%Rec	d8000#Rec
1	0.547491	611	0.565412	631	0.605735	676	0.644265	719	0.72043	804	0.824373	920	0.900538	1005
2	0.303763	339	0.318996	356	0.33871	378	0.360215	402	0.397849	444	0.468638	523	0.556452	621
3	0.169355	189	0.172939	193	0.18638	208	0.195341	218	0.213262	238	0.237455	265	0.282258	315
4	0.110215	123	0.113799	127	0.119176	133	0.126344	141	0.133513	149	0.147849	165	0.174731	195
5	0.0654122	73	0.0654122	73	0.0672043	75	0.0707885	79	0.0752688	84	0.0824373	92	0.0994624	111
6	0.0421147	47	0.0421147	47	0.0421147	47	0.0456989	51	0.0501792	56	0.0564516	63	0.0672043	75
7	0.0304659	34	0.0304659	34	0.031362	35	0.0340502	38	0.0367384	41	0.0421147	47	0.0519713	58
8	0.0215054	24	0.0215054	24	0.0224014	25	0.0232975	26	0.0259857	29	0.0295699	33	0.0394265	44
9	0.016129	18	0.016129	18	0.016129	18	0.0170251	19	0.0197133	22	0.0224014	25	0.0304659	34
10	0.0116487	13	0.0116487	13	0.0116487	13	0.0125448	14	0.0143369	16	0.0170251	19	0.0224014	25
11	0.00896057	10	0.00896057	10	0.00896057	10	0.00985663	11	0.0116487	13	0.0134409	15	0.016129	18
12	0.00537634	6	0.00537634	6	0.00537634	6	0.0062724	7	0.0062724	7	0.00716846	8	0.00985663	11
13	0.00358423	4	0.00358423	4	0.00358423	4	0.00448029	5	0.00448029	5	0.00537634	6	0.00806452	9
14	0.00179211	2	0.00179211	2	0.00179211	2	0.00179211	2	0.00179211	2	0.00179211	2	0.00358423	4
15	0.000896057	1	0.000896057	1	0.000896057	1	0.000896057	1	0.000896057	1	0.000896057	1	0.00268817	3
16	0	0	0	0	0	0	0	0	0	0	0	0	0.000896057	1
17	0	0	0	0	0	0	0	0	0	0	0	0	0.000896057	1
18	0	0	0	0	0	0	0	0	0	0	0	0	0.000896057	1
19	0	0	0	0	0	0	0	0	0	0	0	0	0	0

## Sheet: Nanog Chromosome CP Recovery
ChIP-chip p-Value	d0%Rec	d0#Rec	d100%Rec	d100#Rec	d500%Rec	d500#Rec	d1000%Rec	d1000#Rec	d2000%Rec	d2000#Rec	d4000%Rec	d4000#Rec	d8000%Rec	d8000#Rec
0.1	0.578313	96	0.584337	97	0.614458	102	0.63253	105	0.674699	112	0.740964	123	0.849398	141
0.05	0.53012	88	0.536145	89	0.554217	92	0.566265	94	0.596386	99	0.686747	114	0.76506	127
0.01	0.451807	75	0.457831	76	0.463855	77	0.463855	77	0.487952	81	0.566265	94	0.626506	104
0.005	0.439759	73	0.439759	73	0.451807	75	0.451807	75	0.46988	78	0.554217	92	0.596386	99
0.001	0.421687	70	0.421687	70	0.427711	71	0.427711	71	0.445783	74	0.512048	85	0.560241	93
0.0005	0.415663	69	0.415663	69	0.421687	70	0.421687	70	0.433735	72	0.481928	80	0.53012	88
0.0001	0.385542	64	0.385542	64	0.391566	65	0.391566	65	0.39759	66	0.445783	74	0.5	83
5e-05	0.36747	61	0.36747	61	0.373494	62	0.373494	62	0.379518	63	0.421687	70	0.475904	79
1e-05	0.355422	59	0.355422	59	0.36747	61	0.36747	61	0.373494	62	0.409639	68	0.463855	77
5e-06	0.343373	57	0.343373	57	0.361446	60	0.361446	60	0.36747	61	0.403614	67	0.457831	76
1e-06	0.337349	56	0.337349	56	0.355422	59	0.355422	59	0.361446	60	0.391566	65	0.433735	72
5e-07	0.331325	55	0.331325	55	0.349398	58	0.349398	58	0.355422	59	0.385542	64	0.421687	70
1e-07	0.283133	47	0.283133	47	0.301205	50	0.301205	50	0.307229	51	0.337349	56	0.373494	62
5e-08	0.253012	42	0.253012	42	0.271084	45	0.271084	45	0.277108	46	0.301205	50	0.337349	56
1e-08	0.216867	36	0.222892	37	0.240964	40	0.240964	40	0.240964	40	0.259036	43	0.289157	48
5e-09	0.186747	31	0.192771	32	0.210843	35	0.210843	35	0.210843	35	0.222892	37	0.253012	42
1e-09	0.150602	25	0.150602	25	0.162651	27	0.162651	27	0.168675	28	0.174699	29	0.198795	33
5e-10	0.138554	23	0.138554	23	0.144578	24	0.144578	24	0.150602	25	0.150602	25	0.174699	29
1e-10	0.0903614	15	0.0963855	16	0.10241	17	0.10241	17	0.108434	18	0.108434	18	0.126506	21
5e-11	0.0662651	11	0.0722892	12	0.0722892	12	0.0722892	12	0.0722892	12	0.0722892	12	0.0783133	13
1e-11	0.0240964	4	0.0240964	4	0.0240964	4	0.0240964	4	0.0240964	4	0.0240964	4	0.0240964	4
5e-12	0.0060241	1	0.0060241	1	0.0060241	1	0.0060241	1	0.0060241	1	0.0060241	1	0.0060241	1
1e-12	0	0	0	0	0	0	0	0	0	0	0	0	0	0

## Sheet: Nanog Chromosome CC Recovery
ChIP-Pet Threshold	d0%Rec	d0#Rec	d100%Rec	d100#Rec	d500%Rec	d500#Rec	d1000%Rec	d1000#Rec	d2000%Rec	d2000#Rec	d4000%Rec	d4000#Rec	d8000%Rec	d8000#Rec
1	0.475066	181	0.501312	191	0.540682	206	0.574803	219	0.632546	241	0.737533	281	0.847769	323
2	0.28084	107	0.286089	109	0.296588	113	0.301837	115	0.32021	122	0.375328	143	0.461942	176
3	0.173228	66	0.175853	67	0.175853	67	0.178478	68	0.186352	71	0.212598	81	0.259843	99
4	0.104987	40	0.107612	41	0.110236	42	0.112861	43	0.115486	44	0.131234	50	0.15748	60
5	0.0682415	26	0.0682415	26	0.0734908	28	0.0734908	28	0.0787402	30	0.0866142	33	0.102362	39
6	0.0472441	18	0.0472441	18	0.0498688	19	0.0498688	19	0.0498688	19	0.0551181	21	0.0656168	25
7	0.0367454	14	0.0367454	14	0.0393701	15	0.0393701	15	0.0393701	15	0.0446194	17	0.0551181	21
8	0.0288714	11	0.0288714	11	0.0314961	12	0.0314961	12	0.0314961	12	0.0341207	13	0.0446194	17
9	0.023622	9	0.023622	9	0.0262467	10	0.0262467	10	0.0262467	10	0.0288714	11	0.0393701	15
10	0.0183727	7	0.0183727	7	0.0209974	8	0.0209974	8	0.0209974	8	0.0209974	8	0.0314961	12
11	0.015748	6	0.015748	6	0.015748	6	0.0183727	7	0.0183727	7	0.0183727	7	0.0262467	10
12	0.0131234	5	0.0131234	5	0.0131234	5	0.015748	6	0.015748	6	0.015748	6	0.0209974	8
13	0.0131234	5	0.0131234	5	0.0131234	5	0.015748	6	0.015748	6	0.015748	6	0.0209974	8
14	0.0104987	4	0.0104987	4	0.0104987	4	0.0131234	5	0.0131234	5	0.0131234	5	0.0183727	7
15	0.00524934	2	0.00524934	2	0.00524934	2	0.00524934	2	0.00524934	2	0.00524934	2	0.00524934	2
16	0.00262467	1	0.00262467	1	0.00262467	1	0.00262467	1	0.00262467	1	0.00262467	1	0.00262467	1
17	0.00262467	1	0.00262467	1	0.00262467	1	0.00262467	1	0.00262467	1	0.00262467	1	0.00262467	1
18	0.00262467	1	0.00262467	1	0.00262467	1	0.00262467	1	0.00262467	1	0.00262467	1	0.00262467	1
19	0	0	0	0	0	0	0	0	0	0	0	0	0	0
