# Supplementary material for: Analysis of the mouse embryonic stem cell regulatory networks obtained by ChIP-chip and ChIP-PET
Source: Genome Biol. 2008 Aug 13;9(8):R126. doi: 10.1186/gb-2008-9-8-r126 (PMC2575516; doi:10.1186/gb-2008-9-8-r126)
Supplement: Additional data file 11 — OCT4 bound genes that are differentially expressed upon Oct4 knockdown. [file gb-2008-9-8-r126-S11.xls]

## Sheet: new_oct4_bound_diff_genes.xls
ChIP-PET(CP), ChIP-chip(CC) bound	Up (+) or Down (-) -regulated genes	Refseq ID	Gene name	Gene description
CP-ONLY	+	NM_001004146	NM_001004146
CP-ONLY	-	NM_001004365	Actr3b	BC082279,Arp3b
CP-ONLY	-	NM_001009935	Txnip	THIF,TXNIP,HHCPA78,EST01027,AK089351,AK089304,AK089403,BC011212,AK004653,VDUP1
CP-ONLY	-	NM_001015099	6030408C04Rik	AK129332,BC086455
CP-ONLY	-	NM_001033193	NM_001033193
CP-ONLY	-	NM_001033344	NM_001033344
CP-ONLY	-	NM_001033530	NM_001033530
CP-ONLY	-	NM_001037905	NM_001037905
CP-ONLY	-	NM_001039090	NM_001039090
CP-ONLY	+	NM_001040403	NM_001040403
CP-ONLY	-	NM_001042613	NM_001042613
CP-ONLY	-	NM_001042614	NM_001042614
CP-ONLY	+	NM_007380	NM_007380
CP-ONLY	-	NM_007533	NM_007533
CP-ONLY	+	NM_007829	NM_007829
CP-ONLY	+	NM_008028	Flot2	AK030199,AK004589,ESA,BC070423,M17s1,FLOT2,M17S1,ESA1,Esa1,U07890,ECS-1
CP-ONLY	-	NM_008968	Ptgis	Cyp8,AB001607,CYP8,PTGIS,BC062151,PGIS,AK076585
CP-ONLY	+	NM_009075	Rpia	Rpi,L35034,RPIA,BC053526
CP-ONLY	-	NM_009155	Sepp1	SeP,SEPP1,Selp
CP-ONLY	+	NM_009195	Slc12a4	Kcc1,AF047339,BC066872,SLC12A4,AF121118,KCC1
CP-ONLY	-	NM_009302	Swap70	AK172990,AK019882,BC065136
CP-ONLY	+	NM_009344	Phlda1	BC010295,TDAG51,U44088,PHLDA1,DT1P1B11
CP-ONLY	+	NM_009371	Tgfbr2	D32072,AK046561,AK053793,AK043619,MFS2,BC052629,TGFBR2
CP-ONLY	+	NM_009389	NM_009389
CP-ONLY	+	NM_009534	Yap1	YAP65,Yap65,X80508,YAP1,Yap,BC094313,BC039125
CP-ONLY	-	NM_009658	Akr1b3	BC004725,BC021655,Aldor1,BC085310,Aldr1,L39795,D32250,U29152,Akr1b1
CP-ONLY	-	NM_009663	Alox5ap	ALOX5AP,Flap,FLAP,AK004002,BC026209
CP-ONLY	+	NM_009674	Anxa7	AK077579,BC008997,ANXA7,Anx7,ANX7,L13129
CP-ONLY	-	NM_010139	Epha2	EPHA2,X78339,Sek2,Eck,ECK
CP-ONLY	-	NM_010296	Gli1	GLI,AB025922,GLI1,Gli
CP-ONLY	-	NM_010425	Foxd3	Genesis,U41047,AF067421,HFH2,Hfh2,FOXD3
CP-ONLY	+	NM_010700	NM_010700
CP-ONLY	-	NM_010722	NM_010722
CP-ONLY	-	NM_010900	Nfatc2ip	NFATC2IP,U76759,AK030107,FLJ14639
CP-ONLY	-	NM_011119	Pa2g4	BC046532,X84789,PA2G4,Plfap,U43918
CP-ONLY	+	NM_011146	Pparg	PPARG,NR1C3,PPARG1,AY243585,AY208184,PPARG2,Nr1c3,U09138,BC021798,AY208183
CP-ONLY	-	NM_011157	Prg1	X16133,SERGLYCIN,M34603,PPG,Prg,PRG,PRG1,J04549,BC037076
CP-ONLY	-	NM_011289	Rpl27	AF214527,BC024366,AK008120,BC090395,BC082284,AK002945,AK012566,AK088211,RPL27,AK010627
CP-ONLY	-	NM_011386	NM_011386
CP-ONLY	-	NM_011588	Trim28	AF230391,RNF96,TIF1B,KAP1,X99644,BC089337,BC023335,Krip1,Tif1b,TRIM28,TF1B,U67303,BC058391
CP-ONLY	+	NM_011840	Map2k5	HsT17454,MAPKK5,MEK5,MAP2K5,PRKMK5,AB019374
CP-ONLY	-	NM_011943	Map2k6	Prkmk6,MEK6,BC075652,AK043482,PRKMK6,Sapkk3,MKK6,SAPKK3,AK077712,MAP2K6
CP-ONLY	-	NM_013541	Gstp1	GSTP1,BC061109,FAEES3,Gstpib,BC002048,D30687,GST3
CP-ONLY	+	NM_013761	Srr	AK043738,AK028034,BC011164,AF148321,SRR
CP-ONLY	-	NM_013892	Pcsk1n	AF181560,BC012263,PCSK1N,SAAS
CP-ONLY	+	NM_015731	Atp9a	BC094551,BC075718,AF152243,ATP9A,KIAA0611,ATPIIA
CP-ONLY	+	NM_016801	Stx1a	STX1,STX1A,D45208,HPC-1
CP-ONLY	+	NM_016878	Dnpep	DAP,BC092232,ASPEP,AF005051,DNPEP,AK038646
CP-ONLY	-	NM_019836	2610024G14Rik	BC017154,AK128920,AK019975,AK017793,AB041537
CP-ONLY	-	NM_019929	Sumo3	AK012742,SMT3H1,AK013019,Smt3h1,SUMO3,SMT3A,AF063847
CP-ONLY	+	NM_020035	Pigo	AB038560,DKFZp434M222,BC092394,FLJ00135,PIGO
CP-ONLY	-	NM_020599	Rlbp1	RLBP1,AK014227,BC016268
CP-ONLY	-	NM_021559	Zfp191	BC054832,Znf24,BC011345,AY832930
CP-ONLY	-	NM_021610	Gpa33	GPA33,BC008528,A33
CP-ONLY	-	NM_022721	Fzd5	Hfz5,FZD5,AK039402,AK030111,AB052910
CP-ONLY	+	NM_023065	Ifi30	GILT,IFI-30,IP30,IFI30,BC054852
CP-ONLY	-	NM_023118	Dab2	U18869
CP-ONLY	-	NM_023119	Eno1	BC089539,AK002336,BC085098,HGNC:7205,MPB1,Eno-1,PPH,ENO1,AK088788,BC003891,BC010685,BC024644,ENO1L1,X52379,MBP-1
CP-ONLY	-	NM_023162	Znrd1	AK003714,BC043016,AK005976,ZNRD1,hZR14,HTEX-6,AK019152,AF230339,tctex-6
CP-ONLY	-	NM_023719	Txnip	BC031850,AK082476,AK088870,AF173681,Vdup1
CP-ONLY	-	NM_025374	Glo1	GLO1,BC024663
CP-ONLY	+	NM_025887	Rab5a	BC096481,RAB5,BC004842,AK008198,RAB5A,BC034370,AK010495,AK081999,AK002631
CP-ONLY	+	NM_025954	1700012G19Rik	BC040100
CP-ONLY	-	NM_025963	Rps10	BC086919,BC019725,BC003853,AK011065,AK008797,RPS10,BC089323,AK002558
CP-ONLY	-	NM_026182	1300002C08Rik	BC019971,AF354708,AK075992,AK075822,AK006952,AK004846,BC042471
CP-ONLY	-	NM_026403	2610027L16Rik	AK037831,BC018523,AK032873,AK050912,C14orf21,AK011570
CP-ONLY	-	NM_026851	Mrpl52	AK004194,MRPL52
CP-ONLY	+	NM_026883	1500011H22Rik	BC019498,AK005211,BC061033,BC057658
CP-ONLY	-	NM_027259	NM_027259
CP-ONLY	+	NM_027294	Cklfsf8	AY243513,AK012262,CKLFSF8,BC027554
CP-ONLY	-	NM_027642	Phf6	BC057374,BFLS,PHF6,BC055330,BC043127,Kiaa1823,AK016480,KIAA1823,AK122560,MGC14797
CP-ONLY	-	NM_029344	Acyp2	AK009134,Acyp,ACYP2
CP-ONLY	+	NM_029575	Tgfbr2	AF406755
CP-ONLY	+	NM_029582	Txndc11	2810408E11Rik,BC029643,TXNDC11
CP-ONLY	-	NM_029602	1700022C21Rik	BC027007,AK006236
CP-ONLY	-	NM_029705	Mjd	AK030842,AF537188,Atxn3
CP-ONLY	-	NM_033582	Pcdhgc4	BC064808,PCDHGC4,AY013812
CP-ONLY	-	NM_080446	Helb	HELB,AB048542,BC068140,AK131122
CP-ONLY	+	NM_080559	Sh3bgrl3	AK003431,BC008110,SH3BGRL3
CP-ONLY	+	NM_133191	Eps8l2	EPS8L2,BC005492,MGC3088,FLJ22171,FLJ21935
CP-ONLY	-	NM_133686	Qprt	BC011191,QPRTase,QPRT
CP-ONLY	+	NM_133735	NM_133735
CP-ONLY	-	NM_133853	Magi3	Magi-3,AF213258
CP-ONLY	-	NM_138586	Exosc5	D7Wsu180e,BC034358,Rrp46,EXOSC5,AK007372,AK006475,Rrp46p,p12B,RRP46,hRrp46p,RRP41B,MGC12901
CP-ONLY	-	NM_138651	Cds2	CDS2,BC069879,AK036328,AY159802,BC003852
CP-ONLY	+	NM_139064	Tnip2	TNIP2,KLIP,MGC4289,ABIN-2,FLIP1,AJ304865
CP-ONLY	+	NM_139308	Stard7	GTT1,STARD7,BC017524,BC080747
CP-ONLY	-	NM_144547	Amhr2	Misrii,AMHR2,AF503863
CP-ONLY	+	NM_144830	BC022145	BC033268
CP-ONLY	-	NM_145073	Hist1h3g	H3g,Hist1h3a,HIST1H3G,Hist1h3i,H3.1-I,H3/h,H3.1-221,H3.1-291,H3h,H3a,Hist1h3h,H3FH,H3i
CP-ONLY	+	NM_145426	Mfap3	BC006828,AK042988,AK076071,MFAP3
CP-ONLY	-	NM_145439	Tmc6	AY263158,BC004840,AY236497,BC058195
CP-ONLY	+	NM_145851	NM_145851
CP-ONLY	+	NM_147778	Commd3	C10orf8,AK041634,BC038077,COMMD3,BUP,BC048815,Bup
CP-ONLY	+	NM_152800	Tor2a	TOR2A,TORP1,FLJ14771,BC003466,BC024469
CP-ONLY	+	NM_153679	Cpt1c	CPTIC,CPT1C,AK035790,AF320000,FLJ23809,BC083317,BC066155
CP-ONLY	-	NM_172575	Zfp277	AK077401
CP-ONLY	-	NM_172665	Pdk1	PDK1,AK046805,BC027196
CP-ONLY	-	NM_173737	8430410A17Rik	BC024401,BC064070
CP-ONLY	-	NM_175332	E130012A19Rik	AK087411,BC055770
CP-ONLY	+	NM_175423	D730049H07Rik	AK052573
CP-ONLY	-	NM_177262	Pkn1	PRK1,BC052923,Pkn,PAK1,PKN1,DBK,Prkcl1,Prk1,PRKCL1,PKN,MGC46204
CP-ONLY	-	NM_177343	Camk1d	CKLiK,AK053173,CAMK1D
CP-ONLY	-	NM_177474	D19Bwg1357e	AK088081,AK050829,mKIAA0020
CP-ONLY	+	NM_178715	Tmem30b	AK030302,TMEM30B,AK037246,CDC50B,AK033580
CP-ONLY	+	NM_178764	B930006L02Rik	BC079886,AK051453,AK048559,AK084931,AK043356
CP-ONLY	-	NM_178845	Zfp277	BC043453,AK075945
CP-ONLY	+	NM_178893	Coro2a	WDR2,AK030971,IR10,CORO2A,AK030097
CP-ONLY	+	NM_180599	NM_180599
CP-ONLY	-	NM_181321	Tmc6	AK052814
CP-ONLY	+	NM_181585	Pik3r3	AK031936,S79169,BC053102,PIK3R3
CP-ONLY	-	NM_183167	AI987944	BC052842
CP-ONLY	+	NM_183286	NM_183286
CP-ONLY	+	NM_198292	Tex2
CC-ONLY	-	NM_001001882	Rtel1	DKFZP434C013,Rtel,NHL,AY481619,bK3184A7.3,RTEL1,KIAA1088,RTEL,C20orf41,AK173097
CC-ONLY	+	NM_001003908	Cltc	CLTCL2,RP23-366M19.3-001,OTTMUSP00000001191,BC079897,CLTC
CC-ONLY	-	NM_001003913	Mars	MetRS,BC079643,MARS
CC-ONLY	+	NM_001004150	A4galt	P1,AY371179,A14GALT,HGNC:8531,A4GALT
CC-ONLY	-	NM_001004164	MGC79224	BC060638
CC-ONLY	-	NM_001005341	E130113K08Rik	AB098741,RP23-188E9.1-001,RP23-188E9.1,Ypel2
CC-ONLY	+	NM_001007577	NM_001007577
CC-ONLY	-	NM_001008543	Mxi1	L38822,D31824,U24673,BC064453,L38821,U24674
CC-ONLY	-	NM_001024205	1110001M19Rik	AK122494,RP23-273P3.6-001,OTTMUSP00000008534
CC-ONLY	+	NM_001024712	NM_001024712
CC-ONLY	+	NM_001024713	NM_001024713
CC-ONLY	-	NM_001024853	NM_001024853
CC-ONLY	-	NM_001024854	NM_001024854
CC-ONLY	+	NM_001025428	NM_001025428
CC-ONLY	+	NM_001025429	NM_001025429
CC-ONLY	+	NM_001025430	NM_001025430
CC-ONLY	+	NM_001033261	NM_001033261
CC-ONLY	-	NM_001033425	NM_001033425
CC-ONLY	-	NM_001033573	NM_001033573
CC-ONLY	+	NM_001035532	NM_001035532
CC-ONLY	+	NM_001035533	NM_001035533
CC-ONLY	-	NM_001038018	NM_001038018
CC-ONLY	+	NM_001040611	NM_001040611
CC-ONLY	-	NM_001042504	NM_001042504
CC-ONLY	+	NM_007404	Adam9	MDC9,ADAM9,Mdc9,U41765,Kiaa0021,Mltng,MCMP,KIAA0021,AK122188,BC047156
CC-ONLY	+	NM_007408	Adfp	AY035850,AK002911,Adrp,AY035851,ADRP,M93275,BC047124,AK090277,AK011014,BC054766,ADFP
CC-ONLY	-	NM_007415	Parp1	BC012041,PARP1,AK030889,Adprt1,ADPRT,AK088679,Adprp,Adprt,PPOL,PARP
CC-ONLY	-	NM_007430	Nr0b1	U41568,DAX1,Ahch,AHCH,AHC,Dax1,NR0B1
CC-ONLY	-	NM_007453	Prdx6	Y12883,BC013489,NSGPx,Ltw4,AK030413,PRDX6,Prdx5,1-Cys,BC061181,p29,aiPLA2,AOP2,MGC46173,KIAA0106,PRX,AF093852,AF004670,Aop2
CC-ONLY	-	NM_007622	Cbx1	MOD1,CBX,AK014215,Cbx,M31,HP1Hs-beta,CBX1,X56690,HP1-BETA
CC-ONLY	-	NM_007631	Ccnd1	BC044841,AK053348,D11S287E,CCND1,Cyl-1,PRAD1,BCL1,S78355,HGNC:988
CC-ONLY	-	NM_007644	Scarb2	AK011123,SCARB2,CD36L2,AB008553,BC029073,HLGP85,AK083038,LIMPII
CC-ONLY	+	NM_007702	Cidea	CIDEA,AF041376,CIDE-A
CC-ONLY	-	NM_007706	NM_007706
CC-ONLY	-	NM_007711	Clcn3	X78874,CLC3,CLCN3,Clc3,BC057133
CC-ONLY	+	NM_007722	Cmkor1	CMKOR1,AK031100,GPR159,Rdc1,BC015254,RDC1
CC-ONLY	-	NM_007858	NM_007858
CC-ONLY	-	NM_007865	Dll1	DLL1,X80903,BC065063,BC057400
CC-ONLY	-	NM_007897	Ebf1	Ebf,Coe1,L12147
CC-ONLY	-	NM_007905	Phc1	HPH1,U63386,S73882,BC052394,RAE28,PHC1,BC046535,EDR1
CC-ONLY	+	NM_007921	Elf3	ELF3,ESX,ESE-1,AF016294,ERT,EPR-1
CC-ONLY	+	NM_007924	NM_007924
CC-ONLY	-	NM_008001	Fgd1	U22325,FGDY,ZFYVE3,FGD1,BC011462
CC-ONLY	-	NM_008065	Gabpa	E4tf1a,BC052448,E4TF1-60,E4TF1A,GABPA,M74515
CC-ONLY	+	NM_008094	Gba	GBA,M24119,GLUC,AK082767,GBA1,BC006663
CC-ONLY	-	NM_008108	Gdf3	GDF3,Vgr-2,L06443,Gdf-3
CC-ONLY	+	NM_008126	Gjb3	CX31,Cxn-31,BC024387,DFNA2,GJB3,AK083716,X63099
CC-ONLY	+	NM_008150	Gpc4	X83577,BC006622,GPC4
CC-ONLY	-	NM_008342	Igfbp2	BC054473,BC012724,Igfbp-2,IBP2,X81580,IGFBP2,AK011790
CC-ONLY	-	NM_008452	NM_008452
CC-ONLY	-	NM_008506	Lmyc1	BC053059,Mycl1,BC089346,Mycl
CC-ONLY	-	NM_008529	Ly6e	BC003926,Sca-2,LY6E,BC002116,BC005684,Tsa-1,BC053523,U04268,SCA-2,RIG-E,U09192,BC040691,BC019113,TSA-1,Ly67,BC080711
CC-ONLY	+	NM_008554	Ascl2	BC019520,ASH2,Mash2,HASH2,ASCL2
CC-ONLY	+	NM_008591	NM_008591
CC-ONLY	-	NM_008638	Mthfd2	AK076019,MTHFD2,J04627,BC019511,Nmdmc
CC-ONLY	-	NM_008652	NM_008652
CC-ONLY	+	NM_008659	Myo1c	AK004743,MYO1C,BC021481,myr2,AY007255,U96723
CC-ONLY	-	NM_008695	NM_008695
CC-ONLY	+	NM_008696	Map4k4	U88984,MAP4K4,NIK,Nik,HGK
CC-ONLY	-	NM_008807	Tulp2	TUBL2,TULP2
CC-ONLY	+	NM_008808	Pdgfa	M29464,BC003817,PDGFA
CC-ONLY	-	NM_008815	NM_008815
CC-ONLY	-	NM_008958	Ptch2	PTCH2,AB010833
CC-ONLY	-	NM_008989	Pura	PURA,AK075821,PURALPHA,PUR1,PUR-ALPHA,U02098,AF017631
CC-ONLY	-	NM_009003	Rab4a	D86563,RAB4,Rab4,RAB4A
CC-ONLY	+	NM_009054	NM_009054
CC-ONLY	-	NM_009087	Rpo1-3	Polr1d,AK002811,D86609
CC-ONLY	+	NM_009127	Scd1	BC055453,AF509570,BC007474,AF509567
CC-ONLY	-	NM_009128	Scd2	AK083085,AK083922,M26270,BC040384
CC-ONLY	+	NM_009133	Stmn3	BC057017,AK003203,AK002957,AK032737,AK003409,AB007912,AF069708,Sclip,SCLIP,STMN3
CC-ONLY	-	NM_009210	NM_009210
CC-ONLY	-	NM_009263	Spp1	BSPI,Op,OPN,SPP1,X16151,BC057858,J04806,BNSP,X13986,Spp-1,ETA-1,Eta-1
CC-ONLY	+	NM_009282	Stag1	Sa1,SA-1,Z75332,STAG1,BC062954
CC-ONLY	+	NM_009369	NM_009369
CC-ONLY	-	NM_009372	Tgif	X89749,BC005724,TGIF,HPE4
CC-ONLY	-	NM_009382	Thy1	BC054436,THY1,Thy-1
CC-ONLY	-	NM_009469	Ulk1	ULK1,BC057121,AF053756,AF072370,BC053062
CC-ONLY	-	NM_009482	Utf1	UTF1,AY606111,AK010589,D31647
CC-ONLY	-	NM_009506	NM_009506
CC-ONLY	+	NM_009538	Plagl1	X95503,LOT1,ZAC,PLAGL1
CC-ONLY	-	NM_009556	NM_009556
CC-ONLY	+	NM_009649	Akap2	AKAP2,HGNC:9374,AK041873,KIAA0920,PRKA2,DKFZp564L0716,AKAP-KL,AF033276
CC-ONLY	-	NM_009670	NM_009670
CC-ONLY	-	NM_009672	Anp32a	Anp32,BC062899,LANP,Lanp,AF022957,ANP32A,C15orf1,PHAPI,PP32,U73478,MAPM,I1PP2A,mapmodulin
CC-ONLY	+	NM_009795	Capns1	30K,CAPN4,CAPNS1,CDPS,CANPS,Capn4,CANP,AF058298
CC-ONLY	+	NM_009879	Cdv1	AF354757,Cdv-1,CDV1,CDV-1R,MGC4027,Y10495,BC055721
CC-ONLY	+	NM_009903	Cldn4	CPETR,hCPE-R,AB000713,CLDN4,Cper,Cpetr1,CPETR1,CPE-R,BC032172,WBSCR8
CC-ONLY	-	NM_010074	Dpp4	CD26,DPP4,BC022183,AK085370,ADCP2,Cd26,DPPIV,X58384
CC-ONLY	+	NM_010081	NM_010081
CC-ONLY	-	NM_010094	Lefty1	Z73151,AJ000082,Ebaf,D83921,Stra3,LEFTB,BC050221,LEFTYB,Lefty,LEFTY1,Tgfb4
CC-ONLY	-	NM_010202	NM_010202
CC-ONLY	+	NM_010206	NM_010206
CC-ONLY	+	NM_010207	NM_010207
CC-ONLY	-	NM_010219	Fkbp4	X70887,FKBP52,AK083912,FKBP59,FKBP4,BC003447
CC-ONLY	+	NM_010234	Fos	BC029814,FOS
CC-ONLY	-	NM_010243	Fut9	FUT9,AB015426,AK033607,AK049122,AK036183,AK032177,Fuc-TIX,AK043410,AK047650
CC-ONLY	-	NM_010274	Gpd2	AK034353,GPD2,BC021359,U60987,Gdm1,D50430
CC-ONLY	+	NM_010303	NM_010303
CC-ONLY	+	NM_010309	Gnas	GNASXL,AY519502,GNAS1,GNAS,NESP55,NESP,GPSA,AY519501
CC-ONLY	-	NM_010316	Gng3	BC029680,Gngt3,GNG3,AK004459,AK032646
CC-ONLY	-	NM_010330	Emb	MGC71745,Gp70,BC014858,AK079570,EMB
CC-ONLY	+	NM_010333	Edg5	AK085114,Gpcr13,H218,AGR16,S1PR2,Lpb2,EDG5
CC-ONLY	-	NM_010357	Gsta4	AK008193,AK010098,Gsta,AK008189,AK011177,AK008400,L06047,BC012639,AK019271,GSTA4,AK009668,AK008490
CC-ONLY	-	NM_010407	Hck	HCK,JTK9
CC-ONLY	-	NM_010422	Hexb	U07633,Y00964,HEXB
CC-ONLY	-	NM_010436	H2afx	X58069,Hist5-2ax,BC010336,H2AFX,H2AX,BC005468,H2a.x
CC-ONLY	+	NM_010441	Hmga2	X58380,BC085085,BABL,NM_178057,HMGIC,HMGA2,LIPO,Hmgic,AK028346,BC052158
CC-ONLY	+	NM_010496	Id2	Idb2,Id-2,BC053699,ID2,AK013378,BC006921,AK003222
CC-ONLY	-	NM_010499	Ier2	BC002067,AK032692,M59821,IER2,ETR101,M31042
CC-ONLY	+	NM_010574	Irx2	BC029750,Irxa2,IRX2,AF295369
CC-ONLY	+	NM_010720	Lipg	BC020991,LIPG,AF118768,EDL
CC-ONLY	+	NM_010747	Lyn	JTK8,LYN,AK028112
CC-ONLY	-	NM_010798	Mif	Z23048,L10613,AK008939,BC024895,AK010691,AK013328,GIF,BC086928,MIF,GLIF
CC-ONLY	+	NM_010828	NM_010828
CC-ONLY	-	NM_010830	Msh6	BC051160,U42190,MSH6,AK088259,Gtmbp,GTBP,BC051634
CC-ONLY	+	NM_010874	Nat2	BC012972,NAT2,AAC2,U35887,AJ251710,Aac2,U35886
CC-ONLY	+	NM_010910	Nefl	NEFL,Nfl,BC029203,NFL,M20480
CC-ONLY	+	NM_010923	Nnat	BC036984,X83570,NNAT,Peg5
CC-ONLY	-	NM_010929	Notch4	M80456,Int-3,NOTCH4,INT3,Int3
CC-ONLY	-	NM_011098	Pitx2	RIEG1,IRID2,Ptx2,PITX2,Brx1,Rgs,RS,Otlx2,IGDS,U80010,RGS,RIEG,AB006321,Arp1,IHG2,ARP1
CC-ONLY	+	NM_011116	Pld3	SAM9,HU-K4,BC068170,BC076586,PLD3,AF026124
CC-ONLY	+	NM_011179	NM_011179
CC-ONLY	-	NM_011263	Rest	NRSF/REST,REST,NRSF,XBR,AB024496
CC-ONLY	+	NM_011360	Sgce	AF031919,ESG; HGNC:3099,BC012665,AK076102,DYT11,SGCE
CC-ONLY	-	NM_011361	Sgk	BC005720,SGK,AK086892,Sgk1,AF205855,AF139638
CC-ONLY	+	NM_011390	Slc12a7	DKFZP434F076,AK131129,Kcc4,SLC12A7,KCC4,AF087436
CC-ONLY	+	NM_011400	Slc2a1	BC055340,SLC2A1,M22998,M23384,Glut1,GLUT1,GLUT,Glut-1
CC-ONLY	+	NM_011427	Snai1	BC034857,X67253,SNAI1,SNA,Sna,SNAH,SLUGH2,M95604
CC-ONLY	-	NM_011487	Stat4	STAT4,U06923,U09351
CC-ONLY	-	NM_011542	Tcea3	AJ223472,AK007437,TFIIS.H,BC010807,TCEA3,Tfiish
CC-ONLY	+	NM_011586	Myo18a	Myspdz,MYO18A,AB026497
CC-ONLY	-	NM_011591	Timm17b	AK049584,Tim17b,AK011830,AK009164,JM3,BC008275,DXS9822,TIMM17B,AK003204
CC-ONLY	-	NM_011600	Tle4	TLE4,ESG,E(spI),Grg4,GRG4
CC-ONLY	+	NM_011602	Tln1	Tln,TLN1,TLN,X56123,AK122420
CC-ONLY	-	NM_011861	Pacsin1	NM_178365,X85124,Pacsin,BC014698,PACSIN1,AK043967
CC-ONLY	-	NM_011897	Spry2	AF176905,AF153084,hSPRY2,SPRY2
CC-ONLY	-	NM_011934	Esrrb	ESRRB,ERR2,Nr3b2,AK032025,NR3B2,ERRbeta,ERRb,BC044858,ESRL2,AK052256,Err2,Err-2
CC-ONLY	-	NM_011938	NM_011938
CC-ONLY	-	NM_012023	Ppp2r5c	PPP2R5C,AB055635
CC-ONLY	+	NM_013497	Creb3	LZIP,CREB3,BC002094,AK090077
CC-ONLY	-	NM_013550	Hist1h3a	AK006742,H3/A,H3g,Hist1h3i,H3.1-I,H3.1-221,H3.1-291,H3h,H3a,Hist1h3h,H3i,AK018952,Hist1h3g,H3FA,HIST1H3A
CC-ONLY	+	NM_013560	Hspb1	Hsp25,AK010663,HSP27,AK003119,HSPB1,BC018257,X14686,U03560,X14687,Hs.76067,HSP28
CC-ONLY	-	NM_013587	Lrpap1	BC094324,LRPAP1,HBP44,S67967,AK089250,AJ639614,A2MRAP
CC-ONLY	+	NM_013601	Msx2	MSX2,CRS2,PFM,Msx-2,Hox-8.1,HOX8,MSH,PFM1,X59252,FPP
CC-ONLY	+	NM_013642	Dusp1	3ch134,MKP-1,Ptpn10,Ptpn16,HVH1,X61940,Mkp1,PTPN10,BC006967,DUSP1,CL100
CC-ONLY	+	NM_013664	Sh3gl1	SH3GL1,EEN,Sh3d2b,SH3P8,SH3D2B,U58885,CNSA1
CC-ONLY	-	NM_013670	Snrpn	X63730,S62288,SNRPN,X62648,Smn,BC024880,BC019589,AK013607
CC-ONLY	-	NM_013869	Tnfrsf19	TROY,AF247000,AB040432,TNFRSF19,AF167552,TAJ,AK083283,TRADE,TAJ-alpha,AK028146
CC-ONLY	-	NM_013896	Timm10	Timm9a,AF150101,BC024370,Tim9a,AK018764,TIMM10,TIM10,Timm9
CC-ONLY	+	NM_015756	Shrm	AF199421
CC-ONLY	+	NM_015786	Hist1h1c	H1F2,HIST1H1C,H1.2,BC089604,H1f2
CC-ONLY	-	NM_016661	Ahcy	BC015304,AHCY,BC086781,L32836
CC-ONLY	-	NM_016682	Uble1b	U35833,Uba2,Sae2,BC054768
CC-ONLY	-	NM_016707	Bcl11a	HGNC:3502,BCL11A-XL,EVI9,Ctip1,BCL11A,BCL11A-S,Kiaa1809,AF051525,Evi9,BCL11A-L
CC-ONLY	+	NM_016710	Nsbp1	BC083087,AF213454,BC021626,AB018374,Garp45,NSBP1
CC-ONLY	+	NM_016715	NM_016715
CC-ONLY	-	NM_016755	Atp5j	ATP5,ATP5A,BC010766,ATP5J,U77128,ATPM,AK078484
CC-ONLY	+	NM_016761	NM_016761
CC-ONLY	+	NM_016851	Irf6	U73029,IRF6,BC008515
CC-ONLY	+	NM_016861	Pdlim1	AF053367,CLIM1,PDLIM1,BC004809,AK088089,CLP-36,AK076285,Clim1,hCLIM1
CC-ONLY	+	NM_016881	Pmm2	BC037101,CDG1,AK005074,BC094448,BC046325,PMM2,CDGS,AF043514,AK003334
CC-ONLY	+	NM_017375	Ostf1	SH3P2,Sh3d3,AK008467,BC060986,AK010074,U58888,OSF,AK002899,Sh3p2,AK005525,OSTF1,AK008123
CC-ONLY	+	NM_018824	Slc23a2	KIAA0238,Kiaa0238,SVCT2,SLC23A2,YSPL2,SLC23A1,Svct2,BC050823,AY004874,Yspl2
CC-ONLY	+	NM_019408	NM_019408
CC-ONLY	-	NM_019426	Atf7ip	BC052460,BC060246,FLJ10688,AJ132702,ATF7IP,p621
CC-ONLY	-	NM_019448	Dnmt3l	AK010434,AJ404467,BC083147,DNMT3L,AF220524
CC-ONLY	-	NM_019574	Zfp278	AB029397
CC-ONLY	-	NM_019703	Pfkp	AK078254,AF123533,PFK-C,BC006926,AK004790,Pfkc,PFKP,Y19008,PFKF,AK098162,AK049841
CC-ONLY	+	NM_019713	NM_019713
CC-ONLY	+	NM_019877	Copz2	AB040137,BC025122,COPZ2,AF237687,AB047850
CC-ONLY	+	NM_019912	NM_019912
CC-ONLY	-	NM_020282	Nqo2	NQO2,Nmor2,AK010842,NMOR2,BC027629,DHQV,AF252260,QR2
CC-ONLY	+	NM_020505	Vav3	VAV3,AF067816
CC-ONLY	-	NM_020569	Park7	AB015652,PARK7,DJ-1,DJ1,BC002187
CC-ONLY	-	NM_021099	Kit	BC052457,AY536431,Sl,KIT,Y00864,AY536430,SCFR,PBT,CD117,C-Kit
CC-ONLY	+	NM_021278	Tmsb4x	TB4X,Ptmb4,X16053,BC018286,TMSB4X,AK088783,Tmsb4,TMSB4,AK010659
CC-ONLY	+	NM_021299	Ak3	BC019174,BC024871,AK004864,AK053644,AK3,Ak3l1,Ak3l,BC058191,BC016432,AK005194,AK031631,AK089027,AK008681,Akl3l
CC-ONLY	+	NM_021372	Sertad2	AK076787,AB041541,BC014726,TRIP-Br2,Kiaa0127,SERTAD2,KIAA0127
CC-ONLY	+	NM_021451	Pmaip1	PMAIP1,AK043856,AB041230,AK088556,Noxa,NOXA,APR,BC050821
CC-ONLY	-	NM_021453	Pga5	Pepf,PGA5,AK053965,AF240776,AK004109
CC-ONLY	-	NM_021529	NM_021529
CC-ONLY	-	NM_021542	Kcnk5	TASK-2,AK085330,BC058164,AF319542,KCNK5
CC-ONLY	+	NM_021895	NM_021895
CC-ONLY	+	NM_022018	Niban	BC058234,AK029847,AB049355
CC-ONLY	+	NM_022019	Dusp10	AB037908,AK050528,DUSP10,AK088357,Mkp5,AK035293,MKP5,AK011995,MKP-5,AK088186,AK088024,BC025066
CC-ONLY	+	NM_022415	Ptges	Pges,MGST1L1,AK010757,TP53I12,AB041997,PIG12,BC024960,PTGES,AK033752,AB035323,MGST1-L1,MGST-IV
CC-ONLY	-	NM_022722	Dpys	BC037086,AK004822,DPYS,DHPase,AF249296,AK004899
CC-ONLY	-	NM_023233	Trim13	AK017850,Rfp2,AK013959
CC-ONLY	-	NM_023418	Pgam1	BC002241,PGAMA,BC083090,AK004921,BC005661,PGAM1,AK009905,BC066844
CC-ONLY	+	NM_023670	Igf2bp3	AK011689,BC045138,BC049082,AK088465
CC-ONLY	-	NM_023671	Clns1a	AK031877,Clci,CLCI,Clcni,BC005575,ICln,CLNS1A
CC-ONLY	-	NM_023699	Nfatc4	BC028928,NFATC4,AF283284,NFAT3
CC-ONLY	-	NM_023716	2410129E14Rik	AK010786
CC-ONLY	-	NM_023794	Etv5	ERM,AK031452,ETV5,BC034680,AK049234,AY004174,AK018368
CC-ONLY	-	NM_023871	Set	AB044937,SET,BC018255,PHAPII,I2PP2A,2PP2A
CC-ONLY	-	NM_024192	Cuedc2	BC003442,AK013884,MGC2491,CUEDC2,C10orf66
CC-ONLY	+	NM_024201	0610011N22Rik	BC003345,AK002564,AK007738,BC049099
CC-ONLY	-	NM_025285	Stmn2	Scgn10,Scg10,Stmb2,BC026538,AK013020,AK003659,SCGN10,STMN2,SCG10
CC-ONLY	-	NM_025346	0610039K22Rik	BC016075,AK075599
CC-ONLY	-	NM_025433	Rpl7l1	BC030165,AK090082,RPL7L1,AK007884,dJ475N16.4
CC-ONLY	-	NM_025495	1700022C02Rik	BC094280,AK012863,AK006234
CC-ONLY	-	NM_025512	Zfand1	2310008M20Rik,BC089494,BC046585,AK077873,AK030472,AK009240
CC-ONLY	-	NM_025636	2310079N02Rik	AK010823,AK019321,AK006433,BC025168,AK019421,AK010229
CC-ONLY	-	NM_025666	5730410I19Rik	AK088208,BC094423,BC094323,C14orf130
CC-ONLY	-	NM_025708	4432406C05Rik	AK088656,AK033686,AK014478,AK009236,BC027261
CC-ONLY	-	NM_025757	4933439F18Rik	AK077759,AK017120,BC046821,AK012042,BC044901,AK039435,BC052418
CC-ONLY	+	NM_025780	9030625G08Rik	BC027502,AK009162,AK018577,Thap2,AK081303
CC-ONLY	+	NM_025836	M6prbp1	AK004970,TIP47,AK012517,M6PRBP1,PP17,AK050140,BC011116,AK049537
CC-ONLY	+	NM_025840	Bzw2	AK011253,AK003229,HSPC028,BC013060,BZW2
CC-ONLY	-	NM_025866	Cdca7	AK075882,BC066169,AK011289,FLJ14736,CDCA7,JPO1,AK028671
CC-ONLY	-	NM_025883	Zdhhc6	AK077693,AK050388,FLJ21952,ZNF376,ZDHHC6,AK035172,AK010296,BC033317,AK011373
CC-ONLY	-	NM_025891	NM_025891
CC-ONLY	-	NM_026001	2610207P08Rik	BC047997,AK011914,AK082752
CC-ONLY	+	NM_026025	2700088M22Rik	AK012852,MADP-1,BC058368,AB095989
CC-ONLY	+	NM_026131	Pdlim7	AK003338,1110003B01Rik,PDLIM7,ENIGMA,BC049565,AK010141
CC-ONLY	-	NM_026268	Dusp6	MKP-3,BC003869,PYST1,AK088468,Mkp3,AK005062,DUSP6,AK088665
CC-ONLY	-	NM_026282	Spbc24	Spc24,2410030K01Rik,FLJ90806,AK075950,AK011728,SPBC24
CC-ONLY	-	NM_026301	Rnf125	BC094290,RNF125,AK050395,AK016103,FLJ20456,AK006569
CC-ONLY	+	NM_026381	Scotin	BC057089,AK081060,AK020877,BC017600,AK018291
CC-ONLY	+	NM_026404	Slc35a4	BC006050,AK011633,AK031132,SLC35A4,AK018546
CC-ONLY	+	NM_026428	Dcxr	KIDCR,AK007627,DCXR,DCR,AK004023
CC-ONLY	-	NM_026468	Atp5g2	AK012279,AK002311,BC006813,ATP5G2,AK007747,BC081437,AK075793
CC-ONLY	-	NM_026480	2410146L05Rik	BC062245,AK010809
CC-ONLY	-	NM_026670	Zmym1	ZMYM1,FLJ23151
CC-ONLY	-	NM_026759	Mrpl13	BC060968,L13,HGNC:15637,AB049641,MRPL13,AK003283
CC-ONLY	-	NM_026820	Ifitm1	CD225,BC090972,BC027285,IFI17,AK004121,BC090258,9-27,IFITM1
CC-ONLY	-	NM_027164	Lrrc27	LRRC27,BC050816,KIAA1674
CC-ONLY	-	NM_027184	Ipmk	Impk,IPMK,BC052463,Em:AC026884.2
CC-ONLY	-	NM_027248	NM_027248
CC-ONLY	-	NM_027342	2310056P07Rik	AK009946,BC010826
CC-ONLY	-	NM_027545	Cwf19l2	CWF19L2,AK083386,AK045423,FLJ32343
CC-ONLY	-	NM_027654	Pcgf6	Rnf134,RNF134,BC089460,mMBLR,AB047007,PCGF6,MBLR,BC016195
CC-ONLY	-	NM_028137	5730528L13Rik	AK017795,BC052696,AK075956,AK013199,AK011381
CC-ONLY	+	NM_028523	NM_028523
CC-ONLY	+	NM_028602	Tex19	AF285590,BC053492
CC-ONLY	-	NM_028727	4632412I24Rik	AK014568
CC-ONLY	-	NM_028872	5730559C18Rik	BC052416,BC053100
CC-ONLY	+	NM_028873	Dnajc14	BC011146,LIP6,AK045445,AK083878,HDJ3,AK045345,DNAJC14,AK017830,DNAJ,5730551F12Rik,AK032681,AK082579,DRIP78
CC-ONLY	-	NM_028913	4933405K07Rik	BC050101,AK016669
CC-ONLY	+	NM_029510	Bcor	Kiaa1575,8430401K06Rik,BCOR,KIAA1575,FLJ20285,5830466J11Rik,AY161170
CC-ONLY	+	NM_029639	NM_029639
CC-ONLY	-	NM_029660	1700012H05Rik	AK005907
CC-ONLY	-	NM_030066	Armcx1	BC021410,AK019405,ALEX1,BC068228,BC026488,ARMCX1
CC-ONLY	+	NM_030113	NM_030113
CC-ONLY	+	NM_030228	Gas2l1	AF508323,RP23-64E17.7,GAS2L1,RP23-64E17.7-004,GAR22
CC-ONLY	+	NM_030244	NM_030244
CC-ONLY	-	NM_030261	Sesn3	SESN3,MGC29667,AK017464,Sest3,SEST3
CC-ONLY	-	NM_030694	Ifitm2	BC084679,IFITM2,BC002102,1-8D,AY082486,BC002160
CC-ONLY	-	NM_031182	Tcfap4	AF161262,BC047270,BC054777
CC-ONLY	-	NM_031185	Akap12	AKAP250,AB025278,AKAP12,BC071185,AB020886,AF326228
CC-ONLY	-	NM_031842	Smarcd1	M25773,U66620,CRACD1,BC059921,Rsc6p,BAF60A,SMARCD1,BC026783,BC079839
CC-ONLY	-	NM_033174	Snurf	SNURF,Snrpn,AF101042,BC024880,BC019589,AK013607
CC-ONLY	-	NM_033217	Ngfr	BC038365,AK037248,NGFR,Tnfrsf16,TNFRSF16,AF105292
CC-ONLY	+	NM_033324	Dgcr8	DGCR8,BC062919,BC066118,AB086857
CC-ONLY	+	NM_033444	Clic1	NCC27,CLIC1,p64CLCP,BC004658,AK088809
CC-ONLY	-	NM_033577	Pcdhgb5	AY013807,PCDHGB5,BC057403
CC-ONLY	-	NM_033578	Pcdhgb6	BC054556,AY013808,PCDHGB6
CC-ONLY	-	NM_033579	Pcdhgb7	PCDHGB7,AY013809
CC-ONLY	-	NM_033589	Pcdhga6	BC059927,BC080852,PCDHGA6,AY013800
CC-ONLY	-	NM_033592	Pcdhga9	BC079567,PCDHGA9,AY013803
CC-ONLY	-	NM_033593	Pcdhga10	BC035540,PCDHGA10,AY013793
CC-ONLY	-	NM_033594	Pcdhga11	PCDHGA11,BC064675,AY013794,BC059837
CC-ONLY	-	NM_033601	NM_033601
CC-ONLY	+	NM_053173	NM_053173
CC-ONLY	-	NM_053262	Dhrs8	17-BETA-HSD11,AF304306,RetSDR2,17-BETA-HSDXI,PAN1B,BC038340,AY053570,DHRS8
CC-ONLY	-	NM_054095	NM_054095
CC-ONLY	+	NM_058212	Dpf3	cer-d4,Cerd4,2810403B03Rik,FLJ14079,AF362750,DPF3
CC-ONLY	-	NM_080288	NM_080288
CC-ONLY	+	NM_080419	Igsf8	CD81P3,AF439263,PGRL,IGSF8,BC048387,AF411055,EWI2
CC-ONLY	-	NM_080633	NM_080633
CC-ONLY	+	NM_080793	NM_080793
CC-ONLY	-	NM_130450	NM_130450
CC-ONLY	+	NM_130859	Card10	BIMP1,Bimp1,BC060203,AF363456,CARMA3,CARD10
CC-ONLY	+	NM_130877	Peg10	RGAG3,AB091827,MEF3L,HB-1,KIAA1051,PEG10
CC-ONLY	+	NM_133221	Slc24a6	SLC24A6,NCKX6,AF261233,FLJ22233
CC-ONLY	-	NM_133352	Smbp	AK220279,AK075807,AF269151,Tm9sf3
CC-ONLY	+	NM_133665	Mef2d	BC011070,MEF2D
CC-ONLY	+	NM_133673	Tor1b	BC018456,AK054404,AK017290,AJ297743,TOR1B,DQ1
CC-ONLY	-	NM_133692	Pold3	AK010805,P66,AK031778,POLD3,P68,KIAA0039,BC055325,AK088385
CC-ONLY	-	NM_133740	Hrmt1l3	HRMT1L3,AK031738,AK086646,PRMT3
CC-ONLY	+	NM_133784	Wwtr1	TAZ,WWTR1,DKFZp586I1419,BC004640,2310058J06Rik,Taz,AJ299430,BC014727
CC-ONLY	+	NM_133816	Sh3bp4	SH3BP4,AK041504,BC034733,AK032634,BC012284,AK028826
CC-ONLY	+	NM_133833	Dst	FLJ32235,FLJ21489,BPA,FLJ30627,FLJ13425,KIAA0728,BP240,AF396878,BPAG1,CATX-15,MACF2,DST
CC-ONLY	+	NM_133947	Numa1	NUMA1,BC049791
CC-ONLY	-	NM_134005	NM_134005
CC-ONLY	-	NM_134007	D10Ertd214e	BC021952,BC019860,BC013522,AK075907
CC-ONLY	+	NM_134073	Kctd9	KCTD9,BC011302,FLJ20038
CC-ONLY	-	NM_134437	Il17rd	FLJ35755,AF494210,IL17RD,IL-17RD,Il17rlm,IL17RLM,SEF,AF459444,Sef
CC-ONLY	+	NM_134448	Dst	AF396879,Bpag1
CC-ONLY	-	NM_138751	NM_138751
CC-ONLY	+	NM_138753	Clp1	AY090614
CC-ONLY	-	NM_138756	C330005L02Rik	AK053646,BC008171,AK078779
CC-ONLY	-	NM_138944	Pou4f2	S68377,AK087546,Brn3b,BRN3B,Brn-3b,POU4F2
CC-ONLY	-	NM_139303	Kif18a	DKFZP434G2226,AK049197,KIF18A,BC016095
CC-ONLY	-	NM_139311	Mllt6	AF17,AY050217,MLLT6
CC-ONLY	-	NM_144518	2900011O08Rik	BC022741,AK076136,AK049997,AK035868
CC-ONLY	+	NM_144538	Rab3il1	RAB3IL1,BC020147
CC-ONLY	+	NM_144560	Gas2l1	AF508324,BC031785,RP23-64E17.7,RP23-64E17.7-004
CC-ONLY	-	NM_144800	Mtss1	MTSS1,Mim,MIM,AY214918,MIMA,BC024131,KIAA0429,MIMB
CC-ONLY	-	NM_144808	Slc39a14	fad123,KIAA0062,AB177995,SLC39A14
CC-ONLY	-	NM_144841	Otx2	Otx-2,BC017609,AK087527,OTX2,AK081535,AK053741
CC-ONLY	-	NM_144959	Smarca3	HLTF1,RNF80,AF010600,SNF2L3,HIP116A,Hltf,SMARCA3
CC-ONLY	+	NM_145125	Brwd1	Wdr9,AJ292467
CC-ONLY	-	NM_145381	Lactb2	AK088932,CGI-83,BC004045,LACTB2,AK090091
CC-ONLY	+	NM_145497	NM_145497
CC-ONLY	+	NM_145503	Lzts2	LAPSER1,BC014695,BC092263,LZTS2,Kiaa1813,KIAA1813,AK129446
CC-ONLY	+	NM_145538	AI840826	BC002270,AK088196
CC-ONLY	-	NM_145587	Sbk1	BC024114,SBK1,BC031759,Sbk,BC025837
CC-ONLY	-	NM_145621	Camkv	VACAMKL,CAMKV,MGC8407,BC017634
CC-ONLY	-	NM_145833	Lin28	LIN28,FLJ12457,ZCCHC1,BC068304,LIN-28,AF521097,Lin-28
CC-ONLY	+	NM_145925	Pttg1ip	BC023961,AK098093,AK088813,AK075773,PTTG1IP,BC032184,BC029144,C21orf3,BC025533,PBF,AK035696,AK089887,C21orf1
CC-ONLY	-	NM_145927	Fntb	FNTB,AK089911,FPTB,BC031417
CC-ONLY	-	NM_146033	Ankmy2	DKFZP564O043,AI035571,AK077556,ANKMY2,ZMYND20,BC024959
CC-ONLY	+	NM_146062	Pphln1	BC031486,PPHLN1
CC-ONLY	-	NM_146100	NM_146100
CC-ONLY	+	NM_146104	Aph1a	CGI-78,BC012406,BC057865,APH1A,6530402N02Rik,APH-1A
CC-ONLY	+	NM_146115	A830007P12Rik	AK082899,BC013092,AK043559
CC-ONLY	+	NM_146124	Arhgap1	AK046291,RhoGAP,BC089306,ARHGAP1,AK079048,p50rhoGAP,BC006592,AK084622
CC-ONLY	-	NM_146183	2410005H09Rik	AK010415,BC024802
CC-ONLY	-	NM_146227	Tsp50	AF481144,AK045168
CC-ONLY	+	NM_146229	Dnclic1	BC023347
CC-ONLY	-	NM_146252	Tbc1d13	TBC1D13,FLJ10743,BC025586
CC-ONLY	+	NM_147217	Gprc5c	BC031439,AK014308,AY079516,Raig3,GPRC5C,RAIG-3
CC-ONLY	-	NM_148924	Zfp263	AF499776,BC056222,AK004765
CC-ONLY	+	NM_148933	Slco4a1	Oatpe,SLC21A12,BC030720,AK033598,Slc21a12,OATP4A1,OATP-E,SLCO4A1,BC030719
CC-ONLY	-	NM_153150	Slc25a1	SLC25A1,CTP,SLC20A3,BC037087
CC-ONLY	-	NM_153404	NM_153404
CC-ONLY	-	NM_153513	BC028528
CC-ONLY	-	NM_170687	NM_170687
CC-ONLY	-	NM_172307	Mbtps2	MBTPS2,BC038343,S2P
CC-ONLY	-	NM_172308	Mthfd1l	FTHFSDC1,FLJ21145,DKFZP586G1517,BC058265,AK038579,Fthfsdc1,MTHFD1L
CC-ONLY	+	NM_172383	6330530A05Rik	AK050146
CC-ONLY	-	NM_172496	Cobl	COBL,cobl,KIAA0633,AY308745
CC-ONLY	-	NM_172558	Gemin5	GEMIN5,AK049216
CC-ONLY	-	NM_172650	NM_172650
CC-ONLY	-	NM_172689	Ddx58	AY553221,FLJ13599,RIG-I,AK128929,DKFZp434J1111,DDX58
CC-ONLY	-	NM_172809	E130115J16Rik	AK046501
CC-ONLY	-	NM_172992	Phtf2	BC052841,PHTF2,AK037021
CC-ONLY	+	NM_172994	Ppp2r2c	IMYPNO,AY348866,PPP2R2C,MGC33570,BC059811,AK032023,AK049830,PR52
CC-ONLY	+	NM_173733	Suox	BC027197,SUOX
CC-ONLY	+	NM_175021	BC042901
CC-ONLY	+	NM_175044	Bcor	AY161171
CC-ONLY	+	NM_175045	Bcor	AY161172,BC058656
CC-ONLY	+	NM_175046	Bcor	AY161173,AK129398
CC-ONLY	+	NM_175104	2810012G03Rik	Fam53c,AK044469,BC057111
CC-ONLY	+	NM_175114	NM_175114
CC-ONLY	-	NM_175121	Slc38a2	SLC38A2,AK031615,BC048178,KIAA1382,ATA2,AK129342,SAT2,BC041108
CC-ONLY	+	NM_175174	Klhl5	KLHL5,AK090246
CC-ONLY	-	NM_175328	Slc6a15	V7-3,FLJ10316,SLC6A15,Ntt73,AY149281,AY149280,NTT73,BC076593,AK036136,hv7-3
CC-ONLY	-	NM_175329	Ndg2	AY238604,BC061190,AK075746,BC083357
CC-ONLY	+	NM_175363	Pphln1	AK081606
CC-ONLY	-	NM_175400	Sephs1	SPS1,AK044971,Sps1,SEPHS1,BC066037,BC065165,AK053638,SPS
CC-ONLY	-	NM_175514	D430039N05Rik	AK052508
CC-ONLY	-	NM_175628	NM_175628
CC-ONLY	-	NM_175653	Hist1h3c	Hist2h3c2,H3.2-614,H3.2-221,Hist1h3f,H3.1,H3f,Hist1h3b,HIST1H3C,H3FC,H3/c,H3.2,H3b
CC-ONLY	-	NM_175771	Tmem47	AK076147,AK030761,Tm4sf10,NM_138751,BC019751,AB041540
CC-ONLY	-	NM_177294	Rpap1	KIAA1403,FLJ12732,MGC858,DKFZP727M111,RPAP1,mKIAA1403
CC-ONLY	-	NM_177420	Psat1	AK090108,Psat,PSAT1,AF259674,AK032487,AK049855,Psa,PSA,BC004827
CC-ONLY	+	NM_177561	Usp46	FLJ12552,BC039916,USP46
CC-ONLY	+	NM_177740	NM_177740
CC-ONLY	-	NM_177857	A930010I20Rik	BC060666
CC-ONLY	+	NM_178057	NM_178057
CC-ONLY	+	NM_178083	NM_178083
CC-ONLY	+	NM_178203	NM_178203
CC-ONLY	+	NM_178204	NM_178204
CC-ONLY	+	NM_178216	NM_178216
CC-ONLY	-	NM_178266	Mbtps2	AK036071
CC-ONLY	+	NM_178386	Slc25a31	1700034J06Rik,ANT4,BC050810,SLC25A31,DKFZP434N1235
CC-ONLY	-	NM_178446	BC013481	BC034195,NM_139065,AK035620,AK085733
CC-ONLY	-	NM_178614	1110030L07Rik	AK003990,AK084395,AK041783,AK086633,AK039949
CC-ONLY	+	NM_178665	Lpp	AK040643,BC085321,AK085626,LPP,AK054550,AK045288,AK051345
CC-ONLY	-	NM_178910	Ankmy2	BC012275
CC-ONLY	-	NM_178935	4932441K18	AK030100,AK044130,AK031783
CC-ONLY	+	NM_180960	Nnat	X83569
CC-ONLY	-	NM_181423	Supv3l1	AJ968954,BC049796,SUPV3L1
CC-ONLY	-	NM_181548	Eras	HRASP,AB093573,HRAS2,ERAS,ERas
CC-ONLY	-	NM_181730	Rpo1-3	BC002025,BC024394,BC087884,AK003353
CC-ONLY	-	NM_183088	NM_183088
CC-ONLY	+	NM_198023	Rcor1	COREST,RCOR,D12Wsu95e,BC042731,RCOR1,KIAA0071
CC-ONLY	-	NM_198037	B430218L07Rik	BC058676
CC-ONLY	-	NM_198246	2210023C10Rik	BC060295
CC-ONLY	-	NM_198645	NM_198645
CC-ONLY	-	NM_199028	AK122525	BC060240
CC-ONLY	+	NM_199035	Alg8	ALG8,MGC2840,BC061244
CC-ONLY	+	NM_201351	Cybasc3	BC065078,CYBASC3
CC-ONLY	-	NM_201371	Hrmt1l4	HRMT1L3,HRMT1L4,BC060250
CC-ONLY	+	NM_201601	NM_201601
CC-ONLY	+	NM_207202	DXImx50e
CC-ONLY	+	NM_207238	Fbxo27	Fbx27,Fbg5,AK053292,FBXO27
CC-ONLY	-	NM_211138	Pcyt1b	BC048917
CC+CP	+	NM_001017426	Jmjd3	RP23-5O23.5-001,KIAA0346,JMJD3,RP23-5O23.5,BC075632
CC+CP	-	NM_007515	Slc7a3	FLJ14541,CAT-3,BC050195,U70859,Atrc3,AK077593,SLC7A3,Cat3,ATRC3
CC+CP	+	NM_007673	Cdx2	S74520,AK049566,CDX2,Cdx-2,CDX3,AK049574
CC+CP	-	NM_007940	Ephx2	BC015087,Eph2,EPHX2,Z37107,L05781
CC+CP	-	NM_007960	Etv1	ETV1,L10426,ER81,BC005645,Er81,Etsrp81
CC+CP	-	NM_007988	Fasn	AF127033,FASN,BC046513
CC+CP	-	NM_007989	NM_007989
CC+CP	+	NM_008105	Gcnt2	HGNC:5957,IGNT,HGNC:21585,NAGCT1,bA421M1.1,GCNT2,GCNT5,AK054226,bA360O19.2,ULG3,AK080061,AY236873,AY435149,NACGT1,II
CC+CP	+	NM_008321	Id3	M60523,Id-3,ID3,AK002820,Hlh462,Idb3,HEIR-1
CC+CP	-	NM_008709	Nmyc1	BC005453,Mycn,Nmyc,BC049783
CC+CP	-	NM_008952	Pipox	LPIPOX,AK008555,BC013525,Pso,PIPOX
CC+CP	-	NM_008957	Ptch1	U46155,Ptch
CC+CP	+	NM_009332	Tcf3	ITF1,E2A,Tcf7l1,TCF3,AJ223069
CC+CP	-	NM_009337	Tcl1	BC052336,Tcl1a,Y15376,AF031956
CC+CP	-	NM_009426	NM_009426
CC+CP	-	NM_009477	Upp1	UPP,UPASE,Upp,Up,UP,BC036559,UPP1,UDRPASE,D44464
CC+CP	-	NM_009873	Cdk6	Crk2,CDK6,AF132483,PLSTIRE,AK078973
CC+CP	-	NM_010014	Dab1	DAB1,Y08381
CC+CP	+	NM_010288	Gja1	Cxn-43,ODD,AK036979,ODOD,X61576,CX43,GJA1,HGNC:4282,BC006894,ODDD,HGNC:8112,AK029291,SDTY3,GJAL
CC+CP	+	NM_010310	Gnas	AF107848
CC+CP	-	NM_010329	NM_010329
CC+CP	-	NM_010847	Mxi1	L38822,U24674
CC+CP	-	NM_010888	Ndufs6	BC086933,NDUFS6,Ip13
CC+CP	-	NM_011137	Pou2f1	OCT1,Otf1,X68362,AK028237,Otf-1,OTF1,POU2F1,Oct-1
CC+CP	+	NM_011276	Rnf12	Rlim,AK013207,RLIM,BC012960,AF069992,AK029295,RNF12,NY-REN-43
CC+CP	-	NM_011443	Sox2	U31967,Sox-2,SOX2
CC+CP	-	NM_011562	Tdgf1	CR,Cripto,TDGF1,M87321,CRIPTO,BC052646
CC+CP	-	NM_011636	NM_011636
CC+CP	-	NM_011640	Trp53	AB021961,Tp53,AF151353,AB020317,P53,X01237,X00741,AB017815,BC005448,AF051368,AB017816
CC+CP	+	NM_011817	Gadd45g	GADD45G,GRP17,GADD45gamma,AF055638,AK007410,BC001989,AB021884,DDIT2,Cr6,AK002237,CR6
CC+CP	-	NM_011898	Spry4	BC057005,AB019280,BC050944,AF176906,AK048122,SPRY4,AK037180
CC+CP	-	NM_011973	Rage	AB022695,RAGE,Mok,MOK,RAGE1
CC+CP	+	NM_013548	Hist1h3f	H3FI,Hist2h3c2,H3/i,H3.2-614,HIST1H3F,H3.2-221,H3f,Hist1h3b,H3.2,H3b,AK010121
CC+CP	-	NM_013611	NM_013611
CC+CP	-	NM_013627	Pax6	Pax-6,AK032616,Sey,AJ307468,WAGR,PAX6,D11S812E,AN,BC011272,AJ292077,AN2,X63963
CC+CP	-	NM_013633	NM_013633
CC+CP	-	NM_013820	Hk2	HK2,BC054472,AJ238540
CC+CP	-	NM_013834	Sfrp1	SARP2,FRP-1,SFRP1,FRP,U88566,BC094662
CC+CP	+	NM_016916	Blcap	Bc10,AK011673,BLCAP,BC026935,BC10,BC083339,AB037891
CC+CP	-	NM_018810	Mkrn1	AB026986,AF192785,AK077060,MKRN1,RNF61
CC+CP	-	NM_019459	NM_019459
CC+CP	-	NM_019535	Sh3gl2	U58886,EEN-B1,AK044370,AF326561,SH3GL2,CNSA2,SH3P4,AF326562,Sh3d2a,SH3D2A,BC018385
CC+CP	-	NM_019800	Acp6	AK077729,AK002783,BC047276,LPAP,ACP6,AB030038,ACPL1
CC+CP	-	NM_019971	Pdgfc	fallotein,PDGFC,AF117608,BC037696,SCDGF,AK052947,AK042767,AK033734,AF266467
CC+CP	+	NM_021273	Ckb	Ckbb,AK002467,CKBB,BC015271,AK014299,CKB
CC+CP	-	NM_021463	Prps1	PRS I,AK011034,PRPS1,AB025048,AK009265,AK011304,AK089009,BC054772
CC+CP	+	NM_022000	Gnas	AF175305,AJ010163,AF107848,AK039035
CC+CP	-	NM_022409	Zfp296	AF450095,AJ278340,AK008748
CC+CP	-	NM_023529	NM_023529
CC+CP	-	NM_025274	NM_025274
CC+CP	-	NM_025597	Ndufb3	NDUFB3,AK009008,AK007930,BC036989,AK013608,BC028669,B12,AK012320
CC+CP	+	NM_026148	Lims1	AK082932,AK088939,PINCH,LIMS1,BC005621,AK014954
CC+CP	-	NM_026626	1700073K01Rik	BC025062,AK019802,AK015157,AK019663,AK018894
CC+CP	-	NM_026682	D11Ertd636e	BC016190
CC+CP	-	NM_027115	Mapk1ip1	BC069850,BC055699,Miss,BC048375,AK009250
CC+CP	-	NM_027189	Gemin7	GEMIN7,BC028527,FLJ13956,AK010303
CC+CP	-	NM_028016	NM_028016
CC+CP	-	NM_028634	Pgea1	BC005733,PIGEA-14,PIGEA14,AF331040,1110014P06Rik,C22orf2,Cby,AK003719,PGEA1
CC+CP	-	NM_028838	Lrrc2	AK010252,AJ428068,LRRC2
CC+CP	-	NM_029607	2310003C23Rik	BC052539,AK009106,C20orf11,BC059022
CC+CP	-	NM_029794	D11Ertd636e	AK005072
CC+CP	-	NM_033524	Spred1	FLJ33903,SPRED1,BC079606
CC+CP	-	NM_053163	Mrpl36	MRPL36,AK075780,BRIP1,BC009166,AB049655,RPMJ
CC+CP	+	NM_133219	Gcnt2	AY236875,Ignt3,BC054845,AY435150
CC+CP	-	NM_139218	Dppa3	AF490347,Crg1,AY082485,AB072734,AY134859,PGC7,Stella,DPPA3
CC+CP	-	NM_144953	1700019D03Rik	AK006523,AK006110,BC048645,AK010796
CC+CP	-	NM_145993	L3mbtl2	AK029115,BC023933,L3MBTL2,H-l(3)mbt-l,DKFZP761I141,AK036510,BC030864,AY237000,dJ756G23.3
CC+CP	-	NM_153403	Eif2c1	EIF2C1,AB081471
CC+CP	+	NM_153560	C230093N12Rik	AK049032,BC023752
CC+CP	-	NM_172765	NM_172765
CC+CP	+	NM_175116	P2y5	AK008952,BC057175,BC069991,P2ry5,BC047931,AK032901
CC+CP	-	NM_175238	Rif1	FLJ10599,AY428571,FLJ12870,RIF1
CC+CP	-	NM_175303	Sall4	AK049188,dJ1112F19.1,SALL4
CC+CP	+	NM_175557	C130073D16Rik	BC064013
CC+CP	-	NM_177259	NM_177259
CC+CP	-	NM_177852	Dido1	Dio1,Datf1,AK129117
CC+CP	-	NM_178206	NM_178206
CC+CP	-	NM_178207	NM_178207
CC+CP	+	NM_178606	D10Ucla1	AY562231,BC004607,AK047728,AK008058,AK005026,AK012403,Reep3,AK079649
CC+CP	+	NM_178922	NM_178922
CC+CP	-	NM_198932	Pou2f1	AY177625
CC+CP	-	NM_201395	NM_201395
CC+CP	-	NM_201396	NM_201396
