# Supplementary material for: Analysis of the mouse embryonic stem cell regulatory networks obtained by ChIP-chip and ChIP-PET
Source: Genome Biol. 2008 Aug 13;9(8):R126. doi: 10.1186/gb-2008-9-8-r126 (PMC2575516; doi:10.1186/gb-2008-9-8-r126)
Supplement: Additional data file 12 — NANOG bound genes that are differentially expressed upon Nanog knockdown. [file gb-2008-9-8-r126-S12.txt]

"ChIP-PET(CP), ChIP-chip(CC) bound"	Up (+) or Down (-) -regulated genes	Refseq ID	Gene name	Gene description
CP-ONLY	-	NM_001013371	NM_001013371	
CP-ONLY	-	NM_001033193	NM_001033193	
CP-ONLY	+	NM_001039126	NM_001039126	
CP-ONLY	+	NM_007496	Atbf1	"ATBF1,D26046,ZFHX3"
CP-ONLY	+	NM_007646	Cd38	"CD38,L11332,AK042970,AK040498,BC046312,AK038439"
CP-ONLY	+	NM_007737	NM_007737	
CP-ONLY	-	NM_007788	Csnk2a1	"CSNK2A1,BC089343,BC060742,BC026149,U51866,Ckiia"
CP-ONLY	+	NM_007930	Enc1	"U65079,BC058098,TP53I10,Enc-1,AK008709,PIG10,ENC-1,AK049187,AK044906,NRPB,ENC1,BC049186"
CP-ONLY	-	NM_008185	Gstt1	"GSTT1,AK002338,BC055020,BC012254"
CP-ONLY	+	NM_008230	Hdc	"AF109137,X57437,HDC,BC052833,AK088545"
CP-ONLY	-	NM_008235	NM_008235	
CP-ONLY	+	NM_008378	Impact	"D87973,BC020524"
CP-ONLY	+	NM_008679	Ncoa3	"AF000581,p/CIP,NCOA3,Tram1,ACTR,AIB1,CAGH16,Aib1,RAC3,TRAM-1,Pcip,TNRC16,Rac3"
CP-ONLY	+	NM_009029	Rb1	"BC096525,RB1,OSRC,Rb-1,M26391"
CP-ONLY	+	NM_009045	Rela	"Nfkb3,M61909,NFKB3,BC003818,BC094053,RELA,AK089489"
CP-ONLY	+	NM_009075	Rpia	"Rpi,L35034,RPIA,BC053526"
CP-ONLY	-	NM_009101	Rras	"RRAS,M21019,BC009105"
CP-ONLY	-	NM_009196	Slc16a1	"AK033516,Mct1,AF058055,BC014777,SLC16A1,MCT,AK088762"
CP-ONLY	-	NM_009384	Tiam1	"TIAM1,Tiam-1,U05245"
CP-ONLY	-	NM_009447	Tuba4	"TUBA4,AK078355,FLJ13940,BC019959,AK002427,M13444"
CP-ONLY	+	NM_009743	Bcl2l1	"bcl-xS,Bcl2l,U51278,BCL2L,BC089016,bcl-xL,Bclx,Bcl-X,BCLX,BCL2L1,L35049,BC089017"
CP-ONLY	+	NM_009834	Ccrn4l	"Ccr4,CCR4,CCR4L,Noc,AF183960,AK087790,AF199491,AK041713,CCRN4L,AK084516"
CP-ONLY	-	NM_009950	Cradd	"AJ224740,AJ224738,Raidd,BC005608,RAIDD,CRADD"
CP-ONLY	+	NM_009994	Cyp1b1	"U03283,Cyp1-b1,BC050063,GLC3A,CYP1B1,CP1B"
CP-ONLY	-	NM_010316	Gng3	"BC029680,Gngt3,GNG3,AK004459,AK032646"
CP-ONLY	+	NM_010441	Hmga2	"X58380,BC085085,BABL,NM_178057,HMGIC,HMGA2,LIPO,Hmgic,AK028346,BC052158"
CP-ONLY	+	NM_010945	Nsmaf	"Fan,FAN,AF013632,NSMAF"
CP-ONLY	-	NM_010946	Ntan1	"BC030172,NTAN1,U57692"
CP-ONLY	+	NM_011018	Sqstm1	"p60,RP23-319B15.3-004,p62,SQSTM1,PDB3,U57413,HGNC:16032,U40930"
CP-ONLY	-	NM_011294	Rpo2tc1	"AK048371,J03750,Pc4,AK049260,BC010967"
CP-ONLY	-	NM_011438	Sox12	"SOX22,BC067019,Sox-12,SOX12"
CP-ONLY	+	NM_011517	Sycp3	"Scp3,SYCP3,Y08485"
CP-ONLY	+	NM_011560	Tcte3	"AK006370,BC061136,TCTE3,BC048739,U21673"
CP-ONLY	-	NM_011780	Adam23	"ADAM23,AB009673,MDC3,Mdc3"
CP-ONLY	+	NM_011787	Amfr	"AMFR,BC040338,AK038442,RNF45,AF124144,BC034538"
CP-ONLY	-	NM_013456	Actn3	"ACTN3,AF093775"
CP-ONLY	+	NM_013565	Itga3	"VCA-2,CD49c,BC053031,MSK18,VLA3a,HGNC:7340,ITGA3,GAP-B3"
CP-ONLY	+	NM_013736	Tceb3	"TCEB3,SIII,BC049885,TCEB3A,AK036592"
CP-ONLY	+	NM_015756	Shrm	AF199421
CP-ONLY	-	NM_016964	Stag3	"STAG3,AJ005678"
CP-ONLY	-	NM_017479	Myst4	"AF222800,MYST4,qkf,Morf,querkopf"
CP-ONLY	-	NM_021495	Pvrl3	"AF195833,AK011949,nectin-3,PVRR3,PVRL3,PPR3,DKFZP566B0846"
CP-ONLY	-	NM_021496	Pvrl3	AF195834
CP-ONLY	-	NM_021497	Pvrl3	AF195835
CP-ONLY	+	NM_021608	Dctn5	"AF190795,AK051957,AK076738,AK076100,AK010238,BC010834"
CP-ONLY	-	NM_022721	Fzd5	"Hfz5,FZD5,AK039402,AK030111,AB052910"
CP-ONLY	+	NM_023046	Asb1	"BC049699,ASB1,ASB-1"
CP-ONLY	-	NM_023060	Eefsec	"AK028424,AF268871,BC024915,Selb,AF283518"
CP-ONLY	-	NM_023119	Eno1	"BC089539,AK002336,BC085098,HGNC:7205,MPB1,Eno-1,PPH,ENO1,AK088788,BC003891,BC010685,BC024644,ENO1L1,X52379,MBP-1"
CP-ONLY	+	NM_025486	Hspc171	"BC024608,BC005665,AK005662,AK002499"
CP-ONLY	-	NM_026057	Zfp422	"BC018339,Znf22,Krox25,AK082970,Krox26"
CP-ONLY	+	NM_026113	2410016F19Rik	"BC048446,AK007816"
CP-ONLY	+	NM_026373	Cdk2ap2	"D19Ertd144e,BC025656,AK003686,AK018035,AK012121"
CP-ONLY	-	NM_026820	Ifitm1	"CD225,BC090972,BC027285,IFI17,AK004121,BC090258,9-27,IFITM1"
CP-ONLY	-	NM_026885	Chmp2a	"1500016L11Rik,BC012230,AK005267"
CP-ONLY	-	NM_028028	Zswim1	"BC046831,AK010358,C20orf162,dJ337O18.5,ZSWIM1"
CP-ONLY	-	NM_028038	Ddx28	"DDX28,MDDX28,AK010396,FLJ11282,BC058568"
CP-ONLY	+	NM_028064	Slc39a4	"SLC39A4,AK005535,ZIP4,BC023498"
CP-ONLY	+	NM_028308	2700078K21Rik	"BC037588,Mob2,AF228503,Mmh"
CP-ONLY	-	NM_029186	4930538D17Rik	"BC058746,AK031554"
CP-ONLY	-	NM_053119	Echs1	"AK040391,SCEH,AK044954,BC033275,ECHS1,BC072658,AK088018"
CP-ONLY	+	NM_133351	Prss8	"BC003851,AB038244,PROSTASIN,AK078696,AF378085,Cap1,PRSS8,AF188613,AY335911"
CP-ONLY	-	NM_133679	Cryzl1	"QOH-1,BC010479,CRYZL1,4P11"
CP-ONLY	-	NM_133815	Lbr	"AK030606,LBR,AK088179,BC042522,BC021516"
CP-ONLY	-	NM_133834	Hnrpf	"HNRPF,BC033483,BC029163,BC032197,BC018185,BC042689,BC023793,AK076478,hnRNPF,BC047346,BC025481"
CP-ONLY	+	NM_133927	2700050P07Rik	BC014833
CP-ONLY	+	NM_134015	Fbxw11	"KIAA0696,Fbw11,FBXW1B,FBXW11,BC034261,Fbw1b,BTRC2,BTRCP2,AY038079,RP23-94F11.1-003,Hos,Fbxw1b"
CP-ONLY	+	NM_134142	1110006I15Rik	"BC025033,AK049148,BC022997,BC025815,BC023901"
CP-ONLY	+	NM_138302	Ecgf1	"AB060274,ECGF1"
CP-ONLY	-	NM_138315	Mical1	"BC021477,FLJ21739,BC034682,Mical,Nical,MICAL,DKFZp434B1517,NICAL,MICAL1,FLJ11937"
CP-ONLY	+	NM_144822	Cbara1	"EFHA3,AK050113,CBARA1,CALC,BC026566,BC023042,BC018320,AK052485,AK077605,AK049521"
CP-ONLY	+	NM_144853	Cyyr1	"HGNC:16619,C21orf95,CYYR1,AF442733"
CP-ONLY	-	NM_145211	Oas1a	"X04958,BC013715,M33863,BC057878,Oias1"
CP-ONLY	+	NM_145222	B3gnt7	"BC031187,BC060507,B3GNT7,AF502429"
CP-ONLY	+	NM_146119	9130404D14Rik	"AK046583,AK051396,AK033735,BC027843"
CP-ONLY	+	NM_153552	Thoc1	"P84,BC024951,HPR1,AK032200,THOC1,AK052835,AK031785"
CP-ONLY	+	NM_172647	F11r	"BC021876,Jcam,JAM1,Jcam1,Jam1,AK033574,F11R,PAM-1,U89915,JCAM,JAM-1"
CP-ONLY	-	NM_173370	Cds1	"BC055292,Cds,AF533367,CDS1"
CP-ONLY	+	NM_175403	2410014A08Rik	"AK075940,BC058245,AK129066,AK031525,BC035300"
CP-ONLY	+	NM_176933	Dusp4	"DUSP4,AK053746,MKP-2,AK080964,HVH2"
CP-ONLY	-	NM_177231	Arrb1	"ARR1,AK052588,ARRB1"
CP-ONLY	+	NM_177303	B430119L13Rik	"AK085246,AY325108,AK080889,C20orf75"
CP-ONLY	+	NM_177731	C130073F10Rik	AK081744
CP-ONLY	+	NM_178057	NM_178057	
CP-ONLY	+	NM_178192	NM_178192	
CP-ONLY	+	NM_178193	NM_178193	
CP-ONLY	-	NM_178220	Arrb1	AK090090
CP-ONLY	-	NM_178727	D630039A03Rik	"BC030929,AK085537,AK035369,BC095953"
CP-ONLY	+	NM_197988	1190005I06Rik	"AK004494,BC027666"
CP-ONLY	+	NM_198104	Tcte3	"AY172988,Tctex4"
CP-ONLY	-	NM_198423	BC060615	BC072602
CC-ONLY	-	NM_001012330	Zfp238	"Rp58,Znf238"
CC-ONLY	+	NM_001012450	Ankrd6	"mKIAA0957,ANKRD6,AK173070,NM_080471,NM_001012451,BC065177,KIAA0957,AY026320"
CC-ONLY	+	NM_001014973	Snx13	"KIAA0713,SNX13,BC056394,RGS-PX1"
CC-ONLY	-	NM_001024712	NM_001024712	
CC-ONLY	-	NM_001024713	NM_001024713	
CC-ONLY	-	NM_001033954	NM_001033954	
CC-ONLY	+	NM_001033988	NM_001033988	
CC-ONLY	+	NM_001037719	NM_001037719	
CC-ONLY	-	NM_001038231	NM_001038231	
CC-ONLY	-	NM_001038999	NM_001038999	
CC-ONLY	-	NM_001039392	NM_001039392	
CC-ONLY	-	NM_001039692	NM_001039692	
CC-ONLY	-	NM_007430	Nr0b1	"U41568,DAX1,Ahch,AHCH,AHC,Dax1,NR0B1"
CC-ONLY	+	NM_007483	Rhob	"RhoB,RHOB,ARH6,ARHB,BC018275,BC023334,Arhb,AF481943"
CC-ONLY	-	NM_007515	Slc7a3	"FLJ14541,CAT-3,BC050195,U70859,Atrc3,AK077593,SLC7A3,Cat3,ATRC3"
CC-ONLY	+	NM_007532	Bcat1	"BC053706,X17502,Eca39"
CC-ONLY	+	NM_007552	Bmi1	"BC056384,Pcgf4,M64279,Bmi-1,BC053708"
CC-ONLY	-	NM_007587	Calca	"Calc,X97991,CALCA,CALC1"
CC-ONLY	-	NM_007635	Ccng2	"BC088980,CCNG2,AK041941,AF005885,U95826"
CC-ONLY	-	NM_007644	Scarb2	"AK011123,SCARB2,CD36L2,AB008553,BC029073,HLGP85,AK083038,LIMPII"
CC-ONLY	+	NM_007865	Dll1	"DLL1,X80903,BC065063,BC057400"
CC-ONLY	-	NM_007940	Ephx2	"BC015087,Eph2,EPHX2,Z37107,L05781"
CC-ONLY	+	NM_007989	NM_007989	
CC-ONLY	-	NM_008001	Fgd1	"U22325,FGDY,ZFYVE3,FGD1,BC011462"
CC-ONLY	+	NM_008126	Gjb3	"CX31,Cxn-31,BC024387,DFNA2,GJB3,AK083716,X63099"
CC-ONLY	-	NM_008247	Ppap2a	"BC061161,AY247796,AK077275,PAP-2a,PPAP2A"
CC-ONLY	+	NM_008326	Ifi1	"RP23-14F5.1-003,AK002545,U19119"
CC-ONLY	-	NM_008342	Igfbp2	"BC054473,BC012724,Igfbp-2,IBP2,X81580,IGFBP2,AK011790"
CC-ONLY	+	NM_008441	Kif1b	"KLP,D17577,CMT2,HGNC:2131,HMSNII,KIF1B,KIAA0591,CMT2A"
CC-ONLY	-	NM_008492	Ldh2	"Ldhb,BC046755,AK002257,Ldh-2,X51905,AK019391"
CC-ONLY	-	NM_008506	Lmyc1	"BC053059,Mycl1,BC089346,Mycl"
CC-ONLY	-	NM_008619	NM_008619	
CC-ONLY	+	NM_008787	Pcnt2	"KIAA0402,PCNTB,PCNT,Pcnt,KEN,PCNT2,PCN"
CC-ONLY	-	NM_008903	Ppap2a	"Lpp1,D84376,Hpic53,AY247795"
CC-ONLY	+	NM_009031	Rbbp7	"Rbap46,AK082892,AK078349,RBBP7,BC003785,U35142,RbAp46,AK076016"
CC-ONLY	-	NM_009035	Rbpsuh	"IGKJRB1,RBPJK,KBF2,RBP-J,IGKJRB,Igkjrb1,Igkrsbp,RBPSUH,X17459,S63463"
CC-ONLY	-	NM_009127	Scd1	"BC055453,AF509570,BC007474,AF509567"
CC-ONLY	+	NM_009191	Skd3	"BC048175,U09874"
CC-ONLY	+	NM_009207	Slc4a2	"BC054102,AE2,HKB3,SLC4A2,EPB3L1,Ae2,J04036"
CC-ONLY	+	NM_009242	NM_009242	
CC-ONLY	-	NM_009263	Spp1	"BSPI,Op,OPN,SPP1,X16151,BC057858,J04806,BNSP,X13986,Spp-1,ETA-1,Eta-1"
CC-ONLY	-	NM_009337	Tcl1	"BC052336,Tcl1a,Y15376,AF031956"
CC-ONLY	-	NM_009477	Upp1	"UPP,UPASE,Upp,Up,UP,BC036559,UPP1,UDRPASE,D44464"
CC-ONLY	-	NM_009556	NM_009556	
CC-ONLY	-	NM_009574	NM_009574	
CC-ONLY	-	NM_009593	Abcg1	"U34920,AF323659,Wht1,Abc8,ABC8,Z48745,ABCG1"
CC-ONLY	+	NM_009615	Adam17	"cSVP,CD156B,TACE,Tace,ADAM17,AB021709"
CC-ONLY	+	NM_009626	Adh7	"Adh3,ADH7,ADH-4,AK009600,BC047267,AF331802,AF331803,Adh-3,U20257"
CC-ONLY	-	NM_009672	Anp32a	"Anp32,BC062899,LANP,Lanp,AF022957,ANP32A,C15orf1,PHAPI,PP32,U73478,MAPM,I1PP2A,mapmodulin"
CC-ONLY	-	NM_009727	NM_009727	
CC-ONLY	+	NM_009929	Col18a1	"COL18A1,BC062931,BC066080,BC064817"
CC-ONLY	+	NM_010014	Dab1	"DAB1,Y08381"
CC-ONLY	-	NM_010074	Dpp4	"CD26,DPP4,BC022183,AK085370,ADCP2,Cd26,DPPIV,X58384"
CC-ONLY	-	NM_010135	Enah	"NDPP1,FLJ10773,U72523,ENAH"
CC-ONLY	-	NM_010233	Fn1	"AK090130,FN1"
CC-ONLY	+	NM_010262	Gbx2	"Stra7,Mmoxa,Z48800,GBX2"
CC-ONLY	-	NM_010282	Ggps1	"BC069913,AB016044,GGPS1,GGPPS1"
CC-ONLY	-	NM_010330	Emb	"MGC71745,Gp70,BC014858,AK079570,EMB"
CC-ONLY	-	NM_010357	Gsta4	"AK008193,AK010098,Gsta,AK008189,AK011177,AK008400,L06047,BC012639,AK019271,GSTA4,AK009668,AK008490"
CC-ONLY	-	NM_010407	Hck	"HCK,JTK9"
CC-ONLY	-	NM_010422	Hexb	"U07633,Y00964,HEXB"
CC-ONLY	+	NM_010449	Hoxa1	"AK083575,Hox-1.6,HOX1,HOXA1,HOX1F,Era-1,Hoxa-1,M22115"
CC-ONLY	+	NM_010495	Id1	"M31885,BC025073,ID1"
CC-ONLY	+	NM_010514	Igf2	"M14951,BC058615,BC053489,IGF2,Igf-2"
CC-ONLY	+	NM_010516	Cyr61	"CYR61,BC066019,M32490,IGFBP10,GIG1,Ccn1,Igfbp10,CCN1,BC003205"
CC-ONLY	-	NM_010837	Mtap6	"stop,AK018193"
CC-ONLY	-	NM_010875	Ncam1	"Ncam,NCAM1,NCAM,Y00051,CD56"
CC-ONLY	+	NM_010894	Neurod1	"AK018781,BC018241,AK028055,NEUROD,BHF-1,NeuroD,NEUROD1,BETA2,AK005073,Neurod"
CC-ONLY	+	NM_010910	Nefl	"NEFL,Nfl,BC029203,NFL,M20480"
CC-ONLY	+	NM_011076	Abcb1a	"M33581,Mdr3,Pgy-3,Mdr1a,Pgy3,M30697,Abcb4"
CC-ONLY	-	NM_011197	Ptgfrn	"FLJ11001,FPRP,PTGFRN,EWI-F,KIAA1436,Fprp,AF152344,SMAP-6,CD9P-1"
CC-ONLY	+	NM_011276	Rnf12	"Rlim,AK013207,RLIM,BC012960,AF069992,AK029295,RNF12,NY-REN-43"
CC-ONLY	-	NM_011487	Stat4	"STAT4,U06923,U09351"
CC-ONLY	+	NM_011701	Vim	"VIM,X56397,BC089335,M24849,M26251"
CC-ONLY	-	NM_011793	Banf1	"Baf,BAF,AK004212,AK088896,Bcrp1,AK011079,AK011100,L2bp1,AB025349,BANF1,AF037080,AK012588,AK003025,AK010257,BC003709"
CC-ONLY	-	NM_011794	Bpnt1	"AF125043,BPNT1,AK008714"
CC-ONLY	+	NM_011817	Gadd45g	"GADD45G,GRP17,GADD45gamma,AF055638,AK007410,BC001989,AB021884,DDIT2,Cr6,AK002237,CR6"
CC-ONLY	+	NM_013560	Hspb1	"Hsp25,AK010663,HSP27,AK003119,HSPB1,BC018257,X14686,U03560,X14687,Hs.76067,HSP28"
CC-ONLY	+	NM_013587	Lrpap1	"BC094324,LRPAP1,HBP44,S67967,AK089250,AJ639614,A2MRAP"
CC-ONLY	+	NM_013601	Msx2	"MSX2,CRS2,PFM,Msx-2,Hox-8.1,HOX8,MSH,PFM1,X59252,FPP"
CC-ONLY	+	NM_013671	Sod2	"Sod-2,AK002428,SOD2,BC010548,AK002534,Z18857,AK012354"
CC-ONLY	-	NM_013703	Vldlr	"U06670,L33417,VLDLR"
CC-ONLY	-	NM_013834	Sfrp1	"SARP2,FRP-1,SFRP1,FRP,U88566,BC094662"
CC-ONLY	+	NM_013869	Tnfrsf19	"TROY,AF247000,AB040432,TNFRSF19,AF167552,TAJ,AK083283,TRADE,TAJ-alpha,AK028146"
CC-ONLY	-	NM_013915	Zfp238	"BC054742,Rp58,Znf238,AF140224,BC054529,BC050909"
CC-ONLY	+	NM_015786	Hist1h1c	"H1F2,HIST1H1C,H1.2,BC089604,H1f2"
CC-ONLY	+	NM_015819	Hs6st2	"HS6ST2,AB024565,AK083281"
CC-ONLY	+	NM_016673	Cntfr	"CNTFR,BC046974,BC050928,AF068615"
CC-ONLY	+	NM_016689	NM_016689	
CC-ONLY	+	NM_016710	Nsbp1	"BC083087,AF213454,BC021626,AB018374,Garp45,NSBP1"
CC-ONLY	+	NM_016716	NM_016716	
CC-ONLY	+	NM_016736	NM_016736	
CC-ONLY	+	NM_016761	NM_016761	
CC-ONLY	+	NM_019448	Dnmt3l	"AK010434,AJ404467,BC083147,DNMT3L,AF220524"
CC-ONLY	-	NM_019459	NM_019459	
CC-ONLY	-	NM_019535	Sh3gl2	"U58886,EEN-B1,AK044370,AF326561,SH3GL2,CNSA2,SH3P4,AF326562,Sh3d2a,SH3D2A,BC018385"
CC-ONLY	-	NM_019643	NM_019643	
CC-ONLY	-	NM_019800	Acp6	"AK077729,AK002783,BC047276,LPAP,ACP6,AB030038,ACPL1"
CC-ONLY	-	NM_020572	NM_020572	
CC-ONLY	-	NM_021099	Kit	"BC052457,AY536431,Sl,KIT,Y00864,AY536430,SCFR,PBT,CD117,C-Kit"
CC-ONLY	-	NM_021390	Sall1	"BC062937,AB051409,Sal3,TBS,Hsal1,SALL1"
CC-ONLY	+	NM_021451	Pmaip1	"PMAIP1,AK043856,AB041230,AK088556,Noxa,NOXA,APR,BC050821"
CC-ONLY	+	NM_021543	Pcdh8	"AF231125,BC053008,Papc,PCDH8,PAPC,ARCADLIN"
CC-ONLY	-	NM_021891	Fignl1	"AF263914,FIGNL1,RP23-373H2.1-004,AK088574,AK051324,AK051874,BC052415,BC051942"
CC-ONLY	+	NM_022992	Arl6ip5	"HSPC127,AK005259,GTRAP3-18,JWA,ARL6IP5,AK076519,DERP11,Aip5,AK077826,BC003897,Jwa,Pra2,AF421860,Praf3,PRAF3,D87211"
CC-ONLY	+	NM_023311	2610311I19Rik	"BC055301,BC003317,AK010089"
CC-ONLY	-	NM_023716	2410129E14Rik	AK010786
CC-ONLY	-	NM_023794	Etv5	"ERM,AK031452,ETV5,BC034680,AK049234,AY004174,AK018368"
CC-ONLY	-	NM_024174	NM_024174	
CC-ONLY	+	NM_024221	NM_024221	
CC-ONLY	+	NM_024255	Hsdl2	"HSDL2,2610207I16Rik,HGNC:28138,C9orf99,BC002211"
CC-ONLY	-	NM_025283	Prei3	"BC052475,BC058168,BC037499,Mob3,DKFZP564M112,PREI3,AK020446"
CC-ONLY	-	NM_025284	Tmsb10	"AK019232,AK005512,TMSB10,AK019212,Ptmb10,AK012361,AK003178,AK008557"
CC-ONLY	-	NM_025314	Hars2	"HARS2,C20orf88,bA555E18.1"
CC-ONLY	-	NM_025346	0610039K22Rik	"BC016075,AK075599"
CC-ONLY	+	NM_025635	Zwint	"D10Ertd749e,ZWINT,AK013556,AK082215,AK008144,BC034870,BC027100,AK004305,AK075977"
CC-ONLY	-	NM_026086	Hdhd4	"HDHD4,BC018527,C20orf147,AK021344,AK005566,dJ694B14.3,MGC26833,BC083086"
CC-ONLY	+	NM_026268	Dusp6	"MKP-3,BC003869,PYST1,AK088468,Mkp3,AK005062,DUSP6,AK088665"
CC-ONLY	-	NM_026512	Bphl	"AK078232,BPHL,MCNAA,AK007606,BC023146,Bph-rp,BC025162"
CC-ONLY	-	NM_026626	1700073K01Rik	"BC025062,AK019802,AK015157,AK019663,AK018894"
CC-ONLY	+	NM_026693	NM_026693	
CC-ONLY	+	NM_026821	D4Bwg0951e	"BC021501,BC030404"
CC-ONLY	+	NM_026887	Ap1s2	"AK053941,AP1S2,BC046964,SIGMA1B"
CC-ONLY	+	NM_026993	Ddah1	"AK010430,DDAH,BC034505,DDAH1"
CC-ONLY	+	NM_027184	Ipmk	"Impk,IPMK,BC052463,Em:AC026884.2"
CC-ONLY	-	NM_027241	Polr3gl	"POLR3GL,AK008069,2010003I19Rik,flj32422,MGC3200"
CC-ONLY	-	NM_027342	2310056P07Rik	"AK009946,BC010826"
CC-ONLY	-	NM_027872	1200006F02Rik	"AK004609,BC006902"
CC-ONLY	+	NM_028058	Fundc1	"BC030487,MGC51029,FUNDC1,AK005163,BC012515"
CC-ONLY	+	NM_028072	Sulf2	"AY101177,AK036685,SULF2,SULF-2,AK129316,AK028874,AK081643,HSULF-2,AK034712,KIAA1247,BC062900"
CC-ONLY	-	NM_028137	5730528L13Rik	"AK017795,BC052696,AK075956,AK013199,AK011381"
CC-ONLY	-	NM_029277	NM_029277	
CC-ONLY	+	NM_029682	1700095N21Rik	"AB066213,ALM beta,AB010122,AB066211,BC018343,AB010121"
CC-ONLY	+	NM_029770	Unc5b	"AJ487853,Unc5h2,AK018177,p53RDL1,UNC5H2,UNC5B"
CC-ONLY	+	NM_029841	2510039O18Rik	"AK011059,BC012878"
CC-ONLY	-	NM_029949	Snapc3	"SNAP50,AK031870,SNAPC3,AK049933,AK019863,BC048713,PTFbeta"
CC-ONLY	-	NM_033521	Laptm4b	"LAPTM4B,AK077933,AK079581,BC019120,AK082807,LC27,AK077269"
CC-ONLY	+	NM_053173	NM_053173	
CC-ONLY	+	NM_054088	Adpn	"BC028792,PNPLA3,AY037763,ADPN,dJ796I17.1,FLJ22012,C22orf20"
CC-ONLY	-	NM_054095	NM_054095	
CC-ONLY	-	NM_133167	Parvb	"PARVB,CGI-56,AF237770"
CC-ONLY	-	NM_133197	Mcf2	"AK032122,AB052945,DBL,MCF2"
CC-ONLY	+	NM_133352	Smbp	"AK220279,AK075807,AF269151,Tm9sf3"
CC-ONLY	+	NM_133692	Pold3	"AK010805,P66,AK031778,POLD3,P68,KIAA0039,BC055325,AK088385"
CC-ONLY	-	NM_133784	Wwtr1	"TAZ,WWTR1,DKFZp586I1419,BC004640,2310058J06Rik,Taz,AJ299430,BC014727"
CC-ONLY	+	NM_134005	NM_134005	
CC-ONLY	+	NM_134073	Kctd9	"KCTD9,BC011302,FLJ20038"
CC-ONLY	-	NM_138756	C330005L02Rik	"AK053646,BC008171,AK078779"
CC-ONLY	+	NM_144551	Trib2	"AK082329,AF358867,GS3955,BC037387,AK080064,TRB2,TRIB2,AK044747,BC034338"
CC-ONLY	-	NM_144800	Mtss1	"MTSS1,Mim,MIM,AY214918,MIMA,BC024131,KIAA0429,MIMB"
CC-ONLY	+	NM_144892	Ncoa5	"BC017152,NCOA5,bA465L10.6"
CC-ONLY	+	NM_146002	Rhbdl7	"BC018360,AK041845,RHBDL7,AK043674,NPD007"
CC-ONLY	+	NM_146087	Csnk1a1	"CSNK1A1,BC019740,BC048081,CK1,BC025439"
CC-ONLY	+	NM_146116	4930542G03Rik	"BC083319,AK076895,BC022919,BC005547"
CC-ONLY	-	NM_146227	Tsp50	"AF481144,AK045168"
CC-ONLY	+	NM_147778	Commd3	"C10orf8,AK041634,BC038077,COMMD3,BUP,BC048815,Bup"
CC-ONLY	-	NM_153404	NM_153404	
CC-ONLY	+	NM_153409	A330102K23Rik	"AK039150,AK082649,Taip2,AB091688"
CC-ONLY	+	NM_153521	NM_153521	
CC-ONLY	-	NM_153571	NM_153571	
CC-ONLY	-	NM_172496	Cobl	"COBL,cobl,KIAA0633,AY308745"
CC-ONLY	+	NM_172588	A130038L21Rik	"BC049189,BC062131,AK037699,AB029501,AK054475"
CC-ONLY	-	NM_172591	Fcho2	"FCHO2,AK031041,5832424M12Rik,BC052456"
CC-ONLY	+	NM_172605	NM_172605	
CC-ONLY	+	NM_172734	Stk38l	"AY292400,AY223819,STK38L,KIAA0965,Ndr2,AK052288"
CC-ONLY	-	NM_172765	NM_172765	
CC-ONLY	+	NM_173408	BC030335	AK029043
CC-ONLY	+	NM_175124	Lrrc28	"FLJ45242,FLJ34269,AK077270,MGC24976,LRRC28"
CC-ONLY	+	NM_175271	Gpr23	"AK051709,P2Y9,AK045289,GPR23,LPAR4,BC069178,P2RY9,P2Y5-LIKE,BC052178"
CC-ONLY	-	NM_175312	NM_175312	
CC-ONLY	-	NM_175328	Slc6a15	"V7-3,FLJ10316,SLC6A15,Ntt73,AY149281,AY149280,NTT73,BC076593,AK036136,hv7-3"
CC-ONLY	+	NM_175414	Tspan9	"AK079139,9430079M16Rik,BC052503"
CC-ONLY	-	NM_175628	NM_175628	
CC-ONLY	-	NM_177152	NM_177152	
CC-ONLY	+	NM_177259	NM_177259	
CC-ONLY	-	NM_177294	Rpap1	"KIAA1403,FLJ12732,MGC858,DKFZP727M111,RPAP1,mKIAA1403"
CC-ONLY	-	NM_177545	Vangl1	"Lpp2,AF481860,VANGL1,STB2"
CC-ONLY	+	NM_177584	Btla	"BTLA1,BTLA"
CC-ONLY	-	NM_177603	Frat2	"FRAT2,BC085510,BC034214,AK081171"
CC-ONLY	+	NM_178202	NM_178202	
CC-ONLY	+	NM_178211	NM_178211	
CC-ONLY	+	NM_178446	BC013481	"BC034195,NM_139065,AK035620,AK085733"
CC-ONLY	+	NM_178682	4933426M11Rik	"AK054203,BC040401"
CC-ONLY	+	NM_178804	Slit2	"Slit-2,AF144628,SLIL3,SLIT2"
CC-ONLY	+	NM_178922	NM_178922	
CC-ONLY	-	NM_181548	Eras	"HRASP,AB093573,HRAS2,ERAS,ERas"
CC-ONLY	+	NM_198037	B430218L07Rik	BC058676
CC-ONLY	-	NM_198412	Dnajc6	"KIAA0473,BC060734,BC064460,DNAJC6,AK122293"
CC-ONLY	-	NM_198645	NM_198645	
CC-ONLY	-	NM_201371	Hrmt1l4	"HRMT1L3,HRMT1L4,BC060250"
CC-ONLY	+	NM_207682	Kif1b	
CC-ONLY	-	NM_211138	Pcyt1b	BC048917
CC+CP	-	NM_001025263	NM_001025263	
CC+CP	-	NM_001025264	NM_001025264	
CC+CP	-	NM_001038635	NM_001038635	
CC+CP	+	NM_007652	Cd59a	"U60473,AK005507,AK080728,Cd59,AK018136,AK002743"
CC+CP	+	NM_007673	Cdx2	"S74520,AK049566,CDX2,Cdx-2,CDX3,AK049574"
CC+CP	-	NM_007707	Socs3	"SSI-3,Cish3,CIS3,AK047165,Cis3,U88328,SOCS-3,SOCS3,BC052031"
CC+CP	-	NM_007905	Phc1	"HPH1,U63386,S73882,BC052394,RAE28,PHC1,BC046535,EDR1"
CC+CP	+	NM_007984	Fscn1	"SNL,FSCN1,BC052408,Snl,L33726,AK083935,Fan1"
CC+CP	+	NM_008009	Fgfbp1	"HBP17,FGFBP1,FGFBP,U49641,AF065441,BC065774"
CC+CP	+	NM_008131	Glul	"GLNS,X16314,AY044241,Glns,U09114,GLUL,BC015086"
CC+CP	+	NM_008321	Id3	"M60523,Id-3,ID3,AK002820,Hlh462,Idb3,HEIR-1"
CC+CP	-	NM_008652	NM_008652	
CC+CP	+	NM_008808	Pdgfa	"M29464,BC003817,PDGFA"
CC+CP	-	NM_008957	Ptch1	"U46155,Ptch"
CC+CP	-	NM_009037	Rcn1	"RCN1,D13003,Rca1,AK017494,Rcn,RCN,BC049108,Rcal"
CC+CP	-	NM_009412	Tpd52	"BC002036,TPD52,N8L,hD52,BC094018,D52,U44426,BC004068,AK005456"
CC+CP	-	NM_010144	Ephb4	"Mdk2,EPHB4,Myk1,Tyro11,HTK,BC016505,Htk"
CC+CP	-	NM_010202	NM_010202	
CC+CP	-	NM_010243	Fut9	"FUT9,AB015426,AK033607,AK049122,AK036183,AK032177,Fuc-TIX,AK043410,AK047650"
CC+CP	-	NM_010288	Gja1	"Cxn-43,ODD,AK036979,ODOD,X61576,CX43,GJA1,HGNC:4282,BC006894,ODDD,HGNC:8112,AK029291,SDTY3,GJAL"
CC+CP	-	NM_010929	Notch4	"M80456,Int-3,NOTCH4,INT3,Int3"
CC+CP	-	NM_011401	Slc2a3	"Glut-3,BC058811,BC034122,X61093,SLC2A3,GLUT3,AK045328,M75135,BC050095,Glut3"
CC+CP	-	NM_011405	Slc7a7	"BC014709,AJ012754,SLC7A7,LPI,y+LAT-1,AJ130943"
CC+CP	+	NM_011427	Snai1	"BC034857,X67253,SNAI1,SNA,Sna,SNAH,SLUGH2,M95604"
CC+CP	+	NM_011581	Thbs2	"BC053702,Tsp2,TSP2,L07803,THBS2"
CC+CP	-	NM_011898	Spry4	"BC057005,AB019280,BC050944,AF176906,AK048122,SPRY4,AK037180"
CC+CP	+	NM_011947	Map3k3	"MEKK3,BC023781,Mekk3,MAPKKK3,MAP3K3,U43187"
CC+CP	+	NM_013611	NM_013611	
CC+CP	-	NM_013627	Pax6	"Pax-6,AK032616,Sey,AJ307468,WAGR,PAX6,D11S812E,AN,BC011272,AJ292077,AN2,X63963"
CC+CP	+	NM_013737	NM_013737	
CC+CP	+	NM_016861	Pdlim1	"AF053367,CLIM1,PDLIM1,BC004809,AK088089,CLP-36,AK076285,Clim1,hCLIM1"
CC+CP	-	NM_019666	Syncrip	"Nsap1l,GRY-RBP,Hnrpq,dJ3J17.2,Nsap1,NSAP1,BC055863,SYNCRIP"
CC+CP	-	NM_019796	Syncrip	"AK034845,BC058807,AK077588,BC050079"
CC+CP	+	NM_021878	Jarid2	"JARID2,JMJ,AK045214,Jmj,D31967,BC060695,BC052444,BC050129"
CC+CP	+	NM_022409	Zfp296	"AF450095,AJ278340,AK008748"
CC+CP	+	NM_023529	NM_023529	
CC+CP	-	NM_023884	Ralgps2	"AK033549,RALGPS2,AF312924,KIAA0351,FLJ25604,FLJ10244,BC052663"
CC+CP	-	NM_026480	2410146L05Rik	"BC062245,AK010809"
CC+CP	-	NM_027941	NM_027941	
CC+CP	-	NM_028016	NM_028016	
CC+CP	+	NM_028060	NM_028060	
CC+CP	-	NM_028838	Lrrc2	"AK010252,AJ428068,LRRC2"
CC+CP	+	NM_029510	Bcor	"Kiaa1575,8430401K06Rik,BCOR,KIAA1575,FLJ20285,5830466J11Rik,AY161170"
CC+CP	-	NM_030694	Ifitm2	"BC084679,IFITM2,BC002102,1-8D,AY082486,BC002160"
CC+CP	-	NM_031185	Akap12	"AKAP250,AB025278,AKAP12,BC071185,AB020886,AF326228"
CC+CP	+	NM_031398	NM_031398	
CC+CP	+	NM_033217	Ngfr	"BC038365,AK037248,NGFR,Tnfrsf16,TNFRSF16,AF105292"
CC+CP	-	NM_133721	NM_133721	
CC+CP	+	NM_139218	Dppa3	"AF490347,Crg1,AY082485,AB072734,AY134859,PGC7,Stella,DPPA3"
CC+CP	-	NM_146062	Pphln1	"BC031486,PPHLN1"
CC+CP	-	NM_146125	Itpka	"ITPKA,BC027291"
CC+CP	-	NM_172809	E130115J16Rik	AK046501
CC+CP	+	NM_175044	Bcor	AY161171
CC+CP	+	NM_175045	Bcor	"AY161172,BC058656"
CC+CP	+	NM_175046	Bcor	"AY161173,AK129398"
CC+CP	+	NM_175116	P2y5	"AK008952,BC057175,BC069991,P2ry5,BC047931,AK032901"
CC+CP	+	NM_175303	Sall4	"AK049188,dJ1112F19.1,SALL4"
CC+CP	-	NM_175329	Ndg2	"AY238604,BC061190,AK075746,BC083357"
CC+CP	-	NM_175363	Pphln1	AK081606
CC+CP	+	NM_175934	Ppp1r10	"PPP1R10,PNUTS,AJ504718,FB19"
CC+CP	+	NM_176842	1810034M08Rik	"BC024858,BC027162"
CC+CP	-	NM_177601	BC027828	C7orf35
CC+CP	+	NM_177614	4632413K17Rik	BC031768
CC+CP	+	NM_177852	Dido1	"Dio1,Datf1,AK129117"
CC+CP	-	NM_178205	NM_178205	
CC+CP	-	NM_178216	NM_178216	
CC+CP	+	NM_178700	Grsf1	"AK044889,AK045986,GRSF1,AK077782"
CC+CP	+	NM_178766	B230315F11Rik	"AK088444,AK045863,BC083103,AK084797,AK044260"
CC+CP	-	NM_183029	C330012H03Rik	BC054552
CC+CP	-	NM_183262	Stk35	"STK35,Clik1,bA550O8.2,AK006778"
CC+CP	+	NM_199028	AK122525	BC060240
CC+CP	+	NM_201395	NM_201395	
CC+CP	+	NM_201396	NM_201396	
