# Supplementary material for: Analysis of the mouse embryonic stem cell regulatory networks obtained by ChIP-chip and ChIP-PET
Source: Genome Biol. 2008 Aug 13;9(8):R126. doi: 10.1186/gb-2008-9-8-r126 (PMC2575516; doi:10.1186/gb-2008-9-8-r126)
Supplement: Additional data file 13 — Gene-specific PCR binding data for OCT4 and NANOG. [file gb-2008-9-8-r126-S13.xls]

## Sheet: Oct4 ChIP-PCR
Region	Product length	ePCR product region	ePCR_match	Genome region	Primer Left	Primer Right	Enriched (E), Unenriched (U), Not Called (N)
OCC18	195	chr18:37930989-37931184	20/20(L) and 20/20(R)	chr18:37930913-37931230	GCTCCTGCTTCTCAATCTCC	TTTAGGGAGAAAAGCTGCGA	E
OCC38	242	chr6:64980728-64980970	19/19(L) and 20/20(R)	chr6:64980536-64981255	ATTCCCCTCACTCAGGTCG	GTCTGCCCAGTCAAAGAAGG	E
OCC12	290	chr13:23164086-23164376	20/20(L) and 20/20(R)	chr13:23164059-23164476	TTCCTGTGTTTGGAAATCCG	GGTCGAGCGCTTGTTGTAAT	N
OCC35	196	chr13:72442116-72442312	20/20(L) and 20/20(R)	chr13:72441865-72442323	TAGAAACTTTGCAGGACGGC	TCTCCCCTCCTATTGCCTTT	U
OCC6	252	chr2:83510007-83510259	20/20(L) and 20/20(R)	chr2:83509984-83510469	ATCTTGTAAGTGGGCCAAGG	AAGTGCTCTGCAAGGTGATG	E
OCC8	292	chr11:73541397-73541689	24/24(L) and 25/25(R)	chr11:73541315-73541706	TCAGGTATGCAAAATAGAATGCTC	ACATGGTAAAACAtcttcattgaca	E
OCC34	191	chr1:47145862-47146053	20/20(L) and 20/20(R)	chr1:47145805-47146280	AAATTGCGGAGCTCTGTAGC	CTAGGACGCTCGTTCTCCAG	E
OCC44	258	chr17:32262485-32262743	20/20(L) and 20/20(R)	chr17:32262422-32262800	AGACACGTTGCTGCTCCTTT	GGAGAGTAAGAGAGGGGCGT	E
OCC29	294	chr11:98022961-98023255	20/20(L) and 20/20(R)	chr11:98022406-98023456	TTTTTCCCCGAGTCTCATTG	GCTGAGTTTAGGCGTTTTGC	E
OCC4	195	chr12:54945974-54946169	20/20(L) and 20/20(R)	chr12:54945960-54946517	ATTCCTGGGTTGTGGGTGTA	CAGGCAACCCAATCTTTTGT	E
OCC10	249	chr4:149399943-149400192	20/20(L) and 20/20(R)	chr4:149399712-149400246	AGTGCACTGGAGGCAACTTT	accacatgagagcctgatcc	E
OCC45	297	chr5:120059872-120060169	20/20(L) and 20/20(R)	chr5:120059582-120060226	aagtccccaatacactcccc	AGGACCTGTGTCACCCAAAG	E
OCC25	201	chr18:61260353-61260554	20/20(L) and 20/20(R)	chr18:61260009-61260674	TTTGAAGAGGGGTGGATCAG	CGATCCTTTCCTTTGGTTGA	N
OCC48	245	chr15:78008180-78008425	20/20(L) and 20/20(R)	chr15:78007942-78008613	CCTAGGGGCTCATCTATCCC	TGGGTAGACCAACCAGAACC	N
OCC49	301	chr17:23561013-23561314	20/20(L) and 20/20(R)	chr17:23561005-23561450	GATTGTCTGGGGAGACCTCA	TAGGACAGTGGCTCCCATCT	N
OCC50	190	chr17:22007011-22007201	20/20(L) and 20/20(R)	chr17:22006777-22007224	CACCAGCCCTTTCTGTTGTT	GCATTGAGAATGCAGCagtg	N
OCC20	252	chr3:108384123-108384375	20/20(L) and 20/20(R)	chr3:108383971-108384973	GTTCAATCAGAGGGCCAGAA	CATTTGAAGGGAAATGTGGG	N
OCC21	303	chr2:54009797-54010100	20/20(L) and 20/20(R)	chr2:54009576-54010301	AGCCTCCCATAAAGACCCAG	GACTGTTTATTCGCCACGCT	E
OCC14	201	chr12:32763375-32763576	20/20(L) and 20/20(R)	chr12:32763334-32763764	TACCTTCTCCGAGCCTCTCC	CCTCTCGAGCGAGACCTAGA	N
OCC3	248	chr8:29953385-29953633	20/20(L) and 20/20(R)	chr8:29953372-29953990	tacaaatgtgagccCCAACA	ACCTCGtatgggtggaaatg	E
OCC24	298	chr14:97526229-97526527	18/18(L) and 20/20(R)	chr14:97526170-97526551	GACGACCGGACTGTCACC	GGATGGATCTCCAACAGCAG	E
OCC15	190	chr14:56868608-56868798	20/20(L) and 20/20(R)	chr14:56868424-56868870	GCAGCTAACCTTGGCTTGAC	ACCCCAGCTTGTCTGTGAAA	E
OCC30	249	chr6:51616202-51616451	20/20(L) and 20/20(R)	chr6:51616143-51616638	GGCCTCGGTTGTACTACGTT	CACCACTGCGTAGACGTGTT	N
OCC31	307	chr3:88958838-88959145	21/21(L) and 20/20(R)	chr3:88958459-88959322	ccagaggtctggagtgtctga	CATGCACATACCGACACACA	U
OCC17	190	chr7:112868360-112868550	20/20(L) and 20/20(R)	chr7:112867867-112869878	TCAAAATGTTTCTGCCTCCC	TTATTTACAGGCCCCACAGC	N
OCC43	254	chr4:134757609-134757863	20/20(L) and 20/20(R)	chr4:134757530-134758007	GTGCCCATCCAGAGAGAGAG	AGACATTCAAAGTGACCCCG	E
OCC33	310	chr12:16126711-16127021	20/20(L) and 20/20(R)	chr12:16126550-16127039	TCACTGCTTGGAAGATGCAC	TTTGAGCAAAAGCCACTGAA	N
OCC22	191	chr1:172145878-172146069	20/20(L) and 20/20(R)	chr1:172145868-172146358	TGGTCACAGCCCACTTGTTA	TTCCTCCCCTCAAACCCTAC	N
OCC47	243	chr5:92542459-92542702	20/20(L) and 20/20(R)	chr5:92542026-92542735	CAAAGAGAAGGAAAGGTGCG	ttcaggagggctaaggacaa	N
OCC40	304	chr4:149533973-149534277	20/20(L) and 20/20(R)	chr4:149533963-149534464	TCCAGCATGCTCCTTAACAA	GCACAATGGCTGGTTACAAA	N
OCC19	199	chr1:183531294-183531493	20/20(L) and 20/20(R)	chr1:183531148-183531556	AGAAGAACCAGTTTCAGCCG	GTGGGTTTGGTGTGCTTCTT	E
OCC32	257	chr2:167168698-167168955	20/20(L) and 20/20(R)	chr2:167168586-167169069	AGCGCTGAAAAAGCATCAAT	CTCAGCAATCTCACTGCCTG	E
OCC36	308	chr1:180525416-180525724	20/20(L) and 20/20(R)	chr1:180525294-180525912	TTAACCTTCAAGGCCCTCCT	CCTCAGTTCCTTCAGGGTCA	E
OCC2	198	chr8:122709307-122709505	20/20(L) and 20/20(R)	chr8:122708968-122709718	GCCTCACAAGGCTATTCCTG	TTCACAGTGCAGCCCACTAC	N
OCC5	247	chr10:44011479-44011726	20/20(L) and 20/20(R)	chr10:44011244-44011730	CTCTTTAACAACGAGCGCCT	CACTGGCCATTCCTTCCTTA	E
OCC11	309	chr1:131717356-131717665	20/20(L) and 20/20(R)	chr1:131717266-131717766	tgcagaagacgatggatgaa	CTTCCCAGTCTTCCGTCAAA	N
OCC7	192	chr4:33202188-33202380	20/20(L) and 20/20(R)	chr4:33201839-33202386	GAACCTTCCGTCCAGTCTCA	ACATGTAAATGGCAGAGCCC	N
OCC9	248	chr4:3605226-3605474	20/20(L) and 20/20(R)	chr4:3605212-3605572	ACCAGGAAGTAGCTGGGACC	CGGTGACTTCGGTTAAAAGC	N
OCC26	298	chr17:44286009-44286307	20/20(L) and 20/20(R)	chr17:44285733-44286341	ttgcctgtccctgaactcat	ttgttcaaagcagggtctcc	U
OCC13	192	chr13:33666361-33666553	20/20(L) and 20/20(R)	chr13:33665812-33666766	ATCTGAAGCTGTCATCGCCT	CCACCCTGAACTGAACACCT	E
OCC37	257	chr13:79833971-79834228	20/20(L) and 20/20(R)	chr13:79833832-79834777	ATGATGGCCCTTTTCTCCTT	TCCAACGCTGGTTAAAGAGG	E
OCC27	305	chr2:162115941-162116246	20/20(L) and 20/20(R)	chr2:162115663-162116400	CTTCGCAGTCGATTTCTTCC	GGGTAGCAGCTGTAAACCCA	E
OCC1	192	chr13:68683379-68683571	20/20(L) and 20/20(R)	chr13:68683279-68683815	AGGTGGAATTCCCTGGGTAG	ATACTTCGGAACCCCACTCC	E
OCC39	246	chr4:133455000-133455246	20/20(L) and 20/20(R)	chr4:133454783-133455481	TTATTCGCCTTGCAAAAACC	TCCACATCACTACAGGGGGT	E
OCC41	307	chr11:57891072-57891379	20/20(L) and 20/20(R)	chr11:57891014-57891422	GAAGCCAATGTTTCTGCGTT	ACTTTGCTCTGCTCCCCATA	N
OCC23	210	chr11:4524331-4524541	20/20(L) and 20/20(R)	chr11:4524196-4524695	TTCACATGGCTCTCCCTACC	aagtctcctTGCAGTGTGGG	E
OCC42	260	chr5:137587967-137588227	20/20(L) and 20/20(R)	chr5:137587954-137588422	AGCGTCCTCCCTATGGAACT	GGGTTGGTGACTCTGCTGTT	E
OCC46	303	chr7:91742559-91742862	20/20(L) and 20/20(R)	chr7:91742522-91742910	GGAAGCAGGGTAGACTCGTG	CTAGGCAACTCAGAGGTCCG	E

## Sheet: Nanog ChIP-PCR
Region	Product length	ePCR product region	ePCR_match	Genome region	Primer Left	Primer Right	Enriched (E), Unenriched (U), Not Called (N)
NCC51	201	chr4:48459022-48459223	20/20(L) and 20/20(R)	chr4:48458973-48459418	GGCTTGTCTCCTCAGGTCAA	AGTGGGCGTTATGCACATTT	E
NCC44	240	chr1:193243303-193243543	21/21(L) and 25/25(R)	chr1:193243296-193243560	CCTGCCCTCAATATTCTTTGA	AAAGGTTCTAGCCACTACAGTTTTG	N
NCC14	290	chr6:13665199-13665489	20/20(L) and 20/20(R)	chr6:13665177-13665672	GTATGGTCCAGCTTTGGCAC	TCGTGTAGCAGCAGTATGCC	E
NCC21	207	chrX:137759488-137759695	20/20(L) and 20/20(R)	chrX:137759204-137759710	ATCCTGTTGCACTTTGGCTC	GAGTGGAGGAGAACGAGGTG	N
NCC22	241	chr11:48623981-48624222	20/20(L) and 20/20(R)	chr11:48623970-48624248	AACGTCACCCCTTTCTTCCT	GCAGGCATATCTCCGGTCTA	E
NCC23	290	chr15:42584862-42585152	25/25(L) and 26/26(R)	chr15:42584847-42585153	ACAGTGAAAAATGTGCATATGAGTT	ATGTTTCTTGGTTATATCAATCCTCA	N
NCC4	210	chr14:62611639-62611849	20/20(L) and 20/20(R)	chr14:62611093-62611997	CCAATGGTGTGTAGTGGTGC	TGTTTAAGCAGCACGTTTGG	E
NCC36	240	chr9:45105974-45106214	20/20(L) and 20/20(R)	chr9:45105816-45106503	gtgtgtgtgtgtTGGGgaga	CCAAAggcctgtgagttgat	N
NCC18	293	chr15:79114193-79114486	20/20(L) and 20/20(R)	chr15:79114076-79114516	TGCAACCACAGCAACAGAGT	GGCTAAAGCATTTGCCATTC	E
NCC17	195	chr4:82400483-82400678	20/20(L) and 20/20(R)	chr4:82400201-82400843	tgacgttgtgttggaaagga	AAACTGGTTAGCGGAAGCAA	N
NCC45	257	chr1:36976921-36977178	20/20(L) and 20/20(R)	chr1:36976724-36977217	CAATATGCTTTGCTCCCAGG	CGGGGCATAAAAATGAGTTG	E
NCC25	298	chr14:35230236-35230534	20/20(L) and 21/21(R)	chr14:35230198-35230649	CACCTAGGTAAATGCGCAGC	AAGCTGGTCCCAGTAATTGGT	N
NCC30	194	chr17:72335012-72335206	20/20(L) and 20/20(R)	chr17:72334885-72335549	gaatacatgctgtgcgccta	gcagagaaagggaaagtgga	E
NCC20	244	chr3:31314963-31315207	20/20(L) and 20/20(R)	chr3:31314886-31315360	TTTGCTAAAAACAGACCGGG	TATGCAGTTCCTTGCCAGTG	E
NCC31	306	chr1:21045304-21045610	20/20(L) and 20/20(R)	chr1:21045246-21045709	TCATCCAGCACTACTGTGCC	TCCTAGCCTTCCTGTTGCTC	E
NCC40	201	chr18:61260353-61260554	20/20(L) and 20/20(R)	chr18:61260009-61260674	TTTGAAGAGGGGTGGATCAG	CGATCCTTTCCTTTGGTTGA	N
NCC41	259	chr6:143415154-143415413	20/20(L) and 18/18(R)	chr6:143415121-143415450	AATATAGAGGGGTGGGAGGG	CGGCCAAGAGTCAAAACG	E
NCC5	303	chr13:77730080-77730383	20/20(L) and 20/20(R)	chr13:77730080-77730536	CCAACATTCGTGGCTAACTG	GCTGTTCAGGCCTCATGAAT	N
NCC42	196	chr11:84254020-84254216	20/20(L) and 20/20(R)	chr11:84253635-84254276	GCGTAATCTCGCCTTCTGTC	CTTCCCCACCCACTCTTTCT	U
NCC11	246	chr13:93385518-93385764	20/20(L) and 20/20(R)	chr13:93385407-93385830	AATCCGGGATACCCCAATAC	TTGCTGTGGAAGGTTCAGTG	U
NCC7	309	chr7:39704786-39705095	20/20(L) and 20/20(R)	chr7:39704555-39705210	GGAGGCTAGGGCAGGTTACT	GCTAATGCTTCACCCAGCTC	E
NCC48	190	chr12:80873515-80873705	20/20(L) and 20/20(R)	chr12:80873364-80873753	GTCAAAGACTGCCGGCTAAG	GGTTTCGCAATTGAAAGGAA	E
NCC2	247	chr16:15069833-15070080	20/20(L) and 20/20(R)	chr16:15069824-15070323	CTGTCTCCCTCCATAACCCC	AATTGTATGGCAGGTGAGCC	E
NCC9	308	chr8:29953609-29953917	20/20(L) and 20/20(R)	chr8:29953402-29953960	ggaacatttccacccataCG	tgtaggttctctggcaccaa	N
NCC13	191	chr14:41899511-41899702	21/21(L) and 20/20(R)	chr14:41899511-41900012	GTCTTCTTCCTTCCCAATGCT	TGTGAATTGTCCAAGCCTGA	E
NCC50	243	chr1:97872569-97872812	20/20(L) and 20/20(R)	chr1:97872415-97872842	TGATATTCATGGCCGTTTCA	TAATTTACCTGCTGGCTGGG	E
NCC12	310	chrX:80854156-80854466	20/20(L) and 20/20(R)	chrX:80854033-80854515	GCTCAACTCAGCCCAGATTC	ACATGCAATTTGGTGGGATT	E
NCC16	204	chr16:44107169-44107373	20/20(L) and 20/20(R)	chr16:44106912-44107391	GAAAGAGAACAGCAGGTCGG	GCAAACTTCCTCTTCCTCCC	U
NCC32	240	chr4:100510206-100510446	20/20(L) and 20/20(R)	chr4:100510061-100510470	CTCCCACGGAAGGCTTTACT	CAAATCGCTAACTGTCACGG	N
NCC19	308	chr6:113964329-113964637	20/20(L) and 20/20(R)	chr6:113963834-113965251	gcacttgagaggcaaagtcc	cagcagtacagtgggaccct	N
NCC15	192	chr2:180174777-180174969	20/20(L) and 20/20(R)	chr2:180174679-180175177	CAAAGCAGATGCTGGACAAG	CAGAGTCCAAACTGCTGCAA	N
NCC37	244	chr8:118806106-118806350	19/19(L) and 20/20(R)	chr8:118806020-118806446	AGGGCTACCCTGTGTCACC	GTCTCCTGTGACCCCTGAAA	U
NCC47	300	chr7:119494204-119494504	20/20(L) and 20/20(R)	chr7:119494153-119494553	CACCTCGGCTTCCTACTCTG	TTTGTGTCTCTCGTTGCTGG	E
NCC1	198	chr18:66690829-66691027	20/20(L) and 20/20(R)	chr18:66690158-66691062	AAGATCTGCCGTCATCTGCT	CTTCTCCCATTCAAGCAAGC	E
NCC43	251	chr3:133120682-133120933	20/20(L) and 20/20(R)	chr3:133120670-133121011	CTCATAGGGCCATTGCTGTT	CCCCTCCCCCTATTCTTGTA	E
NCC49	310	chr1:153625361-153625671	20/20(L) and 20/20(R)	chr1:153625350-153625829	CCTTGGGAATGGTCAAGTGT	TTTTCCCTTTCAGGCCTTCT	U
NCC27	207	chr1:176747287-176747494	20/20(L) and 20/20(R)	chr1:176747194-176747669	CGGTTCTGTCAGCGAGTCTA	GCAGCCTCGAGAGTCCTATG	E
NCC10	251	chr8:120961542-120961793	20/20(L) and 20/20(R)	chr8:120961420-120961871	gatcaaggcaggaggatcag	gttgtcctgaaaagtcccca	E
NCC26	296	chr18:9257685-9257981	20/20(L) and 20/20(R)	chr18:9257342-9258008	ATGGTATCCATTAGCAGCGG	TGTGCAGTCCCACAAGGTAG	N
NCC28	204	chr7:108498035-108498239	20/20(L) and 20/20(R)	chr7:108497962-108498403	AGGGTTGGAAGAGTGGGTCT	TGGAGGCACTGAGCACTAAA	E
NCC34	243	chr11:94149781-94150024	20/20(L) and 20/20(R)	chr11:94149634-94150114	CTTTGATTCTCGGCGACTCT	TAGGCAACAGCCAATCACTG	U
NCC29	308	chr14:55580890-55581198	20/20(L) and 20/20(R)	chr14:55580821-55581309	GAAGAGAAAGGAAGGTGGGG	AAAATGGCTATCAGCTCCCA	N
NCC33	192	chr13:33666361-33666553	20/20(L) and 20/20(R)	chr13:33665566-33666766	ATCTGAAGCTGTCATCGCCT	CCACCCTGAACTGAACACCT	E
NCC8	260	chr11:55170613-55170873	20/20(L) and 20/20(R)	chr11:55170548-55171012	AATGTTGGAGCAGCCAGAAG	CTAGATCTGCCCTTTGCAGG	E
NCC38	301	chr13:43176825-43177126	23/23(L) and 21/21(R)	chr13:43176823-43177296	CTTAATGGCGTGACAGAAAGATT	TCACTCCTAAGGAAGGTTGCC	U
NCC3	192	chr13:68683379-68683571	20/20(L) and 20/20(R)	chr13:68683309-68683785	AGGTGGAATTCCCTGGGTAG	ATACTTCGGAACCCCACTCC	E
NCC24	248	chrX:97922535-97922783	20/20(L) and 20/20(R)	chrX:97922501-97922873	GAACAACTGCCTCCAAAAGC	CCATCCTTCCTTTCCTACCC	E
NCC39	306	chr1:186789947-186790253	20/20(L) and 20/20(R)	chr1:186789593-186790365	AGAGAGCTGTAGCACCCTGC	GTTCTCACCTGTGAGGGGAA	N
