# Supplementary material for: Analysis of the mouse embryonic stem cell regulatory networks obtained by ChIP-chip and ChIP-PET
Source: Genome Biol. 2008 Aug 13;9(8):R126. doi: 10.1186/gb-2008-9-8-r126 (PMC2575516; doi:10.1186/gb-2008-9-8-r126)
Supplement: Additional data file 14 — Sequence depth analysis for OCT4 and NANOG bound regions on chromosome 19. [file gb-2008-9-8-r126-S14.xls]

## Sheet: Sheet1
Oct3/4 Sequence Depth Analysis
Number of ChIP-PET reads sampled	% ChIP-PET reads sampled	Average Number of ChIP-chip regions recovered	Std. Deviation of ChIP-chip recovery	% ChIP-chip recovery
867	10	32.4	5.903	15.5769
1735	20	59.1	4.437	28.4135
2602	30	80.2	3.868	38.5577
3470	40	94.6	4.079	45.4808
4338	50	105	3.578	50.4808
5205	60	115.4	4.03	55.4808
6073	70	120.5	4.985	57.9327
6940	80	127.7	2.759	61.3942
7808	90	133.2	2.75	64.0385
8675	100	137	0	65.8654
Nanog Sequence Depth Analysis
Number of ChIP-PET reads sampled	% ChIP-PET reads sampled	Average Number of ChIP-chip regions recovered	Std. Deviation of ChIP-chip recovery	% ChIP-chip recovery
523	10	63	3.821	16.5354
1046	20	103.6	6.468	27.1916
1570	30	139.3	5.158	36.5617
2093	40	163.5	4.674	42.9134
2617	50	188.9	5.205	49.5801
3140	60	202.2	3.092	53.0709
3663	70	220	4	57.7428
4187	80	236	4.648	61.9423
4710	90	247.2	3.187	64.8819
5233	100	257	0	67.4541
