# Supplementary material for: Analysis of the mouse embryonic stem cell regulatory networks obtained by ChIP-chip and ChIP-PET
Source: Genome Biol. 2008 Aug 13;9(8):R126. doi: 10.1186/gb-2008-9-8-r126 (PMC2575516; doi:10.1186/gb-2008-9-8-r126)
Supplement: Additional data file 16 — Summary of promoter array ChIP-chip binding data and corresponding ChIP-PET binding data for OCT4 and NANOG. [file gb-2008-9-8-r126-S16.zip]

Archive with 1 entries (1 files):
- Supplementary File A.txt
