# Supplementary material for: Analysis of the mouse embryonic stem cell regulatory networks obtained by ChIP-chip and ChIP-PET
Source: Genome Biol. 2008 Aug 13;9(8):R126. doi: 10.1186/gb-2008-9-8-r126 (PMC2575516; doi:10.1186/gb-2008-9-8-r126)
Supplement: Additional data file 16 — Summary of promoter array ChIP-chip binding data and corresponding ChIP-PET binding data for OCT4 and NANOG. [file gb-2008-9-8-r126-S16.zip › Supplementary File A.txt]

Total Summaries: 19993
Oct4 CC+CP: 147
Oct4 CC_ONLY: 1204
Oct4 CP_ONLY: 429
Nanog CC+CP: 264
Nanog CC_ONLY: 860
Nanog CP_ONLY: 660
CC+CP Overlap: 40
CC_ONLY Overlap: 333
CP_ONLY Overlap: 20

NM_013920	3:3471064-3620337
	Promoter: 3:3467064-3475064
	Names: AJ242626 HNF4G Hnf4g NM_013920 NR2A2
	Oct4 Summary:
		# CC Peaks: 0
		CC Max Ratio: 1.70
		# CP Peaks: 0
		# CP Reads: 2
		CP Max Overlap: 1
		* Probe Locations:
			  3467403 (+339) 0.95 0.99 0.94
			  3467653 (+589) 1.02 0.96 1.02
			  3467830 (+766) 1.03 0.91 1.21
			  3467919 (+855) 1.02 0.99 0.91
			  3468134 (+1070) 0.96 1.04 0.93
			  3468384 (+1320) 0.86 1.20 1.05
			  3468688 (+1624) 0.85 0.99 0.98
			  3468885 (+1821) 0.87 0.85 0.81
			  3469129 (+2065) 1.05 0.75 1.01
			  3469379 (+2315) 0.94 1.00 0.84
			  3469629 (+2565) 0.95 0.77 1.05
			  3469812 (+2748) 0.81 0.73 0.91
			  3470062 (+2998) 0.64 0.64 0.69
			  3470312 (+3248) 0.97 0.82 0.98
			  3470557 (+3493) 1.33 0.98 0.96
			  3470755 (+3691) 1.16 1.30 1.16
			  3470835 (+3771) 1.10 1.36 1.33
			  3471005 (+3941) 1.10 1.47 1.32
			  3471188 (+4124) 1.19 1.70 1.14
			  3471366 (+4302) 1.00 1.41 1.11
			  3471476 (+4412) 1.09 1.33 0.96
			  3471556 (+4492) 0.97 1.19 1.10
			  3471806 (+4742) 0.78 0.88 1.04
			  3471998 (+4934) 0.67 0.68
			  3472221 (+5157) 0.95 1.00 1.05
			  3472471 (+5407) 0.70 0.44 0.56
			  3472718 (+5654) 0.93 1.16 0.91
			  3472873 (+5809) 1.01 1.02 0.88
			  3473091 (+6027) 0.97 0.78 1.02
		* CP Read Locations:
			3468984 to 3469348 (+1920 to +2284), width 365
			3474476 to 3475402 (+7412 to +8338), width 927
	Nanog Summary:
		# CC Peaks: 0
		CC Max Ratio: 2.87
		# CP Peaks: 0
		# CP Reads: 0
		CP Max Overlap: 0
		* Probe Locations:
			  3467403 (+339) 0.90 0.97 0.80
			  3467653 (+589) 1.02 0.97 0.94
			  3467830 (+766) 0.98 0.92 0.74
			  3467919 (+855) 1.08 0.96 0.78
			  3468134 (+1070) 0.97 1.05 0.95
			  3468384 (+1320) 1.39 1.20
			  3468688 (+1624) 0.83 0.95 0.93
			  3468885 (+1821) 0.69 1.14 1.12
			  3469129 (+2065) 1.16 1.12 1.14
			  3469379 (+2315) 0.98 1.28 2.08
			  3469629 (+2565) 1.23 1.09 1.65
			  3469812 (+2748) 0.73 1.03 2.87
			  3470062 (+2998) 0.72 0.72 2.12
			  3470312 (+3248) 0.97 0.94 1.06
			  3470557 (+3493) 0.89 0.76 0.95
			  3470755 (+3691) 1.17 1.11 1.15
			  3470835 (+3771) 1.42 1.22 1.17
			  3471005 (+3941) 1.59 1.44 1.35
			  3471188 (+4124) 1.17 1.38 1.22
			  3471366 (+4302) 1.08 1.05 1.20
			  3471476 (+4412) 1.08 1.10 1.07
			  3471556 (+4492) 0.96 0.96 1.00
			  3471806 (+4742) 0.97 0.72 1.59
			  3471998 (+4934) 0.99 1.22 2.20
			  3472221 (+5157) 1.16 1.41 1.15
			  3472471 (+5407) 0.73 0.91 0.52
			  3472718 (+5654) 0.99 1.00 0.99
			  3472873 (+5809) 0.79 0.92 1.22
			  3473091 (+6027) 1.00 1.01 1.07
		* CP Read Locations:

NM_030708	3:5216397-5389234
	Promoter: 3:5212397-5220397
	Names: NM_030708
	Oct4 Summary:
		# CC Peaks: 0
		CC Max Ratio: 1.55
		# CP Peaks: 0
		# CP Reads: 2
		CP Max Overlap: 1
		* Probe Locations:
			  5212651 (+254) 0.93 1.02 1.02
			  5212900 (+503) 1.27 0.80 1.21
			  5213111 (+714) 0.86 1.13 0.86
			  5213359 (+962) 0.89 0.80 0.89
			  5213553 (+1156) 0.95 0.66 0.67
			  5213717 (+1320) 0.93 0.78 0.92
			  5213967 (+1570) 0.74 0.52 1.45
			  5214147 (+1750) 1.03 0.76 0.66
			  5214348 (+1951) 0.82 0.58 0.41
			  5214578 (+2181) 0.94 0.71 0.83
			  5214777 (+2380) 1.11 0.92 0.91
			  5214970 (+2573) 1.15 0.30 0.37
			  5215209 (+2812) 1.01 1.10 0.93
			  5215408 (+3011) 1.22 0.95 0.94
			  5215635 (+3238) 0.94 0.87 0.94
			  5215884 (+3487) 0.91 0.93 1.09
			  5216134 (+3737) 0.64 0.52 0.73
			  5216382 (+3985) 0.97 1.04 0.98
			  5216589 (+4192) 0.93 0.71 0.90
			  5216835 (+4438) 1.12 0.87 1.10
			  5217085 (+4688) 0.97 0.92 0.92
			  5217326 (+4929) 0.85 0.85 0.78
			  5217539 (+5142) 0.94 0.97 1.00
			  5217787 (+5390) 1.12 1.21 1.10
			  5218008 (+5611) 1.03 1.55 0.91
			  5218250 (+5853) 1.10 1.27 1.21
			  5218484 (+6087) 0.80 0.93 1.03
			  5218718 (+6321) 1.06 1.33 1.24
			  5218967 (+6570) 1.09 1.44 1.16
			  5219208 (+6811) 0.99 0.88 0.85
			  5219411 (+7014) 1.05 0.59 0.69
			  5219651 (+7254) 1.23 0.80 0.91
			  5219900 (+7503) 1.00 1.01 1.05
			  5220064 (+7667) 1.11 0.91 0.88
		* CP Read Locations:
			5216335 to 5218123 (+3938 to +5726), width 1789
			5218549 to 5218935 (+6152 to +6538), width 387
	Nanog Summary:
		# CC Peaks: 0
		CC Max Ratio: 2.31
		# CP Peaks: 0
		# CP Reads: 1
		CP Max Overlap: 1
		* Probe Locations:
			  5212651 (+254) 1.22 1.07 1.19
			  5212900 (+503) 1.11 0.97 1.01
			  5213111 (+714) 0.95 0.97 1.00
			  5213359 (+962) 1.67 1.07 1.66
			  5213553 (+1156) 1.09 1.10 1.05
			  5213717 (+1320) 1.69 0.96 1.66
			  5213967 (+1570) 0.78
			  5214147 (+1750) 0.92
			  5214348 (+1951) 0.60 1.09 1.32
			  5214578 (+2181) 1.09 1.02 1.18
			  5214777 (+2380) 1.39 0.68 0.93
			  5214970 (+2573) 0.76 0.77 1.34
			  5215209 (+2812) 1.03 0.88 1.05
			  5215408 (+3011) 1.46 0.72 1.00
			  5215635 (+3238) 0.75 1.04 0.88
			  5215884 (+3487) 0.91 0.98 1.00
			  5216134 (+3737) 2.23 1.82 1.02
			  5216382 (+3985) 1.03 0.98 1.30
			  5216589 (+4192) 0.88 0.87 0.70
			  5216835 (+4438) 1.11 1.67 0.55
			  5217085 (+4688) 0.81 1.22 0.74
			  5217326 (+4929) 1.36 1.05 0.52
			  5217539 (+5142) 1.06 1.13 1.08
			  5217787 (+5390) 1.04 1.12 0.90
			  5218008 (+5611) 1.85 1.08 1.27
			  5218250 (+5853) 0.95 0.96 0.86
			  5218484 (+6087) 0.81 0.92 0.87
			  5218718 (+6321) 0.94 1.12 1.15
			  5218967 (+6570) 1.20 1.03 1.11
			  5219208 (+6811) 1.07 1.05 0.99
			  5219411 (+7014) 0.92 1.14 2.31
			  5219651 (+7254) 0.94 0.71 2.13
			  5219900 (+7503) 1.13 0.87 1.09
			  5220064 (+7667) 1.23 0.79 0.71
		* CP Read Locations:
			5217965 to 5218411 (+5568 to +6014), width 447

NM_008994	3:5535237-5550854
	Promoter: 3:5546854-5554854
	Names: AF031128 BC012404 NM_008994 PAF-1 PEX2 PMP35 PXMP3 Paf1 Pxmp3 RNF72
	Oct4 Summary:
		# CC Peaks: 0
		CC Max Ratio: 1.37
		# CP Peaks: 0
		# CP Reads: 0
		CP Max Overlap: 0
		* Probe Locations:
			  5547154 (+300) 0.91 0.78 0.94
			  5547397 (+543) 1.13 0.79 1.30
			  5547616 (+762) 0.99 0.68 0.68
			  5547833 (+979) 1.06 1.21 0.96
			  5548079 (+1225) 0.80 0.51 0.57
			  5548322 (+1468) 0.79 0.75 0.76
			  5548473 (+1619) 0.89 0.62 0.86
			  5548680 (+1826) 0.81 0.80 0.58
			  5548922 (+2068) 0.95 1.03 1.01
			  5549157 (+2303) 0.68 0.65 0.86
			  5549375 (+2521) 0.95 0.62 0.90
			  5549457 (+2603) 0.92 0.64 0.96
			  5549679 (+2825) 0.96 0.84 0.94
			  5549851 (+2997) 0.76 0.60 0.80
			  5549918 (+3064) 0.84 0.38 0.84
			  5550116 (+3262) 0.78 0.58 0.73
			  5550294 (+3440) 0.82 0.58 0.76
			  5550502 (+3648) 0.94 1.37 1.08
			  5550796 (+3942) 0.93 1.15 1.03
			  5551045 (+4191) 0.97 1.30 1.03
			  5551246 (+4392) 0.99 1.17 0.96
			  5551394 (+4540) 0.98 1.20 1.11
			  5551635 (+4781) 1.01 1.00 1.02
			  5551884 (+5030) 0.94 0.89 0.90
			  5552125 (+5271) 0.86 0.92
			  5552321 (+5467) 0.82 0.65 0.76
			  5552652 (+5798) 1.03 0.99 0.91
			  5552892 (+6038) 0.94 1.23 0.90
			  5553106 (+6252) 0.78 0.74
			  5553357 (+6503) 0.99 0.96 0.71
			  5553599 (+6745) 1.16 0.82 1.08
			  5553783 (+6929) 1.08 0.70 1.11
		* CP Read Locations:
	Nanog Summary:
		# CC Peaks: 0
		CC Max Ratio: 2.30
		# CP Peaks: 0
		# CP Reads: 0
		CP Max Overlap: 0
		* Probe Locations:
			  5547154 (+300) 1.16 0.99 1.33
			  5547397 (+543) 1.24 1.18 1.12
			  5547616 (+762) 0.75 0.91 0.85
			  5547833 (+979) 0.89 0.99 0.93
			  5548079 (+1225) 0.37 0.50
			  5548322 (+1468) 0.96 0.90 1.00
			  5548473 (+1619) 0.88 0.92 0.99
			  5548680 (+1826) 1.25 1.10 2.30
			  5548922 (+2068) 0.85 0.84 0.80
			  5549157 (+2303) 0.94 0.77 1.28
			  5549375 (+2521) 1.19 0.87 1.20
			  5549457 (+2603) 1.03 0.98 1.36
			  5549679 (+2825) 0.98 1.10 1.57
			  5549851 (+2997) 1.15 1.29 1.33
			  5549918 (+3064) 1.12 0.93 1.69
			  5550116 (+3262) 0.84 1.04 0.90
			  5550294 (+3440) 0.77 0.87 1.04
			  5550502 (+3648) 0.95 0.87 1.27
			  5550796 (+3942) 1.05 0.98 1.36
			  5551045 (+4191) 0.77 1.29 1.37
			  5551246 (+4392) 1.08 1.05 1.48
			  5551394 (+4540) 1.34 1.09 1.08
			  5551635 (+4781) 0.62 1.02 0.92
			  5551884 (+5030) 0.96 0.95 1.18
			  5552125 (+5271) 1.37 0.99 1.30
			  5552321 (+5467) 0.81 0.85 1.13
			  5552652 (+5798) 0.92 0.84 0.99
			  5552892 (+6038) 1.05 0.96 1.06
			  5553106 (+6252) 1.00 0.75
			  5553599 (+6745) 0.76 1.21 1.25
			  5553783 (+6929) 1.06 0.90 1.15
		* CP Read Locations:

NM_008862	3:7341242-7419936
	Promoter: 3:7337242-7345242
	Names: BC048244 M63554 NM_008862 PKIA PRKACN1 Pkia
	Oct4 Summary:
		# CC Peaks: 0
		CC Max Ratio: 2.39
		# CP Peaks: 0
		# CP Reads: 0
		CP Max Overlap: 0
		* Probe Locations:
			  7337631 (+389) 0.95 0.98
			  7338086 (+844) 0.84 0.70 1.08
			  7338899 (+1657) 0.84 0.20 0.95
			  7339337 (+2095) 0.52 0.97
			  7339498 (+2256) 1.23 0.63 0.67
			  7339736 (+2494) 1.00 0.67 1.04
			  7339952 (+2710) 0.95 0.79 1.08
			  7340162 (+2920) 1.08 0.90 1.00
			  7340325 (+3083) 1.03 0.90 1.10
			  7340575 (+3333) 1.06 0.66 1.14
			  7340822 (+3580) 1.02 1.07 0.93
			  7341056 (+3814) 0.95 1.32 1.10
			  7341306 (+4064) 1.11 1.38 1.24
			  7341464 (+4222) 2.27 1.80 2.39
			  7341679 (+4437) 1.15 0.97 1.27
			  7341833 (+4591) 1.09 1.13 1.06
			  7342083 (+4841) 0.95 0.81 0.93
			  7342310 (+5068) 0.92 0.83 1.06
			  7342560 (+5318) 1.34 0.76 1.22
			  7342759 (+5517) 0.98 0.86 1.04
			  7342953 (+5711) 0.86 0.62 0.99
			  7343236 (+5994) 0.55 0.27 0.70
			  7343460 (+6218) 0.98 0.85 0.80
			  7343610 (+6368) 0.96 0.81 0.77
			  7343793 (+6551) 0.77 0.58 1.43
			  7344380 (+7138) 0.95 0.96 0.93
			  7344595 (+7353) 1.11 1.26 1.08
		* CP Read Locations:
	Nanog Summary:
		# CC Peaks: 1
		CC Max Ratio: 14.07
		# CP Peaks: 1
		# CP Reads: 12
		CP Max Overlap: 8
		* Probe Locations:
			  7338086 (+844) 1.43 0.69 1.38
			  7338899 (+1657) 2.08 0.63 1.02
			  7339337 (+2095) 0.77 0.78 0.97
			  7339498 (+2256) 1.26 1.09 1.15
			  7339736 (+2494) 0.92 0.78 1.10
			  7339952 (+2710) 1.04 1.06 1.44
			  7340162 (+2920) 1.18 1.06 1.12
			  7340325 (+3083) 0.84 1.09 0.86
			  7340575 (+3333) 1.24 1.00 0.89
			  7340822 (+3580) 0.92 1.16 0.91
			* 7341056 (+3814) 1.23 1.21 1.75
			* 7341306 (+4064) 1.80 2.50 5.83
			* 7341464 (+4222) 4.88 8.35 14.07
			* 7341679 (+4437) 1.96 3.50 4.24
			* 7341833 (+4591) 1.03 1.12 1.21
			  7342083 (+4841) 0.82 0.97 0.88
			  7342310 (+5068) 0.85 1.23 0.90
			  7342560 (+5318) 0.81 1.09 0.80
			  7342759 (+5517) 0.90 1.46 0.87
			  7342953 (+5711) 0.79 0.83 3.54
			  7343236 (+5994) 1.00 0.50
			  7343460 (+6218) 0.87 0.71 1.24
			  7343610 (+6368) 0.92 0.90 0.86
			  7343793 (+6551) 2.55 0.99 0.92
			  7344380 (+7138) 0.88 1.03 1.16
			  7344595 (+7353) 0.86 1.07 1.11
		* CP Read Locations:
			7338475 to 7339976 (+1233 to +2734), width 1502
			7339189 to 7339623 (+1947 to +2381), width 435
			7340829 to 7341856 (+3587 to +4614), width 1028
			7341039 to 7341536 (+3797 to +4294), width 498
			7341186 to 7341494 (+3944 to +4252), width 309
			7341195 to 7342388 (+3953 to +5146), width 1194
			7341219 to 7342156 (+3977 to +4914), width 938
			7341315 to 7341977 (+4073 to +4735), width 663
			7341515 to 7341823 (+4273 to +4581), width 309
			7341515 to 7341823 (+4273 to +4581), width 309
			7341620 to 7342788 (+4378 to +5546), width 1169
			7341630 to 7342151 (+4388 to +4909), width 522

NM_173181	3:7478034-7528331
	Promoter: 3:7474034-7482034
	Names: NM_173181
	Oct4 Summary:
		# CC Peaks: 0
		CC Max Ratio: 1.56
		# CP Peaks: 0
		# CP Reads: 1
		CP Max Overlap: 1
		* Probe Locations:
			  7476201 (+2167) 1.02 0.95 1.10
			  7476443 (+2409) 1.08 1.13 1.23
			  7476669 (+2635) 0.94 0.84 1.00
			  7476767 (+2733) 1.06 1.05 1.13
			  7477017 (+2983) 0.80 1.12 0.93
			  7477267 (+3233) 0.98 0.83 1.07
			  7477473 (+3439) 1.10 0.77 0.87
			  7477716 (+3682) 1.07 1.02 1.21
			  7477980 (+3946) 1.03 1.21 1.09
			  7478217 (+4183) 0.96 1.46 0.98
			  7478313 (+4279) 1.05 1.56 1.05
			  7478563 (+4529) 0.89 1.04 1.10
			  7478754 (+4720) 0.99 0.87 0.91
			  7478942 (+4908) 0.86 0.56 0.77
			  7479192 (+5158) 0.94 0.76 0.95
			  7479409 (+5375) 0.58 0.47 0.70
			  7479659 (+5625) 1.02 0.73 1.10
			  7479834 (+5800) 1.11 0.79 0.92
			  7480080 (+6046) 0.96 0.65 0.88
			  7480269 (+6235) 1.01 1.01 0.78
			  7480464 (+6430) 1.17 0.64 0.41
			  7480714 (+6680) 0.94 0.61 0.80
			  7480876 (+6842) 1.24 0.51 0.84
			  7481362 (+7328) 1.04 0.62 1.01
			  7481606 (+7572) 0.79 0.59 0.91
		* CP Read Locations:
			7476211 to 7476354 (+2177 to +2320), width 144
	Nanog Summary:
		# CC Peaks: 0
		CC Max Ratio: 2.31
		# CP Peaks: 0
		# CP Reads: 0
		CP Max Overlap: 0
		* Probe Locations:
			  7476201 (+2167) 0.78 1.10 0.79
			  7476443 (+2409) 0.93 1.28 0.65
			  7476669 (+2635) 1.08 0.89 0.85
			  7476767 (+2733) 1.14 0.98 0.96
			  7477017 (+2983) 1.15 1.14 0.90
			  7477267 (+3233) 0.79 0.84 1.21
			  7477473 (+3439) 0.76 0.90 0.77
			  7477716 (+3682) 0.97 1.05 1.04
			  7477980 (+3946) 1.36 1.08 1.58
			  7478217 (+4183) 1.58 0.97 1.22
			  7478313 (+4279) 0.97 1.22 1.15
			  7478563 (+4529) 0.78 1.01 0.82
			  7478754 (+4720) 1.52 0.79 1.90
			  7478942 (+4908) 0.79 1.01 1.02
			  7479192 (+5158) 1.09 0.99 1.27
			  7479409 (+5375) 1.48 0.82
			  7479659 (+5625) 1.48 1.10 1.40
			  7479834 (+5800) 1.26 0.88 1.35
			  7480080 (+6046) 1.33 1.14 1.52
			  7480269 (+6235) 1.16 0.88 0.94
			  7480464 (+6430) 0.80
			  7480714 (+6680) 0.85 0.88 1.04
			  7480876 (+6842) 0.80 0.94 1.22
			  7481362 (+7328) 2.31 0.77 1.31
			  7481606 (+7572) 1.02 1.09 1.35
		* CP Read Locations:

NM_008371	3:7546649-7588000
	Promoter: 3:7584000-7592000
	Names: AK041307 IL-7 IL7 Il7 NM_008371 X07962
	Oct4 Summary:
		# CC Peaks: 0
		CC Max Ratio: 1.53
		# CP Peaks: 0
		# CP Reads: 6
		CP Max Overlap: 3
		* Probe Locations:
			  7584395 (+395) 1.05 0.98 0.84
			  7584635 (+635) 0.83 0.92 0.83
			  7584879 (+879) 0.81 0.76 0.67
			  7585344 (+1344) 1.18 0.78 1.00
			  7585446 (+1446) 0.75 0.89 1.02
			  7585672 (+1672) 0.85 0.28 0.63
			  7586015 (+2015) 1.49 1.03 0.87
			  7586247 (+2247) 0.87 0.63 0.90
			  7586455 (+2455) 1.04 1.03 0.88
			  7586700 (+2700) 1.04 0.94 1.00
			  7586945 (+2945) 1.08 0.92 1.01
			  7587123 (+3123) 0.93 1.08 1.04
			  7587344 (+3344) 1.03 1.08 1.17
			  7587595 (+3595) 1.07 1.37 1.19
			  7587700 (+3700) 1.04 1.45 1.35
			  7587845 (+3845) 1.18 1.53 1.24
			  7587955 (+3955) 1.20 1.30 1.51
			  7588204 (+4204) 1.01 1.02 1.00
			  7588454 (+4454) 0.95 0.87 0.89
			  7588702 (+4702) 0.92 0.67 1.04
			  7588978 (+4978) 1.08 0.93 1.00
			  7589214 (+5214) 1.07 1.05 1.12
			  7589464 (+5464) 1.02 0.92 0.96
			  7589713 (+5713) 1.06 1.23 1.07
			  7589963 (+5963) 1.12 0.79 0.81
			  7590212 (+6212) 0.84 0.79 0.84
			  7590364 (+6364) 0.49 0.33 0.62
			  7590755 (+6755) 0.82 0.64 0.62
			  7590940 (+6940) 0.98 0.98 1.20
			  7591203 (+7203) 0.97 0.90 0.89
			  7591418 (+7418) 0.79 0.78 0.79
			  7591593 (+7593) 0.98 0.59 0.74
		* CP Read Locations:
			7585943 to 7587300 (+1943 to +3300), width 1358
			7585943 to 7587300 (+1943 to +3300), width 1358
			7585943 to 7587300 (+1943 to +3300), width 1358
			7587703 to 7587842 (+3703 to +3842), width 140
			7590007 to 7591457 (+6007 to +7457), width 1451
			7590007 to 7591457 (+6007 to +7457), width 1451
	Nanog Summary:
		# CC Peaks: 0
		CC Max Ratio: 2.53
		# CP Peaks: 0
		# CP Reads: 0
		CP Max Overlap: 0
		* Probe Locations:
			  7584395 (+395) 1.12 1.02 0.98
			  7584635 (+635) 0.98 0.98 1.26
			  7584879 (+879) 0.91 1.12 2.53
			  7585344 (+1344) 0.72
			  7585446 (+1446) 0.75 0.80 0.68
			  7585672 (+1672) 0.39 0.62 0.64
			  7586015 (+2015) 2.29 1.04 0.77
			  7586247 (+2247) 0.82 0.82 0.77
			  7586455 (+2455) 0.54 0.90 0.80
			  7586700 (+2700) 0.95 1.21 1.25
			  7586945 (+2945) 0.87 1.15 1.77
			  7587123 (+3123) 0.96 1.20 1.14
			  7587344 (+3344) 1.05 1.20 1.20
			  7587595 (+3595) 0.99 1.10 1.66
			  7587700 (+3700) 0.90 0.90 1.74
			  7587845 (+3845) 1.23 1.50 1.52
			  7587955 (+3955) 0.88 0.89 1.17
			  7588204 (+4204) 0.95 0.97 1.02
			  7588454 (+4454) 0.93 1.06 1.09
			  7588702 (+4702) 1.16 1.01 1.23
			  7588978 (+4978) 1.11 0.88 0.91
			  7589214 (+5214) 1.09 0.95 1.30
			  7589464 (+5464) 0.86 0.96 0.82
			  7589713 (+5713) 1.19 1.09 1.05
			  7589963 (+5963) 0.98 1.12 1.18
			  7590212 (+6212) 0.79 0.89 0.90
			  7590364 (+6364) 1.00 0.92
			  7590755 (+6755) 1.51 0.97 1.47
			  7590940 (+6940) 1.14 1.38 0.92
			  7591203 (+7203) 0.88 1.02 1.19
			  7591418 (+7418) 1.05 0.97 2.50
			  7591593 (+7593) 0.99 1.03 1.56
		* CP Read Locations:

NM_031190	3:7836302-7837831
	Promoter: 3:7833831-7841831
	Names: BC052343 BC061054 M18654 NM_031190 PGK-2 PGK2 PGKPS Pgk2
	Oct4 Summary:
		# CC Peaks: 0
		CC Max Ratio: 1.37
		# CP Peaks: 0
		# CP Reads: 0
		CP Max Overlap: 0
		* Probe Locations:
			  7834253 (+422) 0.77 0.51 0.84
			  7834498 (+667) 1.02 0.65 0.87
			  7834750 (+919) 0.96 0.76 1.20
			  7834995 (+1164) 1.07 1.18 0.99
			  7835245 (+1414) 1.01 0.86 0.90
			  7835452 (+1621) 1.37 0.88 0.91
			  7835605 (+1774) 0.99 0.98 1.04
			  7835980 (+2149) 0.65 1.01
			  7836149 (+2318) 0.86 0.73 0.88
			  7836399 (+2568) 1.07 0.93 0.88
			  7836646 (+2815) 1.08 0.91 0.90
			  7836842 (+3011) 1.00 1.03 0.98
			  7837082 (+3251) 1.17 0.86 1.19
			  7837332 (+3501) 1.06 1.00 1.17
			  7837582 (+3751) 1.07 0.93 1.02
			  7837784 (+3953) 0.99 0.92 1.00
			  7838018 (+4187) 0.99 0.91 0.90
			  7838215 (+4384) 1.03 0.76 0.84
			  7838375 (+4544) 0.57 1.21 0.59
			  7838548 (+4717) 0.93 0.94 0.99
			  7838614 (+4783) 1.03 0.76 0.83
			  7839854 (+6023) 0.78 0.98
			  7840327 (+6496) 0.87 0.81 0.82
			  7840504 (+6673) 0.96 1.21 1.24
		* CP Read Locations:
	Nanog Summary:
		# CC Peaks: 0
		CC Max Ratio: 3.77
		# CP Peaks: 0
		# CP Reads: 0
		CP Max Overlap: 0
		* Probe Locations:
			  7834253 (+422) 1.36 1.09 3.77
			  7834498 (+667) 1.40 0.82 1.09
			  7834750 (+919) 1.04 0.76 0.98
			  7834995 (+1164) 0.99 1.08 1.01
			  7835245 (+1414) 1.15 1.11 0.97
			  7835452 (+1621) 1.42 0.78
			  7835605 (+1774) 1.02 1.07 0.90
			  7835980 (+2149) 0.90
			  7836149 (+2318) 1.08 0.81 2.99
			  7836399 (+2568) 1.17 0.95 1.51
			  7836646 (+2815) 1.07 1.12 0.99
			  7836842 (+3011) 0.98 0.90 0.93
			  7837082 (+3251) 1.08 0.99 1.04
			  7837332 (+3501) 1.14 0.84 0.68
			  7837582 (+3751) 0.89 0.90 0.65
			  7837784 (+3953) 0.96 0.82 0.89
			  7838018 (+4187) 0.79 0.99 1.03
			  7838215 (+4384) 1.09 0.96 1.43
			  7838375 (+4544) 0.66
			  7838548 (+4717) 0.99 0.92 1.02
			  7838614 (+4783) 0.88 0.92 1.20
			  7840327 (+6496) 1.36 0.98 1.00
			  7840504 (+6673) 1.99 1.69
		* CP Read Locations:

NM_025285	3:8496587-8548310
	Promoter: 3:8492587-8500587
	Names: AK003659 AK013020 BC026538 NM_025285 SCG10 SCGN10 STMN2 Stmb2 Stmn2
	Oct4 Summary:
		# CC Peaks: 2
		CC Max Ratio: 2.85
		# CP Peaks: 0
		# CP Reads: 7
		CP Max Overlap: 2
		* Probe Locations:
			  8493008 (+421) 1.10 0.98 1.05
			  8493236 (+649) 0.72 0.87 0.87
			  8493471 (+884) 0.85 0.49 0.80
			  8493716 (+1129) 0.68 0.50 0.73
			  8493960 (+1373) 0.90 0.62 0.96
			  8494200 (+1613) 1.01 0.59 0.75
			  8494387 (+1800) 0.66 0.57 0.57
			  8494633 (+2046) 0.85 0.46 1.04
			  8494838 (+2251) 1.01 0.93 1.13
			  8495085 (+2498) 1.30 0.90 1.14
			  8495274 (+2687) 1.23 1.43 1.21
			  8495536 (+2949) 0.97 0.63 0.61
			  8495786 (+3199) 1.04 0.86 1.08
			  8495941 (+3354) 1.10 1.04 1.12
			* 8496190 (+3603) 1.26 1.15 1.05
			* 8496439 (+3852) 2.24 2.85 2.77
			* 8496689 (+4102) 1.12 1.45 1.25
			* 8496924 (+4337) 1.22 1.17 1.12
			* 8497108 (+4521) 1.68 2.07 1.92
			* 8497359 (+4772) 1.15 1.26 1.45
			  8497641 (+5054) 1.04 1.24 1.14
			  8497884 (+5297) 1.34 1.56 1.42
			  8498138 (+5551) 1.06 1.45 1.39
			  8498372 (+5785) 1.04 1.20 1.13
			  8498487 (+5900) 1.23 1.21 1.22
			  8498622 (+6035) 1.06 1.32 1.10
			  8498738 (+6151) 1.00 1.18 1.18
			  8498961 (+6374) 1.25 1.29 1.11
			  8499210 (+6623) 1.07 0.91 0.92
			  8499423 (+6836) 0.92 0.79 0.81
			  8499668 (+7081) 0.66 0.54 0.61
			  8499908 (+7321) 0.93 0.68 0.88
			  8500102 (+7515) 1.03 0.78 0.84
			  8500226 (+7639) 1.02 0.60 0.65
		* CP Read Locations:
			8494662 to 8494803 (+2075 to +2216), width 142
			8495077 to 8495454 (+2490 to +2867), width 378
			8496442 to 8496698 (+3855 to +4111), width 257
			8497110 to 8497182 (+4523 to +4595), width 73
			8497217 to 8497729 (+4630 to +5142), width 513
			8497217 to 8497729 (+4630 to +5142), width 513
			8498415 to 8498914 (+5828 to +6327), width 500
	Nanog Summary:
		# CC Peaks: 1
		CC Max Ratio: 4.69
		# CP Peaks: 0
		# CP Reads: 0
		CP Max Overlap: 0
		* Probe Locations:
			  8493008 (+421) 0.87 1.32 1.69
			  8493236 (+649) 1.37 1.36 1.02
			  8493471 (+884) 0.74 0.84 2.22
			  8493716 (+1129) 1.18 1.34 1.26
			  8493960 (+1373) 1.02 0.84 1.36
			  8494200 (+1613) 0.98
			  8494387 (+1800) 0.90 3.25
			  8494633 (+2046) 0.76 1.07 1.59
			  8494838 (+2251) 1.01 1.16 1.06
			  8495085 (+2498) 0.99 0.90 1.04
			  8495274 (+2687) 1.08 1.02 1.07
			  8495536 (+2949) 0.85 0.71 1.28
			  8495786 (+3199) 1.07 1.02 1.33
			  8495941 (+3354) 0.91 0.92 0.83
			  8496190 (+3603) 0.80 1.06 0.79
			  8496439 (+3852) 1.32 1.62 1.56
			  8496689 (+4102) 1.27 1.06 1.32
			* 8496924 (+4337) 1.16 1.76 1.74
			* 8497108 (+4521) 2.19 4.67 4.69
			* 8497359 (+4772) 1.41 2.10 3.86
			  8497641 (+5054) 1.24 1.48 1.96
			  8497884 (+5297) 1.43 1.49 1.26
			  8498138 (+5551) 1.06 1.41 1.60
			  8498372 (+5785) 0.87 1.15 1.99
			  8498487 (+5900) 1.04 1.48 2.40
			  8498622 (+6035) 1.04 1.09 1.46
			  8498738 (+6151) 0.91 1.07 1.38
			  8498961 (+6374) 0.83 1.40 0.96
			  8499210 (+6623) 0.84 0.88 0.74
			  8499423 (+6836) 0.86 1.38 1.15
			  8499668 (+7081) 1.08 1.02 1.79
			  8499908 (+7321) 1.06 1.12 1.21
			  8500102 (+7515) 1.02 1.12 1.87
			  8500226 (+7639) 1.32 0.89 1.61
		* CP Read Locations:

NM_010423	3:8650291-8653918
	Promoter: 3:8649918-8657918
	Names: AB041590 AF151521 AF172286 AF176423 AF232241 AJ243895 AK011149 BC086635 CHF-2 CHF2 HERP2 HESR-1 HESR1 HEY1 HRT-1 Hey1 NM_010423
	Oct4 Summary:
		# CC Peaks: 0
		CC Max Ratio: 1.76
		# CP Peaks: 0
		# CP Reads: 3
		CP Max Overlap: 1
		* Probe Locations:
			  8650183 (+265) 0.89 0.95 0.90
			  8650374 (+456) 0.78 1.00 0.91
			  8650606 (+688) 0.97 1.06 0.93
			  8650856 (+938) 1.37 1.76 1.34
			  8651095 (+1177) 0.89 0.94 0.98
			  8651345 (+1427) 1.06 0.95 1.06
			  8651564 (+1646) 0.96 1.26 1.05
			  8651841 (+1923) 1.04 1.34 1.12
			  8652089 (+2171) 1.08 1.06 1.08
			  8652339 (+2421) 1.03 0.86 1.01
			  8652589 (+2671) 1.00 0.92 0.90
			  8652837 (+2919) 0.97 1.15 0.98
			  8653083 (+3165) 1.17 1.39 1.04
			  8653332 (+3414) 1.34 1.40 0.83
			  8653556 (+3638) 0.99 1.30 1.24
			  8653756 (+3838) 1.04 1.09 1.10
			  8653916 (+3998) 1.05 1.21 1.14
			  8654123 (+4205) 0.96 1.45 1.03
			  8654236 (+4318) 1.11 1.65 1.02
			  8654342 (+4424) 0.89 1.37 0.96
			  8654495 (+4577) 0.98 1.20 0.91
			  8654686 (+4768) 1.00 1.24 1.02
			  8654962 (+5044) 0.95 1.27 1.14
			  8655212 (+5294) 1.18 1.09 1.21
			  8655442 (+5524) 1.08 1.30 1.09
			  8655643 (+5725) 1.00 1.05 1.02
			  8655741 (+5823) 1.09 1.28 1.19
			  8655924 (+6006) 1.19 0.84 0.91
			  8656146 (+6228) 0.91 0.70 0.88
			  8656395 (+6477) 1.01 1.11 1.23
			  8656682 (+6764) 1.09 1.08
			  8656832 (+6914) 1.05 1.17 0.96
			  8657128 (+7210) 0.96 1.17 1.06
			  8657378 (+7460) 0.93 1.05 1.00
			  8657581 (+7663) 0.90 0.57 0.82
		* CP Read Locations:
			8653496 to 8654198 (+3578 to +4280), width 703
			8654605 to 8654900 (+4687 to +4982), width 296
			8656849 to 8657366 (+6931 to +7448), width 518
	Nanog Summary:
		# CC Peaks: 0
		CC Max Ratio: 1.93
		# CP Peaks: 0
		# CP Reads: 0
		CP Max Overlap: 0
		* Probe Locations:
			  8650183 (+265) 0.97 0.98 1.00
			  8650374 (+456) 1.30 1.05 0.87
			  8650606 (+688) 0.79 0.93 0.98
			  8650856 (+938) 1.22
			  8651095 (+1177) 0.98 0.81 0.74
			  8651345 (+1427) 0.82 0.90 0.98
			  8651564 (+1646) 1.01 0.97 1.42
			  8651841 (+1923) 1.24 1.10 1.37
			  8652089 (+2171) 0.84 0.89 0.79
			  8652339 (+2421) 0.86 1.02 0.84
			  8652589 (+2671) 0.77 0.97 0.79
			  8652837 (+2919) 1.13 0.93 1.09
			  8653083 (+3165) 1.03 0.98 0.97
			  8653332 (+3414) 0.88
			  8653556 (+3638) 1.09 0.99 1.02
			  8653756 (+3838) 0.84 0.89 1.33
			  8653916 (+3998) 1.27 1.14 1.30
			  8654123 (+4205) 1.34 1.22 1.46
			  8654236 (+4318) 1.70 1.20 1.40
			  8654342 (+4424) 1.93 0.90 0.99
			  8654495 (+4577) 1.09 0.97 1.15
			  8654686 (+4768) 1.00 1.01 1.34
			  8654962 (+5044) 1.37 1.17 1.15
			  8655212 (+5294) 0.99 1.12 0.94
			  8655442 (+5524) 1.17 1.08 0.97
			  8655643 (+5725) 1.04 0.85 0.73
			  8655741 (+5823) 0.97 0.98 0.86
			  8655924 (+6006) 1.37 0.87 0.64
			  8656146 (+6228) 1.14 1.08 0.87
			  8656395 (+6477) 1.23 0.97 0.69
			  8656682 (+6764) 0.76 1.01 0.59
			  8656832 (+6914) 1.03 0.97 0.88
			  8657128 (+7210) 1.00 0.99 0.90
			  8657378 (+7460) 1.04 0.77 0.96
			  8657581 (+7663) 1.25 0.54 0.83
		* CP Read Locations:

NM_025434	3:8789088-8910755
	Promoter: 3:8906755-8914755
	Names: AK005229 AK011036 AK088314 BC028530 HSPC007 MRP-S28 MRPS28 MRPS35 Mrps28 NM_025434
	Oct4 Summary:
		# CC Peaks: 0
		CC Max Ratio: 1.87
		# CP Peaks: 0
		# CP Reads: 1
		CP Max Overlap: 1
		* Probe Locations:
			  8907149 (+394) 0.99 1.20 0.94
			  8907541 (+786) 1.03 0.92 0.83
			  8907752 (+997) 0.88 0.61 0.88
			  8907914 (+1159) 0.70 0.99 0.86
			  8909628 (+2873) 1.12 0.48 1.87
			  8909862 (+3107) 1.20 0.97 1.24
			  8910111 (+3356) 0.97 1.30 0.90
			  8910300 (+3545) 0.90 1.09 1.00
			  8910595 (+3840) 1.01 1.14 1.17
			  8910797 (+4042) 1.22 1.67 1.15
			  8911014 (+4259) 1.16 0.77 1.11
			  8911261 (+4506) 0.99 0.61 0.93
			  8911422 (+4667) 0.89 0.62 0.93
			  8911662 (+4907) 1.05 0.69 0.97
			  8911904 (+5149) 1.09 0.77 0.94
			  8912154 (+5399) 1.01 0.56 1.01
			  8913424 (+6669) 0.78 0.98 0.90
			  8913594 (+6839) 0.99 1.02 0.98
			  8913831 (+7076) 1.15 1.06 1.17
			  8914010 (+7255) 1.11 1.17 1.15
			  8914253 (+7498) 0.95 0.74 0.85
		* CP Read Locations:
			8907575 to 8907933 (+820 to +1178), width 359
	Nanog Summary:
		# CC Peaks: 0
		CC Max Ratio: 1.56
		# CP Peaks: 1
		# CP Reads: 4
		CP Max Overlap: 3
		* Probe Locations:
			  8907149 (+394) 0.96 1.01 0.90
			  8907541 (+786) 1.28 0.83 0.98
			  8907752 (+997) 1.03 0.86 0.85
			  8907914 (+1159) 1.07 1.11 1.06
			  8909628 (+2873) 1.12 1.02
			  8909862 (+3107) 1.07 1.29 1.40
			  8910111 (+3356) 0.70 0.88 0.93
			  8910300 (+3545) 0.86 0.94 1.01
			  8910595 (+3840) 1.03 1.06 1.54
			  8910797 (+4042) 0.85 0.99 1.56
			  8911014 (+4259) 1.03 1.01 0.80
			  8911261 (+4506) 0.81 0.84 0.88
			  8911422 (+4667) 1.03 0.99 1.01
			  8911662 (+4907) 0.80 0.91 0.97
			  8911904 (+5149) 0.87 0.68 0.96
			  8912154 (+5399) 0.99 0.86 0.95
			  8913424 (+6669) 1.35 1.08 0.60
			  8913594 (+6839) 1.12 1.27
			  8913831 (+7076) 0.85 1.22 0.92
			  8914010 (+7255) 1.14 1.04 1.05
			  8914253 (+7498) 0.80 0.95 1.14
		* CP Read Locations:
			8909974 to 8910166 (+3219 to +3411), width 193
			8913464 to 8913758 (+6709 to +7003), width 295
			8913464 to 8913758 (+6709 to +7003), width 295
			8913464 to 8913758 (+6709 to +7003), width 295

NM_001025261	3:8916367-8951492
	Promoter: 3:8947492-8955492
	Names: NM_001025261
	Oct4 Summary:
		# CC Peaks: 0
		CC Max Ratio: 2.74
		# CP Peaks: 0
		# CP Reads: 2
		CP Max Overlap: 1
		* Probe Locations:
			  8948254 (+762) 0.95 1.00 1.07
			  8948526 (+1034) 1.04 1.00 0.88
			  8948703 (+1211) 1.09 1.25 1.20
			  8948952 (+1460) 1.08 1.19 1.00
			  8949202 (+1710) 0.95 0.87 0.95
			  8949437 (+1945) 0.92 1.03 0.96
			  8949921 (+2429) 1.01 0.77 1.03
			  8950101 (+2609) 1.04 1.14 1.22
			  8950349 (+2857) 1.02 1.11 1.14
			  8950593 (+3101) 0.90 0.71 1.16
			  8950808 (+3316) 0.99 1.08 0.90
			  8951055 (+3563) 1.05 0.91 1.19
			  8951304 (+3812) 0.93 0.78 0.92
			  8951555 (+4063) 1.13 1.63 1.19
			  8951660 (+4168) 1.05 1.49 1.07
			  8951910 (+4418) 1.24 1.52 1.28
			  8952094 (+4602) 1.65 2.74 0.95
			  8952329 (+4837) 0.97 1.12 1.11
			  8952820 (+5328) 0.96 0.73 1.13
			  8953008 (+5516) 0.91 0.97
			  8953212 (+5720) 0.99 0.91 0.92
			  8953385 (+5893) 1.01 0.96 1.01
			  8953634 (+6142) 0.98 1.19 0.95
			  8953877 (+6385) 1.02 1.05 0.96
			  8954100 (+6608) 1.10 1.12 1.03
			  8954604 (+7112) 1.04 1.05 0.93
			  8954796 (+7304) 0.92 0.95 0.95
			  8955042 (+7550) 1.01 1.04 0.85
		* CP Read Locations:
			8950547 to 8951050 (+3055 to +3558), width 504
			8951279 to 8951819 (+3787 to +4327), width 541
	Nanog Summary:
		# CC Peaks: 0
		CC Max Ratio: 3.02
		# CP Peaks: 0
		# CP Reads: 2
		CP Max Overlap: 1
		* Probe Locations:
			  8948254 (+762) 0.89 1.00 0.86
			  8948526 (+1034) 0.81 0.81 0.74
			  8948703 (+1211) 1.21 1.04 0.97
			  8948952 (+1460) 0.95 0.87 0.97
			  8949202 (+1710) 1.09 0.97 0.92
			  8949437 (+1945) 0.97 0.98 0.98
			  8949921 (+2429) 1.12 1.88 0.94
			  8950101 (+2609) 0.91 1.22 0.88
			  8950349 (+2857) 0.90 1.05 0.82
			  8950593 (+3101) 0.91 1.24 0.93
			  8950808 (+3316) 1.11 0.87 0.87
			  8951055 (+3563) 0.86 1.15 0.56
			  8951304 (+3812) 1.30 1.19 1.21
			  8951555 (+4063) 1.33 1.20 2.04
			  8951660 (+4168) 1.38 1.51 2.62
			  8951910 (+4418) 1.57 1.67 2.33
			  8952094 (+4602) 2.75 3.02 2.37
			  8952329 (+4837) 0.99 1.07 1.18
			  8952820 (+5328) 0.81 0.97 2.22
			  8953008 (+5516) 1.15 0.94 1.65
			  8953212 (+5720) 0.80 0.84 0.81
			  8953385 (+5893) 1.12 1.06 0.67
			  8953634 (+6142) 1.22 0.86 1.01
			  8953877 (+6385) 0.69 0.90 0.71
			  8954100 (+6608) 0.88 1.03 1.11
			  8954604 (+7112) 0.96 0.95 0.95
			  8954796 (+7304) 1.01 1.03 1.09
			  8955042 (+7550) 0.98 0.99 1.02
		* CP Read Locations:
			8948195 to 8948677 (+703 to +1185), width 483
			8951941 to 8952377 (+4449 to +4885), width 437

NM_001025262	3:8916367-8951492
	Promoter: 3:8947492-8955492
	Names: NM_001025262
	Oct4 Summary:
		# CC Peaks: 0
		CC Max Ratio: 2.74
		# CP Peaks: 0
		# CP Reads: 2
		CP Max Overlap: 1
		* Probe Locations:
			  8948254 (+762) 0.95 1.00 1.07
			  8948526 (+1034) 1.04 1.00 0.88
			  8948703 (+1211) 1.09 1.25 1.20
			  8948952 (+1460) 1.08 1.19 1.00
			  8949202 (+1710) 0.95 0.87 0.95
			  8949437 (+1945) 0.92 1.03 0.96
			  8949921 (+2429) 1.01 0.77 1.03
			  8950101 (+2609) 1.04 1.14 1.22
			  8950349 (+2857) 1.02 1.11 1.14
			  8950593 (+3101) 0.90 0.71 1.16
			  8950808 (+3316) 0.99 1.08 0.90
			  8951055 (+3563) 1.05 0.91 1.19
			  8951304 (+3812) 0.93 0.78 0.92
			  8951555 (+4063) 1.13 1.63 1.19
			  8951660 (+4168) 1.05 1.49 1.07
			  8951910 (+4418) 1.24 1.52 1.28
			  8952094 (+4602) 1.65 2.74 0.95
			  8952329 (+4837) 0.97 1.12 1.11
			  8952820 (+5328) 0.96 0.73 1.13
			  8953008 (+5516) 0.91 0.97
			  8953212 (+5720) 0.99 0.91 0.92
			  8953385 (+5893) 1.01 0.96 1.01
			  8953634 (+6142) 0.98 1.19 0.95
			  8953877 (+6385) 1.02 1.05 0.96
			  8954100 (+6608) 1.10 1.12 1.03
			  8954604 (+7112) 1.04 1.05 0.93
			  8954796 (+7304) 0.92 0.95 0.95
			  8955042 (+7550) 1.01 1.04 0.85
		* CP Read Locations:
			8950547 to 8951050 (+3055 to +3558), width 504
			8951279 to 8951819 (+3787 to +4327), width 541
	Nanog Summary:
		# CC Peaks: 0
		CC Max Ratio: 3.02
		# CP Peaks: 0
		# CP Reads: 2
		CP Max Overlap: 1
		* Probe Locations:
			  8948254 (+762) 0.89 1.00 0.86
			  8948526 (+1034) 0.81 0.81 0.74
			  8948703 (+1211) 1.21 1.04 0.97
			  8948952 (+1460) 0.95 0.87 0.97
			  8949202 (+1710) 1.09 0.97 0.92
			  8949437 (+1945) 0.97 0.98 0.98
			  8949921 (+2429) 1.12 1.88 0.94
			  8950101 (+2609) 0.91 1.22 0.88
			  8950349 (+2857) 0.90 1.05 0.82
			  8950593 (+3101) 0.91 1.24 0.93
			  8950808 (+3316) 1.11 0.87 0.87
			  8951055 (+3563) 0.86 1.15 0.56
			  8951304 (+3812) 1.30 1.19 1.21
			  8951555 (+4063) 1.33 1.20 2.04
			  8951660 (+4168) 1.38 1.51 2.62
			  8951910 (+4418) 1.57 1.67 2.33
			  8952094 (+4602) 2.75 3.02 2.37
			  8952329 (+4837) 0.99 1.07 1.18
			  8952820 (+5328) 0.81 0.97 2.22
			  8953008 (+5516) 1.15 0.94 1.65
			  8953212 (+5720) 0.80 0.84 0.81
			  8953385 (+5893) 1.12 1.06 0.67
			  8953634 (+6142) 1.22 0.86 1.01
			  8953877 (+6385) 0.69 0.90 0.71
			  8954100 (+6608) 0.88 1.03 1.11
			  8954604 (+7112) 0.96 0.95 0.95
			  8954796 (+7304) 1.01 1.03 1.09
			  8955042 (+7550) 0.98 0.99 1.02
		* CP Read Locations:
			8948195 to 8948677 (+703 to +1185), width 483
			8951941 to 8952377 (+4449 to +4885), width 437

NM_001025263	3:8916367-8991783
	Promoter: 3:8987783-8995783
	Names: NM_001025263
	Oct4 Summary:
		# CC Peaks: 0
		CC Max Ratio: 1.77
		# CP Peaks: 0
		# CP Reads: 4
		CP Max Overlap: 1
		* Probe Locations:
			  8988147 (+364) 1.16 0.61 0.60
			  8988353 (+570) 0.99 0.98 0.85
			  8988601 (+818) 0.97 1.21 1.20
			  8988836 (+1053) 0.95 0.93 1.22
			  8989079 (+1296) 0.89 1.04 1.01
			  8989308 (+1525) 0.89 0.78 0.94
			  8989498 (+1715) 0.96 0.93 0.79
			  8989727 (+1944) 0.85 0.76 0.94
			  8989895 (+2112) 0.93 1.00 0.91
			  8990071 (+2288) 1.04 1.25 0.96
			  8990313 (+2530) 0.98 0.95 1.32
			  8990514 (+2731) 0.92 0.87 0.93
			  8990677 (+2894) 1.04 0.85 0.98
			  8990892 (+3109) 1.27 0.98 1.17
			  8991102 (+3319) 1.05 1.25 1.33
			  8991328 (+3545) 1.18 1.50 1.43
			  8991527 (+3744) 1.01 1.21 0.95
			  8991693 (+3910) 1.07 1.60 1.10
			  8991824 (+4041) 1.13 1.77 1.15
			  8991940 (+4157) 1.10 1.54 1.19
			  8992604 (+4821) 1.18 0.89 1.11
			  8992680 (+4897) 1.19 1.09 1.03
			  8992889 (+5106) 0.95 1.00 0.97
			  8993138 (+5355) 1.07 1.17 0.92
			  8993817 (+6034) 0.99 1.11 0.98
			  8994030 (+6247) 0.95 0.80 0.98
			  8994277 (+6494) 1.00 0.77 0.87
			  8994526 (+6743) 0.97 0.95 0.92
			  8994820 (+7037) 1.02 1.02 1.24
			  8995070 (+7287) 0.94 0.99 1.01
			  8995319 (+7536) 1.10 1.24 0.95
		* CP Read Locations:
			8988776 to 8988945 (+993 to +1162), width 170
			8988991 to 8989206 (+1208 to +1423), width 216
			8991396 to 8992047 (+3613 to +4264), width 652
			8995644 to 8996151 (+7861 to +8368), width 508
	Nanog Summary:
		# CC Peaks: 1
		CC Max Ratio: 3.20
		# CP Peaks: 1
		# CP Reads: 4
		CP Max Overlap: 3
		* Probe Locations:
			  8988147 (+364) 1.90 0.81 1.02
			  8988353 (+570) 1.09 1.12 1.03
			  8988601 (+818) 0.92 1.05 0.94
			  8988836 (+1053) 1.05 1.44 0.97
			  8989079 (+1296) 1.19 1.02 0.98
			  8989308 (+1525) 0.90 0.92 1.12
			  8989498 (+1715) 0.81 1.13 1.07
			  8989727 (+1944) 0.86 1.22 1.48
			  8989895 (+2112) 1.07 1.08 0.96
			  8990071 (+2288) 0.89 1.04 0.94
			  8990313 (+2530) 0.99 1.04 0.98
			  8990514 (+2731) 1.01 1.18 0.87
			  8990677 (+2894) 1.28 1.33 1.19
			* 8990892 (+3109) 1.54 1.48 1.60
			* 8991102 (+3319) 2.07 2.47 3.20
			* 8991328 (+3545) 1.32 1.41 1.90
			  8991527 (+3744) 1.08 1.18 1.55
			  8991693 (+3910) 1.36 0.94 1.26
			  8991824 (+4041) 2.20 1.36 1.33
			  8991940 (+4157) 1.01 1.48 1.37
			  8992604 (+4821) 1.01 1.62 0.84
			  8992680 (+4897) 1.15 0.97 0.76
			  8992889 (+5106) 0.90 1.01 0.92
			  8993138 (+5355) 0.78 1.13 0.72
			  8993817 (+6034) 0.92 1.00 1.13
			  8994030 (+6247) 0.98 1.08 0.89
			  8994277 (+6494) 1.24 1.17 0.82
			  8994526 (+6743) 0.83 0.92 0.87
			  8994820 (+7037) 0.92 0.90 0.99
			  8995070 (+7287) 1.03 0.92 1.22
			  8995319 (+7536) 0.96 0.89 1.01
		* CP Read Locations:
			8988581 to 8988907 (+798 to +1124), width 327
			8995567 to 8996027 (+7784 to +8244), width 461
			8995700 to 8995879 (+7917 to +8096), width 180
			8995737 to 8996170 (+7954 to +8387), width 434

NM_001025264	3:8916367-8991783
	Promoter: 3:8987783-8995783
	Names: NM_001025264
	Oct4 Summary:
		# CC Peaks: 0
		CC Max Ratio: 1.77
		# CP Peaks: 0
		# CP Reads: 4
		CP Max Overlap: 1
		* Probe Locations:
			  8988147 (+364) 1.16 0.61 0.60
			  8988353 (+570) 0.99 0.98 0.85
			  8988601 (+818) 0.97 1.21 1.20
			  8988836 (+1053) 0.95 0.93 1.22
			  8989079 (+1296) 0.89 1.04 1.01
			  8989308 (+1525) 0.89 0.78 0.94
			  8989498 (+1715) 0.96 0.93 0.79
			  8989727 (+1944) 0.85 0.76 0.94
			  8989895 (+2112) 0.93 1.00 0.91
			  8990071 (+2288) 1.04 1.25 0.96
			  8990313 (+2530) 0.98 0.95 1.32
			  8990514 (+2731) 0.92 0.87 0.93
			  8990677 (+2894) 1.04 0.85 0.98
			  8990892 (+3109) 1.27 0.98 1.17
			  8991102 (+3319) 1.05 1.25 1.33
			  8991328 (+3545) 1.18 1.50 1.43
			  8991527 (+3744) 1.01 1.21 0.95
			  8991693 (+3910) 1.07 1.60 1.10
			  8991824 (+4041) 1.13 1.77 1.15
			  8991940 (+4157) 1.10 1.54 1.19
			  8992604 (+4821) 1.18 0.89 1.11
			  8992680 (+4897) 1.19 1.09 1.03
			  8992889 (+5106) 0.95 1.00 0.97
			  8993138 (+5355) 1.07 1.17 0.92
			  8993817 (+6034) 0.99 1.11 0.98
			  8994030 (+6247) 0.95 0.80 0.98
			  8994277 (+6494) 1.00 0.77 0.87
			  8994526 (+6743) 0.97 0.95 0.92
			  8994820 (+7037) 1.02 1.02 1.24
			  8995070 (+7287) 0.94 0.99 1.01
			  8995319 (+7536) 1.10 1.24 0.95
		* CP Read Locations:
			8988776 to 8988945 (+993 to +1162), width 170
			8988991 to 8989206 (+1208 to +1423), width 216
			8991396 to 8992047 (+3613 to +4264), width 652
			8995644 to 8996151 (+7861 to +8368), width 508
	Nanog Summary:
		# CC Peaks: 1
		CC Max Ratio: 3.20
		# CP Peaks: 1
		# CP Reads: 4
		CP Max Overlap: 3
		* Probe Locations:
			  8988147 (+364) 1.90 0.81 1.02
			  8988353 (+570) 1.09 1.12 1.03
			  8988601 (+818) 0.92 1.05 0.94
			  8988836 (+1053) 1.05 1.44 0.97
			  8989079 (+1296) 1.19 1.02 0.98
			  8989308 (+1525) 0.90 0.92 1.12
			  8989498 (+1715) 0.81 1.13 1.07
			  8989727 (+1944) 0.86 1.22 1.48
			  8989895 (+2112) 1.07 1.08 0.96
			  8990071 (+2288) 0.89 1.04 0.94
			  8990313 (+2530) 0.99 1.04 0.98
			  8990514 (+2731) 1.01 1.18 0.87
			  8990677 (+2894) 1.28 1.33 1.19
			* 8990892 (+3109) 1.54 1.48 1.60
			* 8991102 (+3319) 2.07 2.47 3.20
			* 8991328 (+3545) 1.32 1.41 1.90
			  8991527 (+3744) 1.08 1.18 1.55
			  8991693 (+3910) 1.36 0.94 1.26
			  8991824 (+4041) 2.20 1.36 1.33
			  8991940 (+4157) 1.01 1.48 1.37
			  8992604 (+4821) 1.01 1.62 0.84
			  8992680 (+4897) 1.15 0.97 0.76
			  8992889 (+5106) 0.90 1.01 0.92
			  8993138 (+5355) 0.78 1.13 0.72
			  8993817 (+6034) 0.92 1.00 1.13
			  8994030 (+6247) 0.98 1.08 0.89
			  8994277 (+6494) 1.24 1.17 0.82
			  8994526 (+6743) 0.83 0.92 0.87
			  8994820 (+7037) 0.92 0.90 0.99
			  8995070 (+7287) 1.03 0.92 1.22
			  8995319 (+7536) 0.96 0.89 1.01
		* CP Read Locations:
			8988581 to 8988907 (+798 to +1124), width 327
			8995567 to 8996027 (+7784 to +8244), width 461
			8995700 to 8995879 (+7917 to +8096), width 180
			8995737 to 8996170 (+7954 to +8387), width 434

NM_009412	3:8916367-8991783
	Promoter: 3:8987783-8995783
	Names: AK005456 BC002036 BC004068 BC094018 D52 N8L NM_009412 TPD52 Tpd52 U44426 hD52
	Oct4 Summary:
		# CC Peaks: 0
		CC Max Ratio: 1.77
		# CP Peaks: 0
		# CP Reads: 4
		CP Max Overlap: 1
		* Probe Locations:
			  8988147 (+364) 1.16 0.61 0.60
			  8988353 (+570) 0.99 0.98 0.85
			  8988601 (+818) 0.97 1.21 1.20
			  8988836 (+1053) 0.95 0.93 1.22
			  8989079 (+1296) 0.89 1.04 1.01
			  8989308 (+1525) 0.89 0.78 0.94
			  8989498 (+1715) 0.96 0.93 0.79
			  8989727 (+1944) 0.85 0.76 0.94
			  8989895 (+2112) 0.93 1.00 0.91
			  8990071 (+2288) 1.04 1.25 0.96
			  8990313 (+2530) 0.98 0.95 1.32
			  8990514 (+2731) 0.92 0.87 0.93
			  8990677 (+2894) 1.04 0.85 0.98
			  8990892 (+3109) 1.27 0.98 1.17
			  8991102 (+3319) 1.05 1.25 1.33
			  8991328 (+3545) 1.18 1.50 1.43
			  8991527 (+3744) 1.01 1.21 0.95
			  8991693 (+3910) 1.07 1.60 1.10
			  8991824 (+4041) 1.13 1.77 1.15
			  8991940 (+4157) 1.10 1.54 1.19
			  8992604 (+4821) 1.18 0.89 1.11
			  8992680 (+4897) 1.19 1.09 1.03
			  8992889 (+5106) 0.95 1.00 0.97
			  8993138 (+5355) 1.07 1.17 0.92
			  8993817 (+6034) 0.99 1.11 0.98
			  8994030 (+6247) 0.95 0.80 0.98
			  8994277 (+6494) 1.00 0.77 0.87
			  8994526 (+6743) 0.97 0.95 0.92
			  8994820 (+7037) 1.02 1.02 1.24
			  8995070 (+7287) 0.94 0.99 1.01
			  8995319 (+7536) 1.10 1.24 0.95
		* CP Read Locations:
			8988776 to 8988945 (+993 to +1162), width 170
			8988991 to 8989206 (+1208 to +1423), width 216
			8991396 to 8992047 (+3613 to +4264), width 652
			8995644 to 8996151 (+7861 to +8368), width 508
	Nanog Summary:
		# CC Peaks: 1
		CC Max Ratio: 3.20
		# CP Peaks: 1
		# CP Reads: 4
		CP Max Overlap: 3
		* Probe Locations:
			  8988147 (+364) 1.90 0.81 1.02
			  8988353 (+570) 1.09 1.12 1.03
			  8988601 (+818) 0.92 1.05 0.94
			  8988836 (+1053) 1.05 1.44 0.97
			  8989079 (+1296) 1.19 1.02 0.98
			  8989308 (+1525) 0.90 0.92 1.12
			  8989498 (+1715) 0.81 1.13 1.07
			  8989727 (+1944) 0.86 1.22 1.48
			  8989895 (+2112) 1.07 1.08 0.96
			  8990071 (+2288) 0.89 1.04 0.94
			  8990313 (+2530) 0.99 1.04 0.98
			  8990514 (+2731) 1.01 1.18 0.87
			  8990677 (+2894) 1.28 1.33 1.19
			* 8990892 (+3109) 1.54 1.48 1.60
			* 8991102 (+3319) 2.07 2.47 3.20
			* 8991328 (+3545) 1.32 1.41 1.90
			  8991527 (+3744) 1.08 1.18 1.55
			  8991693 (+3910) 1.36 0.94 1.26
			  8991824 (+4041) 2.20 1.36 1.33
			  8991940 (+4157) 1.01 1.48 1.37
			  8992604 (+4821) 1.01 1.62 0.84
			  8992680 (+4897) 1.15 0.97 0.76
			  8992889 (+5106) 0.90 1.01 0.92
			  8993138 (+5355) 0.78 1.13 0.72
			  8993817 (+6034) 0.92 1.00 1.13
			  8994030 (+6247) 0.98 1.08 0.89
			  8994277 (+6494) 1.24 1.17 0.82
			  8994526 (+6743) 0.83 0.92 0.87
			  8994820 (+7037) 0.92 0.90 0.99
			  8995070 (+7287) 1.03 0.92 1.22
			  8995319 (+7536) 0.96 0.89 1.01
		* CP Read Locations:
			8988581 to 8988907 (+798 to +1124), width 327
			8995567 to 8996027 (+7784 to +8244), width 461
			8995700 to 8995879 (+7917 to +8096), width 180
			8995737 to 8996170 (+7954 to +8387), width 434

NM_133218	3:9425286-9606907
	Promoter: 3:9602907-9610907
	Names: AF292939 Gig1 Gig1-pending NM_133218
	Oct4 Summary:
		# CC Peaks: 0
		CC Max Ratio: 1.70
		# CP Peaks: 0
		# CP Reads: 9
		CP Max Overlap: 2
		* Probe Locations:
			  9603146 (+239) 1.24 1.23 1.10
			  9603376 (+469) 1.03 1.08 1.30
			  9603614 (+707) 1.08 1.21 1.37
			  9603865 (+958) 1.12 0.83 1.06
			  9603934 (+1027) 1.08 1.16 1.22
			  9604066 (+1159) 1.22 1.35 1.12
			  9604315 (+1408) 0.79 0.70 0.69
			  9604510 (+1603) 0.95 0.99 0.92
			  9604681 (+1774) 0.95 1.15 0.99
			  9604927 (+2020) 0.86 1.00 0.97
			  9605234 (+2327) 0.98 1.37 1.00
			  9605465 (+2558) 0.93 0.94 1.04
			  9605534 (+2627) 1.02 1.05 1.26
			  9605784 (+2877) 1.05 1.26 1.15
			  9606067 (+3160) 1.11 1.57 1.14
			  9606533 (+3626) 1.08 1.41 0.97
			  9606753 (+3846) 1.06 1.46 0.99
			  9606943 (+4036) 0.90 1.00 0.95
			  9607125 (+4218) 1.41 1.61 1.32
			  9607374 (+4467) 1.14 1.01 0.90
			  9607612 (+4705) 1.11 0.92 1.32
			  9607832 (+4925) 1.27 1.13 1.45
			  9608010 (+5103) 1.21 1.38 1.40
			  9608260 (+5353) 1.35 1.40 1.70
			  9608510 (+5603) 1.13 1.32 1.21
			  9609367 (+6460) 1.10 1.18 0.95
			  9609558 (+6651) 1.05 1.16 1.09
			  9609627 (+6720) 1.09 1.23 1.06
			  9609793 (+6886) 1.11 1.28 1.05
			  9610034 (+7127) 0.96 0.54 0.74
			  9610271 (+7364) 0.97 1.06 0.67
			  9610448 (+7541) 1.00 0.83 0.90
			  9610556 (+7649) 1.35 1.01 0.95
		* CP Read Locations:
			9603099 to 9603374 (+192 to +467), width 276
			9605662 to 9605870 (+2755 to +2963), width 209
			9606962 to 9607491 (+4055 to +4584), width 530
			9607550 to 9607984 (+4643 to +5077), width 435
			9608250 to 9608348 (+5343 to +5441), width 99
			9608250 to 9608348 (+5343 to +5441), width 99
			9608352 to 9608659 (+5445 to +5752), width 308
			9608352 to 9608659 (+5445 to +5752), width 308
			9609569 to 9609837 (+6662 to +6930), width 269
	Nanog Summary:
		# CC Peaks: 1
		CC Max Ratio: 3.45
		# CP Peaks: 0
		# CP Reads: 1
		CP Max Overlap: 1
		* Probe Locations:
			  9603146 (+239) 1.11 1.24 1.39
			  9603376 (+469) 1.14 1.18 1.27
			  9603614 (+707) 0.91 1.07 0.84
			  9603865 (+958) 0.92 0.91 0.85
			  9603934 (+1027) 1.18 1.24 0.86
			  9604066 (+1159) 1.11 1.38 0.98
			  9604315 (+1408) 0.63 0.94
			  9604510 (+1603) 1.06 0.74 1.14
			  9604681 (+1774) 0.98 0.89 1.07
			  9604927 (+2020) 1.15 1.02 0.77
			  9605234 (+2327) 1.07 1.12 1.02
			  9605465 (+2558) 0.99 1.19 1.13
			  9605534 (+2627) 1.16 1.32 1.20
			  9605784 (+2877) 1.16 1.11 1.20
			  9606067 (+3160) 1.65 1.19 1.10
			  9606533 (+3626) 1.84 0.99 1.06
			  9606753 (+3846) 1.29 1.02 1.21
			  9606943 (+4036) 0.95 1.02 0.97
			  9607125 (+4218) 0.82 1.25 1.15
			  9607374 (+4467) 0.88 0.85 0.74
			  9607612 (+4705) 1.30 1.09 1.17
			  9607832 (+4925) 1.32 1.59 1.32
			* 9608010 (+5103) 1.09 1.79 1.60
			* 9608260 (+5353) 1.82 2.91 3.45
			* 9608510 (+5603) 1.08 1.23 1.61
			  9609367 (+6460) 1.09 1.02 1.03
			  9609558 (+6651) 0.94 0.86 0.98
			  9609627 (+6720) 1.08 0.98 0.81
			  9609793 (+6886) 0.94 1.05 0.69
			  9610034 (+7127) 0.94 1.32 0.84
			  9610271 (+7364) 1.15 1.57 1.11
			  9610448 (+7541) 0.90 1.00 0.96
			  9610556 (+7649) 1.00 1.22 0.88
		* CP Read Locations:
			9608081 to 9608452 (+5174 to +5545), width 372

NM_053182	3:9688719-9829911
	Promoter: 3:9825911-9833911
	Names: AF250192 AK040230 AK089329 NM_053182 Pag Pag1
	Oct4 Summary:
		# CC Peaks: 0
		CC Max Ratio: 1.54
		# CP Peaks: 0
		# CP Reads: 3
		CP Max Overlap: 1
		* Probe Locations:
			  9826342 (+431) 1.03 0.95 1.19
			  9826592 (+681) 1.01 1.12 0.97
			  9826841 (+930) 0.95 0.91 1.00
			  9827035 (+1124) 1.11 0.85 1.00
			  9827284 (+1373) 1.12 0.81 1.02
			  9827525 (+1614) 1.09 0.80 1.21
			  9827782 (+1871) 1.16 1.15 0.98
			  9828021 (+2110) 1.15 0.63 0.79
			  9828259 (+2348) 1.05 1.25 0.80
			  9828509 (+2598) 1.04 0.48 0.92
			  9828667 (+2756) 1.05 0.80 0.96
			  9828915 (+3004) 1.13 1.25 1.23
			  9829165 (+3254) 0.97 1.14 0.98
			  9829403 (+3492) 1.02 1.18 0.94
			  9829577 (+3666) 1.03 1.26 0.87
			  9829827 (+3916) 0.96 1.24 1.00
			  9830084 (+4173) 1.08 1.40 1.16
			  9830234 (+4323) 1.22 1.30 1.35
			  9830451 (+4540) 1.06 0.76 0.91
			  9830612 (+4701) 1.01 1.19 1.31
			  9830825 (+4914) 0.88 0.73 1.16
			  9831071 (+5160) 0.98 0.77 0.91
			  9831565 (+5654) 1.05 0.88 0.86
			  9831970 (+6059) 1.16 1.28 0.94
			  9832458 (+6547) 1.05 0.88 0.96
			  9832673 (+6762) 1.05 0.76 0.91
			  9832852 (+6941) 1.54 0.72 0.77
		* CP Read Locations:
			9829908 to 9830002 (+3997 to +4091), width 95
			9830301 to 9830734 (+4390 to +4823), width 434
			9833806 to 9834113 (+7895 to +8202), width 308
	Nanog Summary:
		# CC Peaks: 0
		CC Max Ratio: 2.13
		# CP Peaks: 0
		# CP Reads: 0
		CP Max Overlap: 0
		* Probe Locations:
			  9826342 (+431) 1.24 0.97 1.12
			  9826592 (+681) 0.87 1.05 1.11
			  9826841 (+930) 0.69 1.03 0.72
			  9827035 (+1124) 0.78 1.14 1.17
			  9827284 (+1373) 0.99 1.10 1.28
			  9827525 (+1614) 1.32 0.88 1.22
			  9827782 (+1871) 1.16 0.92 1.26
			  9828021 (+2110) 1.12 1.21 1.42
			  9828259 (+2348) 0.93 1.09 1.15
			  9828509 (+2598) 0.97 1.41 1.47
			  9828667 (+2756) 0.62 0.94 0.86
			  9828915 (+3004) 1.07 0.93 0.71
			  9829165 (+3254) 1.03 0.96 0.97
			  9829403 (+3492) 0.91 0.89 1.07
			  9829577 (+3666) 1.17 0.99 1.14
			  9829827 (+3916) 1.24 0.97 0.99
			  9830084 (+4173) 1.17 1.26 1.62
			  9830234 (+4323) 0.99 2.13 2.10
			  9830451 (+4540) 0.91 1.26 1.05
			  9830612 (+4701) 0.81 1.15 1.28
			  9830825 (+4914) 0.91 1.09 1.22
			  9831071 (+5160) 0.93 1.12 0.98
			  9831565 (+5654) 1.00 1.11 0.64
			  9831970 (+6059) 1.11 1.19 1.01
			  9832458 (+6547) 0.90 0.92 1.05
			  9832673 (+6762) 0.82 0.86 0.91
			  9832852 (+6941) 1.49 1.12 1.26
		* CP Read Locations:

NM_010634	3:10011881-10015886
	Promoter: 3:10007881-10015881
	Names: NM_010634
	Oct4 Summary:
		# CC Peaks: 0
		CC Max Ratio: 1.69
		# CP Peaks: 0
		# CP Reads: 3
		CP Max Overlap: 2
		* Probe Locations:
			  10008151 (+270) 0.94 0.78 0.89
			  10008381 (+500) 1.25 0.81 0.87
			  10008628 (+747) 1.08 0.99 0.95
			  10008874 (+993) 1.18 1.52 0.95
			  10009123 (+1242) 1.05 1.03 1.23
			  10009372 (+1491) 1.09 1.02 1.09
			  10009624 (+1743) 0.94 1.01 1.05
			  10009870 (+1989) 1.01 1.28 1.16
			  10010111 (+2230) 0.96 1.09 0.98
			  10010361 (+2480) 1.01 1.18 1.11
			  10010548 (+2667) 1.04 1.12 0.92
			  10010903 (+3022) 0.94 0.92 1.02
			  10010987 (+3106) 1.05 1.03 1.10
			  10011144 (+3263) 0.96 0.86 0.95
			  10011296 (+3415) 0.98 1.15 1.07
			  10011473 (+3592) 1.30 1.43 1.56
			  10011586 (+3705) 0.98 1.25 1.13
			  10011756 (+3875) 1.13 1.69 1.15
			  10011969 (+4088) 1.14 1.53 1.25
			  10012256 (+4375) 1.11 1.17 1.13
			  10012413 (+4532) 0.93 1.29 1.13
			  10012660 (+4779) 0.99 1.12 0.95
			  10012910 (+5029) 0.92 0.83 1.03
			  10013159 (+5278) 0.99 1.18 1.12
			  10013363 (+5482) 0.83 0.66 1.06
			  10013592 (+5711) 0.94 0.89 0.99
			  10013909 (+6028) 0.98 1.04 1.02
			  10014089 (+6208) 0.99 0.85 0.90
			  10014394 (+6513) 0.96 0.91 0.93
			  10014625 (+6744) 1.00 0.65 0.85
			  10014875 (+6994) 0.82 1.21 0.96
			  10015125 (+7244) 1.21 1.13 1.11
			  10015376 (+7495) 0.99 0.99 0.82
		* CP Read Locations:
			10009710 to 10010218 (+1829 to +2337), width 509
			10009900 to 10010677 (+2019 to +2796), width 778
			10014227 to 10014940 (+6346 to +7059), width 714
	Nanog Summary:
		# CC Peaks: 0
		CC Max Ratio: 1.58
		# CP Peaks: 0
		# CP Reads: 1
		CP Max Overlap: 1
		* Probe Locations:
			  10008151 (+270) 1.22 0.90 1.32
			  10008381 (+500) 0.93 1.02 1.37
			  10008628 (+747) 0.97 1.07 1.21
			  10008874 (+993) 0.96 0.90 1.15
			  10009123 (+1242) 0.82 0.85 1.03
			  10009372 (+1491) 1.33 0.79 0.65
			  10009624 (+1743) 0.92 0.95 0.60
			  10009870 (+1989) 0.94 0.99 0.84
			  10010111 (+2230) 1.04 0.91 0.80
			  10010361 (+2480) 0.92 0.81 0.84
			  10010548 (+2667) 0.74 0.94 0.58
			  10010903 (+3022) 0.81 1.11 0.79
			  10010987 (+3106) 0.87 1.21 0.81
			  10011144 (+3263) 0.80 0.97 0.86
			  10011296 (+3415) 0.94 1.09 0.83
			  10011473 (+3592) 1.12 1.53 1.58
			  10011586 (+3705) 0.96 1.06 1.43
			  10011756 (+3875) 1.53 1.26 1.53
			  10011969 (+4088) 1.19 1.25 1.42
			  10012256 (+4375) 1.00 1.02 1.16
			  10012413 (+4532) 0.95 1.11 1.18
			  10012660 (+4779) 1.03 1.15 1.04
			  10012910 (+5029) 0.97 0.89 0.70
			  10013159 (+5278) 1.08 0.87 0.71
			  10013363 (+5482) 0.89 0.98 0.80
			  10013592 (+5711) 0.92 1.02 0.71
			  10013909 (+6028) 1.38 1.04 0.84
			  10014089 (+6208) 1.24 0.82 0.78
			  10014394 (+6513) 0.99 0.93 0.91
			  10014625 (+6744) 1.11 0.99 0.99
			  10014875 (+6994) 0.95 0.97 0.81
			  10015125 (+7244) 0.95 0.90 0.85
			  10015376 (+7495) 1.00 0.96 0.94
		* CP Read Locations:
			10012487 to 10012677 (+4606 to +4796), width 191

NM_001030305	3:10181399-10185433
	Promoter: 3:10181433-10189433
	Names: NM_001030305
	Oct4 Summary:
		# CC Peaks: 0
		CC Max Ratio: 0.00
		# CP Peaks: 0
		# CP Reads: 1
		CP Max Overlap: 1
		* Probe Locations:
		* CP Read Locations:
			10181789 to 10182025 (+356 to +592), width 237
	Nanog Summary:
		# CC Peaks: 0
		CC Max Ratio: 0.00
		# CP Peaks: 0
		# CP Reads: 0
		CP Max Overlap: 0
		* Probe Locations:
		* CP Read Locations:

NM_011598	3:10195175-10198770
	Promoter: 3:10194770-10202770
	Names: AK005745 BC048437 FABP9 Fabp9 NM_011598 PERF Perf15 T-FABP Tlbp
	Oct4 Summary:
		# CC Peaks: 0
		CC Max Ratio: 1.71
		# CP Peaks: 0
		# CP Reads: 0
		CP Max Overlap: 0
		* Probe Locations:
			  10195128 (+358) 1.15 0.88 1.37
			  10195330 (+560) 1.12 0.93 1.33
			  10195579 (+809) 0.97 0.55 0.93
			  10195749 (+979) 0.91 0.40 0.84
			  10196030 (+1260) 0.82 0.43 0.83
			  10196208 (+1438) 0.98 1.06 1.10
			  10196458 (+1688) 1.26 0.86 1.12
			  10196697 (+1927) 1.01 0.83 0.92
			  10196854 (+2084) 1.10 1.21 1.01
			  10197102 (+2332) 1.04 0.92 0.86
			  10197415 (+2645) 1.04 1.04 0.93
			  10197537 (+2767) 0.52 0.64 0.67
			  10197711 (+2941) 0.83 0.47 1.00
			  10197864 (+3094) 0.76 0.79 0.88
			  10197957 (+3187) 0.62 0.66 0.84
			  10198224 (+3454) 0.84 1.02 0.86
			  10198408 (+3638) 1.42 1.71 0.91
			  10198656 (+3886) 1.07 1.16 1.12
			  10198906 (+4136) 0.97 0.91 1.21
			  10199134 (+4364) 0.93 0.68 0.83
			  10199364 (+4594) 1.10 0.98
			  10199820 (+5050) 0.93 0.88 0.84
			  10200031 (+5261) 1.01 0.97 0.92
			  10200249 (+5479) 1.12 0.69 1.15
			  10200493 (+5723) 0.95 0.89 1.01
			  10200669 (+5899) 0.98 0.86 1.25
			  10200919 (+6149) 0.66 1.16 0.97
			  10201168 (+6398) 1.08 1.21 1.21
			  10201765 (+6995) 0.79 0.44 1.13
			  10202008 (+7238) 0.91 0.88 1.01
			  10202184 (+7414) 0.92 0.78 0.99
		* CP Read Locations:
	Nanog Summary:
		# CC Peaks: 0
		CC Max Ratio: 2.59
		# CP Peaks: 0
		# CP Reads: 1
		CP Max Overlap: 1
		* Probe Locations:
			  10195128 (+358) 1.36 1.76 1.27
			  10195330 (+560) 1.19 1.40 0.92
			  10195579 (+809) 1.13 1.54 1.35
			  10195749 (+979) 1.47 0.91 1.48
			  10196030 (+1260) 0.76 0.87 1.54
			  10196208 (+1438) 0.86 0.90 1.06
			  10196458 (+1688) 0.92 1.00 1.06
			  10196697 (+1927) 0.64 0.90 0.91
			  10196854 (+2084) 1.25 1.21 0.99
			  10197102 (+2332) 0.94 1.02 0.88
			  10197415 (+2645) 1.29 0.89 1.05
			  10197537 (+2767) 2.35 0.83 2.59
			  10197711 (+2941) 0.94 0.88 1.47
			  10197864 (+3094) 0.98 0.88 1.46
			  10197957 (+3187) 1.09
			  10198224 (+3454) 1.18 0.76 0.95
			  10198408 (+3638) 0.82 0.95
			  10198656 (+3886) 1.10 0.97 1.07
			  10198906 (+4136) 0.99 1.30 1.11
			  10199134 (+4364) 1.07 0.80 1.20
			  10199364 (+4594) 1.13 0.96 1.26
			  10199820 (+5050) 0.73 1.00 0.81
			  10200031 (+5261) 0.87 1.06 0.90
			  10200249 (+5479) 0.76 1.37 0.68
			  10200493 (+5723) 0.99 1.03 0.91
			  10200669 (+5899) 1.04 0.94 1.19
			  10200919 (+6149) 0.92 0.92 1.13
			  10201168 (+6398) 1.11 0.87 1.31
			  10201765 (+6995) 0.96 0.92 0.53
			  10202008 (+7238) 0.76 1.00 1.10
			  10202184 (+7414) 0.94 0.98 0.77
		* CP Read Locations:
			10194753 to 10195074 (+-17 to +304), width 322

NM_024406	3:10205894-10210102
	Promoter: 3:10206102-10214102
	Names: A-FABP AK003143 AK088535 Ap2 BC054426 FABP4 Fabp4 K02109 NM_024406
	Oct4 Summary:
		# CC Peaks: 0
		CC Max Ratio: 1.38
		# CP Peaks: 0
		# CP Reads: 2
		CP Max Overlap: 1
		* Probe Locations:
			  10206434 (+332) 0.99 1.06 1.01
			  10206674 (+572) 1.10 1.26 1.31
			  10206911 (+809) 0.90 0.87 0.91
			  10207142 (+1040) 1.02 1.22 1.09
			  10207391 (+1289) 0.96 1.16 0.99
			  10207638 (+1536) 1.01 1.22
			  10207889 (+1787) 1.04 0.68 0.98
			  10208031 (+1929) 0.97 1.37 0.79
			  10208273 (+2171) 0.81 0.64 0.73
			  10208494 (+2392) 0.83 0.61 1.00
			  10208732 (+2630) 0.86 0.80 0.97
			  10208982 (+2880) 1.21 1.27 1.38
			  10209228 (+3126) 1.00 1.10 0.95
			  10209478 (+3376) 1.17 1.07 0.99
			  10209677 (+3575) 1.01 0.86 1.09
			  10209852 (+3750) 0.99 0.86 0.94
			  10210102 (+4000) 0.97 0.91 1.01
			  10210293 (+4191) 1.05 0.44 0.63
			  10210496 (+4394) 0.83 0.69 1.37
			  10210870 (+4768) 0.94 0.98 0.89
			  10211120 (+5018) 0.83 0.72 0.92
			  10211368 (+5266) 1.05 0.60 1.15
			  10211618 (+5516) 1.22 1.02
			  10212164 (+6062) 0.91 1.12 1.02
			  10212349 (+6247) 1.13 1.20 1.21
			  10212575 (+6473) 1.04 1.17 1.17
			  10212824 (+6722) 1.07 0.91 1.00
			  10213117 (+7015) 1.09 1.09 1.05
			  10213364 (+7262) 0.78 1.09 1.00
			  10213574 (+7472) 1.01 1.06 1.15
			  10213811 (+7709) 1.04 1.08 1.02
		* CP Read Locations:
			10212737 to 10213054 (+6635 to +6952), width 318
			10213179 to 10213348 (+7077 to +7246), width 170
	Nanog Summary:
		# CC Peaks: 0
		CC Max Ratio: 2.55
		# CP Peaks: 0
		# CP Reads: 0
		CP Max Overlap: 0
		* Probe Locations:
			  10206434 (+332) 1.04 1.17 0.99
			  10206674 (+572) 0.82 0.86 0.81
			  10206911 (+809) 0.83 1.02 0.99
			  10207142 (+1040) 1.04 1.05 1.09
			  10207391 (+1289) 0.84 0.75 1.01
			  10207638 (+1536) 1.08 1.06 1.14
			  10207889 (+1787) 1.16
			  10208031 (+1929) 0.96 0.98 1.08
			  10208273 (+2171) 1.09 0.93 1.14
			  10208494 (+2392) 0.85 0.86 0.78
			  10208732 (+2630) 1.00 1.32 0.82
			  10208982 (+2880) 1.21 0.99 1.01
			  10209228 (+3126) 0.91 0.88 1.08
			  10209478 (+3376) 1.40 0.63 2.55
			  10209677 (+3575) 1.09 0.88 1.14
			  10209852 (+3750) 0.72 0.88 0.84
			  10210102 (+4000) 0.97 0.93 0.80
			  10210293 (+4191) 0.62 0.95
			  10210496 (+4394) 1.27
			  10210870 (+4768) 1.10 1.06 0.93
			  10211120 (+5018) 1.12 0.98 1.86
			  10211368 (+5266) 0.64 0.79 0.91
			  10211618 (+5516) 1.02 1.11
			  10212164 (+6062) 0.82 1.00 1.03
			  10212349 (+6247) 1.04 1.27 0.97
			  10212575 (+6473) 0.98 1.12 0.96
			  10212824 (+6722) 0.99 1.07 1.04
			  10213117 (+7015) 1.12 1.12 1.19
			  10213364 (+7262) 1.02 1.01 0.74
			  10213574 (+7472) 1.03 1.18 1.22
			  10213811 (+7709) 0.94 0.85 0.68
		* CP Read Locations:

NM_029310	3:10245756-10302731
	Promoter: 3:10298731-10306731
	Names: 1700008G05Rik AK005765 BC030910 NM_029310
	Oct4 Summary:
		# CC Peaks: 0
		CC Max Ratio: 1.39
		# CP Peaks: 0
		# CP Reads: 3
		CP Max Overlap: 2
		* Probe Locations:
			  10299148 (+417) 0.95 0.81 0.83
			  10299393 (+662) 1.27 1.25 0.91
			  10299585 (+854) 1.10 1.19 1.08
			  10299835 (+1104) 1.01 0.89 1.13
			  10300110 (+1379) 0.91 0.89 1.06
			  10300345 (+1614) 0.95 0.79 1.08
			  10300524 (+1793) 0.91 0.78 1.19
			  10300778 (+2047) 0.99 0.88 0.96
			  10300897 (+2166) 0.92 1.12 1.10
			  10301025 (+2294) 0.94 0.78
			  10301750 (+3019) 0.95 0.66 0.94
			  10301993 (+3262) 0.81 0.81 0.71
			  10302229 (+3498) 1.13 1.14 1.12
			  10302579 (+3848) 1.33 0.87 0.95
			  10302788 (+4057) 1.05 1.09 0.93
			  10303037 (+4306) 1.16 1.16 1.06
			  10303307 (+4576) 0.88 1.02 1.12
			  10303557 (+4826) 0.97 0.84 0.82
			  10303768 (+5037) 0.80 0.75 0.83
			  10303962 (+5231) 0.97 1.04 0.96
			  10304179 (+5448) 0.93 1.13 0.99
			  10304248 (+5517) 1.16 1.39 1.04
			  10304498 (+5767) 1.02 0.91 1.09
			  10304748 (+6017) 0.95 0.85 1.01
			  10304931 (+6200) 1.04 0.73 0.92
			  10305129 (+6398) 1.16 0.61 0.80
			  10305243 (+6512) 0.89 0.89 0.98
			  10305493 (+6762) 0.82 0.93 1.07
			  10305807 (+7076) 1.09 1.15 1.14
			  10305932 (+7201) 0.90 0.94 1.07
			  10306163 (+7432) 1.19 0.93 0.99
			  10306384 (+7653) 1.17 0.94 1.02
		* CP Read Locations:
			10298993 to 10299950 (+262 to +1219), width 958
			10298993 to 10299950 (+262 to +1219), width 958
			10305172 to 10305982 (+6441 to +7251), width 811
	Nanog Summary:
		# CC Peaks: 0
		CC Max Ratio: 2.15
		# CP Peaks: 0
		# CP Reads: 0
		CP Max Overlap: 0
		* Probe Locations:
			  10299148 (+417) 0.91 0.96 1.09
			  10299393 (+662) 1.16 1.01 0.85
			  10299585 (+854) 1.20 0.88 0.99
			  10299835 (+1104) 0.82 1.00 0.75
			  10300110 (+1379) 0.95 0.98 1.02
			  10300345 (+1614) 0.98 1.13 0.99
			  10300524 (+1793) 0.88 1.45 0.97
			  10300778 (+2047) 0.97 1.01 1.07
			  10300897 (+2166) 1.01 1.06 0.84
			  10301025 (+2294) 0.86 0.75 1.08
			  10301750 (+3019) 1.10 1.97 0.59
			  10301993 (+3262) 0.94 1.22 1.15
			  10302229 (+3498) 1.47 0.98 2.15
			  10302579 (+3848) 1.03 1.01 1.08
			  10302788 (+4057) 0.88 0.95 0.97
			  10303037 (+4306) 1.13 0.95 0.91
			  10303307 (+4576) 0.67 0.87 0.89
			  10303557 (+4826) 0.72 0.85 1.06
			  10303768 (+5037) 0.61 0.85 0.65
			  10303962 (+5231) 0.89 0.85 0.80
			  10304179 (+5448) 1.09 1.02 1.05
			  10304248 (+5517) 1.86 1.05 1.14
			  10304498 (+5767) 0.95 1.00 0.94
			  10304748 (+6017) 0.75 0.90 1.02
			  10304931 (+6200) 0.82 0.81 0.82
			  10305129 (+6398) 0.79 0.75 0.87
			  10305243 (+6512) 0.75 0.84 0.91
			  10305493 (+6762) 0.91 1.67 0.72
			  10305807 (+7076) 1.04 1.25 0.93
			  10305932 (+7201) 1.19 0.98 1.23
			  10306163 (+7432) 0.83 1.21 1.20
			  10306384 (+7653) 0.72 1.08 1.21
		* CP Read Locations:

NM_018864	3:10315087-10332920
	Promoter: 3:10328920-10336920
	Names: AF042730 AK011770 AK078406 AK083238 IMPA IMPA1 Impa1 NM_018864
	Oct4 Summary:
		# CC Peaks: 0
		CC Max Ratio: 1.89
		# CP Peaks: 0
		# CP Reads: 1
		CP Max Overlap: 1
		* Probe Locations:
			  10329339 (+419) 1.01 1.12 1.06
			  10329549 (+629) 0.90 0.89 0.85
			  10329784 (+864) 0.98 1.07 1.05
			  10330008 (+1088) 0.98 0.85
			  10330251 (+1331) 1.15 1.28 0.99
			  10330501 (+1581) 1.07 1.02 1.22
			  10330685 (+1765) 1.39 1.31 1.14
			  10330900 (+1980) 1.20 1.03 1.02
			  10331093 (+2173) 1.30 1.12 1.03
			  10331343 (+2423) 0.92 1.07 1.02
			  10331547 (+2627) 1.06 1.20 1.02
			  10331796 (+2876) 0.80 0.76 1.05
			  10331965 (+3045) 1.02 1.01 1.04
			  10332213 (+3293) 0.91 0.92 0.99
			  10332394 (+3474) 0.94 1.18 0.96
			  10332602 (+3682) 1.08 1.32 1.08
			  10332757 (+3837) 1.08 1.38 0.91
			  10332921 (+4001) 1.15 1.64 1.21
			  10333087 (+4167) 0.93 1.89 1.17
			  10333314 (+4394) 0.86 0.92 1.01
			  10333494 (+4574) 1.01 1.23 1.11
			  10333657 (+4737) 0.88 0.82 0.92
			  10333903 (+4983) 0.88 0.77 0.90
			  10334152 (+5232) 0.85 0.86 0.82
			  10334410 (+5490) 1.08 1.12 1.03
			  10334556 (+5636) 0.99 1.08 0.82
			  10334685 (+5765) 1.11 0.81 0.82
			  10334806 (+5886) 1.05 1.08 0.75
			  10334953 (+6033) 1.21 1.01 0.95
			  10335201 (+6281) 1.01 0.66 0.87
			  10335448 (+6528) 1.03 0.99 1.02
			  10335610 (+6690) 1.03 0.53 0.75
			  10335848 (+6928) 1.02 0.72 1.12
			  10336022 (+7102) 0.91 0.76 1.09
			  10336247 (+7327) 1.00 0.80 0.85
			  10336424 (+7504) 1.38 0.93 1.44
			  10336657 (+7737) 0.73 0.95 0.95
			  10336907 (+7987) 0.99 1.07 1.03
		* CP Read Locations:
			10330450 to 10330981 (+1530 to +2061), width 532
	Nanog Summary:
		# CC Peaks: 0
		CC Max Ratio: 1.69
		# CP Peaks: 1
		# CP Reads: 3
		CP Max Overlap: 3
		* Probe Locations:
			  10329339 (+419) 0.94 0.74 0.84
			  10329549 (+629) 0.82 0.96 0.81
			  10329784 (+864) 1.01 1.06 0.89
			  10330008 (+1088) 1.01 0.52 1.02
			  10330251 (+1331) 0.88 0.90 1.08
			  10330501 (+1581) 1.07 1.02 0.97
			  10330685 (+1765) 1.05 0.78 0.57
			  10330900 (+1980) 0.95 1.01 1.01
			  10331093 (+2173) 0.91 1.08 1.03
			  10331343 (+2423) 0.63 0.88 0.86
			  10331547 (+2627) 0.92 1.03 0.98
			  10331796 (+2876) 0.92 0.89 0.82
			  10331965 (+3045) 0.87 1.04 0.86
			  10332213 (+3293) 0.77 1.15 1.10
			  10332394 (+3474) 1.14 1.11 1.02
			  10332602 (+3682) 1.18 1.11 1.06
			  10332757 (+3837) 1.20 1.10 1.34
			  10332921 (+4001) 1.12 1.22 1.62
			  10333087 (+4167) 1.17 0.80 1.57
			  10333314 (+4394) 1.07 1.12 0.83
			  10333494 (+4574) 0.88 0.91 0.82
			  10333657 (+4737) 0.65 0.69 0.53
			  10333903 (+4983) 0.65 0.66 0.78
			  10334152 (+5232) 0.79 0.77 0.80
			  10334410 (+5490) 1.09 1.15 1.05
			  10334556 (+5636) 1.08 0.81 0.97
			  10334685 (+5765) 1.01 1.03 1.09
			  10334806 (+5886) 1.09 1.12 1.09
			  10334953 (+6033) 1.69 1.26 0.99
			  10335201 (+6281) 0.88 1.08 0.84
			  10335448 (+6528) 0.89 1.02 0.92
			  10335610 (+6690) 0.70 1.01 1.49
			  10335848 (+6928) 1.21 0.80 1.03
			  10336022 (+7102) 0.77 1.04 0.82
			  10336247 (+7327) 1.11 0.85 0.84
			  10336424 (+7504) 1.63 1.26 0.92
			  10336657 (+7737) 1.08 1.13 0.57
			  10336907 (+7987) 0.99 1.01 1.02
		* CP Read Locations:
			10334106 to 10335311 (+5186 to +6391), width 1206
			10334644 to 10334937 (+5724 to +6017), width 294
			10334644 to 10334937 (+5724 to +6017), width 294

NM_001010834	3:10333281-10337204
	Promoter: 3:10333204-10341204
	Names: NM_001010834
	Oct4 Summary:
		# CC Peaks: 0
		CC Max Ratio: 1.44
		# CP Peaks: 0
		# CP Reads: 2
		CP Max Overlap: 2
		* Probe Locations:
			  10333314 (+110) 0.86 0.92 1.01
			  10333494 (+290) 1.01 1.23 1.11
			  10333657 (+453) 0.88 0.82 0.92
			  10333903 (+699) 0.88 0.77 0.90
			  10334152 (+948) 0.85 0.86 0.82
			  10334410 (+1206) 1.08 1.12 1.03
			  10334556 (+1352) 0.99 1.08 0.82
			  10334685 (+1481) 1.11 0.81 0.82
			  10334806 (+1602) 1.05 1.08 0.75
			  10334953 (+1749) 1.21 1.01 0.95
			  10335201 (+1997) 1.01 0.66 0.87
			  10335448 (+2244) 1.03 0.99 1.02
			  10335610 (+2406) 1.03 0.53 0.75
			  10335848 (+2644) 1.02 0.72 1.12
			  10336022 (+2818) 0.91 0.76 1.09
			  10336247 (+3043) 1.00 0.80 0.85
			  10336424 (+3220) 1.38 0.93 1.44
			  10336657 (+3453) 0.73 0.95 0.95
			  10336907 (+3703) 0.99 1.07 1.03
			  10337094 (+3890) 0.97 0.80 0.94
			  10337294 (+4090) 1.01 0.67 0.91
			  10337456 (+4252) 0.98 0.54 0.88
			  10337699 (+4495) 0.71 0.72 0.74
			  10337930 (+4726) 1.07 0.95 1.20
			  10338180 (+4976) 1.02 1.06 1.00
			  10338481 (+5277) 0.95 1.04 0.96
			  10338649 (+5445) 1.05 0.88 1.00
			  10338875 (+5671) 0.91 0.59 0.53
			  10339361 (+6157) 1.06 1.22 0.96
			  10339585 (+6381) 1.01 1.01 0.78
			  10339700 (+6496) 1.08 1.08 1.04
			  10339942 (+6738) 1.00 1.18 1.17
			  10340151 (+6947) 0.88 1.31 1.22
			  10340846 (+7642) 1.09 1.02 0.90
		* CP Read Locations:
			10338186 to 10338654 (+4982 to +5450), width 469
			10338186 to 10338654 (+4982 to +5450), width 469
	Nanog Summary:
		# CC Peaks: 0
		CC Max Ratio: 1.92
		# CP Peaks: 1
		# CP Reads: 4
		CP Max Overlap: 3
		* Probe Locations:
			  10333314 (+110) 1.07 1.12 0.83
			  10333494 (+290) 0.88 0.91 0.82
			  10333657 (+453) 0.65 0.69 0.53
			  10333903 (+699) 0.65 0.66 0.78
			  10334152 (+948) 0.79 0.77 0.80
			  10334410 (+1206) 1.09 1.15 1.05
			  10334556 (+1352) 1.08 0.81 0.97
			  10334685 (+1481) 1.01 1.03 1.09
			  10334806 (+1602) 1.09 1.12 1.09
			  10334953 (+1749) 1.69 1.26 0.99
			  10335201 (+1997) 0.88 1.08 0.84
			  10335448 (+2244) 0.89 1.02 0.92
			  10335610 (+2406) 0.70 1.01 1.49
			  10335848 (+2644) 1.21 0.80 1.03
			  10336022 (+2818) 0.77 1.04 0.82
			  10336247 (+3043) 1.11 0.85 0.84
			  10336424 (+3220) 1.63 1.26 0.92
			  10336657 (+3453) 1.08 1.13 0.57
			  10336907 (+3703) 0.99 1.01 1.02
			  10337094 (+3890) 0.80 0.93 0.75
			  10337294 (+4090) 0.96 0.95 1.27
			  10337456 (+4252) 0.90 0.82 0.67
			  10337699 (+4495) 0.79 0.96 0.96
			  10337930 (+4726) 1.41 1.24 0.90
			  10338180 (+4976) 0.96 0.89 0.90
			  10338481 (+5277) 1.06 1.03 1.03
			  10338649 (+5445) 0.94 1.15 0.96
			  10338875 (+5671) 1.39 0.82
			  10339361 (+6157) 1.01 1.00 0.98
			  10339585 (+6381) 0.80 0.94 0.93
			  10339700 (+6496) 0.83 0.94 1.92
			  10339942 (+6738) 0.99 1.03 1.23
			  10340151 (+6947) 0.92 0.83 0.81
			  10340846 (+7642) 0.94 1.29 0.87
		* CP Read Locations:
			10334106 to 10335311 (+902 to +2107), width 1206
			10334644 to 10334937 (+1440 to +1733), width 294
			10334644 to 10334937 (+1440 to +1733), width 294
			10340018 to 10340535 (+6814 to +7331), width 518

NM_025512	3:10341504-10352849
	Promoter: 3:10348849-10356849
	Names: 2310008M20Rik AK009240 AK030472 AK077873 BC046585 BC089494 NM_025512 Zfand1
	Oct4 Summary:
		# CC Peaks: 1
		CC Max Ratio: 2.53
		# CP Peaks: 0
		# CP Reads: 5
		CP Max Overlap: 2
		* Probe Locations:
			  10349256 (+407) 0.90 0.42 0.76
			  10349552 (+703) 0.80 0.47 0.78
			  10349768 (+919) 0.85 0.70 0.67
			  10349952 (+1103) 0.59 0.81 0.75
			  10350349 (+1500) 1.16 1.05 1.13
			  10350617 (+1768) 2.03 0.90 1.09
			  10350844 (+1995) 0.89 0.56 0.76
			  10351026 (+2177) 1.03 0.74 0.86
			  10351259 (+2410) 0.83 0.75 0.90
			  10351517 (+2668) 1.00 1.11 0.94
			  10351708 (+2859) 0.73 0.87 0.96
			  10351913 (+3064) 1.07 0.66 0.72
			  10352163 (+3314) 0.97 1.32 1.07
			  10352378 (+3529) 0.97 1.25 1.02
			  10352627 (+3778) 0.95 1.29 1.15
			  10352808 (+3959) 0.97 1.24 1.17
			  10353066 (+4217) 1.27 1.42 1.21
			  10353236 (+4387) 0.97 0.76 0.86
			  10353601 (+4752) 1.09 1.10 1.03
			  10353851 (+5002) 1.15 0.88 0.91
			  10354099 (+5250) 1.05 1.07 1.09
			  10354335 (+5486) 1.00 0.88 1.03
			  10354706 (+5857) 1.52 1.31 1.27
			  10354812 (+5963) 0.89 0.68 0.80
			  10354945 (+6096) 0.99 1.01 0.98
			  10355112 (+6263) 1.02 0.58 0.78
			  10355362 (+6513) 1.24 0.59 1.19
			* 10355527 (+6678) 1.36 0.97 1.21
			* 10355730 (+6881) 2.53 2.41 1.68
		* CP Read Locations:
			10352008 to 10352208 (+3159 to +3359), width 201
			10352417 to 10352821 (+3568 to +3972), width 405
			10352417 to 10352821 (+3568 to +3972), width 405
			10355127 to 10355414 (+6278 to +6565), width 288
			10348422 to 10350074 (+-427 to +1225), width 1653
	Nanog Summary:
		# CC Peaks: 1
		CC Max Ratio: 4.33
		# CP Peaks: 0
		# CP Reads: 2
		CP Max Overlap: 1
		* Probe Locations:
			  10349256 (+407) 1.09 1.19 2.61
			  10349552 (+703) 1.52 0.99
			  10349768 (+919) 3.58 1.07
			  10349952 (+1103) 1.37 1.01
			  10350349 (+1500) 1.12 1.23 1.07
			  10350617 (+1768) 0.91
			  10350844 (+1995) 1.67 1.00 3.80
			  10351026 (+2177) 1.05 1.18 1.11
			  10351259 (+2410) 1.01 1.11 1.01
			  10351517 (+2668) 0.91 0.93 1.04
			  10351708 (+2859) 0.91 0.98 1.10
			  10351913 (+3064) 0.82 0.98 1.46
			  10352163 (+3314) 1.32 0.93 1.32
			  10352378 (+3529) 1.10 1.08 0.95
			  10352627 (+3778) 1.08 1.04 1.04
			  10352808 (+3959) 1.18 1.05 1.17
			  10353066 (+4217) 1.04 0.90 1.41
			  10353236 (+4387) 0.96 0.99 1.07
			  10353601 (+4752) 1.19 1.02 1.03
			  10353851 (+5002) 0.78 0.94 1.12
			  10354099 (+5250) 0.96 1.23 1.06
			  10354335 (+5486) 0.91 1.14 1.18
			  10354706 (+5857) 1.00 0.95 1.16
			  10354812 (+5963) 0.86 0.84
			  10354945 (+6096) 1.12 1.01 1.13
			  10355112 (+6263) 1.05 0.83 1.00
			  10355362 (+6513) 1.24 2.15 1.44
			* 10355527 (+6678) 1.29 1.73 1.54
			* 10355730 (+6881) 3.05 3.50 4.33
		* CP Read Locations:
			10351488 to 10352001 (+2639 to +3152), width 514
			10355617 to 10355837 (+6768 to +6988), width 221

NM_025519	3:10368520-10392551
	Promoter: 3:10364520-10372520
	Names: 2310010I16Rik AK009273 AK010707 NM_025519
	Oct4 Summary:
		# CC Peaks: 0
		CC Max Ratio: 1.54
		# CP Peaks: 0
		# CP Reads: 1
		CP Max Overlap: 1
		* Probe Locations:
			  10364910 (+390) 0.92 0.94 0.85
			  10365118 (+598) 0.95 0.88 0.91
			  10366510 (+1990) 1.04 1.14 1.15
			  10366729 (+2209) 1.12 1.02 0.90
			  10366975 (+2455) 1.06 0.77 1.01
			  10367217 (+2697) 1.00 0.93 0.92
			  10367464 (+2944) 1.10 0.55 0.88
			  10367681 (+3161) 1.10 0.68 0.90
			  10367931 (+3411) 1.09 0.81 0.75
			  10368181 (+3661) 1.10 1.28 1.13
			  10368336 (+3816) 1.01 1.23 1.07
			  10368496 (+3976) 1.13 1.54 1.40
			  10368743 (+4223) 1.10 1.40 1.27
			  10369257 (+4737) 1.11 1.15 1.17
			  10369507 (+4987) 1.01 0.96 1.19
			  10369661 (+5141) 1.01 1.17 1.14
			  10369887 (+5367) 1.06 1.23 1.05
			  10370106 (+5586) 0.94 1.16 1.13
			  10370319 (+5799) 0.85 0.88 0.95
			  10370569 (+6049) 1.02 0.83 0.99
			  10370800 (+6280) 1.00 0.56 1.00
			  10371044 (+6524) 0.90 0.53 0.63
			  10371295 (+6775) 0.93 1.04 1.21
			  10371398 (+6878) 1.03 0.94 1.06
			  10371529 (+7009) 1.05 0.82 1.07
			  10371995 (+7475) 0.79 0.52 0.75
		* CP Read Locations:
			10369595 to 10370108 (+5075 to +5588), width 514
	Nanog Summary:
		# CC Peaks: 0
		CC Max Ratio: 2.12
		# CP Peaks: 0
		# CP Reads: 3
		CP Max Overlap: 1
		* Probe Locations:
			  10364910 (+390) 0.87 0.81 1.19
			  10365118 (+598) 1.22 1.02 1.12
			  10366510 (+1990) 0.95 1.11 0.96
			  10366729 (+2209) 1.08 0.96 1.01
			  10366975 (+2455) 0.94 0.91 1.11
			  10367217 (+2697) 0.87 0.92 0.88
			  10367464 (+2944) 0.54 0.54
			  10367681 (+3161) 1.23 0.85 1.46
			  10367931 (+3411) 0.96 0.90 1.21
			  10368181 (+3661) 1.32 0.96 1.03
			  10368336 (+3816) 1.22 1.07 1.58
			  10368496 (+3976) 1.19 1.30 2.12
			  10368743 (+4223) 1.15 1.00 1.41
			  10369257 (+4737) 0.91 0.97 0.90
			  10369507 (+4987) 0.87 1.12 0.88
			  10369661 (+5141) 0.87 1.07 0.97
			  10369887 (+5367) 0.96 1.04 0.99
			  10370106 (+5586) 0.89 1.03 0.85
			  10370319 (+5799) 0.90 0.92 0.89
			  10370569 (+6049) 0.89 0.93 0.95
			  10370800 (+6280) 0.85 0.96 1.05
			  10371044 (+6524) 0.99 0.88 0.92
			  10371295 (+6775) 1.30 1.68 1.75
			  10371398 (+6878) 0.94 1.08 1.04
			  10371529 (+7009) 0.98 1.10 1.24
			  10371995 (+7475) 0.67 1.13 0.81
		* CP Read Locations:
			10365164 to 10365510 (+644 to +990), width 347
			10369409 to 10369577 (+4889 to +5057), width 169
			10370655 to 10370983 (+6135 to +6463), width 329

NM_029068	3:10419696-10441635
	Promoter: 3:10437635-10445635
	Names: AK015872 AK032055 BC019424 NM_029068 SNX16 Snx16
	Oct4 Summary:
		# CC Peaks: 0
		CC Max Ratio: 1.58
		# CP Peaks: 0
		# CP Reads: 4
		CP Max Overlap: 2
		* Probe Locations:
			  10438173 (+538) 1.13 0.92 1.02
			  10438421 (+786) 1.03 0.93 1.02
			  10438657 (+1022) 0.91 0.71 0.84
			  10438843 (+1208) 0.80 0.85 0.72
			  10439142 (+1507) 0.88 0.46 0.86
			  10439390 (+1755) 1.11 0.78 1.22
			  10439570 (+1935) 1.09 1.28 1.18
			  10439797 (+2162) 0.47 0.37 0.65
			  10439984 (+2349) 0.57 0.45 0.79
			  10440196 (+2561) 0.97 0.33 1.30
			  10440348 (+2713) 0.86 0.75 0.85
			  10440626 (+2991) 1.01 0.75 0.90
			  10440877 (+3242) 0.97 0.98 1.03
			  10441128 (+3493) 0.89 1.22 0.96
			  10441331 (+3696) 0.91 1.31 0.97
			  10441581 (+3946) 0.91 1.16 1.02
			  10441792 (+4157) 1.27 1.17 1.26
			  10441981 (+4346) 1.18 0.81 1.11
			  10442231 (+4596) 0.96 0.81
			  10442474 (+4839) 1.27 1.58 1.09
			  10442741 (+5106) 0.83 0.43 0.98
			  10442896 (+5261) 0.93 0.58 0.48
			  10443137 (+5502) 1.06 0.79 0.83
			  10443315 (+5680) 1.03 0.91 0.81
			  10443483 (+5848) 1.05 0.88 0.77
			  10443867 (+6232) 1.07 1.09 1.00
			  10444167 (+6532) 1.25 1.18 1.15
			  10444411 (+6776) 1.15 1.13 1.29
			  10444605 (+6970) 1.07 1.07 1.13
			  10444852 (+7217) 1.04 0.74 1.07
			  10445100 (+7465) 1.01 0.76 0.98
		* CP Read Locations:
			10441482 to 10441641 (+3847 to +4006), width 160
			10442950 to 10443348 (+5315 to +5713), width 399
			10442950 to 10443348 (+5315 to +5713), width 399
			10444190 to 10444279 (+6555 to +6644), width 90
	Nanog Summary:
		# CC Peaks: 0
		CC Max Ratio: 6.71
		# CP Peaks: 0
		# CP Reads: 3
		CP Max Overlap: 2
		* Probe Locations:
			  10438173 (+538) 1.10 1.05 1.20
			  10438421 (+786) 0.89 0.95 1.36
			  10438657 (+1022) 0.95 1.03 1.09
			  10438843 (+1208) 1.55 1.19 1.11
			  10439142 (+1507) 1.20 0.94 1.02
			  10439390 (+1755) 1.03 1.10 1.01
			  10439570 (+1935) 0.88 0.94 1.03
			  10439797 (+2162) 0.92 0.68
			  10439984 (+2349) 1.56 0.74 6.71
			  10440196 (+2561) 1.90 0.84 1.07
			  10440348 (+2713) 0.81 0.94 1.02
			  10440626 (+2991) 0.98 1.02 1.10
			  10440877 (+3242) 0.85 0.95 1.13
			  10441128 (+3493) 1.01 0.81 1.25
			  10441331 (+3696) 1.31 0.96 0.95
			  10441581 (+3946) 1.14 1.03 1.15
			  10441792 (+4157) 1.14 1.28 1.45
			  10441981 (+4346) 1.50 1.45 2.82
			  10442231 (+4596) 0.80 1.06 0.90
			  10442474 (+4839) 0.99 1.14 1.03
			  10442741 (+5106) 1.00 0.71
			  10442896 (+5261) 0.83
			  10443137 (+5502) 1.57 0.80 2.58
			  10443315 (+5680) 1.19 0.93 1.18
			  10443483 (+5848) 0.60 0.79 0.82
			  10443867 (+6232) 0.76 0.77 1.05
			  10444167 (+6532) 1.17 1.01 1.39
			  10444411 (+6776) 1.26 1.17 1.21
			  10444605 (+6970) 0.99 1.18 0.99
			  10444852 (+7217) 0.90 1.18 1.08
			  10445100 (+7465) 1.19 0.87 0.77
		* CP Read Locations:
			10441609 to 10442075 (+3974 to +4440), width 467
			10442916 to 10443391 (+5281 to +5756), width 476
			10442916 to 10443391 (+5281 to +5756), width 476

NM_178631	3:13473156-14177659
	Promoter: 3:13469156-13477156
	Names: 0710005M24Rik AK032086 AK079659 NM_178631
	Oct4 Summary:
		# CC Peaks: 0
		CC Max Ratio: 2.18
		# CP Peaks: 0
		# CP Reads: 2
		CP Max Overlap: 1
		* Probe Locations:
			  13469400 (+244) 0.91 0.85 0.75
			  13469564 (+408) 1.15 1.12 1.58
			  13469814 (+658) 0.80 0.67 0.88
			  13470061 (+905) 0.78 0.30 0.36
			  13470310 (+1154) 0.46 0.93
			  13470577 (+1421) 1.08 0.94 0.88
			  13470728 (+1572) 0.97 0.62 0.85
			  13470977 (+1821) 0.93 0.82 0.96
			  13471227 (+2071) 0.94 0.85 0.92
			  13471477 (+2321) 1.02 0.61 0.96
			  13471762 (+2606) 1.17 0.89 0.75
			  13471975 (+2819) 1.25 1.59 1.06
			  13472209 (+3053) 1.12 1.16 0.96
			  13472459 (+3303) 1.03 0.98 1.06
			  13472710 (+3554) 0.95 0.84 0.97
			  13472777 (+3621) 1.30 1.02 1.26
			  13472960 (+3804) 0.95 1.45 1.00
			  13473198 (+4042) 1.07 1.56 1.03
			  13473292 (+4136) 1.00 1.02 0.98
			  13473541 (+4385) 1.17 1.53 1.31
			  13473728 (+4572) 1.02 2.18 1.38
			  13473959 (+4803) 1.02 1.43 1.29
			  13474208 (+5052) 0.97 1.27 0.92
			  13474455 (+5299) 1.05 1.24 1.20
			  13474705 (+5549) 1.12 1.43 1.03
			  13474825 (+5669) 1.04 1.18 1.12
			  13475073 (+5917) 1.04 0.94 0.94
			  13475323 (+6167) 0.57 0.68
			  13475481 (+6325) 0.95 0.57 0.61
			  13475730 (+6574) 1.10 0.78 1.11
			  13475904 (+6748) 1.01 1.18 0.48
			  13476068 (+6912) 0.98 0.86 0.94
			  13476219 (+7063) 1.03 1.20 1.02
			  13476318 (+7162) 1.10 0.76 0.81
			  13476520 (+7364) 0.96 1.03 1.25
			  13476700 (+7544) 0.72 0.86 1.20
		* CP Read Locations:
			13472175 to 13472602 (+3019 to +3446), width 428
			13475195 to 13475609 (+6039 to +6453), width 415
	Nanog Summary:
		# CC Peaks: 0
		CC Max Ratio: 2.96
		# CP Peaks: 0
		# CP Reads: 2
		CP Max Overlap: 1
		* Probe Locations:
			  13469400 (+244) 1.01 1.16 1.10
			  13469564 (+408) 1.00 0.66
			  13469814 (+658) 0.76 1.10 0.69
			  13470061 (+905) 0.79
			  13470310 (+1154) 1.07 0.55 1.02
			  13470577 (+1421) 1.11 0.93 0.92
			  13470728 (+1572) 1.21 1.07 1.22
			  13470977 (+1821) 0.93 1.02 1.33
			  13471227 (+2071) 1.05 1.16 1.07
			  13471477 (+2321) 1.02 1.17 2.96
			  13471762 (+2606) 1.47 1.40 1.17
			  13471975 (+2819) 0.40 1.05 0.80
			  13472209 (+3053) 0.89 1.21 0.90
			  13472459 (+3303) 1.03 1.10 1.02
			  13472710 (+3554) 0.85 1.01 0.97
			  13472777 (+3621) 0.80 1.30 0.70
			  13472960 (+3804) 1.27 0.94 1.18
			  13473198 (+4042) 1.45 1.00 1.25
			  13473292 (+4136) 0.95 0.89 0.93
			  13473541 (+4385) 0.78 0.75 1.50
			  13473728 (+4572) 0.79 0.75 1.02
			  13473959 (+4803) 0.90 0.98
			  13474208 (+5052) 0.79 1.06 1.25
			  13474455 (+5299) 1.02 1.23 1.43
			  13474705 (+5549) 1.17 1.15 1.29
			  13474825 (+5669) 1.23 0.99 1.09
			  13475073 (+5917) 1.08 0.93 1.18
			  13475323 (+6167) 1.16 1.16 1.05
			  13475481 (+6325) 1.03 1.03 0.99
			  13475730 (+6574) 0.90 1.05 2.54
			  13475904 (+6748) 1.32 0.79 1.31
			  13476068 (+6912) 0.94 1.06 1.14
			  13476219 (+7063) 0.70 0.89 1.13
			  13476318 (+7162) 0.73 0.70 0.77
			  13476520 (+7364) 1.25 0.94 1.21
			  13476700 (+7544) 0.79 1.14 1.60
		* CP Read Locations:
			13474984 to 13475563 (+5828 to +6407), width 580
			13475715 to 13475928 (+6559 to +6772), width 214

NM_080852	3:14477550-14502659
	Promoter: 3:14473550-14481550
	Names: AB055005 AJ417663 Asc-2 NM_080852 Slc7a12
	Oct4 Summary:
		# CC Peaks: 0
		CC Max Ratio: 2.18
		# CP Peaks: 0
		# CP Reads: 1
		CP Max Overlap: 1
		* Probe Locations:
			  14475547 (+1997) 1.51 1.32 2.18
			  14475785 (+2235) 1.22 0.75 1.36
			  14476037 (+2487) 1.02 0.87 0.94
			  14476202 (+2652) 0.59 1.02
			  14477426 (+3876) 1.76 1.10 1.00
			  14477647 (+4097) 1.00 0.96 1.08
			  14477850 (+4300) 0.92 0.71 1.03
			  14478087 (+4537) 0.80 0.65 1.16
			  14478318 (+4768) 0.82 0.41 0.80
			  14478511 (+4961) 1.09 0.84 1.30
			  14478742 (+5192) 0.75 1.00 0.58
			  14478992 (+5442) 0.89 0.82 0.75
			  14479282 (+5732) 0.95 0.40 0.67
		* CP Read Locations:
			14476948 to 14480356 (+3398 to +6806), width 3409
	Nanog Summary:
		# CC Peaks: 0
		CC Max Ratio: 3.68
		# CP Peaks: 0
		# CP Reads: 0
		CP Max Overlap: 0
		* Probe Locations:
			  14475547 (+1997) 1.85 2.54 3.68
			  14475785 (+2235) 1.29 1.77 2.31
			  14476037 (+2487) 0.84 1.49 2.02
			  14476202 (+2652) 1.19 1.13 2.92
			  14477426 (+3876) 2.13 1.32 1.15
			  14477647 (+4097) 0.89 0.68 1.41
			  14477850 (+4300) 1.51 0.87 0.93
			  14478087 (+4537) 0.92 0.85 1.14
			  14478318 (+4768) 0.79 1.13 1.56
			  14478511 (+4961) 1.09 1.11 1.35
			  14478742 (+5192) 0.78 0.60 1.02
			  14478992 (+5442) 1.06 0.89 1.40
			  14479282 (+5732) 1.10 1.41 2.14
		* CP Read Locations:

NM_028915	3:14530640-14569496
	Promoter: 3:14526640-14534640
	Names: 1200008A14Rik AK004646 AK029563 NM_028915
	Oct4 Summary:
		# CC Peaks: 0
		CC Max Ratio: 1.51
		# CP Peaks: 0
		# CP Reads: 0
		CP Max Overlap: 0
		* Probe Locations:
			  14527639 (+999) 0.90 0.76 0.89
			  14527848 (+1208) 1.11 1.08 0.97
			  14528098 (+1458) 0.94 1.17 0.86
			  14528182 (+1542) 0.96 0.89 0.65
			  14528305 (+1665) 1.02 0.81 0.99
			  14528546 (+1906) 0.96 0.89 0.95
			  14528840 (+2200) 0.99 0.64 0.94
			  14529078 (+2438) 1.06 0.79 0.90
			  14529328 (+2688) 1.06 0.97 0.77
			  14529495 (+2855) 0.91 0.89 0.99
			  14529734 (+3094) 0.90 1.16 1.01
			  14529966 (+3326) 0.96 0.87 0.87
			  14530216 (+3576) 0.96 0.62 0.90
			  14530466 (+3826) 1.22 1.22 1.00
			  14530713 (+4073) 1.02 1.28 1.14
			  14530811 (+4171) 1.15 1.51 1.37
			  14530933 (+4293) 0.78 1.01 1.02
			  14531141 (+4501) 0.94 1.12 1.05
			  14531380 (+4740) 0.80 1.05 1.14
			  14531630 (+4990) 1.04 0.54 0.83
			  14531865 (+5225) 0.68 0.72 0.52
			  14532082 (+5442) 0.80 0.70 0.92
			  14532305 (+5665) 0.97 0.64 0.95
			  14532480 (+5840) 1.37 0.67 0.94
			  14532664 (+6024) 0.81 0.57 0.79
			  14532898 (+6258) 0.91 0.76 0.93
			  14533149 (+6509) 0.99 1.24 0.85
			  14533236 (+6596) 0.86 0.86 0.70
			  14533450 (+6810) 0.64 0.40 0.79
			  14533667 (+7027) 1.05 1.18 0.90
			  14533866 (+7226) 1.13 0.90 0.95
			  14534071 (+7431) 0.81 0.54 0.58
			  14534266 (+7626) 1.15 0.80 0.66
		* CP Read Locations:
	Nanog Summary:
		# CC Peaks: 0
		CC Max Ratio: 1.95
		# CP Peaks: 0
		# CP Reads: 0
		CP Max Overlap: 0
		* Probe Locations:
			  14527639 (+999) 0.95 0.90 0.94
			  14527848 (+1208) 0.99 0.98 0.79
			  14528098 (+1458) 0.92 1.02 1.04
			  14528182 (+1542) 1.21 1.30 1.00
			  14528305 (+1665) 1.20 1.08 1.00
			  14528546 (+1906) 0.90 0.95 0.99
			  14528840 (+2200) 1.17 1.16 1.15
			  14529078 (+2438) 1.63 0.82 1.14
			  14529328 (+2688) 0.60 1.04
			  14529495 (+2855) 1.03 1.02 1.08
			  14529734 (+3094) 1.28 1.11 0.91
			  14529966 (+3326) 1.14 1.07 0.99
			  14530216 (+3576) 1.06 0.98 0.98
			  14530466 (+3826) 1.17 1.33 1.00
			  14530713 (+4073) 1.04 1.19 1.53
			  14530811 (+4171) 0.99 1.24 1.95
			  14530933 (+4293) 1.05 1.15 0.86
			  14531141 (+4501) 0.81 0.86 1.08
			  14531380 (+4740) 0.89 0.83 0.70
			  14531630 (+4990) 1.39 1.28 0.95
			  14531865 (+5225) 1.24 0.93
			  14532082 (+5442) 0.72 0.99 1.20
			  14532305 (+5665) 0.80 1.25 1.26
			  14532480 (+5840) 0.62 1.25 1.60
			  14532664 (+6024) 0.77 0.99 0.90
			  14532898 (+6258) 0.93 1.12 1.24
			  14533149 (+6509) 0.67
			  14533236 (+6596) 0.70
			  14533450 (+6810) 0.65 0.99 1.27
			  14533667 (+7027) 1.44 1.08 1.23
			  14533866 (+7226) 0.97 1.15
			  14534071 (+7431) 1.05 1.01 1.86
			  14534266 (+7626) 1.05
		* CP Read Locations:

NM_007892	3:14575523-14603161
	Promoter: 3:14571523-14579523
	Names: BC003220 E2F5 E2f5 NM_007892 X86925
	Oct4 Summary:
		# CC Peaks: 0
		CC Max Ratio: 1.60
		# CP Peaks: 0
		# CP Reads: 0
		CP Max Overlap: 0
		* Probe Locations:
			  14574540 (+3017) 1.10 1.07 1.02
			  14574777 (+3254) 1.12 0.59 1.06
			  14575021 (+3498) 1.11 1.07 1.10
			  14575228 (+3705) 0.97 1.01 1.08
			  14575479 (+3956) 0.92 1.20 0.95
			  14575721 (+4198) 1.11 1.60 1.08
			  14575790 (+4267) 1.00 1.30 1.05
			  14575972 (+4449) 0.96 1.34 0.99
			  14576052 (+4529) 0.98 1.10 1.02
			  14576302 (+4779) 1.08 0.66 0.89
			  14576552 (+5029) 1.15 0.76 0.92
			  14576720 (+5197) 1.00 1.20 1.18
			  14576871 (+5348) 0.85 0.74 0.88
			  14577082 (+5559) 0.80 0.67 0.85
			  14577313 (+5790) 0.95 0.56 0.44
			  14577601 (+6078) 0.83 0.76 1.34
			  14577861 (+6338) 1.03 0.88 0.88
			  14578150 (+6627) 1.45 1.41 1.29
			  14578307 (+6784) 1.03 1.20 1.01
			  14579061 (+7538) 0.93 0.94 0.70
		* CP Read Locations:
	Nanog Summary:
		# CC Peaks: 1
		CC Max Ratio: 4.21
		# CP Peaks: 0
		# CP Reads: 1
		CP Max Overlap: 1
		* Probe Locations:
			  14574540 (+3017) 1.03 1.11 1.16
			  14574777 (+3254) 0.77 0.87 0.93
			  14575021 (+3498) 1.05 1.00 1.05
			  14575228 (+3705) 1.12 1.04 1.17
			  14575479 (+3956) 1.87 0.90 1.33
			  14575721 (+4198) 1.79 0.97 1.34
			  14575790 (+4267) 1.13 0.96 1.33
			  14575972 (+4449) 1.61 0.92 1.13
			  14576052 (+4529) 1.04 1.05 1.12
			  14576302 (+4779) 1.13 1.01 1.00
			  14576552 (+5029) 1.17 1.33 1.14
			  14576720 (+5197) 1.22 1.32 1.03
			  14576871 (+5348) 1.05 1.21 1.08
			  14577082 (+5559) 0.85 1.07 1.61
			  14577313 (+5790) 0.76
			  14577601 (+6078) 1.00 1.18 1.02
			* 14577861 (+6338) 1.27 1.10 1.05
			* 14578150 (+6627) 1.86 3.04 4.21
			* 14578307 (+6784) 0.92 1.33 1.32
			  14579061 (+7538) 1.08 0.79 1.09
		* CP Read Locations:
			14576718 to 14576942 (+5195 to +5419), width 225

NM_024495	3:14638760-14659988
	Promoter: 3:14634760-14642760
	Names: AF231123 AK010166 BC064050 Ca13 Car13 NM_024495
	Oct4 Summary:
		# CC Peaks: 0
		CC Max Ratio: 1.94
		# CP Peaks: 0
		# CP Reads: 2
		CP Max Overlap: 2
		* Probe Locations:
			  14635080 (+320) 0.88 0.27 0.64
			  14635574 (+814) 0.96 1.12 1.01
			  14635824 (+1064) 0.99 0.98 0.93
			  14635993 (+1233) 1.28 0.78 1.25
			  14638155 (+3395) 1.16 1.44 1.00
			  14638383 (+3623) 1.23 1.41 1.06
			  14638583 (+3823) 1.07 1.19 1.05
			  14638833 (+4073) 1.11 1.49 1.21
			  14638910 (+4150) 1.30 1.94 1.54
			  14639123 (+4363) 1.37 1.69 1.71
			  14639289 (+4529) 1.06 1.00
			  14639535 (+4775) 1.01 0.94 1.03
			  14639817 (+5057) 0.91 0.76 0.77
			  14639955 (+5195) 1.33 0.57 0.49
			  14640221 (+5461) 1.03 1.02 0.96
			  14640453 (+5693) 0.93 1.08 1.01
			  14640701 (+5941) 1.01 0.80 0.92
			  14640905 (+6145) 0.82 0.63 0.97
			  14641156 (+6396) 0.80 0.56 0.86
			  14641244 (+6484) 0.99 1.19 1.19
			  14641465 (+6705) 0.93 0.64 0.83
			  14641625 (+6865) 0.97 1.13 1.05
			  14641955 (+7195) 1.06 0.46 1.17
			  14642186 (+7426) 0.89 0.74 1.01
			  14642258 (+7498) 0.45 0.64 0.60
		* CP Read Locations:
			14638549 to 14639328 (+3789 to +4568), width 780
			14638927 to 14639063 (+4167 to +4303), width 137
	Nanog Summary:
		# CC Peaks: 0
		CC Max Ratio: 2.72
		# CP Peaks: 0
		# CP Reads: 0
		CP Max Overlap: 0
		* Probe Locations:
			  14635080 (+320) 1.29 1.02
			  14635574 (+814) 1.80 1.61
			  14635824 (+1064) 0.96 1.02 0.87
			  14635993 (+1233) 1.33 1.25 0.98
			  14638155 (+3395) 0.73 1.02 0.67
			  14638383 (+3623) 1.11 1.05 1.44
			  14638583 (+3823) 1.09 1.12 1.73
			  14638833 (+4073) 1.28 1.10 1.80
			  14638910 (+4150) 1.20 1.28 2.00
			  14639123 (+4363) 0.97 1.61 1.45
			  14639289 (+4529) 1.00 1.14
			  14639535 (+4775) 0.85 0.81 0.76
			  14639817 (+5057) 0.83 0.78 0.93
			  14639955 (+5195) 0.57
			  14640221 (+5461) 0.95 0.76 1.04
			  14640453 (+5693) 1.03 0.87 0.98
			  14640701 (+5941) 0.90 0.81 1.00
			  14640905 (+6145) 0.89 1.24 0.80
			  14641156 (+6396) 0.67 1.01 1.00
			  14641244 (+6484) 1.12 1.14 1.27
			  14641465 (+6705) 0.79 1.23 1.26
			  14641625 (+6865) 1.05 1.04 1.06
			  14641955 (+7195) 0.89 1.18 2.14
			  14642186 (+7426) 1.04 1.02 2.72
			  14642258 (+7498) 1.00 0.74 1.23
		* CP Read Locations:

NM_009799	3:14782048-14824141
	Promoter: 3:14820141-14828141
	Names: AK003066 BC011223 Ca1 Car1 M32452 NM_009799
	Oct4 Summary:
		# CC Peaks: 0
		CC Max Ratio: 2.14
		# CP Peaks: 0
		# CP Reads: 0
		CP Max Overlap: 0
		* Probe Locations:
			  14820431 (+290) 0.76 0.72 1.19
			  14820658 (+517) 0.91 1.11 1.15
			  14820903 (+762) 0.89 0.82 0.95
			  14821231 (+1090) 1.09 0.73 0.99
			  14821513 (+1372) 0.86 0.72 1.00
			  14821899 (+1758) 0.72 0.46 0.65
			  14822102 (+1961) 0.92 0.82 0.81
			  14822330 (+2189) 1.05 0.70 1.06
			  14822626 (+2485) 1.07 0.90 1.06
			  14822888 (+2747) 1.01 0.46 0.81
			  14823127 (+2986) 0.91 0.87 0.86
			  14823504 (+3363) 0.68 0.44 0.60
			  14823748 (+3607) 1.08 0.32 0.79
			  14823958 (+3817) 1.09 0.68 0.83
			  14824479 (+4338) 1.66 2.14 0.85
			  14824701 (+4560) 0.93 0.87 0.71
			  14824948 (+4807) 0.81 1.04 0.84
			  14825198 (+5057) 0.91 0.86 0.92
			  14825411 (+5270) 1.08 0.79 0.72
			  14825637 (+5496) 1.02 0.73 0.93
		* CP Read Locations:
	Nanog Summary:
		# CC Peaks: 0
		CC Max Ratio: 2.00
		# CP Peaks: 0
		# CP Reads: 3
		CP Max Overlap: 1
		* Probe Locations:
			  14820658 (+517) 0.96 1.06
			  14820903 (+762) 1.47 1.02 0.97
			  14821231 (+1090) 0.71 1.25 0.71
			  14821513 (+1372) 1.08 0.98 1.00
			  14821899 (+1758) 0.90 0.82
			  14822102 (+1961) 0.94 0.97 0.98
			  14822330 (+2189) 0.96 1.13 0.95
			  14822626 (+2485) 1.02 1.09 1.33
			  14822888 (+2747) 1.98 0.90 1.23
			  14823127 (+2986) 1.09 1.13 1.11
			  14823504 (+3363) 1.14 1.02
			  14823748 (+3607) 0.91
			  14823958 (+3817) 0.93 0.84 1.55
			  14824479 (+4338) 1.15 1.39 1.71
			  14824701 (+4560) 1.02 1.02 1.34
			  14824948 (+4807) 0.95 0.84 1.05
			  14825198 (+5057) 0.92 0.85 0.92
			  14825411 (+5270) 0.90 1.05 1.09
			  14825637 (+5496) 1.54 1.38 2.00
		* CP Read Locations:
			14822759 to 14823134 (+2618 to +2993), width 376
			14823300 to 14824047 (+3159 to +3906), width 748
			14825681 to 14826034 (+5540 to +5893), width 354

NM_007606	3:14879356-14888186
	Promoter: 3:14875356-14883356
	Names: BC011129 Ca3 Car3 NM_007606
	Oct4 Summary:
		# CC Peaks: 0
		CC Max Ratio: 1.99
		# CP Peaks: 0
		# CP Reads: 0
		CP Max Overlap: 0
		* Probe Locations:
			  14875734 (+378) 0.76 1.20 0.65
			  14876128 (+772) 0.98 0.79 1.01
			  14876370 (+1014) 1.08 0.75 0.82
			  14876659 (+1303) 0.81 0.68
			  14876906 (+1550) 0.78 0.66 0.62
			  14877349 (+1993) 0.53 0.37 0.80
			  14877419 (+2063) 0.90 0.61 1.03
			  14877651 (+2295) 1.01 0.69 0.93
			  14877901 (+2545) 0.92 0.84 0.98
			  14878118 (+2762) 1.08 1.02 1.11
			  14878278 (+2922) 1.25 1.61 1.33
			  14878506 (+3150) 0.99 1.45 1.17
			  14878755 (+3399) 1.22 1.35 1.21
			  14878924 (+3568) 1.11 1.70 1.39
			  14879175 (+3819) 1.25 1.99 1.66
			  14879250 (+3894) 1.05 1.23 1.19
			  14879499 (+4143) 0.73 0.88 1.27
			  14879730 (+4374) 1.10 0.77 1.12
			  14879980 (+4624) 1.16 0.89 1.78
			  14880222 (+4866) 1.16 0.94 0.88
			  14880472 (+5116) 0.90 0.68 0.81
			  14880721 (+5365) 0.92 0.67 1.01
			  14881081 (+5725) 0.80 0.34 0.60
			  14881163 (+5807) 0.55 0.26 0.92
			  14881299 (+5943) 1.07 0.63 0.95
			  14881419 (+6063) 0.85 0.77 0.87
			  14881565 (+6209) 1.04 1.06 1.42
			  14881815 (+6459) 0.92 0.42 0.82
			  14882064 (+6708) 0.81 1.04 0.98
			  14882314 (+6958) 1.05 0.92 1.02
			  14882564 (+7208) 1.17 1.08 0.91
			  14882800 (+7444) 0.98 0.96 1.03
			  14882986 (+7630) 0.97 0.78 1.02
		* CP Read Locations:
	Nanog Summary:
		# CC Peaks: 1
		CC Max Ratio: 2.38
		# CP Peaks: 0
		# CP Reads: 2
		CP Max Overlap: 1
		* Probe Locations:
			  14875734 (+378) 1.19 0.76 1.82
			  14876128 (+772) 1.02 1.00 0.89
			  14876370 (+1014) 0.76 1.06 1.63
			  14876659 (+1303) 0.99 0.81 1.52
			  14876906 (+1550) 0.54 0.86 1.71
			  14877349 (+1993) 0.91 0.68 1.02
			  14877419 (+2063) 1.24 1.20
			  14877651 (+2295) 0.78 1.09 1.08
			  14877901 (+2545) 0.91 1.01 0.90
			  14878118 (+2762) 1.01 1.13 0.97
			  14878278 (+2922) 0.92 1.15 0.73
			  14878506 (+3150) 0.89 0.85 0.98
			  14878755 (+3399) 0.78 1.00 1.10
			* 14878924 (+3568) 1.41 1.55 1.48
			* 14879175 (+3819) 1.93 2.19 2.38
			* 14879250 (+3894) 1.19 1.21 1.38
			  14879499 (+4143) 1.09 1.00 0.98
			  14879730 (+4374) 0.82 0.81
			  14879980 (+4624) 0.94 0.83 0.76
			  14880222 (+4866) 0.83 0.78 0.85
			  14880472 (+5116) 0.91 0.73 1.12
			  14880721 (+5365) 1.05 0.94 0.87
			  14881081 (+5725) 0.85
			  14881163 (+5807) 0.79
			  14881299 (+5943) 1.31 0.90 1.09
			  14881419 (+6063) 0.81 1.01 0.91
			  14881565 (+6209) 1.06 1.02
			  14881815 (+6459) 0.73 0.97 1.01
			  14882064 (+6708) 0.99 1.13 1.00
			  14882314 (+6958) 0.96 1.05 1.05
			  14882564 (+7208) 1.02 0.80 0.91
			  14882800 (+7444) 0.95 1.11 0.84
			  14882986 (+7630) 1.00 1.33 1.59
		* CP Read Locations:
			14877568 to 14878161 (+2212 to +2805), width 594
			14878821 to 14881469 (+3465 to +6113), width 2649

NM_009801	3:14902543-14916588
	Promoter: 3:14898543-14906543
	Names: AK002333 BC055291 Ca2 Car2 K00811 NM_009801
	Oct4 Summary:
		# CC Peaks: 0
		CC Max Ratio: 1.35
		# CP Peaks: 0
		# CP Reads: 1
		CP Max Overlap: 1
		* Probe Locations:
			  14898774 (+231) 0.89 0.99 1.04
			  14899013 (+470) 0.98 1.21 1.18
			  14899255 (+712) 0.95 0.64 0.92
			  14899479 (+936) 0.98 1.00 0.91
			  14899660 (+1117) 0.89 0.56 0.88
			  14900109 (+1566) 0.78 0.56 0.62
			  14900316 (+1773) 0.94 0.73 0.65
			  14900744 (+2201) 1.14 0.67 1.04
			  14900994 (+2451) 1.16 0.94 0.97
			  14901180 (+2637) 0.88 0.48 0.80
			  14901416 (+2873) 0.77 0.51 1.02
			  14901672 (+3129) 0.91 0.98 0.92
			  14901922 (+3379) 1.03 1.17 1.08
			  14902173 (+3630) 0.92 1.14 0.97
			  14902416 (+3873) 0.93 1.10 1.00
			  14902517 (+3974) 1.02 1.17 1.11
			  14902766 (+4223) 1.02 1.21 1.16
			  14903016 (+4473) 0.97 0.92 1.09
			  14903266 (+4723) 0.97 0.84 0.96
			  14903516 (+4973) 1.08 0.97 0.97
			  14903723 (+5180) 0.95 1.31 1.15
			  14903796 (+5253) 1.23 1.17 1.03
			  14903990 (+5447) 1.22 1.09 1.11
			  14904222 (+5679) 1.02 0.55 1.01
			  14904472 (+5929) 1.08 0.84 1.22
			  14904697 (+6154) 1.00 0.95 0.88
			  14904984 (+6441) 1.01 1.00 1.02
			  14905186 (+6643) 0.94 0.93 1.03
			  14905375 (+6832) 0.84 0.89 0.93
			  14905625 (+7082) 1.05 1.35 1.06
			  14905875 (+7332) 1.01 1.03 0.99
			  14906119 (+7576) 0.79 0.52 0.80
		* CP Read Locations:
			14898967 to 14899173 (+424 to +630), width 207
	Nanog Summary:
		# CC Peaks: 0
		CC Max Ratio: 2.25
		# CP Peaks: 0
		# CP Reads: 4
		CP Max Overlap: 2
		* Probe Locations:
			  14898774 (+231) 0.67 0.83 0.92
			  14899013 (+470) 0.99 1.01 1.09
			  14899255 (+712) 0.93 0.74 1.08
			  14899479 (+936) 0.90 0.93 0.97
			  14899660 (+1117) 0.94 0.92 1.01
			  14900109 (+1566) 0.72
			  14900316 (+1773) 0.98 0.99 1.06
			  14900567 (+2024) 1.00
			  14900744 (+2201) 0.84 0.64 1.21
			  14900994 (+2451) 1.10 1.21 1.05
			  14901180 (+2637) 0.67 0.85 0.92
			  14901416 (+2873) 0.73 0.76 0.53
			  14901672 (+3129) 0.93 0.93 0.93
			  14901922 (+3379) 1.32 1.16 1.24
			  14902173 (+3630) 0.90 0.91 0.99
			  14902416 (+3873) 0.94 1.20 1.06
			  14902517 (+3974) 0.97 1.05 1.42
			  14902766 (+4223) 1.12 1.17 1.28
			  14903016 (+4473) 0.79 1.22 0.84
			  14903266 (+4723) 0.84 0.98 0.92
			  14903516 (+4973) 0.93 1.11 0.89
			  14903723 (+5180) 1.15 1.01
			  14903796 (+5253) 1.05 0.81 1.12
			  14903990 (+5447) 0.99 0.92 0.87
			  14904222 (+5679) 0.80 0.85 0.79
			  14904472 (+5929) 1.05 1.06 1.09
			  14904697 (+6154) 0.91 1.24 0.76
			  14904984 (+6441) 0.96 0.98 1.01
			  14905186 (+6643) 0.99 1.24 1.00
			  14905375 (+6832) 0.90 0.85 0.60
			  14905625 (+7082) 1.06 1.17 1.01
			  14905875 (+7332) 1.13 1.04 1.02
			  14906119 (+7576) 0.82 1.07 2.25
		* CP Read Locations:
			14898687 to 14898881 (+144 to +338), width 195
			14901741 to 14902746 (+3198 to +4203), width 1006
			14901741 to 14902746 (+3198 to +4203), width 1006
			14905493 to 14906144 (+6950 to +7601), width 652

NM_198405	3:15134931-15188131
	Promoter: 3:15184131-15192131
	Names: AB109404 AB112022 NM_001002898 NM_198405 Sirpb
	Oct4 Summary:
		# CC Peaks: 0
		CC Max Ratio: 1.13
		# CP Peaks: 0
		# CP Reads: 0
		CP Max Overlap: 0
		* Probe Locations:
			  15185385 (+1254) 1.05 0.98 1.05
			  15187638 (+3507) 1.13 0.91 0.98
			  15187806 (+3675) 0.83 0.60 0.83
			  15188062 (+3931) 0.89 0.41 0.69
			  15188248 (+4117) 0.84 0.56 0.72
			  15188476 (+4345) 0.87 0.58 0.82
			  15189025 (+4894) 0.79 0.84 0.76
			  15189194 (+5063) 0.98 0.62 0.72
			  15189617 (+5486) 1.06 0.84 0.92
			  15189711 (+5580) 0.94 0.72 0.63
			  15189854 (+5723) 0.59 0.62 0.75
			  15190004 (+5873) 1.02 1.12 0.76
			  15190226 (+6095) 0.81 0.64 0.91
			  15190457 (+6326) 0.81 0.99 0.71
		* CP Read Locations:
	Nanog Summary:
		# CC Peaks: 0
		CC Max Ratio: 3.29
		# CP Peaks: 0
		# CP Reads: 2
		CP Max Overlap: 2
		* Probe Locations:
			  15185385 (+1254) 1.17 1.04 1.31
			  15187638 (+3507) 0.99 1.20 1.00
			  15187806 (+3675) 0.98 1.02 1.80
			  15188062 (+3931) 1.06 0.91 1.87
			  15188248 (+4117) 1.01 0.97 1.87
			  15188476 (+4345) 1.09 0.97 1.62
			  15189025 (+4894) 0.95 0.81 0.98
			  15189194 (+5063) 1.30 1.17 1.32
			  15189617 (+5486) 1.09 1.02 1.72
			  15189711 (+5580) 1.01 0.86 1.18
			  15189854 (+5723) 1.22 0.79 3.29
			  15190004 (+5873) 0.89 0.95 1.04
			  15190226 (+6095) 0.95 0.67 1.15
			  15190457 (+6326) 0.68 0.74 0.85
		* CP Read Locations:
			15191015 to 15192230 (+6884 to +8099), width 1216
			15191015 to 15192230 (+6884 to +8099), width 1216

NM_001002898	3:15134939-15188054
	Promoter: 3:15184054-15192054
	Names: NM_001002898
	Oct4 Summary:
		# CC Peaks: 0
		CC Max Ratio: 1.13
		# CP Peaks: 0
		# CP Reads: 0
		CP Max Overlap: 0
		* Probe Locations:
			  15185385 (+1331) 1.05 0.98 1.05
			  15187638 (+3584) 1.13 0.91 0.98
			  15187806 (+3752) 0.83 0.60 0.83
			  15188062 (+4008) 0.89 0.41 0.69
			  15188248 (+4194) 0.84 0.56 0.72
			  15188476 (+4422) 0.87 0.58 0.82
			  15189025 (+4971) 0.79 0.84 0.76
			  15189194 (+5140) 0.98 0.62 0.72
			  15189617 (+5563) 1.06 0.84 0.92
			  15189711 (+5657) 0.94 0.72 0.63
			  15189854 (+5800) 0.59 0.62 0.75
			  15190004 (+5950) 1.02 1.12 0.76
			  15190226 (+6172) 0.81 0.64 0.91
			  15190457 (+6403) 0.81 0.99 0.71
		* CP Read Locations:
	Nanog Summary:
		# CC Peaks: 0
		CC Max Ratio: 3.29
		# CP Peaks: 0
		# CP Reads: 2
		CP Max Overlap: 2
		* Probe Locations:
			  15185385 (+1331) 1.17 1.04 1.31
			  15187638 (+3584) 0.99 1.20 1.00
			  15187806 (+3752) 0.98 1.02 1.80
			  15188062 (+4008) 1.06 0.91 1.87
			  15188248 (+4194) 1.01 0.97 1.87
			  15188476 (+4422) 1.09 0.97 1.62
			  15189025 (+4971) 0.95 0.81 0.98
			  15189194 (+5140) 1.30 1.17 1.32
			  15189617 (+5563) 1.09 1.02 1.72
			  15189711 (+5657) 1.01 0.86 1.18
			  15189854 (+5800) 1.22 0.79 3.29
			  15190004 (+5950) 0.89 0.95 1.04
			  15190226 (+6172) 0.95 0.67 1.15
			  15190457 (+6403) 0.68 0.74 0.85
		* CP Read Locations:
			15191015 to 15192230 (+6961 to +8176), width 1216
			15191015 to 15192230 (+6961 to +8176), width 1216

NM_178792	3:15171176-15188106
	Promoter: 3:15184106-15192106
	Names: NM_178792
	Oct4 Summary:
		# CC Peaks: 0
		CC Max Ratio: 1.13
		# CP Peaks: 0
		# CP Reads: 0
		CP Max Overlap: 0
		* Probe Locations:
			  15185385 (+1279) 1.05 0.98 1.05
			  15187638 (+3532) 1.13 0.91 0.98
			  15187806 (+3700) 0.83 0.60 0.83
			  15188062 (+3956) 0.89 0.41 0.69
			  15188248 (+4142) 0.84 0.56 0.72
			  15188476 (+4370) 0.87 0.58 0.82
			  15189025 (+4919) 0.79 0.84 0.76
			  15189194 (+5088) 0.98 0.62 0.72
			  15189617 (+5511) 1.06 0.84 0.92
			  15189711 (+5605) 0.94 0.72 0.63
			  15189854 (+5748) 0.59 0.62 0.75
			  15190004 (+5898) 1.02 1.12 0.76
			  15190226 (+6120) 0.81 0.64 0.91
			  15190457 (+6351) 0.81 0.99 0.71
		* CP Read Locations:
	Nanog Summary:
		# CC Peaks: 0
		CC Max Ratio: 3.29
		# CP Peaks: 0
		# CP Reads: 2
		CP Max Overlap: 2
		* Probe Locations:
			  15185385 (+1279) 1.17 1.04 1.31
			  15187638 (+3532) 0.99 1.20 1.00
			  15187806 (+3700) 0.98 1.02 1.80
			  15188062 (+3956) 1.06 0.91 1.87
			  15188248 (+4142) 1.01 0.97 1.87
			  15188476 (+4370) 1.09 0.97 1.62
			  15189025 (+4919) 0.95 0.81 0.98
			  15189194 (+5088) 1.30 1.17 1.32
			  15189617 (+5511) 1.09 1.02 1.72
			  15189711 (+5605) 1.01 0.86 1.18
			  15189854 (+5748) 1.22 0.79 3.29
			  15190004 (+5898) 0.89 0.95 1.04
			  15190226 (+6120) 0.95 0.67 1.15
			  15190457 (+6351) 0.68 0.74 0.85
		* CP Read Locations:
			15191015 to 15192230 (+6909 to +8124), width 1216
			15191015 to 15192230 (+6909 to +8124), width 1216

NM_172677	3:15522868-15556471
	Promoter: 3:15518868-15526868
	Names: BC067042 FLJ31657 NM_172677 YTHDF3 Ythdf3
	Oct4 Summary:
		# CC Peaks: 0
		CC Max Ratio: 1.37
		# CP Peaks: 0
		# CP Reads: 3
		CP Max Overlap: 2
		* Probe Locations:
			  15519164 (+296) 1.03 0.58 0.88
			  15519376 (+508) 1.22 0.64 1.09
			  15519551 (+683) 0.98 0.74 0.95
			  15520573 (+1705) 0.87 0.52 0.81
			  15520645 (+1777) 1.04 0.75 1.17
			  15520888 (+2020) 1.15 0.84 0.85
			  15521112 (+2244) 1.06 1.19 1.11
			  15521661 (+2793) 0.89 0.77 0.91
			  15521920 (+3052) 1.14 0.73 0.89
			  15522140 (+3272) 0.91 0.73 0.96
			  15522297 (+3429) 1.10 1.06 1.22
			  15522531 (+3663) 0.92 1.12 1.00
			  15522790 (+3922) 0.90 1.08 1.00
			  15523011 (+4143) 0.97 1.31 1.03
			  15523094 (+4226) 0.88 0.90 0.95
			  15523261 (+4393) 0.90 1.37 0.87
			  15523418 (+4550) 1.08 0.96 0.96
			  15523511 (+4643) 0.78 0.91 0.83
			  15523673 (+4805) 1.02 0.89 0.94
			  15523911 (+5043) 0.88 0.65 0.77
			  15524091 (+5223) 0.82 0.61 0.85
			  15524310 (+5442) 0.94 0.82
			  15524543 (+5675) 0.97 0.88 0.84
			  15524802 (+5934) 1.02 0.96 0.95
			  15525044 (+6176) 0.95 1.07 0.83
			  15525294 (+6426) 1.09 0.67 0.80
			  15525480 (+6612) 0.94 0.76 0.83
			  15525643 (+6775) 0.60 0.52 0.75
			  15525940 (+7072) 0.84 0.77 0.84
			  15526087 (+7219) 0.69 0.68 1.33
			  15526247 (+7379) 0.90 0.81 0.93
			  15526416 (+7548) 0.91 0.83 1.03
		* CP Read Locations:
			15521783 to 15522365 (+2915 to +3497), width 583
			15522831 to 15523029 (+3963 to +4161), width 199
			15522831 to 15523029 (+3963 to +4161), width 199
	Nanog Summary:
		# CC Peaks: 0
		CC Max Ratio: 2.19
		# CP Peaks: 0
		# CP Reads: 0
		CP Max Overlap: 0
		* Probe Locations:
			  15519164 (+296) 1.14 1.11 0.96
			  15519376 (+508) 1.21 0.98 0.98
			  15519551 (+683) 1.19 1.11 1.23
			  15520573 (+1705) 0.91 0.86 0.98
			  15520645 (+1777) 1.04 1.00 1.06
			  15520888 (+2020) 1.31 1.15 2.01
			  15521112 (+2244) 1.15 1.07 1.14
			  15521661 (+2793) 0.79 0.93 0.72
			  15521920 (+3052) 1.07 0.83 0.89
			  15522140 (+3272) 1.12 1.01 0.98
			  15522297 (+3429) 1.10 1.08 1.10
			  15522531 (+3663) 0.89 0.95 0.98
			  15522790 (+3922) 0.88 1.01 1.24
			  15523011 (+4143) 0.97 1.07 1.55
			  15523094 (+4226) 0.98 1.00 1.14
			  15523261 (+4393) 1.97 0.98 1.23
			  15523418 (+4550) 0.92 1.04 1.31
			  15523511 (+4643) 1.10 0.79 1.03
			  15523673 (+4805) 1.08 1.09 1.18
			  15523911 (+5043) 1.06 1.10 1.43
			  15524091 (+5223) 1.04 1.03 1.35
			  15524310 (+5442) 0.95 2.19
			  15524543 (+5675) 1.29 1.31 1.29
			  15524802 (+5934) 0.65
			  15525044 (+6176) 0.93 0.89 1.17
			  15525294 (+6426) 0.80 0.90 2.17
			  15525480 (+6612) 1.15 1.00 1.12
			  15525643 (+6775) 0.68
			  15525940 (+7072) 1.43 0.78 1.62
			  15526087 (+7219) 0.77
			  15526247 (+7379) 0.80 0.94 2.07
			  15526416 (+7548) 0.96 0.91 1.04
		* CP Read Locations:

NM_021560	3:17384970-17388075
	Promoter: 3:17380970-17388970
	Names: AF218865 AK047201 AK076228 BC053007 BHLHB5 Beta3 Bhlhb5 CAGL85 NM_021560 TNRC20
	Oct4 Summary:
		# CC Peaks: 0
		CC Max Ratio: 2.66
		# CP Peaks: 0
		# CP Reads: 1
		CP Max Overlap: 1
		* Probe Locations:
			  17381300 (+330) 0.98 1.14 0.94
			  17381545 (+575) 0.96 1.25 1.05
			  17381795 (+825) 1.04 1.23 1.15
			  17382026 (+1056) 1.01 0.92 0.98
			  17382252 (+1282) 1.08 0.85
			  17382501 (+1531) 1.17 1.36 0.89
			  17382715 (+1745) 1.04 1.06 0.96
			  17382964 (+1994) 1.15 0.90 1.07
			  17383165 (+2195) 1.01 1.04 1.01
			  17383409 (+2439) 1.03 1.10 1.09
			  17383658 (+2688) 1.00 1.03 1.09
			  17383908 (+2938) 1.08 1.11 0.92
			  17384095 (+3125) 0.95 1.16 1.03
			  17384345 (+3375) 1.05 1.24 1.10
			  17384595 (+3625) 1.02 1.21 1.14
			  17384780 (+3810) 0.99 1.21 1.08
			  17385030 (+4060) 1.08 1.57 1.38
			  17385281 (+4311) 0.97 1.15 0.91
			  17385531 (+4561) 0.99 1.39 1.01
			  17385770 (+4800) 1.03 1.54 0.98
			  17385986 (+5016) 1.29 2.66 1.37
			  17386183 (+5213) 0.79 1.22 1.01
			  17386403 (+5433) 0.95 1.05 1.16
			  17386653 (+5683) 0.98 0.90 0.98
			  17386819 (+5849) 1.00 0.80 1.27
			  17387040 (+6070) 1.01 1.30 1.22
			  17387290 (+6320) 0.95 1.19 0.89
			  17387452 (+6482) 0.56 0.27 1.04
			  17387648 (+6678) 0.92 0.94 0.83
			  17387894 (+6924) 0.82 0.59 0.76
			  17388050 (+7080) 0.70 0.82 0.76
			  17388159 (+7189) 0.92 0.58 0.72
			  17388370 (+7400) 1.02 1.49 0.76
			  17388611 (+7641) 0.52 0.31 0.80
		* CP Read Locations:
			17383553 to 17385312 (+2583 to +4342), width 1760
	Nanog Summary:
		# CC Peaks: 0
		CC Max Ratio: 2.50
		# CP Peaks: 0
		# CP Reads: 0
		CP Max Overlap: 0
		* Probe Locations:
			  17381300 (+330) 0.80 0.94 0.66
			  17381545 (+575) 0.91 0.96 0.97
			  17381795 (+825) 0.99 0.88 0.91
			  17382026 (+1056) 1.11 0.93 0.94
			  17382252 (+1282) 0.66 0.63 0.59
			  17382501 (+1531) 0.88 1.31 1.08
			  17382715 (+1745) 0.76 1.03 0.97
			  17382964 (+1994) 1.01 1.09 0.89
			  17383165 (+2195) 1.03 1.08 0.95
			  17383409 (+2439) 1.19 0.81 0.92
			  17383658 (+2688) 1.00 0.99 1.00
			  17383908 (+2938) 0.90 0.94 0.81
			  17384095 (+3125) 0.94 1.02 0.93
			  17384345 (+3375) 1.15 1.13 0.92
			  17384595 (+3625) 0.96 0.99 0.86
			  17384780 (+3810) 1.02 1.12 1.08
			  17385030 (+4060) 1.48 1.36 1.55
			  17385281 (+4311) 1.33 1.04 1.22
			  17385531 (+4561) 0.92 1.04 1.15
			  17385770 (+4800) 1.90 0.96 1.00
			  17385986 (+5016) 0.78 0.94 2.23
			  17386183 (+5213) 1.07 0.98 1.40
			  17386403 (+5433) 1.12 1.24 1.32
			  17386653 (+5683) 0.89 1.16 0.96
			  17386819 (+5849) 1.19 0.90 1.38
			  17387040 (+6070) 1.08 1.06 1.29
			  17387290 (+6320) 0.86 0.89 1.56
			  17387452 (+6482) 2.02 0.99 1.02
			  17387648 (+6678) 0.84
			  17387894 (+6924) 0.92 1.13 1.26
			  17388050 (+7080) 1.00 0.82 0.90
			  17388159 (+7189) 0.90 0.92 0.98
			  17388370 (+7400) 1.32 1.04 0.98
			  17388611 (+7641) 1.58 1.39 2.50
		* CP Read Locations:

NM_007825	3:17402518-17574011
	Promoter: 3:17570011-17578011
	Names: AK013034 BC038810 CYP7B1 Cyp7b1 NM_007825 U36993
	Oct4 Summary:
		# CC Peaks: 0
		CC Max Ratio: 1.48
		# CP Peaks: 0
		# CP Reads: 4
		CP Max Overlap: 1
		* Probe Locations:
			  17570326 (+315) 0.85 0.69 0.89
			  17570565 (+554) 1.01 0.83 0.93
			  17570776 (+765) 0.82 0.83 0.80
			  17571444 (+1433) 0.82 0.79 1.34
			  17571705 (+1694) 1.00 0.99 1.02
			  17571947 (+1936) 0.62 0.70 0.87
			  17572254 (+2243) 1.09 0.78 0.67
			  17572504 (+2493) 1.02 0.85 0.69
			  17572754 (+2743) 1.06 1.18 1.06
			  17573007 (+2996) 0.82 0.49 0.92
			  17573229 (+3218) 0.90 0.64 0.89
			  17573479 (+3468) 1.05 1.00 1.03
			  17573730 (+3719) 0.97 1.28 0.86
			  17573891 (+3880) 1.10 1.33 1.18
			  17574231 (+4220) 1.16 1.22 1.03
			  17574481 (+4470) 1.44 1.32 1.42
			  17574731 (+4720) 1.20 0.91 1.48
			  17574925 (+4914) 0.85 0.89 1.19
			  17575592 (+5581) 1.09 0.59
			  17575670 (+5659) 1.01 0.68 0.54
			  17576755 (+6744) 0.93 0.99 0.72
			  17576986 (+6975) 0.72 0.89 0.94
			  17577236 (+7225) 1.04 1.00
			  17577465 (+7454) 1.03 0.77 0.82
			  17577623 (+7612) 0.95 0.69 0.95
		* CP Read Locations:
			17572398 to 17572614 (+2387 to +2603), width 217
			17573734 to 17574014 (+3723 to +4003), width 281
			17575166 to 17575534 (+5155 to +5523), width 369
			17576174 to 17576374 (+6163 to +6363), width 201
	Nanog Summary:
		# CC Peaks: 0
		CC Max Ratio: 2.54
		# CP Peaks: 0
		# CP Reads: 0
		CP Max Overlap: 0
		* Probe Locations:
			  17570326 (+315) 1.43 1.13 1.62
			  17570565 (+554) 0.78 0.80 1.08
			  17570776 (+765) 1.37 0.75 1.37
			  17571444 (+1433) 1.04
			  17571705 (+1694) 0.97 1.15 1.09
			  17571947 (+1936) 0.74
			  17572254 (+2243) 1.26 0.87 1.79
			  17572504 (+2493) 0.82 1.00 1.31
			  17572754 (+2743) 0.98 1.07 1.00
			  17573007 (+2996) 0.87 1.01 1.35
			  17573229 (+3218) 1.04 0.91 1.30
			  17573479 (+3468) 0.98 0.81 0.91
			  17573730 (+3719) 0.99 0.95 1.17
			  17573891 (+3880) 1.06 1.16 1.50
			  17574231 (+4220) 0.97 1.22 0.92
			  17574481 (+4470) 1.00 1.04 0.71
			  17574731 (+4720) 1.07 0.99 1.10
			  17574925 (+4914) 1.18 1.22 1.00
			  17575592 (+5581) 0.67
			  17575670 (+5659) 1.67 0.77 2.54
			  17576755 (+6744) 0.73 1.15 1.74
			  17576986 (+6975) 0.64 1.02 1.06
			  17577236 (+7225) 0.91 1.06 0.89
			  17577465 (+7454) 1.07 0.88 1.52
			  17577623 (+7612) 1.21 1.10 0.86
		* CP Read Locations:

NM_028840	3:18469498-18500417
	Promoter: 3:18496417-18504417
	Names: AK009402 AK079299 AK082783 ARMC1 Arcp Armc1 BC021451 BC051067 FLJ10511 NM_028840
	Oct4 Summary:
		# CC Peaks: 0
		CC Max Ratio: 2.01
		# CP Peaks: 0
		# CP Reads: 0
		CP Max Overlap: 0
		* Probe Locations:
			  18496677 (+260) 0.85 0.77 0.87
			  18496907 (+490) 0.99 1.00 1.00
			  18497229 (+812) 0.87 0.83 0.98
			  18497300 (+883) 1.00 1.34 0.97
			  18497479 (+1062) 1.19 2.01 1.38
			  18497708 (+1291) 0.93 1.07 1.00
			  18498132 (+1715) 0.92 0.87 0.96
			  18498382 (+1965) 1.13 0.69 1.05
			  18498748 (+2331) 1.07 1.02 1.00
			  18498998 (+2581) 0.90 0.88 0.89
			  18499212 (+2795) 0.98 0.59 0.85
			  18499545 (+3128) 1.02 0.90 1.15
			  18499795 (+3378) 0.91 0.91 1.01
			  18500038 (+3621) 0.94 1.33 0.97
			  18500289 (+3872) 0.98 1.32 0.97
			  18500391 (+3974) 0.96 1.13 0.86
			  18500641 (+4224) 1.03 1.26 1.15
			  18500892 (+4475) 1.00 0.95 0.99
			  18500969 (+4552) 0.73 0.60 0.70
			  18501190 (+4773) 0.79 0.57 0.80
			  18501379 (+4962) 1.12 0.75 0.85
			  18501628 (+5211) 1.21 0.58 0.82
			  18501840 (+5423) 0.64 0.45 1.43
			  18502096 (+5679) 1.02 0.50 0.82
			  18502294 (+5877) 0.58 0.43 0.58
			  18502498 (+6081) 1.16 0.77 1.07
		* CP Read Locations:
	Nanog Summary:
		# CC Peaks: 0
		CC Max Ratio: 2.12
		# CP Peaks: 0
		# CP Reads: 2
		CP Max Overlap: 2
		* Probe Locations:
			  18496677 (+260) 0.68 0.96 1.03
			  18496907 (+490) 1.01 1.09 0.85
			  18497229 (+812) 1.02
			  18497300 (+883) 0.95 0.91 1.03
			  18497479 (+1062) 0.99
			  18497708 (+1291) 0.87 0.92 0.85
			  18498132 (+1715) 0.94 1.02 0.93
			  18498382 (+1965) 1.09 1.26 0.94
			  18498748 (+2331) 0.87 1.07 1.17
			  18498998 (+2581) 0.90 1.32 1.64
			  18499212 (+2795) 0.72 1.38 1.23
			  18499545 (+3128) 1.10 1.49 0.89
			  18499795 (+3378) 1.16 1.18 0.64
			  18500038 (+3621) 1.02 1.07 0.87
			  18500289 (+3872) 1.76 0.97 0.96
			  18500391 (+3974) 0.86 0.86 1.07
			  18500641 (+4224) 0.91 1.07 1.02
			  18500892 (+4475) 0.84 0.99 1.18
			  18500969 (+4552) 0.74 0.81 1.59
			  18501190 (+4773) 0.68 0.73 1.71
			  18501379 (+4962) 1.10 1.25
			  18501628 (+5211) 1.12 0.52 0.99
			  18501840 (+5423) 0.99 1.38 1.02
			  18502096 (+5679) 0.76 1.02 1.62
			  18502294 (+5877) 0.91 1.13 2.12
			  18502498 (+6081) 0.90 0.99 1.19
		* CP Read Locations:
			18500876 to 18501629 (+4459 to +5212), width 754
			18500876 to 18501629 (+4459 to +5212), width 754

NM_026182	3:18525595-18558157
	Promoter: 3:18521595-18529595
	Names: 1300002C08Rik AF354708 AK004846 AK006952 AK075822 AK075992 BC019971 BC042471 NM_026182
	Oct4 Summary:
		# CC Peaks: 0
		CC Max Ratio: 2.03
		# CP Peaks: 1
		# CP Reads: 7
		CP Max Overlap: 4
		* Probe Locations:
			  18522398 (+803) 1.04 0.86 0.79
			  18522634 (+1039) 1.12 1.02 1.26
			  18523793 (+2198) 0.99 0.89 1.07
			  18524035 (+2440) 1.04 1.14 1.03
			  18524284 (+2689) 1.01 1.23 1.25
			  18524514 (+2919) 1.06 1.17 1.19
			  18524727 (+3132) 1.11 1.34 1.20
			  18524973 (+3378) 1.56 2.03 1.51
			  18525179 (+3584) 1.20 1.29 1.31
			  18525260 (+3665) 1.21 1.58 1.36
			  18525447 (+3852) 0.88 1.16 0.94
			  18525556 (+3961) 0.98 1.21 1.09
			  18525697 (+4102) 0.97 1.27 1.08
			  18525904 (+4309) 0.96 1.34 1.11
			  18526373 (+4778) 1.39 1.51 1.97
			  18526623 (+5028) 1.48 1.13 1.34
			  18527122 (+5527) 1.03 1.05 0.99
			  18527388 (+5793) 1.05 0.89 1.03
			  18527755 (+6160) 0.95 0.52 0.95
			  18527984 (+6389) 1.02 0.75 0.84
		* CP Read Locations:
			18525119 to 18525445 (+3524 to +3850), width 327
			18525332 to 18525649 (+3737 to +4054), width 318
			18525332 to 18525649 (+3737 to +4054), width 318
			18525332 to 18525649 (+3737 to +4054), width 318
			18526247 to 18526489 (+4652 to +4894), width 243
			18528583 to 18528806 (+6988 to +7211), width 224
			18528807 to 18529180 (+7212 to +7585), width 374
	Nanog Summary:
		# CC Peaks: 0
		CC Max Ratio: 2.01
		# CP Peaks: 0
		# CP Reads: 2
		CP Max Overlap: 1
		* Probe Locations:
			  18522398 (+803) 1.14 1.03 1.11
			  18522634 (+1039) 0.91 1.00 1.06
			  18523793 (+2198) 0.67 0.79 1.08
			  18524035 (+2440) 1.05 1.15 1.18
			  18524284 (+2689) 0.90 1.38 1.44
			  18524514 (+2919) 1.11 1.43 1.03
			  18524727 (+3132) 1.02 1.14 1.03
			  18524973 (+3378) 1.22 1.78 1.22
			  18525179 (+3584) 0.88 1.09 1.26
			  18525260 (+3665) 0.95 0.92 1.30
			  18525447 (+3852) 0.94 0.98 0.98
			  18525556 (+3961) 0.76 0.98 1.31
			  18525697 (+4102) 1.16 1.04 1.18
			  18525904 (+4309) 1.53 1.16 0.96
			  18526373 (+4778) 1.20 1.23 2.01
			  18526623 (+5028) 1.29 1.64 1.83
			  18527122 (+5527) 0.96 0.97 0.79
			  18527388 (+5793) 1.13 1.31 0.63
			  18527755 (+6160) 1.36 1.32 0.88
			  18527984 (+6389) 1.35 0.96 1.31
		* CP Read Locations:
			18524873 to 18525196 (+3278 to +3601), width 324
			18526286 to 18526957 (+4691 to +5362), width 672

NM_008802	3:18563269-18602309
	Promoter: 3:18598309-18606309
	Names: AK036517 HCP1 NM_008802 PDE7A Pde7a U68171
	Oct4 Summary:
		# CC Peaks: 0
		CC Max Ratio: 1.68
		# CP Peaks: 0
		# CP Reads: 0
		CP Max Overlap: 0
		* Probe Locations:
			  18598665 (+356) 1.09 0.61 0.96
			  18598805 (+496) 0.92 1.18 1.08
			  18599234 (+925) 0.96 1.07 0.83
			  18599482 (+1173) 1.00 1.02 1.04
			  18599879 (+1570) 1.00 0.90 0.85
			  18600049 (+1740) 1.29 0.90 0.88
			  18600243 (+1934) 1.04 1.21 0.98
			  18600540 (+2231) 0.72 1.68 1.38
			  18600682 (+2373) 0.62 0.86 0.96
			  18600928 (+2619) 0.98 0.99 1.11
			  18601099 (+2790) 0.91 0.61 0.79
			  18601339 (+3030) 0.61 0.57 0.82
			  18601566 (+3257) 0.88 0.81 0.77
			  18601770 (+3461) 0.93 0.93 0.71
			  18602021 (+3712) 1.10 1.04 1.04
			  18602137 (+3828) 0.94 0.92 0.98
			  18602349 (+4040) 1.12 1.27 0.96
			  18602599 (+4290) 0.91 0.82 0.92
			  18602849 (+4540) 1.10 0.89 1.11
			  18603097 (+4788) 1.19 0.79 0.96
			  18603343 (+5034) 0.96 0.95
			  18603501 (+5192) 0.95 0.70 1.08
			  18603750 (+5441) 1.27 0.80 0.79
			  18603992 (+5683) 0.99 0.73 0.87
			  18604250 (+5941) 1.13 0.61 1.17
			  18604496 (+6187) 0.90 1.03 0.78
			  18604713 (+6404) 1.06 1.18 0.86
			  18604906 (+6597) 0.88 0.91 0.84
			  18605128 (+6819) 0.85 1.03 0.70
			  18605283 (+6974) 0.73 0.28 0.92
			  18605532 (+7223) 0.86 0.93 0.90
			  18605782 (+7473) 0.89 0.77 0.96
		* CP Read Locations:
	Nanog Summary:
		# CC Peaks: 0
		CC Max Ratio: 2.83
		# CP Peaks: 0
		# CP Reads: 1
		CP Max Overlap: 1
		* Probe Locations:
			  18598665 (+356) 1.21 0.83 0.95
			  18598805 (+496) 1.05 0.98 1.07
			  18599234 (+925) 1.04 0.92 0.76
			  18599482 (+1173) 1.07 0.98 1.03
			  18599879 (+1570) 1.08 1.03 1.03
			  18600049 (+1740) 0.89 1.29 1.54
			  18600243 (+1934) 1.08 0.98 1.16
			  18600540 (+2231) 0.84
			  18600682 (+2373) 0.96
			  18600928 (+2619) 1.06 1.15 1.17
			  18601099 (+2790) 0.92 1.33 1.99
			  18601339 (+3030) 1.91 1.10 1.62
			  18601566 (+3257) 0.84 0.97 1.02
			  18601770 (+3461) 0.95 0.80 2.66
			  18602021 (+3712) 1.00 1.04 1.02
			  18602137 (+3828) 0.82 1.07 1.36
			  18602349 (+4040) 0.90 1.24 1.21
			  18602599 (+4290) 0.89 0.85 0.91
			  18602849 (+4540) 1.04 0.91 1.06
			  18603097 (+4788) 1.18 0.99 1.25
			  18603343 (+5034) 1.01 0.76 0.87
			  18603501 (+5192) 1.27 0.91 0.89
			  18603750 (+5441) 0.94 1.18
			  18603992 (+5683) 0.88 1.09 1.24
			  18604250 (+5941) 1.00 1.08
			  18604496 (+6187) 0.61 0.78 0.85
			  18604713 (+6404) 0.90 1.05 0.99
			  18604906 (+6597) 0.86 0.97 0.97
			  18605128 (+6819) 0.87 0.90 2.83
			  18605283 (+6974) 0.95 1.15
			  18605532 (+7223) 1.17 0.85 1.05
			  18605782 (+7473) 0.87 1.08 0.95
		* CP Read Locations:
			18605672 to 18606033 (+7363 to +7724), width 362

NM_025489	3:18846118-18952340
	Promoter: 3:18842118-18850118
	Names: AK005725 AK005749 BC049579 CSP-beta DNAJC5B Dnajc5b MGC26226 NM_025489
	Oct4 Summary:
		# CC Peaks: 0
		CC Max Ratio: 1.57
		# CP Peaks: 0
		# CP Reads: 0
		CP Max Overlap: 0
		* Probe Locations:
			  18843589 (+1471) 0.87 0.51 1.09
			  18844005 (+1887) 1.06 0.89 1.01
			  18844253 (+2135) 0.84 0.85 0.94
			  18844423 (+2305) 0.97 0.93 0.86
			  18845915 (+3797) 0.86 0.71 0.80
			  18846129 (+4011) 1.04 1.33 1.28
			  18846354 (+4236) 0.96 1.02 1.08
			  18846603 (+4485) 1.57 1.13 0.66
			  18846781 (+4663) 1.00 0.93 0.94
			  18847031 (+4913) 1.05 1.08 0.99
			  18847234 (+5116) 1.06 0.73 0.92
			  18847472 (+5354) 0.81 1.41 0.69
			  18847692 (+5574) 1.01 1.23 1.14
			  18847942 (+5824) 0.91 1.10 0.99
			  18848508 (+6390) 0.92 0.70 0.84
			  18848690 (+6572) 0.82 0.63 0.73
			  18848867 (+6749) 0.93 0.90 0.72
			  18849113 (+6995) 1.14 0.82 0.60
			  18849361 (+7243) 1.01 1.22 1.12
			  18849524 (+7406) 0.84 1.02 0.98
			  18849774 (+7656) 0.99 1.06 0.86
		* CP Read Locations:
	Nanog Summary:
		# CC Peaks: 0
		CC Max Ratio: 1.38
		# CP Peaks: 0
		# CP Reads: 1
		CP Max Overlap: 1
		* Probe Locations:
			  18843589 (+1471) 0.77 1.38
			  18844005 (+1887) 1.19 1.02 1.32
			  18844253 (+2135) 0.98 0.90 1.00
			  18844423 (+2305) 0.87 0.94 0.85
			  18845915 (+3797) 0.82 1.01 0.63
			  18846129 (+4011) 1.32 1.32 1.29
			  18846354 (+4236) 1.11 1.07 1.01
			  18846603 (+4485) 0.84
			  18846781 (+4663) 1.10 0.94 0.93
			  18847031 (+4913) 1.10 1.25 0.86
			  18847234 (+5116) 0.85 1.28 0.91
			  18847472 (+5354) 1.18 0.90 1.23
			  18847692 (+5574) 1.26 1.18 1.23
			  18847942 (+5824) 1.08 1.00 1.00
			  18848508 (+6390) 1.04 1.29 1.27
			  18848690 (+6572) 0.97 0.86 0.89
			  18848867 (+6749) 1.03 0.75 1.21
			  18849113 (+6995) 1.06 0.82 0.97
			  18849361 (+7243) 1.11 1.01
			  18849524 (+7406) 0.96 0.87 0.99
			  18849774 (+7656) 1.00 0.86 0.92
		* CP Read Locations:
			18846629 to 18847267 (+4511 to +5149), width 639

NM_205769	3:19034691-19036604
	Promoter: 3:19032604-19040604
	Names: CRH Crh NM_205769
	Oct4 Summary:
		# CC Peaks: 0
		CC Max Ratio: 2.06
		# CP Peaks: 0
		# CP Reads: 1
		CP Max Overlap: 1
		* Probe Locations:
			  19033040 (+436) 1.09 0.76 0.97
			  19033194 (+590) 1.05 1.27 1.12
			  19033411 (+807) 0.95 1.06 0.93
			  19033587 (+983) 1.02 0.67 0.83
			  19033861 (+1257) 1.17 0.89 1.17
			  19034082 (+1478) 1.11 0.88 0.71
			  19034148 (+1544) 0.97 1.05 0.43
			  19034367 (+1763) 1.07 0.87 0.96
			  19034616 (+2012) 0.86 0.87 0.90
			  19034803 (+2199) 1.04 1.17 1.02
			  19035047 (+2443) 1.20 0.73 0.82
			  19035243 (+2639) 0.99 1.03 1.04
			  19035414 (+2810) 1.09 1.58 1.10
			  19035665 (+3061) 0.91 1.27 1.00
			  19035807 (+3203) 1.17 1.78 1.30
			  19036043 (+3439) 1.09 1.71 1.13
			  19036293 (+3689) 1.13 1.03 1.05
			  19036445 (+3841) 1.04 1.27 1.13
			  19036689 (+4085) 1.00 1.24 1.11
			  19036900 (+4296) 0.96 0.70 0.81
			  19037115 (+4511) 1.02 0.84
			  19037358 (+4754) 1.06 0.97 0.92
			  19037608 (+5004) 0.96 0.94
			  19037844 (+5240) 0.91 0.91 0.97
			  19038018 (+5414) 1.98 1.93 2.06
			  19038193 (+5589) 1.01 1.02 1.15
			  19038452 (+5848) 0.97 1.04 0.98
			  19038695 (+6091) 1.04 1.05 0.88
			  19038911 (+6307) 1.06 0.86 0.83
			  19039226 (+6622) 0.80 0.61 0.76
			  19039364 (+6760) 1.03 0.89 0.99
			  19039641 (+7037) 1.10 0.88 0.75
			  19039861 (+7257) 1.11 0.74 0.96
			  19040110 (+7506) 1.08 0.78 0.87
		* CP Read Locations:
			19035846 to 19035951 (+3242 to +3347), width 106
	Nanog Summary:
		# CC Peaks: 0
		CC Max Ratio: 3.06
		# CP Peaks: 0
		# CP Reads: 1
		CP Max Overlap: 1
		* Probe Locations:
			  19033040 (+436) 0.92 0.90 1.53
			  19033194 (+590) 1.09 1.04 1.14
			  19033411 (+807) 0.84 0.74 0.84
			  19033587 (+983) 1.18 0.91 0.91
			  19033861 (+1257) 0.82 0.99 1.09
			  19034082 (+1478) 0.92 1.07 3.06
			  19034148 (+1544) 1.08 0.96 1.17
			  19034367 (+1763) 1.20 0.91 0.97
			  19034616 (+2012) 0.88 0.98 0.66
			  19034803 (+2199) 1.15 0.99 0.97
			  19035047 (+2443) 0.76 0.72 0.98
			  19035243 (+2639) 0.80 1.09 1.27
			  19035414 (+2810) 1.16 1.04 1.26
			  19035665 (+3061) 1.00 0.91 1.10
			  19035807 (+3203) 1.18 0.99 1.54
			  19036043 (+3439) 1.08 0.74 0.79
			  19036293 (+3689) 0.95 1.00 0.91
			  19036445 (+3841) 1.07 1.00 1.05
			  19036689 (+4085) 0.98 0.99 0.97
			  19036900 (+4296) 0.67 0.97 0.60
			  19037115 (+4511) 0.81 0.87 0.87
			  19037358 (+4754) 0.99 1.14 1.08
			  19037608 (+5004) 1.08 0.73 1.32
			  19037844 (+5240) 1.24 0.73 1.12
			  19038018 (+5414) 1.81 1.64 1.92
			  19038193 (+5589) 0.94 1.39 0.92
			  19038452 (+5848) 1.00 1.11 1.05
			  19038695 (+6091) 1.01 0.84 0.83
			  19038911 (+6307) 0.91 0.97 0.87
			  19039226 (+6622) 1.25 0.82 1.23
			  19039364 (+6760) 1.22 0.95 1.14
			  19039641 (+7037) 0.96 1.13 0.74
			  19039861 (+7257) 0.70 0.70 0.91
			  19040110 (+7506) 0.83 0.93 0.95
		* CP Read Locations:
			19035147 to 19035438 (+2543 to +2834), width 292

NM_027561	3:19236160-19237237
	Promoter: 3:19232160-19240160
	Names: 4632415L05Rik AK014580 BC023403 BC037267 NM_027561
	Oct4 Summary:
		# CC Peaks: 0
		CC Max Ratio: 1.76
		# CP Peaks: 0
		# CP Reads: 3
		CP Max Overlap: 2
		* Probe Locations:
			  19232730 (+570) 0.91 0.87 1.01
			  19232815 (+655) 0.61 0.43 0.52
			  19232958 (+798) 0.77 0.51 0.70
			  19233071 (+911) 1.20 0.72 0.92
			  19233249 (+1089) 0.98 0.87 0.99
			  19233495 (+1335) 0.74 0.84 1.01
			  19233596 (+1436) 0.85 0.71 1.07
			  19233829 (+1669) 1.00 0.95 1.01
			  19233983 (+1823) 0.93 1.03 0.91
			  19234234 (+2074) 0.95 1.01 0.94
			  19234306 (+2146) 1.00 0.94 1.00
			  19234477 (+2317) 0.78 0.66 0.82
			  19234882 (+2722) 1.00 0.86 1.05
			  19235202 (+3042) 0.83 0.69 0.86
			  19235451 (+3291) 0.99 0.73 1.03
			  19235651 (+3491) 0.94 1.30 1.08
			  19235869 (+3709) 1.14 1.42 1.36
			  19236115 (+3955) 1.07 1.76 1.36
			  19236321 (+4161) 0.99 1.23 1.18
			  19236566 (+4406) 1.00 1.24 1.06
			  19236788 (+4628) 1.09 1.36 1.17
			  19236984 (+4824) 0.82 1.04 0.89
			  19237260 (+5100) 1.10 1.41 0.93
			  19237508 (+5348) 0.94 1.14 1.00
			  19237675 (+5515) 0.86 0.89 1.04
			  19237918 (+5758) 0.98 0.82 0.93
			  19238169 (+6009) 1.01 0.97 0.97
		* CP Read Locations:
			19235528 to 19235816 (+3368 to +3656), width 289
			19235679 to 19235874 (+3519 to +3714), width 196
			19237667 to 19237923 (+5507 to +5763), width 257
	Nanog Summary:
		# CC Peaks: 0
		CC Max Ratio: 2.20
		# CP Peaks: 0
		# CP Reads: 2
		CP Max Overlap: 2
		* Probe Locations:
			  19232730 (+570) 1.12 1.10 0.63
			  19232815 (+655) 0.75 1.06
			  19232958 (+798) 0.78 0.97 1.69
			  19233071 (+911) 0.95 0.92 1.27
			  19233249 (+1089) 1.10 0.86 0.94
			  19233495 (+1335) 1.05 1.11 1.15
			  19233596 (+1436) 0.94 1.04 1.38
			  19233829 (+1669) 1.14 1.16 1.01
			  19233983 (+1823) 1.32 1.09 0.61
			  19234234 (+2074) 1.09 0.91 0.84
			  19234306 (+2146) 0.95 0.90 0.92
			  19234477 (+2317) 0.74 0.83 0.86
			  19234882 (+2722) 0.96 1.12 1.01
			  19235202 (+3042) 1.12 0.91 1.24
			  19235451 (+3291) 0.89 1.22 1.28
			  19235651 (+3491) 1.15 1.05 1.16
			  19235869 (+3709) 1.27 1.28 1.33
			  19236115 (+3955) 0.82 1.26 1.30
			  19236321 (+4161) 1.09 1.20 1.45
			  19236566 (+4406) 1.01 0.93 1.22
			  19236788 (+4628) 1.04 1.03 1.37
			  19236984 (+4824) 0.67 0.84 0.65
			  19237260 (+5100) 1.04 1.26 0.94
			  19237508 (+5348) 1.18 1.14 0.97
			  19237675 (+5515) 1.27 1.37 2.20
			  19237918 (+5758) 0.93 1.07 1.36
			  19238169 (+6009) 1.17 0.93 1.79
		* CP Read Locations:
			19235726 to 19235961 (+3566 to +3801), width 236
			19235809 to 19236312 (+3649 to +4152), width 504

NM_001042611	3:19298328-19348884
	Promoter: 3:19294328-19302328
	Names: NM_001042611
	Oct4 Summary:
		# CC Peaks: 0
		CC Max Ratio: 1.29
		# CP Peaks: 0
		# CP Reads: 2
		CP Max Overlap: 1
		* Probe Locations:
			  19295031 (+703) 0.79 1.03
			  19295254 (+926) 0.88 0.82 0.79
			  19295500 (+1172) 1.07 0.70 0.86
			  19295789 (+1461) 0.78 0.71 0.91
			  19296039 (+1711) 1.03 0.81 1.10
			  19296279 (+1951) 0.90 1.02 0.87
			  19296528 (+2200) 0.96 0.80 1.19
			  19296768 (+2440) 0.96 0.63 0.84
			  19297206 (+2878) 0.80 0.90
			  19297425 (+3097) 0.76 0.65 0.77
			  19297657 (+3329) 1.26 0.94 1.03
			  19297950 (+3622) 1.27 0.98 0.84
			  19298112 (+3784) 1.09 0.81 1.29
			  19298293 (+3965) 1.02 0.90 1.18
			  19298491 (+4163) 0.91 0.95 0.91
			  19298703 (+4375) 0.71 0.45 0.96
			  19298949 (+4621) 0.98 0.64 0.80
			  19299344 (+5016) 0.82 0.69 0.76
			  19299555 (+5227) 1.01 0.70 0.64
			  19299776 (+5448) 0.98 0.82 0.63
			  19299953 (+5625) 1.14 1.25 1.13
			  19300162 (+5834) 0.88 0.72 1.09
			  19300401 (+6073) 1.04 0.83 0.95
			  19300633 (+6305) 0.89 0.46 0.71
			  19301347 (+7019) 0.94 0.66 0.77
			  19301595 (+7267) 0.88 0.68 0.92
			  19301843 (+7515) 0.92 0.74 1.07
		* CP Read Locations:
			19298945 to 19300530 (+4617 to +6202), width 1586
			19300638 to 19301391 (+6310 to +7063), width 754
	Nanog Summary:
		# CC Peaks: 0
		CC Max Ratio: 3.59
		# CP Peaks: 0
		# CP Reads: 0
		CP Max Overlap: 0
		* Probe Locations:
			  19295031 (+703) 1.12 1.04 1.53
			  19295254 (+926) 0.98 1.19 0.93
			  19295500 (+1172) 1.50 0.94 2.50
			  19295789 (+1461) 1.12 1.59 1.36
			  19296039 (+1711) 0.97 1.12 1.08
			  19296279 (+1951) 1.29 1.06 1.41
			  19296528 (+2200) 0.95 1.12 1.09
			  19296768 (+2440) 1.34 0.87 1.05
			  19297206 (+2878) 1.28
			  19297425 (+3097) 0.82 1.20 3.59
			  19297657 (+3329) 1.04 1.32 1.14
			  19297950 (+3622) 1.16 0.88 1.52
			  19298112 (+3784) 0.72
			  19298293 (+3965) 1.00 0.89 1.14
			  19298491 (+4163) 0.96 1.16 0.90
			  19298703 (+4375) 1.19
			  19298949 (+4621) 0.88 0.83 1.40
			  19299344 (+5016) 0.54 0.82 1.52
			  19299555 (+5227) 1.31 1.36 3.06
			  19299776 (+5448) 1.18 0.84 3.07
			  19299953 (+5625) 1.27 1.21 1.04
			  19300162 (+5834) 0.82 1.01 1.03
			  19300401 (+6073) 0.76 1.02 0.98
			  19300633 (+6305) 0.92 0.63 1.55
			  19301347 (+7019) 1.34 0.79 1.55
			  19301595 (+7267) 1.00 0.88 1.04
			  19301843 (+7515) 0.87 0.95
		* CP Read Locations:

NM_007752	3:19298328-19334211
	Promoter: 3:19294328-19302328
	Names: NM_007752
	Oct4 Summary:
		# CC Peaks: 0
		CC Max Ratio: 1.29
		# CP Peaks: 0
		# CP Reads: 2
		CP Max Overlap: 1
		* Probe Locations:
			  19295031 (+703) 0.79 1.03
			  19295254 (+926) 0.88 0.82 0.79
			  19295500 (+1172) 1.07 0.70 0.86
			  19295789 (+1461) 0.78 0.71 0.91
			  19296039 (+1711) 1.03 0.81 1.10
			  19296279 (+1951) 0.90 1.02 0.87
			  19296528 (+2200) 0.96 0.80 1.19
			  19296768 (+2440) 0.96 0.63 0.84
			  19297206 (+2878) 0.80 0.90
			  19297425 (+3097) 0.76 0.65 0.77
			  19297657 (+3329) 1.26 0.94 1.03
			  19297950 (+3622) 1.27 0.98 0.84
			  19298112 (+3784) 1.09 0.81 1.29
			  19298293 (+3965) 1.02 0.90 1.18
			  19298491 (+4163) 0.91 0.95 0.91
			  19298703 (+4375) 0.71 0.45 0.96
			  19298949 (+4621) 0.98 0.64 0.80
			  19299344 (+5016) 0.82 0.69 0.76
			  19299555 (+5227) 1.01 0.70 0.64
			  19299776 (+5448) 0.98 0.82 0.63
			  19299953 (+5625) 1.14 1.25 1.13
			  19300162 (+5834) 0.88 0.72 1.09
			  19300401 (+6073) 1.04 0.83 0.95
			  19300633 (+6305) 0.89 0.46 0.71
			  19301347 (+7019) 0.94 0.66 0.77
			  19301595 (+7267) 0.88 0.68 0.92
			  19301843 (+7515) 0.92 0.74 1.07
		* CP Read Locations:
			19298945 to 19300530 (+4617 to +6202), width 1586
			19300638 to 19301391 (+6310 to +7063), width 754
	Nanog Summary:
		# CC Peaks: 0
		CC Max Ratio: 3.59
		# CP Peaks: 0
		# CP Reads: 0
		CP Max Overlap: 0
		* Probe Locations:
			  19295031 (+703) 1.12 1.04 1.53
			  19295254 (+926) 0.98 1.19 0.93
			  19295500 (+1172) 1.50 0.94 2.50
			  19295789 (+1461) 1.12 1.59 1.36
			  19296039 (+1711) 0.97 1.12 1.08
			  19296279 (+1951) 1.29 1.06 1.41
			  19296528 (+2200) 0.95 1.12 1.09
			  19296768 (+2440) 1.34 0.87 1.05
			  19297206 (+2878) 1.28
			  19297425 (+3097) 0.82 1.20 3.59
			  19297657 (+3329) 1.04 1.32 1.14
			  19297950 (+3622) 1.16 0.88 1.52
			  19298112 (+3784) 0.72
			  19298293 (+3965) 1.00 0.89 1.14
			  19298491 (+4163) 0.96 1.16 0.90
			  19298703 (+4375) 1.19
			  19298949 (+4621) 0.88 0.83 1.40
			  19299344 (+5016) 0.54 0.82 1.52
			  19299555 (+5227) 1.31 1.36 3.06
			  19299776 (+5448) 1.18 0.84 3.07
			  19299953 (+5625) 1.27 1.21 1.04
			  19300162 (+5834) 0.82 1.01 1.03
			  19300401 (+6073) 0.76 1.02 0.98
			  19300633 (+6305) 0.92 0.63 1.55
			  19301347 (+7019) 1.34 0.79 1.55
			  19301595 (+7267) 1.00 0.88 1.04
			  19301843 (+7515) 0.87 0.95
		* CP Read Locations:

NM_080634	3:19337225-19376555
	Promoter: 3:19372555-19380555
	Names: AF393747 AF393780 AK034377 AK036663 BC058235 Coa HPS3 Hps3 NM_080634 SUTAL
	Oct4 Summary:
		# CC Peaks: 0
		CC Max Ratio: 1.74
		# CP Peaks: 0
		# CP Reads: 2
		CP Max Overlap: 1
		* Probe Locations:
			  19372976 (+421) 1.16 1.00 0.94
			  19374184 (+1629) 1.02 0.92 1.01
			  19374425 (+1870) 0.89 0.99
			  19374588 (+2033) 0.94 0.88 0.93
			  19374866 (+2311) 1.14 0.86 0.92
			  19375114 (+2559) 1.04 0.87 1.06
			  19375317 (+2762) 1.05 1.03 1.10
			  19375563 (+3008) 1.08 0.74 0.93
			  19375811 (+3256) 1.06 0.94 1.13
			  19376169 (+3614) 1.15 1.74 1.06
			  19376419 (+3864) 1.02 1.58 1.10
			  19376638 (+4083) 0.99 1.31 1.14
			  19376972 (+4417) 0.82 1.07
			  19377221 (+4666) 0.68 0.45 0.73
			  19377471 (+4916) 0.94 0.95 0.98
			  19377734 (+5179) 1.21 0.93 0.75
			  19377859 (+5304) 0.94 0.77 0.71
			  19378338 (+5783) 1.00 0.92 0.98
			  19378637 (+6082) 0.91 0.87 1.09
		* CP Read Locations:
			19375723 to 19376035 (+3168 to +3480), width 313
			19377459 to 19377894 (+4904 to +5339), width 436
	Nanog Summary:
		# CC Peaks: 0
		CC Max Ratio: 3.68
		# CP Peaks: 0
		# CP Reads: 2
		CP Max Overlap: 2
		* Probe Locations:
			  19372976 (+421) 1.05 1.12 1.26
			  19374184 (+1629) 1.05 1.02 1.09
			  19374425 (+1870) 0.95 1.06 0.96
			  19374588 (+2033) 0.85 1.03 0.87
			  19374866 (+2311) 0.92 1.31 0.80
			  19375114 (+2559) 1.07 0.98 0.91
			  19375317 (+2762) 0.94 0.87 0.77
			  19375563 (+3008) 0.90 1.15 0.92
			  19375811 (+3256) 0.92 1.07 0.89
			  19376169 (+3614) 0.98 1.30 1.38
			  19376419 (+3864) 1.40 1.11 1.36
			  19376638 (+4083) 1.00 1.34 1.53
			  19376972 (+4417) 0.67 0.90 0.85
			  19377221 (+4666) 0.74 0.94 0.28
			  19377471 (+4916) 0.86 0.89 1.40
			  19377734 (+5179) 1.61 0.85 3.68
			  19377859 (+5304) 0.81 0.92 1.06
			  19378338 (+5783) 1.16 1.03 1.13
			  19378637 (+6082) 0.77 0.68 0.85
		* CP Read Locations:
			19379707 to 19380197 (+7152 to +7642), width 491
			19379707 to 19380197 (+7152 to +7642), width 491

NM_144959	3:19399085-19449799
	Promoter: 3:19395085-19403085
	Names: AF010600 HIP116A HLTF1 Hltf NM_144959 RNF80 SMARCA3 SNF2L3 Smarca3
	Oct4 Summary:
		# CC Peaks: 1
		CC Max Ratio: 3.14
		# CP Peaks: 0
		# CP Reads: 1
		CP Max Overlap: 1
		* Probe Locations:
			  19395463 (+378) 0.92 0.77 0.94
			  19395711 (+626) 1.03 0.93 1.28
			  19396929 (+1844) 0.96 0.40 0.78
			  19397174 (+2089) 0.91 0.42 0.67
			  19397856 (+2771) 0.92 0.74 0.74
			  19398097 (+3012) 1.02 0.94 1.06
			  19398250 (+3165) 1.14 0.69 1.07
			  19398453 (+3368) 1.01 1.46 1.11
			  19398644 (+3559) 1.12 1.18 1.16
			  19398894 (+3809) 1.15 1.69 1.28
			  19399082 (+3997) 1.08 1.31 1.33
			* 19399331 (+4246) 1.13 2.00 1.21
			* 19399580 (+4495) 2.21 2.48 3.14
			* 19399821 (+4736) 1.33 1.37 0.96
			  19400163 (+5078) 0.91 0.80 0.76
			  19400443 (+5358) 0.94 0.64 0.74
			  19400637 (+5552) 0.91 0.54 0.76
			  19400862 (+5777) 0.99 0.56
			  19401000 (+5915) 0.89 0.96 0.59
			  19401415 (+6330) 0.80 1.08
			  19401522 (+6437) 0.88 0.71 0.82
			  19401923 (+6838) 0.79 0.74 0.74
			  19402173 (+7088) 0.84 0.96 1.06
			  19402443 (+7358) 0.80 0.73 0.89
			  19402586 (+7501) 0.68 0.68 0.63
		* CP Read Locations:
			19399192 to 19399374 (+4107 to +4289), width 183
	Nanog Summary:
		# CC Peaks: 0
		CC Max Ratio: 3.01
		# CP Peaks: 0
		# CP Reads: 0
		CP Max Overlap: 0
		* Probe Locations:
			  19395463 (+378) 1.00 0.92 0.95
			  19395711 (+626) 0.70 0.96 0.75
			  19396929 (+1844) 1.60 0.83 0.82
			  19397174 (+2089) 1.07 0.57 0.80
			  19397856 (+2771) 0.83 1.01 1.13
			  19398097 (+3012) 0.96 1.14 1.28
			  19398250 (+3165) 1.08 1.03 0.63
			  19398453 (+3368) 1.30 1.11 1.47
			  19398644 (+3559) 1.00 1.07 1.01
			  19398894 (+3809) 1.09 1.06 1.26
			  19399082 (+3997) 0.99 1.25 1.64
			  19399331 (+4246) 1.08 1.04 1.54
			  19399580 (+4495) 1.65 1.41 1.82
			  19399821 (+4736) 1.11 1.22 0.96
			  19400163 (+5078) 0.93 1.04 1.16
			  19400443 (+5358) 1.20 1.01 2.74
			  19400637 (+5552) 1.00 1.34
			  19400862 (+5777) 1.37
			  19401000 (+5915) 0.75
			  19401415 (+6330) 1.57 1.17 1.82
			  19401522 (+6437) 0.80 0.81 1.34
			  19401923 (+6838) 0.87 1.43 3.01
			  19402173 (+7088) 0.92
			  19402443 (+7358) 0.85 1.25 1.61
			  19402586 (+7501) 0.60 1.09 0.88
		* CP Read Locations:

NM_009210	3:19399085-19459650
	Promoter: 3:19395085-19403085
	Names: NM_009210
	Oct4 Summary:
		# CC Peaks: 1
		CC Max Ratio: 3.14
		# CP Peaks: 0
		# CP Reads: 1
		CP Max Overlap: 1
		* Probe Locations:
			  19395463 (+378) 0.92 0.77 0.94
			  19395711 (+626) 1.03 0.93 1.28
			  19396929 (+1844) 0.96 0.40 0.78
			  19397174 (+2089) 0.91 0.42 0.67
			  19397856 (+2771) 0.92 0.74 0.74
			  19398097 (+3012) 1.02 0.94 1.06
			  19398250 (+3165) 1.14 0.69 1.07
			  19398453 (+3368) 1.01 1.46 1.11
			  19398644 (+3559) 1.12 1.18 1.16
			  19398894 (+3809) 1.15 1.69 1.28
			  19399082 (+3997) 1.08 1.31 1.33
			* 19399331 (+4246) 1.13 2.00 1.21
			* 19399580 (+4495) 2.21 2.48 3.14
			* 19399821 (+4736) 1.33 1.37 0.96
			  19400163 (+5078) 0.91 0.80 0.76
			  19400443 (+5358) 0.94 0.64 0.74
			  19400637 (+5552) 0.91 0.54 0.76
			  19400862 (+5777) 0.99 0.56
			  19401000 (+5915) 0.89 0.96 0.59
			  19401415 (+6330) 0.80 1.08
			  19401522 (+6437) 0.88 0.71 0.82
			  19401923 (+6838) 0.79 0.74 0.74
			  19402173 (+7088) 0.84 0.96 1.06
			  19402443 (+7358) 0.80 0.73 0.89
			  19402586 (+7501) 0.68 0.68 0.63
		* CP Read Locations:
			19399192 to 19399374 (+4107 to +4289), width 183
	Nanog Summary:
		# CC Peaks: 0
		CC Max Ratio: 3.01
		# CP Peaks: 0
		# CP Reads: 0
		CP Max Overlap: 0
		* Probe Locations:
			  19395463 (+378) 1.00 0.92 0.95
			  19395711 (+626) 0.70 0.96 0.75
			  19396929 (+1844) 1.60 0.83 0.82
			  19397174 (+2089) 1.07 0.57 0.80
			  19397856 (+2771) 0.83 1.01 1.13
			  19398097 (+3012) 0.96 1.14 1.28
			  19398250 (+3165) 1.08 1.03 0.63
			  19398453 (+3368) 1.30 1.11 1.47
			  19398644 (+3559) 1.00 1.07 1.01
			  19398894 (+3809) 1.09 1.06 1.26
			  19399082 (+3997) 0.99 1.25 1.64
			  19399331 (+4246) 1.08 1.04 1.54
			  19399580 (+4495) 1.65 1.41 1.82
			  19399821 (+4736) 1.11 1.22 0.96
			  19400163 (+5078) 0.93 1.04 1.16
			  19400443 (+5358) 1.20 1.01 2.74
			  19400637 (+5552) 1.00 1.34
			  19400862 (+5777) 1.37
			  19401000 (+5915) 0.75
			  19401415 (+6330) 1.57 1.17 1.82
			  19401522 (+6437) 0.80 0.81 1.34
			  19401923 (+6838) 0.87 1.43 3.01
			  19402173 (+7088) 0.92
			  19402443 (+7358) 0.85 1.25 1.61
			  19402586 (+7501) 0.60 1.09 0.88
		* CP Read Locations:

NM_013755	3:19463244-19496211
	Promoter: 3:19492211-19500211
	Names: AF114031 BC029903 Gyg Gyg1 NM_013755
	Oct4 Summary:
		# CC Peaks: 0
		CC Max Ratio: 1.47
		# CP Peaks: 0
		# CP Reads: 2
		CP Max Overlap: 1
		* Probe Locations:
			  19492846 (+635) 0.56 0.47 0.67
			  19493087 (+876) 1.16 1.05 1.22
			  19493317 (+1106) 0.70 0.53 0.67
			  19493513 (+1302) 0.91 0.65 0.79
			  19493763 (+1552) 1.12 1.15 1.16
			  19493994 (+1783) 0.88 0.98 0.95
			  19494201 (+1990) 0.98 0.79 1.13
			  19494451 (+2240) 1.06 0.88 1.18
			  19494693 (+2482) 1.00 0.99 1.15
			  19494899 (+2688) 1.35 1.06 1.11
			  19495134 (+2923) 1.02 0.70 0.77
			  19495384 (+3173) 1.11 0.66 1.21
			  19495634 (+3423) 1.21 1.09 0.69
			  19495871 (+3660) 0.89 1.21 1.01
			  19496108 (+3897) 0.91 1.47 1.01
			  19496358 (+4147) 1.04 1.27 1.16
			  19496481 (+4270) 0.95 1.16 1.12
			  19496712 (+4501) 1.09 1.00 0.83
			  19496959 (+4748) 1.04 0.89 1.08
			  19497297 (+5086) 1.15 0.91 0.97
			  19497475 (+5264) 1.10 1.22 0.70
			  19497693 (+5482) 0.89 0.92 0.68
			  19498001 (+5790) 1.09 0.77 0.95
			  19498245 (+6034) 1.09 0.88 0.96
			  19498718 (+6507) 1.04 0.91 0.90
			  19498891 (+6680) 0.90 1.02 0.89
			  19499113 (+6902) 1.15 1.36 0.66
			  19499268 (+7057) 0.96 1.08
		* CP Read Locations:
			19494165 to 19494260 (+1954 to +2049), width 96
			19498345 to 19498811 (+6134 to +6600), width 467
	Nanog Summary:
		# CC Peaks: 0
		CC Max Ratio: 2.84
		# CP Peaks: 0
		# CP Reads: 2
		CP Max Overlap: 1
		* Probe Locations:
			  19492846 (+635) 1.19 1.22 1.44
			  19493087 (+876) 1.08 1.10
			  19493317 (+1106) 0.45 1.44 0.67
			  19493513 (+1302) 0.91 0.71 1.28
			  19493763 (+1552) 0.99 0.94 0.88
			  19493994 (+1783) 1.26 0.95 0.83
			  19494201 (+1990) 1.52 0.94 0.87
			  19494451 (+2240) 0.99 0.94 0.73
			  19494693 (+2482) 1.05 1.18 0.99
			  19494899 (+2688) 1.51 1.20 0.79
			  19495134 (+2923) 0.87 0.85 0.63
			  19495384 (+3173) 0.93 0.94 1.07
			  19495634 (+3423) 0.89 0.93 1.29
			  19495871 (+3660) 1.11 0.99 1.06
			  19496108 (+3897) 1.10 0.84 1.33
			  19496358 (+4147) 1.12 0.97 1.18
			  19496481 (+4270) 1.03 1.20 1.36
			  19496712 (+4501) 0.85 0.92 0.90
			  19496959 (+4748) 1.20 1.11 1.23
			  19497297 (+5086) 0.75 0.95 0.97
			  19497475 (+5264) 0.80 0.82 0.91
			  19497693 (+5482) 0.65 0.68 1.00
			  19498001 (+5790) 1.03 1.17 1.04
			  19498245 (+6034) 1.34 0.85 1.10
			  19498718 (+6507) 1.24 1.21 1.06
			  19498891 (+6680) 1.95 1.05 1.20
			  19499113 (+6902) 1.27
			  19499268 (+7057) 2.84 1.20 1.59
		* CP Read Locations:
			19493374 to 19494231 (+1163 to +2020), width 858
			19494446 to 19494968 (+2235 to +2757), width 523

NM_007753	3:19556795-19583350
	Promoter: 3:19579350-19587350
	Names: AK088906 CPA3 Cpa3 J05118 NM_007753
	Oct4 Summary:
		# CC Peaks: 0
		CC Max Ratio: 1.14
		# CP Peaks: 0
		# CP Reads: 0
		CP Max Overlap: 0
		* Probe Locations:
			  19580661 (+1311) 0.53 0.51 0.63
			  19580830 (+1480) 0.80 0.68 0.54
			  19581076 (+1726) 1.08 1.02
			  19581300 (+1950) 0.99 1.06 1.02
			  19581394 (+2044) 0.85 0.87 0.85
			  19581550 (+2200) 0.99 0.97 1.05
			  19581758 (+2408) 0.77 0.60 0.84
			  19582008 (+2658) 1.10 0.70 0.94
			  19582234 (+2884) 0.96 0.76 0.79
			  19582468 (+3118) 0.90 0.93 0.80
			  19582700 (+3350) 1.11 0.94 0.95
			  19582941 (+3591) 0.96 0.75 0.90
			  19583145 (+3795) 0.81 0.49 0.92
			  19583393 (+4043) 1.02 0.87 0.97
			  19583642 (+4292) 1.02 0.66 0.82
			  19583968 (+4618) 1.08 0.78 0.58
			  19584770 (+5420) 1.10 0.87 0.92
			  19585020 (+5670) 1.12 0.85 1.04
			  19585270 (+5920) 0.86 0.53 0.77
			  19585472 (+6122) 1.14 0.40 0.85
			  19585721 (+6371) 1.04 0.76 0.91
			  19585918 (+6568) 0.68 0.36 0.84
			  19586193 (+6843) 0.72 0.59 0.58
			  19586491 (+7141) 0.85 0.79 0.77
			  19586805 (+7455) 1.08 1.04 1.06
			  19586938 (+7588) 0.75 0.73 0.80
		* CP Read Locations:
	Nanog Summary:
		# CC Peaks: 0
		CC Max Ratio: 2.18
		# CP Peaks: 0
		# CP Reads: 1
		CP Max Overlap: 1
		* Probe Locations:
			  19580661 (+1311) 1.47 0.82 2.03
			  19580830 (+1480) 0.81 0.79 1.28
			  19581076 (+1726) 0.80 0.92 0.98
			  19581300 (+1950) 0.81 1.20
			  19581394 (+2044) 1.02 1.10 1.03
			  19581550 (+2200) 0.94 1.04 0.96
			  19581758 (+2408) 0.95 0.79 0.80
			  19582008 (+2658) 0.90 1.09 1.07
			  19582234 (+2884) 0.90 0.95 0.85
			  19582468 (+3118) 1.24 1.10 1.12
			  19582700 (+3350) 1.18 1.04
			  19582941 (+3591) 0.94 1.23 1.04
			  19583145 (+3795) 1.16 1.30 1.16
			  19583393 (+4043) 0.93 0.93 0.95
			  19583642 (+4292) 1.20 0.84 1.15
			  19583968 (+4618) 0.89 0.62 0.69
			  19584770 (+5420) 0.87 1.02 0.97
			  19585020 (+5670) 1.09 1.01
			  19585270 (+5920) 1.15 0.89 1.64
			  19585472 (+6122) 0.49 0.88 1.58
			  19585721 (+6371) 0.79 1.03 1.59
			  19585918 (+6568) 0.84 0.78 2.18
			  19586193 (+6843) 1.08 0.94
			  19586491 (+7141) 0.81 0.95 1.88
			  19586805 (+7455) 1.15 1.00 1.11
			  19586938 (+7588) 0.96 1.04 0.80
		* CP Read Locations:
			19583600 to 19583851 (+4250 to +4501), width 252

NM_029706	3:19590657-19615797
	Promoter: 3:19611797-19619797
	Names: NM_029706
	Oct4 Summary:
		# CC Peaks: 0
		CC Max Ratio: 1.25
		# CP Peaks: 0
		# CP Reads: 1
		CP Max Overlap: 1
		* Probe Locations:
			  19612362 (+565) 0.95 0.73 0.86
			  19612604 (+807) 0.85 0.48 0.56
			  19612941 (+1144) 0.98 1.02 1.00
			  19613046 (+1249) 1.22 1.07 1.08
			  19613191 (+1394) 1.04 0.72 0.93
			  19613353 (+1556) 1.02 0.45 0.93
			  19613428 (+1631) 0.93 0.52 1.01
			  19613606 (+1809) 1.11 1.13 0.97
			  19613856 (+2059) 0.79 0.62 1.02
			  19614053 (+2256) 1.14 0.98 1.01
			  19614269 (+2472) 1.03 0.72 0.85
			  19614519 (+2722) 1.13 0.61 0.78
			  19614793 (+2996) 1.25 0.37 0.81
			  19615031 (+3234) 0.85 0.58 0.81
			  19615266 (+3469) 0.98 0.69 0.82
			  19615516 (+3719) 1.02 0.94 0.96
			  19615766 (+3969) 1.00 0.88 0.82
			  19615948 (+4151) 0.92 0.66 0.66
			  19616789 (+4992) 0.75 0.56 0.87
			  19616976 (+5179) 0.53 0.47 0.67
			  19617207 (+5410) 0.82 0.60 1.10
			  19617395 (+5598) 1.04 1.03 1.00
			  19617645 (+5848) 1.00 0.72 0.95
			  19617948 (+6151) 0.83 0.88 0.74
			  19618076 (+6279) 0.72 0.44 0.80
		* CP Read Locations:
			19614063 to 19614270 (+2266 to +2473), width 208
	Nanog Summary:
		# CC Peaks: 0
		CC Max Ratio: 5.89
		# CP Peaks: 0
		# CP Reads: 1
		CP Max Overlap: 1
		* Probe Locations:
			  19612362 (+565) 0.93 1.01 1.01
			  19612604 (+807) 1.37 0.83 1.27
			  19612941 (+1144) 1.07 1.05 0.91
			  19613046 (+1249) 1.13 0.98 1.05
			  19613191 (+1394) 0.99 1.06 1.35
			  19613353 (+1556) 1.04 1.28 2.23
			  19613428 (+1631) 1.16 0.96 1.56
			  19613606 (+1809) 1.15 1.14 1.05
			  19613856 (+2059) 0.73 0.74 1.62
			  19614053 (+2256) 1.19 1.13 1.32
			  19614269 (+2472) 0.98 1.22 1.25
			  19614519 (+2722) 1.50 0.71 1.28
			  19614793 (+2996) 1.27 0.86 1.48
			  19615031 (+3234) 0.96 0.95 1.02
			  19615266 (+3469) 0.95 0.89 1.25
			  19615516 (+3719) 0.92 1.07 0.99
			  19615766 (+3969) 1.05 1.12 1.51
			  19615948 (+4151) 0.78 0.93 1.03
			  19616789 (+4992) 1.10 0.97 2.20
			  19616976 (+5179) 0.71 0.92 5.89
			  19617207 (+5410) 0.94 0.84 2.24
			  19617395 (+5598) 0.99 0.94 1.23
			  19617645 (+5848) 0.91 0.93 1.24
			  19617948 (+6151) 1.05
			  19618076 (+6279) 1.00 0.94
		* CP Read Locations:
			19616854 to 19617080 (+5057 to +5283), width 227

NM_175086	3:19654540-19707245
	Promoter: 3:19703245-19711245
	Names: AK087228 Agtr1b NM_175086
	Oct4 Summary:
		# CC Peaks: 0
		CC Max Ratio: 1.56
		# CP Peaks: 0
		# CP Reads: 0
		CP Max Overlap: 0
		* Probe Locations:
			  19703504 (+259) 1.08 0.71 0.77
			  19703578 (+333) 1.06 0.28 0.81
			  19704067 (+822) 0.58 1.06 0.66
			  19704274 (+1029) 0.51 0.90 1.02
			  19704478 (+1233) 0.79 0.77 0.75
			  19704721 (+1476) 1.01 0.76 0.97
			  19704955 (+1710) 0.96 0.77 0.90
			  19705205 (+1960) 1.01 0.75 0.91
			  19705367 (+2122) 1.00 0.84 0.95
			  19705568 (+2323) 1.04 0.81 1.14
			  19705819 (+2574) 0.89 0.72 1.07
			  19705886 (+2641) 0.98 0.87 0.93
			  19706136 (+2891) 1.02 1.10 0.95
			  19706341 (+3096) 1.07 1.02 1.19
			  19706413 (+3168) 1.27 0.83 0.92
			  19706636 (+3391) 1.00 0.93 0.81
			  19706857 (+3612) 1.05 1.07 1.09
			  19707054 (+3809) 1.08 1.40 1.03
			  19707253 (+4008) 1.00 1.46 1.07
			  19707475 (+4230) 1.01 0.80 1.08
			  19707657 (+4412) 1.07 1.11 0.84
			  19707815 (+4570) 1.56 0.77 0.31
			  19710169 (+6924) 0.79 0.50 0.53
			  19710335 (+7090) 0.65 0.16 0.85
		* CP Read Locations:
	Nanog Summary:
		# CC Peaks: 0
		CC Max Ratio: 1.82
		# CP Peaks: 0
		# CP Reads: 0
		CP Max Overlap: 0
		* Probe Locations:
			  19703504 (+259) 0.60 0.81 1.43
			  19703578 (+333) 1.14 0.97 1.47
			  19704274 (+1029) 0.43
			  19704478 (+1233) 1.00 0.80 1.75
			  19704721 (+1476) 1.00 1.36 1.16
			  19704955 (+1710) 0.77 1.13 0.73
			  19705205 (+1960) 0.94 1.04 0.97
			  19705367 (+2122) 1.00 0.97 1.09
			  19705568 (+2323) 1.25 1.11 1.08
			  19705819 (+2574) 1.03 1.12 0.63
			  19705886 (+2641) 1.12 1.05 0.99
			  19706136 (+2891) 1.18 0.71 1.03
			  19706341 (+3096) 0.95 1.10 0.97
			  19706413 (+3168) 0.87 0.98 0.77
			  19706636 (+3391) 0.91 0.93 0.84
			  19706857 (+3612) 1.01 1.04 0.80
			  19707054 (+3809) 1.22 1.14 1.07
			  19707253 (+4008) 0.93 1.01 1.20
			  19707475 (+4230) 0.86 1.03 1.27
			  19707657 (+4412) 1.01 0.97 1.20
			  19707815 (+4570) 0.89
			  19710169 (+6924) 0.79 0.99 1.82
			  19710335 (+7090) 0.95 1.36
		* CP Read Locations:

NM_030732	3:21419734-21554695
	Promoter: 3:21415734-21423734
	Names: AF268195 AK029595 AK033347 AK036064 C21 DC42 FLJ12894 IRA1 NM_030732 TBL1XR1 TBLR1 Tbl1xr1
	Oct4 Summary:
		# CC Peaks: 0
		CC Max Ratio: 1.59
		# CP Peaks: 0
		# CP Reads: 3
		CP Max Overlap: 2
		* Probe Locations:
			  21416693 (+959) 0.84 1.05 1.03
			  21417012 (+1278) 1.16 1.16 1.50
			  21417252 (+1518) 1.59 1.15
			  21417337 (+1603) 1.58 1.15 1.25
			  21417551 (+1817) 1.34 1.37 1.47
			  21417799 (+2065) 1.07 1.30 1.05
			  21418048 (+2314) 1.24 1.19 1.28
			  21418256 (+2522) 1.03 1.19 0.82
			  21418456 (+2722) 1.15 1.13 1.01
			  21418654 (+2920) 1.20 1.58 1.09
			  21418875 (+3141) 1.09 1.49 1.05
			  21419064 (+3330) 0.99 1.02 0.90
			  21419821 (+4087) 0.90 0.98 0.96
			  21420071 (+4337) 0.91 1.20 1.05
			  21420286 (+4552) 0.92 1.14 0.98
			  21420533 (+4799) 0.98 0.84 0.87
			  21420703 (+4969) 0.60 0.54 0.61
			  21420895 (+5161) 0.90 0.55 0.90
			  21421145 (+5411) 0.94 0.74 0.87
			  21421404 (+5670) 0.98 1.17 0.98
			  21421635 (+5901) 1.05 1.08 0.97
			  21421885 (+6151) 0.84 0.82 0.83
			  21422129 (+6395) 1.04 1.10 1.08
			  21422371 (+6637) 1.09 0.93 1.03
			  21422619 (+6885) 1.03 0.92 0.85
			  21422859 (+7125) 1.02 0.80 1.02
			  21423095 (+7361) 0.95 0.74 0.95
			  21423346 (+7612) 0.86 0.64 0.75
		* CP Read Locations:
			21417760 to 21418154 (+2026 to +2420), width 395
			21417760 to 21418154 (+2026 to +2420), width 395
			21420357 to 21420578 (+4623 to +4844), width 222
	Nanog Summary:
		# CC Peaks: 0
		CC Max Ratio: 3.91
		# CP Peaks: 1
		# CP Reads: 3
		CP Max Overlap: 3
		* Probe Locations:
			  21416693 (+959) 0.84 1.18 0.89
			  21417012 (+1278) 1.39 2.11 2.27
			  21417252 (+1518) 1.31 2.17 1.37
			  21417337 (+1603) 1.03 1.66 1.22
			  21417551 (+1817) 1.18 2.30 1.34
			  21417799 (+2065) 1.20 1.81 2.40
			  21418048 (+2314) 1.44 2.20 3.91
			  21418256 (+2522) 1.30 1.18 1.59
			  21418456 (+2722) 1.23 1.13 0.95
			  21418654 (+2920) 1.12 1.34 1.41
			  21418875 (+3141) 1.60 1.01 1.42
			  21419064 (+3330) 0.79 0.92 1.06
			  21419821 (+4087) 1.33 0.92 1.04
			  21420071 (+4337) 1.26 1.10 1.09
			  21420286 (+4552) 0.97 0.97 0.99
			  21420533 (+4799) 0.76 1.10 0.81
			  21420703 (+4969) 0.70 0.90 1.53
			  21420895 (+5161) 0.98 1.10 2.19
			  21421145 (+5411) 1.11 1.07 1.04
			  21421404 (+5670) 1.05 1.20 0.97
			  21421635 (+5901) 1.00 1.47 1.28
			  21421885 (+6151) 0.74 0.81 0.83
			  21422129 (+6395) 0.94 1.09 0.83
			  21422371 (+6637) 0.88 0.99 0.94
			  21422619 (+6885) 0.82 0.96 0.68
			  21422859 (+7125) 1.11 1.15 0.73
			  21423095 (+7361) 0.88 1.03 0.92
			  21423346 (+7612) 1.10 0.98 1.66
		* CP Read Locations:
			21417740 to 21418339 (+2006 to +2605), width 600
			21417857 to 21418158 (+2123 to +2424), width 302
			21417857 to 21418158 (+2123 to +2424), width 302

NM_138666	3:24847948-25748399
	Promoter: 3:25744399-25752399
	Names: AK122433 KIAA1070 NLGN1 NM_138666 Nlgn1
	Oct4 Summary:
		# CC Peaks: 0
		CC Max Ratio: 1.50
		# CP Peaks: 0
		# CP Reads: 1
		CP Max Overlap: 1
		* Probe Locations:
			  25744917 (+518) 1.00 0.83 0.85
			  25745117 (+718) 0.54 0.38 0.52
			  25745367 (+968) 0.95 0.95 1.17
			  25745599 (+1200) 0.85 0.76 0.83
			  25745819 (+1420) 1.01 0.85 0.91
			  25746135 (+1736) 1.07 0.69 0.86
			  25746361 (+1962) 0.76 0.88 0.89
			  25746611 (+2212) 0.85 0.76 0.85
			  25746857 (+2458) 0.74 0.47 0.90
			  25747070 (+2671) 1.08 0.76 0.72
			  25747319 (+2920) 1.04 1.05 1.02
			  25747561 (+3162) 1.29 0.95 1.01
			  25747711 (+3312) 1.09 1.31 0.96
			  25747962 (+3563) 1.01 1.32 1.16
			  25748189 (+3790) 0.94 1.02 1.11
			  25748393 (+3994) 1.07 1.15 1.11
			  25748462 (+4063) 1.03 1.17 1.07
			  25748704 (+4305) 1.19 0.67 1.11
			  25748926 (+4527) 0.89 1.03 0.94
			  25749163 (+4764) 1.33 1.21 1.35
			  25749413 (+5014) 1.09 1.23 1.26
			  25749663 (+5264) 1.03 1.26 1.22
			  25749914 (+5515) 1.22 1.50 1.17
			  25750168 (+5769) 1.10 1.31 1.30
			  25750409 (+6010) 1.00 0.96 0.95
			  25750628 (+6229) 0.94 0.81 0.80
			  25750871 (+6472) 0.83 0.60 0.91
			  25751119 (+6720) 1.03 0.93 1.10
			  25751308 (+6909) 1.09 0.71 0.59
			  25751557 (+7158) 0.88 0.82 0.83
			  25751783 (+7384) 1.05 0.99 0.94
			  25751991 (+7592) 0.95 0.79 0.92
		* CP Read Locations:
			25751224 to 25751529 (+6825 to +7130), width 306
	Nanog Summary:
		# CC Peaks: 0
		CC Max Ratio: 3.57
		# CP Peaks: 0
		# CP Reads: 1
		CP Max Overlap: 1
		* Probe Locations:
			  25744917 (+518) 1.14 1.13 1.16
			  25745117 (+718) 0.74 0.88 1.02
			  25745367 (+968) 1.13 1.09 1.14
			  25745599 (+1200) 0.93 1.00 1.15
			  25745819 (+1420) 0.82 0.98 1.18
			  25746135 (+1736) 0.92 1.12 3.57
			  25746361 (+1962) 0.81 0.98 1.04
			  25746611 (+2212) 0.90 0.96 1.03
			  25746857 (+2458) 0.47 1.36 0.63
			  25747070 (+2671) 0.91 1.10 1.24
			  25747319 (+2920) 0.96 1.02 1.00
			  25747561 (+3162) 0.85 1.06 1.04
			  25747711 (+3312) 0.87 0.81 0.81
			  25747962 (+3563) 1.04 1.16 1.26
			  25748189 (+3790) 1.02 0.94 1.13
			  25748393 (+3994) 0.89 1.04 1.00
			  25748462 (+4063) 0.74 1.02 0.91
			  25748704 (+4305) 0.74 0.83 1.35
			  25748926 (+4527) 0.86 0.76 0.98
			  25749163 (+4764) 1.20 0.83 0.74
			  25749413 (+5014) 0.85 0.60 0.69
			  25749663 (+5264) 0.99 0.78 0.91
			  25749914 (+5515) 1.13 1.15 1.37
			  25750168 (+5769) 0.90 1.20 1.35
			  25750409 (+6010) 0.82 0.91 0.92
			  25750628 (+6229) 0.97 0.90 0.96
			  25750871 (+6472) 1.09 0.90 1.38
			  25751119 (+6720) 1.03 1.20 1.21
			  25751308 (+6909) 1.05 1.08 1.56
			  25751557 (+7158) 0.88 0.91 1.25
			  25751783 (+7384) 0.73 1.08 2.06
			  25751991 (+7592) 0.86 0.87 0.87
		* CP Read Locations:
			25748192 to 25748371 (+3793 to +3972), width 180

NM_029150	3:26054970-26401832
	Promoter: 3:26050970-26058970
	Names: 4921511F01Rik AK076628 NM_029150 Spata16
	Oct4 Summary:
		# CC Peaks: 0
		CC Max Ratio: 2.16
		# CP Peaks: 0
		# CP Reads: 2
		CP Max Overlap: 2
		* Probe Locations:
			  26051383 (+413) 0.96 0.73 0.98
			  26052549 (+1579) 0.84 0.64 0.80
			  26053623 (+2653) 0.77 1.04 1.00
			  26053872 (+2902) 0.84 0.37 0.92
			  26054300 (+3330) 0.91 0.57 1.15
			  26054375 (+3405) 1.09 0.94 0.92
			  26054625 (+3655) 0.95 0.91 0.94
			  26054826 (+3856) 0.99 1.24 1.15
			  26055056 (+4086) 1.00 1.08 0.98
			  26055302 (+4332) 0.86 0.75 1.10
			  26055509 (+4539) 1.02 0.53 0.96
			  26056031 (+5061) 1.03 0.90 0.96
			  26056223 (+5253) 2.16 1.97 1.60
			  26056419 (+5449) 0.96 0.90 0.98
			  26056612 (+5642) 1.16 1.38 1.00
			  26056804 (+5834) 1.27 0.76 0.87
			  26056996 (+6026) 1.19 0.69 0.82
			  26057265 (+6295) 1.01 0.86 1.05
			  26057486 (+6516) 1.74 1.28 0.89
			  26057733 (+6763) 1.14 0.74 1.08
			  26057983 (+7013) 1.01 0.91 1.02
			  26058217 (+7247) 0.99 1.13 1.10
			  26058440 (+7470) 0.96 0.83 0.92
			  26058597 (+7627) 0.94 0.59 0.70
		* CP Read Locations:
			26057891 to 26058288 (+6921 to +7318), width 398
			26057891 to 26058288 (+6921 to +7318), width 398
	Nanog Summary:
		# CC Peaks: 0
		CC Max Ratio: 2.34
		# CP Peaks: 0
		# CP Reads: 0
		CP Max Overlap: 0
		* Probe Locations:
			  26051383 (+413) 1.34
			  26052549 (+1579) 1.22 0.92 2.34
			  26053623 (+2653) 1.07 0.94 0.95
			  26053872 (+2902) 0.90 0.82 1.20
			  26054300 (+3330) 0.85 1.04 0.74
			  26054375 (+3405) 1.14 0.92 0.94
			  26054625 (+3655) 0.92 1.00 1.04
			  26054826 (+3856) 1.28 1.21 1.07
			  26055056 (+4086) 0.92 1.13 1.06
			  26055302 (+4332) 1.01 1.20 0.98
			  26055509 (+4539) 1.32 1.13 0.69
			  26056031 (+5061) 0.92 0.91 0.76
			  26056223 (+5253) 1.02 1.18 0.99
			  26056419 (+5449) 0.76 0.92 0.86
			  26056612 (+5642) 0.81 0.83 0.89
			  26056804 (+5834) 0.59 1.16 0.53
			  26056996 (+6026) 1.74 0.87 1.64
			  26057265 (+6295) 0.99 1.28 0.95
			  26057486 (+6516) 1.71 1.67 2.21
			  26057733 (+6763) 1.26 1.25 1.12
			  26057983 (+7013) 1.01 1.23 1.06
			  26058217 (+7247) 1.29 0.89 1.08
			  26058440 (+7470) 0.94 0.85 1.00
			  26058597 (+7627) 1.19 1.41 1.70
		* CP Read Locations:

NM_027583	3:26055008-26346100
	Promoter: 3:26051008-26059008
	Names: 4921511F01Rik AK014869 NM_027583 NYD-SP12 SPATA16 Spata16
	Oct4 Summary:
		# CC Peaks: 0
		CC Max Ratio: 2.16
		# CP Peaks: 0
		# CP Reads: 2
		CP Max Overlap: 2
		* Probe Locations:
			  26051383 (+375) 0.96 0.73 0.98
			  26052549 (+1541) 0.84 0.64 0.80
			  26053623 (+2615) 0.77 1.04 1.00
			  26053872 (+2864) 0.84 0.37 0.92
			  26054300 (+3292) 0.91 0.57 1.15
			  26054375 (+3367) 1.09 0.94 0.92
			  26054625 (+3617) 0.95 0.91 0.94
			  26054826 (+3818) 0.99 1.24 1.15
			  26055056 (+4048) 1.00 1.08 0.98
			  26055302 (+4294) 0.86 0.75 1.10
			  26055509 (+4501) 1.02 0.53 0.96
			  26056031 (+5023) 1.03 0.90 0.96
			  26056223 (+5215) 2.16 1.97 1.60
			  26056419 (+5411) 0.96 0.90 0.98
			  26056612 (+5604) 1.16 1.38 1.00
			  26056804 (+5796) 1.27 0.76 0.87
			  26056996 (+5988) 1.19 0.69 0.82
			  26057265 (+6257) 1.01 0.86 1.05
			  26057486 (+6478) 1.74 1.28 0.89
			  26057733 (+6725) 1.14 0.74 1.08
			  26057983 (+6975) 1.01 0.91 1.02
			  26058217 (+7209) 0.99 1.13 1.10
			  26058440 (+7432) 0.96 0.83 0.92
			  26058597 (+7589) 0.94 0.59 0.70
		* CP Read Locations:
			26057891 to 26058288 (+6883 to +7280), width 398
			26057891 to 26058288 (+6883 to +7280), width 398
	Nanog Summary:
		# CC Peaks: 0
		CC Max Ratio: 2.34
		# CP Peaks: 0
		# CP Reads: 0
		CP Max Overlap: 0
		* Probe Locations:
			  26051383 (+375) 1.34
			  26052549 (+1541) 1.22 0.92 2.34
			  26053623 (+2615) 1.07 0.94 0.95
			  26053872 (+2864) 0.90 0.82 1.20
			  26054300 (+3292) 0.85 1.04 0.74
			  26054375 (+3367) 1.14 0.92 0.94
			  26054625 (+3617) 0.92 1.00 1.04
			  26054826 (+3818) 1.28 1.21 1.07
			  26055056 (+4048) 0.92 1.13 1.06
			  26055302 (+4294) 1.01 1.20 0.98
			  26055509 (+4501) 1.32 1.13 0.69
			  26056031 (+5023) 0.92 0.91 0.76
			  26056223 (+5215) 1.02 1.18 0.99
			  26056419 (+5411) 0.76 0.92 0.86
			  26056612 (+5604) 0.81 0.83 0.89
			  26056804 (+5796) 0.59 1.16 0.53
			  26056996 (+5988) 1.74 0.87 1.64
			  26057265 (+6257) 0.99 1.28 0.95
			  26057486 (+6478) 1.71 1.67 2.21
			  26057733 (+6725) 1.26 1.25 1.12
			  26057983 (+6975) 1.01 1.23 1.06
			  26058217 (+7209) 1.29 0.89 1.08
			  26058440 (+7432) 0.94 0.85 1.00
			  26058597 (+7589) 1.19 1.41 1.70
		* CP Read Locations:

NM_007900	3:26515044-26571654
	Promoter: 3:26567654-26575654
	Names: AK220452 BC023881 BC025565 BC032155 BC045614 ECT2 Ect2 L11316 NM_007900
	Oct4 Summary:
		# CC Peaks: 0
		CC Max Ratio: 1.89
		# CP Peaks: 0
		# CP Reads: 5
		CP Max Overlap: 2
		* Probe Locations:
			  26568008 (+354) 0.82 0.79 0.84
			  26568242 (+588) 1.07 0.99 1.02
			  26568443 (+789) 0.96 1.06 1.01
			  26568693 (+1039) 1.04 0.64 1.02
			  26568933 (+1279) 1.09 0.43 0.72
			  26569182 (+1528) 1.03 0.90 0.90
			  26569428 (+1774) 1.18 0.57 0.90
			  26569582 (+1928) 0.92 0.82 0.80
			  26570132 (+2478) 1.01 0.79 0.83
			  26570215 (+2561) 1.00 0.83 0.95
			  26570465 (+2811) 0.84 1.04 1.15
			  26570853 (+3199) 0.83 0.83 0.77
			  26571103 (+3449) 0.99 1.33 1.02
			  26571270 (+3616) 1.04 1.32 0.90
			  26571520 (+3866) 0.94 1.30 1.16
			  26571768 (+4114) 1.10 1.19 1.22
			  26572016 (+4362) 1.19 1.20 1.34
			  26572266 (+4612) 0.86 1.03 0.96
			  26572418 (+4764) 0.95 0.99 1.03
			  26572698 (+5044) 0.95 1.01 1.09
			  26572903 (+5249) 1.20 1.33 1.45
			  26573131 (+5477) 1.66 1.70 1.43
			  26573378 (+5724) 1.89 1.25 1.39
			  26573531 (+5877) 1.23 0.92 1.07
			  26573989 (+6335) 0.84 0.41 1.04
			  26574178 (+6524) 0.86 0.54 0.83
			  26574427 (+6773) 1.09 0.92 1.08
		* CP Read Locations:
			26571872 to 26572082 (+4218 to +4428), width 211
			26573179 to 26573486 (+5525 to +5832), width 308
			26574366 to 26574699 (+6712 to +7045), width 334
			26574366 to 26574699 (+6712 to +7045), width 334
			26567426 to 26567874 (+-228 to +220), width 449
	Nanog Summary:
		# CC Peaks: 0
		CC Max Ratio: 2.32
		# CP Peaks: 0
		# CP Reads: 0
		CP Max Overlap: 0
		* Probe Locations:
			  26568008 (+354) 0.82 1.00 0.81
			  26568242 (+588) 0.90 1.09 0.96
			  26568443 (+789) 0.88 0.98 1.10
			  26568693 (+1039) 1.09 1.46 1.36
			  26568933 (+1279) 0.71 0.78 1.48
			  26569182 (+1528) 0.91 0.82 1.21
			  26569428 (+1774) 0.96 1.09 1.21
			  26569582 (+1928) 1.09 1.08 0.96
			  26570132 (+2478) 0.80 0.97 0.95
			  26570215 (+2561) 0.90 0.96 0.69
			  26570465 (+2811) 1.02 0.97 0.91
			  26570853 (+3199) 0.85 0.66 0.81
			  26571103 (+3449) 1.27 1.12 1.32
			  26571270 (+3616) 0.94 0.88 1.10
			  26571520 (+3866) 1.14 1.19 1.36
			  26571768 (+4114) 1.14 1.48 2.17
			  26572016 (+4362) 1.50 1.71 1.32
			  26572266 (+4612) 0.92 1.25 1.21
			  26572418 (+4764) 0.61 1.01 1.11
			  26572698 (+5044) 1.06 1.04 1.16
			  26572903 (+5249) 1.45 1.81 1.76
			  26573131 (+5477) 1.36 1.62 1.86
			  26573378 (+5724) 1.23 1.72 1.53
			  26573531 (+5877) 0.68 1.04 1.06
			  26573989 (+6335) 1.06 1.13 1.11
			  26574178 (+6524) 0.97 0.89 2.32
			  26574427 (+6773) 1.04 1.30 1.23
		* CP Read Locations:

NM_178772	3:26600437-26662709
	Promoter: 3:26596437-26604437
	Names: NM_178772
	Oct4 Summary:
		# CC Peaks: 0
		CC Max Ratio: 1.66
		# CP Peaks: 0
		# CP Reads: 4
		CP Max Overlap: 2
		* Probe Locations:
			  26596703 (+266) 1.05 1.34 1.10
			  26596951 (+514) 1.14 1.03 1.05
			  26597232 (+795) 0.96 0.82 0.92
			  26597466 (+1029) 0.93 1.02 0.80
			  26597825 (+1388) 1.27 1.66 1.04
			  26598327 (+1890) 0.64 0.79 0.88
			  26598746 (+2309) 1.11 0.71 0.65
			  26598857 (+2420) 1.01 0.92 0.88
			  26599106 (+2669) 1.01 1.11 0.99
			  26599321 (+2884) 0.99 0.78 0.78
			  26599595 (+3158) 0.91 0.96 1.03
			  26599798 (+3361) 1.03 1.10 1.22
			  26600128 (+3691) 0.96 1.00 0.85
			  26600290 (+3853) 1.02 1.48 1.19
			  26600383 (+3946) 0.92 1.43 1.37
			  26600557 (+4120) 1.05 1.48 1.10
			  26600795 (+4358) 1.04 1.32 1.09
			  26601045 (+4608) 0.87 1.02 1.08
			  26601270 (+4833) 0.95 0.96 0.89
			  26601450 (+5013) 1.07 0.91 0.98
			  26601659 (+5222) 0.97 1.13 1.04
			  26602312 (+5875) 0.99 1.11 1.07
			  26602412 (+5975) 1.04 0.95 1.10
			  26602653 (+6216) 1.02 1.11 1.09
			  26602938 (+6501) 0.96 0.99 0.93
			  26603095 (+6658) 0.94 0.77 0.71
			  26603360 (+6923) 0.94 0.93 1.12
			  26603527 (+7090) 0.97 0.94 1.08
			  26603775 (+7338) 0.95 0.99 0.96
			  26604025 (+7588) 1.21 0.97 1.17
		* CP Read Locations:
			26597501 to 26597798 (+1064 to +1361), width 298
			26599564 to 26599784 (+3127 to +3347), width 221
			26599564 to 26599784 (+3127 to +3347), width 221
			26602022 to 26602490 (+5585 to +6053), width 469
	Nanog Summary:
		# CC Peaks: 0
		CC Max Ratio: 2.17
		# CP Peaks: 0
		# CP Reads: 3
		CP Max Overlap: 2
		* Probe Locations:
			  26596703 (+266) 0.90 0.93 1.19
			  26596951 (+514) 1.04 1.31 1.16
			  26597232 (+795) 0.97 0.95 0.94
			  26597466 (+1029) 0.86 0.92 0.87
			  26597825 (+1388) 1.09 0.96 0.85
			  26598327 (+1890) 1.09 1.00 0.88
			  26598746 (+2309) 0.86 0.65 0.65
			  26598857 (+2420) 1.03 0.99 1.02
			  26599106 (+2669) 0.92 1.05 1.13
			  26599321 (+2884) 0.94 1.18 0.82
			  26599595 (+3158) 1.13 0.95 1.07
			  26599798 (+3361) 0.95 0.95 0.77
			  26600128 (+3691) 0.95 1.05 0.96
			  26600290 (+3853) 1.11 1.04 1.72
			  26600383 (+3946) 1.02 1.18 2.17
			  26600557 (+4120) 1.20 1.11 1.27
			  26600795 (+4358) 0.95 0.85 1.05
			  26601045 (+4608) 1.16 0.95 0.95
			  26601270 (+4833) 0.84 0.96 0.73
			  26601450 (+5013) 1.00 1.07 0.90
			  26601659 (+5222) 1.01 1.06 0.91
			  26602312 (+5875) 0.90 0.89 1.17
			  26602412 (+5975) 0.94 0.92 0.95
			  26602653 (+6216) 1.15 0.78 0.93
			  26602938 (+6501) 1.06 0.94 0.87
			  26603095 (+6658) 0.96 0.70 0.79
			  26603360 (+6923) 0.83 0.61 0.47
			  26603527 (+7090) 1.00 0.90 0.93
			  26603775 (+7338) 0.92 0.96 0.89
			  26604025 (+7588) 1.10 1.34 0.96
		* CP Read Locations:
			26600253 to 26600511 (+3816 to +4074), width 259
			26600253 to 26600511 (+3816 to +4074), width 259
			26601413 to 26601641 (+4976 to +5204), width 229

NM_009425	3:26734874-26757462
	Promoter: 3:26730874-26738874
	Names: Apo-2L NM_009425 TL2 TNFSF10 TRAIL Tnfsf10 U37522
	Oct4 Summary:
		# CC Peaks: 0
		CC Max Ratio: 1.47
		# CP Peaks: 0
		# CP Reads: 2
		CP Max Overlap: 1
		* Probe Locations:
			  26732000 (+1126) 1.34 0.85
			  26732228 (+1354) 1.02 1.11 0.80
			  26733142 (+2268) 1.03 0.73 0.71
			  26733221 (+2347) 1.08 1.07 0.88
			  26733334 (+2460) 1.47 1.06
			  26733583 (+2709) 1.00 1.10 1.00
			  26733824 (+2950) 1.11 0.77 0.92
			  26734745 (+3871) 1.09 1.19 1.18
			  26734955 (+4081) 0.98 0.99 1.12
			  26735040 (+4166) 0.88 1.04 1.01
			  26735230 (+4356) 1.30 0.96 1.35
			  26735609 (+4735) 1.03 0.68 1.04
			  26737554 (+6680) 0.90 0.93 0.94
			  26737809 (+6935) 0.77 0.75 0.99
			  26738392 (+7518) 0.98 1.17 1.03
		* CP Read Locations:
			26734765 to 26735134 (+3891 to +4260), width 370
			26738405 to 26738530 (+7531 to +7656), width 126
	Nanog Summary:
		# CC Peaks: 0
		CC Max Ratio: 1.82
		# CP Peaks: 0
		# CP Reads: 0
		CP Max Overlap: 0
		* Probe Locations:
			  26732000 (+1126) 1.00
			  26732228 (+1354) 1.03 0.86
			  26733142 (+2268) 1.82
			  26733221 (+2347) 0.95 0.98 0.99
			  26733334 (+2460) 0.87 1.03 1.37
			  26733583 (+2709) 1.04 0.82 1.10
			  26733824 (+2950) 1.17 0.93 0.80
			  26734745 (+3871) 1.13 0.83 0.89
			  26734955 (+4081) 0.94 0.90 0.89
			  26735040 (+4166) 0.95 1.01 0.97
			  26735230 (+4356) 1.20 1.14 1.00
			  26735609 (+4735) 0.92 0.94 1.02
			  26737554 (+6680) 0.72 1.08 0.63
			  26737809 (+6935) 0.98 0.62
			  26738392 (+7518) 1.07 1.15 1.02
		* CP Read Locations:

NM_177330	3:26789148-26795808
	Promoter: 3:26785148-26793148
	Names: AK049671 GHSR Ghsr NM_177330
	Oct4 Summary:
		# CC Peaks: 0
		CC Max Ratio: 1.85
		# CP Peaks: 0
		# CP Reads: 3
		CP Max Overlap: 1
		* Probe Locations:
			  26786126 (+978) 0.94 0.77 0.90
			  26786385 (+1237) 0.96 1.06 1.02
			  26786718 (+1570) 1.06 0.92 0.80
			  26786890 (+1742) 0.89 0.76 0.69
			  26787077 (+1929) 0.97 0.61 1.03
			  26787327 (+2179) 1.11 1.09 0.92
			  26787489 (+2341) 1.28 0.97 0.87
			  26787739 (+2591) 1.18 0.98
			  26787989 (+2841) 1.09 1.35 1.09
			  26788239 (+3091) 1.08 1.34 1.12
			  26788395 (+3247) 0.96 1.01 1.14
			  26788645 (+3497) 1.27 1.85 1.34
			  26788895 (+3747) 1.09 1.18 1.30
			  26789045 (+3897) 1.08 1.48 1.17
			  26789229 (+4081) 1.23 1.60 1.33
			  26789439 (+4291) 1.01 1.21 1.09
			  26789689 (+4541) 0.85 1.20 0.91
			  26789832 (+4684) 1.12 1.38 1.35
			  26790056 (+4908) 1.10 1.54 1.29
			  26790218 (+5070) 1.10 1.37 1.34
			  26790384 (+5236) 1.01 0.93 1.00
			  26790571 (+5423) 0.88 0.76 0.86
			  26790753 (+5605) 0.91 0.72 0.80
			  26791003 (+5855) 1.00 0.99 1.07
			  26791240 (+6092) 1.00 1.00 1.01
			  26791490 (+6342) 0.95 0.79 0.85
			  26791659 (+6511) 0.83 0.69 0.95
			  26791909 (+6761) 1.07 0.99 1.10
			  26792155 (+7007) 1.21 1.05 1.17
			  26792341 (+7193) 1.12 1.00 1.16
			  26792535 (+7387) 1.03 0.91 1.06
			  26792775 (+7627) 0.99 1.04 1.09
		* CP Read Locations:
			26786480 to 26786911 (+1332 to +1763), width 432
			26789872 to 26790064 (+4724 to +4916), width 193
			26792934 to 26793291 (+7786 to +8143), width 358
	Nanog Summary:
		# CC Peaks: 0
		CC Max Ratio: 1.66
		# CP Peaks: 0
		# CP Reads: 0
		CP Max Overlap: 0
		* Probe Locations:
			  26786126 (+978) 0.93 1.11 1.13
			  26786385 (+1237) 1.07 0.87 0.81
			  26786718 (+1570) 1.66 0.89 0.97
			  26786890 (+1742) 1.08 0.89 1.21
			  26787077 (+1929) 0.96 1.14 1.23
			  26787327 (+2179) 1.18 1.16 1.23
			  26787489 (+2341) 1.25 0.69 1.30
			  26787739 (+2591) 1.17 0.60 0.63
			  26787989 (+2841) 1.07 1.31 1.07
			  26788239 (+3091) 1.31 1.19 0.99
			  26788395 (+3247) 0.99 1.18 0.86
			  26788645 (+3497) 1.27 1.10 0.86
			  26788895 (+3747) 0.95 1.19 1.15
			  26789045 (+3897) 1.29 1.23 1.10
			  26789229 (+4081) 1.17 0.97 1.39
			  26789439 (+4291) 1.02 1.16 0.97
			  26789689 (+4541) 1.43 1.01 1.10
			  26789832 (+4684) 1.02 1.22 1.59
			  26790056 (+4908) 1.00 0.86 1.34
			  26790218 (+5070) 1.15 0.99 1.50
			  26790384 (+5236) 0.92 1.02 1.03
			  26790571 (+5423) 0.88 1.04 0.94
			  26790753 (+5605) 1.20 1.22 0.81
			  26791003 (+5855) 0.99 1.05 0.99
			  26791240 (+6092) 0.91 0.93 0.95
			  26791490 (+6342) 0.94 0.87 0.84
			  26791659 (+6511) 1.04 0.76 1.10
			  26791909 (+6761) 0.95 1.04 1.16
			  26792155 (+7007) 0.82 0.92 1.14
			  26792341 (+7193) 1.15 1.11 1.17
			  26792535 (+7387) 1.06 1.00 0.90
			  26792775 (+7627) 0.98 1.02 1.00
		* CP Read Locations:

NM_173182	3:26833959-27127758
	Promoter: 3:27123758-27131758
	Names: 1600019O04Rik AB098596 AK220297 BC067389 DKFZp762K137 FAD104 FLJ23399 FNDC3B Fndc3b NM_173182 PRO4979 YVTM2421
	Oct4 Summary:
		# CC Peaks: 0
		CC Max Ratio: 1.79
		# CP Peaks: 0
		# CP Reads: 7
		CP Max Overlap: 3
		* Probe Locations:
			  27124161 (+403) 0.93 0.79 0.95
			  27124239 (+481) 1.04 0.86 0.97
			  27124474 (+716) 0.85 0.92 0.86
			  27124838 (+1080) 0.65 0.78 0.90
			  27125003 (+1245) 0.83 0.75 0.89
			  27125218 (+1460) 0.91 1.02 0.88
			  27125396 (+1638) 0.99 1.27 1.02
			  27125564 (+1806) 1.32 0.61 1.05
			  27125809 (+2051) 0.78 0.90 0.86
			  27126059 (+2301) 0.85 0.95 0.83
			  27126243 (+2485) 1.13 1.17 1.00
			  27126492 (+2734) 1.17 1.26 1.00
			  27126742 (+2984) 1.18 1.34 1.06
			  27126893 (+3135) 1.09 1.25 0.99
			  27127084 (+3326) 1.14 1.19 1.15
			  27127174 (+3416) 1.05 1.26 1.11
			  27127363 (+3605) 1.05 1.09 1.22
			  27127455 (+3697) 1.55 1.79 1.34
			  27127551 (+3793) 0.96 1.08 1.07
			  27127730 (+3972) 1.02 1.38 0.97
			  27127981 (+4223) 0.88 1.00 0.82
			  27128052 (+4294) 1.05 1.23 1.04
			  27128192 (+4434) 1.02 1.25 0.98
			  27128410 (+4652) 0.90 1.28 0.94
			  27128661 (+4903) 0.99 1.12 0.93
			  27128745 (+4987) 1.07 1.69 1.29
			  27128909 (+5151) 0.64 0.55 1.17
			  27129035 (+5277) 0.79 0.55 0.78
			  27129107 (+5349) 0.95 0.88 0.73
			  27129345 (+5587) 0.72 0.80 0.65
			  27129592 (+5834) 0.84 0.84 0.87
			  27129839 (+6081) 0.89 0.83 0.85
			  27130080 (+6322) 0.96 1.25 1.09
			  27130313 (+6555) 0.91 0.52 0.90
			  27130559 (+6801) 1.06 0.66 0.96
			  27130800 (+7042) 1.04 1.11 0.98
			  27131049 (+7291) 1.06 0.91 0.98
			  27131299 (+7541) 1.03 0.93 0.73
		* CP Read Locations:
			27123829 to 27124434 (+71 to +676), width 606
			27128340 to 27128565 (+4582 to +4807), width 226
			27128340 to 27128565 (+4582 to +4807), width 226
			27128710 to 27128946 (+4952 to +5188), width 237
			27129998 to 27130349 (+6240 to +6591), width 352
			27129998 to 27130349 (+6240 to +6591), width 352
			27129998 to 27130349 (+6240 to +6591), width 352
	Nanog Summary:
		# CC Peaks: 0
		CC Max Ratio: 3.01
		# CP Peaks: 0
		# CP Reads: 3
		CP Max Overlap: 2
		* Probe Locations:
			  27124161 (+403) 0.73 0.82 0.75
			  27124239 (+481) 1.11 1.16 1.11
			  27124474 (+716) 0.98 0.94 1.09
			  27124838 (+1080) 1.10 0.94
			  27125003 (+1245) 1.02 0.99 0.84
			  27125218 (+1460) 1.07 0.91 0.92
			  27125396 (+1638) 1.06 0.84 0.94
			  27125564 (+1806) 0.88 0.86 0.83
			  27125809 (+2051) 1.18 0.79 1.21
			  27126059 (+2301) 0.67 0.76 0.88
			  27126243 (+2485) 1.02 0.91 0.82
			  27126492 (+2734) 1.06 0.99 0.93
			  27126742 (+2984) 1.04 1.01 1.02
			  27126893 (+3135) 0.96 1.14 0.99
			  27127084 (+3326) 1.13 1.06 0.93
			  27127174 (+3416) 1.04 1.04 1.03
			  27127363 (+3605) 1.11 1.09 1.06
			  27127455 (+3697) 0.98 1.04 1.03
			  27127551 (+3793) 0.96 0.96 0.98
			  27127730 (+3972) 1.63 1.07 1.20
			  27127981 (+4223) 0.76 0.72 0.91
			  27128052 (+4294) 0.99 1.07 1.11
			  27128192 (+4434) 1.11 1.11 1.48
			  27128410 (+4652) 0.87 0.84 0.95
			  27128661 (+4903) 0.86 1.08 2.08
			  27128745 (+4987) 1.25 1.23 1.86
			  27128909 (+5151) 1.04 1.14 3.01
			  27129035 (+5277) 1.70 1.02 1.05
			  27129107 (+5349) 1.71 0.80
			  27129345 (+5587) 1.28 0.67 1.04
			  27129592 (+5834) 1.26 1.02 1.52
			  27129839 (+6081) 0.85 1.15 0.92
			  27130080 (+6322) 1.07 1.14 1.01
			  27130313 (+6555) 0.74 0.83 1.03
			  27130559 (+6801) 1.28 1.12 1.00
			  27130800 (+7042) 1.06 1.13 0.97
			  27131049 (+7291) 1.07 1.11 1.13
			  27131299 (+7541) 1.06 1.27 1.54
		* CP Read Locations:
			27126689 to 27127185 (+2931 to +3427), width 497
			27128123 to 27128827 (+4365 to +5069), width 705
			27128123 to 27128827 (+4365 to +5069), width 705

NM_008875	3:27401696-27550617
	Promoter: 3:27397696-27405696
	Names: BC068144 NM_008875 PLD1 Pld1
	Oct4 Summary:
		# CC Peaks: 0
		CC Max Ratio: 1.46
		# CP Peaks: 0
		# CP Reads: 1
		CP Max Overlap: 1
		* Probe Locations:
			  27398093 (+397) 1.01 1.01 1.04
			  27398901 (+1205) 0.97 0.83 0.96
			  27399086 (+1390) 0.93 1.21 1.00
			  27399225 (+1529) 0.99 0.96
			  27399731 (+2035) 1.05 1.14 1.05
			  27399984 (+2288) 1.05 1.05 1.28
			  27400231 (+2535) 0.98 0.72 0.92
			  27400460 (+2764) 1.20 0.99 0.93
			  27400936 (+3240) 1.35 1.11 0.84
			  27401019 (+3323) 1.46 1.11 1.03
			  27401269 (+3573) 1.04 0.86 0.91
			  27401519 (+3823) 1.14 1.22 1.18
			  27401767 (+4071) 1.14 1.09 1.13
			  27401929 (+4233) 1.10 0.93 0.99
			  27402021 (+4325) 0.97 0.92 0.77
			  27402218 (+4522) 0.84 0.79 0.94
			  27402468 (+4772) 1.05 0.90 0.94
			  27402698 (+5002) 0.88 0.97 0.99
			  27402929 (+5233) 1.24 1.04 0.75
			  27403100 (+5404) 1.02 1.19 1.13
			  27404946 (+7250) 0.79 0.54 0.71
			  27405196 (+7500) 1.08 0.94 0.93
		* CP Read Locations:
			27403798 to 27404015 (+6102 to +6319), width 218
	Nanog Summary:
		# CC Peaks: 0
		CC Max Ratio: 1.55
		# CP Peaks: 0
		# CP Reads: 0
		CP Max Overlap: 0
		* Probe Locations:
			  27398093 (+397) 0.94 1.01 0.93
			  27398901 (+1205) 0.90
			  27399086 (+1390) 0.88 1.00 0.72
			  27399225 (+1529) 0.98 0.93 0.45
			  27399731 (+2035) 0.99 0.86 0.71
			  27399984 (+2288) 1.08 1.18 1.04
			  27400231 (+2535) 0.89 0.87 1.05
			  27400460 (+2764) 0.60 0.67 1.44
			  27400936 (+3240) 0.67 0.93 0.51
			  27401019 (+3323) 1.26 1.00 0.95
			  27401269 (+3573) 0.92 0.88 1.00
			  27401519 (+3823) 1.18 1.20 0.99
			  27401767 (+4071) 1.18 1.12 1.07
			  27401929 (+4233) 0.99 1.08 0.87
			  27402021 (+4325) 0.91 1.00 0.88
			  27402218 (+4522) 1.01 0.95 0.67
			  27402468 (+4772) 0.93 1.06 0.95
			  27402698 (+5002) 1.04 0.90 1.01
			  27402929 (+5233) 1.27 0.85 1.13
			  27403100 (+5404) 0.96 1.00 1.12
			  27404946 (+7250) 1.55 0.87 1.49
			  27405196 (+7500) 1.01 0.91 0.71
		* CP Read Locations:

NM_031197	3:28115361-28145712
	Promoter: 3:28111361-28119361
	Names: AK005068 BC034675 GLUT2 Glut-2 NM_031197 SLC2A2 Slc2a2 X15684
	Oct4 Summary:
		# CC Peaks: 0
		CC Max Ratio: 1.56
		# CP Peaks: 0
		# CP Reads: 0
		CP Max Overlap: 0
		* Probe Locations:
			  28112190 (+829) 1.01 1.00 1.01
			  28112360 (+999) 1.05 0.87 0.96
			  28112648 (+1287) 0.94 0.97 1.02
			  28112897 (+1536) 1.39 0.84 0.96
			  28113134 (+1773) 1.07 1.23 1.02
			  28113360 (+1999) 1.08 1.56 1.17
			  28113546 (+2185) 1.06 1.51 1.11
			  28113778 (+2417) 1.05 1.10 1.04
			  28113933 (+2572) 0.96 0.97 0.90
			  28114261 (+2900) 1.14 0.90 0.91
			  28114500 (+3139) 1.11 1.22 1.11
			  28114741 (+3380) 1.09 0.90 0.73
			  28114903 (+3542) 0.72 0.98 1.05
			  28115147 (+3786) 0.94 0.78 0.84
			  28115386 (+4025) 1.03 0.84 1.02
			  28115547 (+4186) 0.85 0.67 0.94
			  28115652 (+4291) 0.87 0.68 0.90
			  28115846 (+4485) 1.07 0.98 1.15
			  28116050 (+4689) 1.11 1.16 1.16
			  28116236 (+4875) 0.93 1.10 1.05
			  28116459 (+5098) 1.01 0.65 0.71
			  28116709 (+5348) 1.11 1.01 1.03
			  28116955 (+5594) 1.36 1.05 1.12
			  28117205 (+5844) 0.88 0.91
			  28117446 (+6085) 0.91 0.99 0.99
			  28117648 (+6287) 1.08 0.70 0.93
			  28118413 (+7052) 0.95 0.75 0.78
			  28118660 (+7299) 1.18 0.69 1.04
			  28118900 (+7539) 1.07 1.05 0.99
		* CP Read Locations:
	Nanog Summary:
		# CC Peaks: 0
		CC Max Ratio: 2.23
		# CP Peaks: 0
		# CP Reads: 0
		CP Max Overlap: 0
		* Probe Locations:
			  28112190 (+829) 0.90 1.05 0.86
			  28112360 (+999) 0.92 1.10 1.02
			  28112648 (+1287) 0.93 0.94 1.20
			  28112897 (+1536) 0.92 1.00 0.99
			  28113134 (+1773) 1.01 0.99 0.87
			  28113360 (+1999) 1.11 0.85 1.09
			  28113546 (+2185) 1.14 1.03 1.14
			  28113778 (+2417) 1.28 1.15 0.83
			  28113933 (+2572) 0.91 1.12 0.52
			  28114261 (+2900) 1.04 1.17 0.72
			  28114500 (+3139) 1.22 1.09 0.89
			  28114741 (+3380) 1.28 0.82 1.13
			  28114903 (+3542) 1.10 1.00 1.05
			  28115147 (+3786) 1.23 1.02 0.92
			  28115386 (+4025) 1.02 0.98 1.10
			  28115547 (+4186) 1.07 0.98 0.90
			  28115652 (+4291) 0.85 0.93 1.09
			  28115846 (+4485) 1.27 0.96 2.23
			  28116050 (+4689) 1.16 1.02 1.11
			  28116236 (+4875) 1.07 0.98 1.06
			  28116459 (+5098) 0.94 0.91 0.94
			  28116709 (+5348) 0.97 0.74 0.75
			  28116955 (+5594) 0.94 1.12 1.28
			  28117205 (+5844) 1.05 0.98 0.87
			  28117446 (+6085) 1.09 1.08 0.89
			  28117648 (+6287) 0.75 0.78 0.53
			  28118413 (+7052) 1.02 1.43 0.86
			  28118660 (+7299) 0.72 1.05 1.00
			  28118900 (+7539) 1.05 0.81 0.83
		* CP Read Locations:

NM_177586	3:28198695-28216230
	Promoter: 3:28194695-28202695
	Names: AK036127 AK052412 AK082214 AY205262 AY205263 AY205264 AY205265 EIF5A2 Eif5a2 NM_177586
	Oct4 Summary:
		# CC Peaks: 0
		CC Max Ratio: 1.70
		# CP Peaks: 0
		# CP Reads: 1
		CP Max Overlap: 1
		* Probe Locations:
			  28195088 (+393) 0.78 0.70
			  28195313 (+618) 0.92 0.80 0.79
			  28195582 (+887) 0.96 0.82 0.70
			  28196058 (+1363) 1.03 1.06 1.23
			  28196444 (+1749) 0.96 0.99 0.92
			  28196693 (+1998) 0.91 0.81 1.05
			  28197211 (+2516) 0.99 0.32 0.59
			  28197489 (+2794) 0.89 0.54 0.74
			  28197716 (+3021) 0.51 0.68
			  28197930 (+3235) 1.06 0.48 0.92
			  28198169 (+3474) 1.23 1.14 1.31
			  28198419 (+3724) 1.18 1.33 1.56
			  28198582 (+3887) 0.98 1.32 1.14
			  28198754 (+4059) 1.08 1.70 1.11
			  28199004 (+4309) 1.02 1.06 1.05
			  28199260 (+4565) 1.39 1.26 0.90
			  28199481 (+4786) 1.13 1.30 0.82
			  28199731 (+5036) 0.63 0.80 0.86
			  28199981 (+5286) 0.87 0.81 0.87
			  28200231 (+5536) 1.11 0.71 0.87
			  28200590 (+5895) 1.02 0.63 1.05
			  28200775 (+6080) 0.72 0.85
			  28201014 (+6319) 1.22 0.77 1.23
			  28201215 (+6520) 0.97 0.90 0.83
			  28201557 (+6862) 0.99 0.95 0.90
			  28201772 (+7077) 1.06 0.94 0.96
			  28201880 (+7185) 1.08 0.99 1.11
			  28202051 (+7356) 0.98 0.99 0.87
			  28202263 (+7568) 0.99 0.61 0.42
		* CP Read Locations:
			28199001 to 28199414 (+4306 to +4719), width 414
	Nanog Summary:
		# CC Peaks: 0
		CC Max Ratio: 6.96
		# CP Peaks: 0
		# CP Reads: 2
		CP Max Overlap: 2
		* Probe Locations:
			  28195088 (+393) 1.38 0.67 1.44
			  28195313 (+618) 1.04 0.91 1.13
			  28195582 (+887) 1.00 1.00 1.69
			  28196058 (+1363) 0.83 0.80 1.14
			  28196444 (+1749) 1.05 1.04 0.96
			  28196693 (+1998) 0.81 1.01 0.73
			  28197211 (+2516) 0.70 1.04 0.63
			  28197489 (+2794) 1.02 0.82 0.96
			  28197716 (+3021) 1.22 0.81 1.47
			  28197930 (+3235) 1.25 0.69 1.04
			  28198169 (+3474) 0.79 1.08 1.27
			  28198419 (+3724) 0.90 0.93 1.28
			  28198582 (+3887) 1.07 1.13 1.48
			  28198754 (+4059) 1.92 1.10 1.32
			  28199004 (+4309) 1.08 1.14 1.19
			  28199260 (+4565) 0.80 0.76 0.86
			  28199481 (+4786) 0.82 0.79 0.97
			  28199731 (+5036) 1.45 0.94 2.78
			  28199981 (+5286) 1.03 0.97 0.85
			  28200231 (+5536) 1.19 1.35 6.96
			  28200590 (+5895) 0.77 1.13 1.08
			  28200775 (+6080) 0.71 0.85 0.96
			  28201014 (+6319) 1.11 1.21 1.08
			  28201215 (+6520) 0.99 1.01 0.87
			  28201557 (+6862) 1.16 1.26 1.05
			  28201772 (+7077) 0.84 1.05 0.84
			  28201880 (+7185) 1.14
			  28202051 (+7356) 1.05 0.94 0.94
			  28202263 (+7568) 0.77 0.64 0.78
		* CP Read Locations:
			28198139 to 28198983 (+3444 to +4288), width 845
			28198139 to 28198983 (+3444 to +4288), width 845

NM_026517	3:28222895-28224800
	Promoter: 3:28218895-28226895
	Names: 3110001N18Rik AK008915 NM_026517
	Oct4 Summary:
		# CC Peaks: 0
		CC Max Ratio: 1.34
		# CP Peaks: 0
		# CP Reads: 2
		CP Max Overlap: 2
		* Probe Locations:
			  28219248 (+353) 0.94 0.78 0.89
			  28219511 (+616) 0.91 1.01 0.89
			  28219749 (+854) 0.94 1.06 1.34
			  28219995 (+1100) 0.67 0.66 0.78
			  28220148 (+1253) 0.90 0.73 0.72
			  28220855 (+1960) 1.06 0.88 1.03
			  28221856 (+2961) 0.92 0.88 0.97
			  28221956 (+3061) 0.95 0.98 0.86
			  28222165 (+3270) 0.80 1.11 0.82
			  28222362 (+3467) 0.80 0.91 0.85
			  28222612 (+3717) 1.10 1.21 1.03
			  28222860 (+3965) 1.10 1.34 1.08
			  28223143 (+4248) 1.06 1.20 1.03
			  28223393 (+4498) 1.06 1.03 1.01
			  28223557 (+4662) 0.92 0.72 0.73
			  28223791 (+4896) 0.82 0.77 0.65
			  28224041 (+5146) 0.88 0.63 0.85
			  28224291 (+5396) 0.91 0.64 0.96
			  28224487 (+5592) 1.04 0.98 1.05
			  28224774 (+5879) 1.06 0.90 0.85
			  28224865 (+5970) 0.95 0.88 0.89
			  28225082 (+6187) 1.08 0.83 0.99
			  28225274 (+6379) 1.19 0.76 1.00
			  28225499 (+6604) 0.99 1.08 1.05
			  28225749 (+6854) 0.81 0.40
			  28225969 (+7074) 1.05 1.18 1.18
			  28226218 (+7323) 1.12 0.85 0.98
		* CP Read Locations:
			28221642 to 28222857 (+2747 to +3962), width 1216
			28222712 to 28223020 (+3817 to +4125), width 309
	Nanog Summary:
		# CC Peaks: 0
		CC Max Ratio: 2.91
		# CP Peaks: 0
		# CP Reads: 2
		CP Max Overlap: 1
		* Probe Locations:
			  28219248 (+353) 0.97 1.09 1.52
			  28219511 (+616) 1.98 1.17 1.67
			  28219749 (+854) 1.64 1.13 1.73
			  28219995 (+1100) 1.20 0.87 1.89
			  28220148 (+1253) 0.90 1.18 2.91
			  28220855 (+1960) 1.01 1.10 1.24
			  28221856 (+2961) 1.23 0.85 0.95
			  28221956 (+3061) 0.85 1.13 0.94
			  28222165 (+3270) 0.81 0.88 1.00
			  28222362 (+3467) 1.05 0.94 1.14
			  28222612 (+3717) 1.18 0.98 1.08
			  28222860 (+3965) 0.99 0.90 1.13
			  28223143 (+4248) 0.99 0.88 1.11
			  28223393 (+4498) 1.20 1.06 1.10
			  28223557 (+4662) 1.24 1.25 1.15
			  28223791 (+4896) 0.88 0.80 1.44
			  28224041 (+5146) 0.72 0.91 1.79
			  28224291 (+5396) 1.49 1.23 1.04
			  28224487 (+5592) 1.19 1.11 1.12
			  28224774 (+5879) 1.16 0.87 1.42
			  28224865 (+5970) 0.98 1.00 1.28
			  28225082 (+6187) 0.85 0.94 1.09
			  28225274 (+6379) 0.75 1.08 0.96
			  28225499 (+6604) 1.03 1.05 1.11
			  28225749 (+6854) 1.01 0.85 1.31
			  28225969 (+7074) 1.43 1.07 1.19
			  28226218 (+7323) 1.22 1.23 0.88
		* CP Read Locations:
			28221303 to 28221980 (+2408 to +3085), width 678
			28223002 to 28223209 (+4107 to +4314), width 208

NM_007963	3:29354763-29399711
	Promoter: 3:29395711-29403711
	Names: NM_007963
	Oct4 Summary:
		# CC Peaks: 0
		CC Max Ratio: 1.97
		# CP Peaks: 0
		# CP Reads: 3
		CP Max Overlap: 2
		* Probe Locations:
			  29396243 (+532) 0.98 0.67 1.12
			  29396428 (+717) 0.99 0.63 1.10
			  29396674 (+963) 0.99 0.71 0.74
			  29396923 (+1212) 0.98 0.57 0.80
			  29397171 (+1460) 0.92 0.68 1.09
			  29397361 (+1650) 1.02 1.10 1.12
			  29397606 (+1895) 1.09 0.69 1.01
			  29397831 (+2120) 0.96 0.73 0.89
			  29398100 (+2389) 0.99 1.27 1.68
			  29398188 (+2477) 1.13 1.27 0.64
			  29398557 (+2846) 0.84 0.54 0.61
			  29398775 (+3064) 0.98 0.76 0.85
			  29399081 (+3370) 1.02 0.72 1.01
			  29399398 (+3687) 1.50 1.38
			  29399647 (+3936) 0.98 1.21 1.09
			  29399834 (+4123) 0.97 1.23 1.12
			  29400084 (+4373) 1.11 1.22 1.17
			  29400289 (+4578) 1.00 0.93 1.04
			  29400523 (+4812) 1.08 1.18 1.09
			  29400701 (+4990) 1.02 0.74 0.74
			  29400855 (+5144) 1.02 0.93 0.96
			  29401088 (+5377) 0.88 1.04 0.89
			  29401246 (+5535) 1.01 0.93 1.01
			  29401496 (+5785) 1.97 1.83 1.45
			  29401733 (+6022) 0.66 1.15 1.06
			  29401983 (+6272) 0.97 0.82 0.91
			  29402225 (+6514) 1.01 0.82 1.12
			  29402437 (+6726) 1.04 1.09 0.90
			  29402687 (+6976) 0.90 0.75 0.83
			  29402949 (+7238) 0.76 1.25 0.96
			  29403181 (+7470) 1.13 0.90 0.95
			  29403423 (+7712) 0.99 0.93 1.01
		* CP Read Locations:
			29395817 to 29398638 (+106 to +2927), width 2822
			29400651 to 29400874 (+4940 to +5163), width 224
			29400651 to 29400874 (+4940 to +5163), width 224
	Nanog Summary:
		# CC Peaks: 0
		CC Max Ratio: 1.55
		# CP Peaks: 0
		# CP Reads: 1
		CP Max Overlap: 1
		* Probe Locations:
			  29396243 (+532) 1.06 0.94 1.12
			  29396428 (+717) 1.04 0.68 1.24
			  29396674 (+963) 0.98 1.10 0.91
			  29396923 (+1212) 1.55 1.04 1.23
			  29397171 (+1460) 0.83 1.18 0.82
			  29397361 (+1650) 0.89 1.07 0.86
			  29397606 (+1895) 0.71 1.15 1.02
			  29397831 (+2120) 0.75 1.02 1.24
			  29398100 (+2389) 1.00 1.02
			  29398188 (+2477) 1.55 0.58 0.93
			  29398557 (+2846) 1.00 1.15 1.22
			  29398775 (+3064) 1.06 0.90 0.93
			  29399081 (+3370) 0.90 1.02 1.05
			  29399398 (+3687) 0.81 0.94 0.99
			  29399647 (+3936) 0.95 0.90 0.82
			  29399834 (+4123) 1.04 0.97 1.01
			  29400084 (+4373) 1.04 1.05 1.34
			  29400289 (+4578) 1.15 1.06 1.05
			  29400523 (+4812) 1.23 1.21 1.20
			  29400701 (+4990) 0.95 1.17 1.04
			  29400855 (+5144) 1.10 1.19 1.25
			  29401088 (+5377) 1.06 0.97 1.10
			  29401246 (+5535) 1.15 1.28 1.08
			  29401496 (+5785) 0.97 1.07 1.09
			  29401733 (+6022) 0.85 0.90 0.90
			  29401983 (+6272) 0.90 0.97 0.97
			  29402225 (+6514) 0.98 0.72 1.01
			  29402437 (+6726) 1.51 0.84 0.69
			  29402687 (+6976) 0.86 1.05 0.80
			  29402949 (+7238) 0.92 0.98 0.98
			  29403181 (+7470) 1.21 1.20 1.42
			  29403423 (+7712) 0.93 0.97 1.06
		* CP Read Locations:
			29395682 to 29396642 (+-29 to +931), width 961

NM_021442	3:29648096-29921086
	Promoter: 3:29917086-29925086
	Names: AJ010015 MDS1 MDS1-EVI1 Mds1 NM_021442 PRDM3
	Oct4 Summary:
		# CC Peaks: 0
		CC Max Ratio: 1.77
		# CP Peaks: 0
		# CP Reads: 0
		CP Max Overlap: 0
		* Probe Locations:
			  29917530 (+444) 1.06 0.93 1.00
			  29917780 (+694) 1.05 1.00 0.91
			  29918028 (+942) 1.29 0.67 0.84
			  29918246 (+1160) 1.18 1.24 1.01
			  29918457 (+1371) 1.34 1.61 1.14
			  29918700 (+1614) 1.07 1.13 1.13
			  29918853 (+1767) 0.97 1.14 1.12
			  29919103 (+2017) 1.39 1.68 1.21
			  29919410 (+2324) 1.08 1.20 1.16
			  29919622 (+2536) 1.21 1.36 1.46
			  29919834 (+2748) 1.02 1.30 1.13
			  29920042 (+2956) 0.98 0.99 1.00
			  29920292 (+3206) 0.89 1.23 1.03
			  29920630 (+3544) 1.13 1.18 0.95
			  29920823 (+3737) 0.97 1.28 0.92
			  29920933 (+3847) 1.09 1.53 1.03
			  29921049 (+3963) 1.01 1.46 1.06
			  29921309 (+4223) 0.97 1.37 1.11
			  29921564 (+4478) 1.00 1.15 1.08
			  29921754 (+4668) 1.23 1.77 1.20
			  29921979 (+4893) 0.99 1.30 1.07
			  29922223 (+5137) 0.99 1.66 1.10
			  29922448 (+5362) 1.00 1.31 1.30
			  29922691 (+5605) 1.27 0.95 1.08
			  29922876 (+5790) 1.16 1.02 1.26
			  29922950 (+5864) 0.95 0.97 1.38
			  29923195 (+6109) 1.03 0.95 1.07
			  29923399 (+6313) 1.14 1.05 1.04
			  29923643 (+6557) 1.17 1.04 1.37
			  29923892 (+6806) 1.04 1.06 0.94
			  29924124 (+7038) 0.95 1.33 1.07
			  29924348 (+7262) 0.93 1.07 1.02
			  29924662 (+7576) 0.96 0.64 0.94
		* CP Read Locations:
	Nanog Summary:
		# CC Peaks: 0
		CC Max Ratio: 1.78
		# CP Peaks: 0
		# CP Reads: 1
		CP Max Overlap: 1
		* Probe Locations:
			  29917530 (+444) 0.75 0.92 0.84
			  29917780 (+694) 1.16 0.97 1.01
			  29918028 (+942) 0.88 1.20 1.76
			  29918246 (+1160) 1.20 1.03 1.71
			  29918457 (+1371) 1.28 1.32 1.10
			  29918700 (+1614) 1.04 1.14 1.10
			  29918853 (+1767) 0.91 1.05 1.02
			  29919103 (+2017) 0.89 1.33 1.35
			  29919410 (+2324) 0.94 0.98 1.07
			  29919622 (+2536) 1.20 1.04 1.20
			  29919834 (+2748) 0.98 1.09 1.58
			  29920042 (+2956) 1.06 1.05 1.00
			  29920292 (+3206) 1.25 0.98 1.09
			  29920630 (+3544) 0.86 0.92 0.72
			  29920823 (+3737) 1.34 1.08 1.20
			  29920933 (+3847) 1.05 0.99 1.19
			  29921049 (+3963) 1.00 0.98 1.10
			  29921309 (+4223) 1.20 1.05 1.12
			  29921564 (+4478) 0.98 1.01 0.83
			  29921754 (+4668) 1.12 1.78 1.10
			  29921979 (+4893) 1.18 1.22 1.20
			  29922223 (+5137) 1.00 1.01 1.00
			  29922448 (+5362) 1.06 0.79 0.81
			  29922691 (+5605) 0.80 0.82 0.77
			  29922876 (+5790) 1.34 1.41 0.96
			  29922950 (+5864) 1.13 1.00 0.90
			  29923195 (+6109) 0.97 1.01 0.92
			  29923399 (+6313) 1.34 1.31 0.86
			  29923643 (+6557) 1.04 1.10 1.34
			  29923892 (+6806) 0.81 1.14 0.80
			  29924124 (+7038) 1.00 1.07 1.05
			  29924348 (+7262) 1.14 1.22 1.07
			  29924662 (+7576) 1.12 1.01 1.16
		* CP Read Locations:
			29918724 to 29919165 (+1638 to +2079), width 442

NM_001024723	3:29679355-29681475
	Promoter: 3:29677475-29685475
	Names: NM_001024723
	Oct4 Summary:
		# CC Peaks: 0
		CC Max Ratio: 0.00
		# CP Peaks: 0
		# CP Reads: 0
		CP Max Overlap: 0
		* Probe Locations:
		* CP Read Locations:
	Nanog Summary:
		# CC Peaks: 0
		CC Max Ratio: 0.00
		# CP Peaks: 0
		# CP Reads: 0
		CP Max Overlap: 0
		* Probe Locations:
		* CP Read Locations:

NM_029690	3:30007171-30009969
	Promoter: 3:30005969-30013969
	Names: AK047260 Arpm1 NM_029690
	Oct4 Summary:
		# CC Peaks: 0
		CC Max Ratio: 1.79
		# CP Peaks: 0
		# CP Reads: 4
		CP Max Overlap: 2
		* Probe Locations:
			  30006381 (+412) 0.94 1.14 0.99
			  30006631 (+662) 1.00 0.86 0.87
			  30006865 (+896) 1.18 0.61 0.85
			  30007022 (+1053) 1.23 0.52 1.01
			  30007270 (+1301) 1.05 1.21 0.91
			  30007503 (+1534) 0.99 1.11 0.98
			  30007810 (+1841) 1.05 0.67 1.03
			  30007978 (+2009) 1.09 0.85 1.01
			  30008206 (+2237) 1.01 0.82 0.97
			  30008446 (+2477) 0.91 0.78 0.88
			  30008689 (+2720) 0.88 0.97 1.05
			  30008867 (+2898) 0.97 0.71 1.16
			  30009194 (+3225) 1.10 1.03 1.06
			  30009442 (+3473) 1.44 0.94 0.92
			  30009672 (+3703) 1.07 1.23 1.23
			  30009848 (+3879) 0.81 1.10 0.70
			  30010098 (+4129) 1.19 1.36 1.17
			  30010348 (+4379) 0.97 1.36 1.18
			  30010715 (+4746) 0.92 0.90 0.76
			  30010961 (+4992) 1.03 1.62 1.35
			  30011199 (+5230) 1.37 1.15 1.49
			  30011286 (+5317) 1.59 0.92 1.09
			  30011536 (+5567) 1.02 0.86 1.02
			  30011769 (+5800) 0.85 0.68 0.65
			  30011998 (+6029) 1.05 0.90 1.17
			  30012212 (+6243) 1.37 1.79 1.40
			  30012412 (+6443) 1.15 1.47 1.26
			  30012639 (+6670) 0.98 1.11 1.08
			  30012927 (+6958) 0.94 1.14 0.98
			  30013163 (+7194) 0.94 0.95 0.99
			  30013412 (+7443) 1.13 0.72 1.03
			  30013620 (+7651) 1.00 1.02 1.08
			  30013859 (+7890) 0.97 0.91 0.97
		* CP Read Locations:
			30010817 to 30011187 (+4848 to +5218), width 371
			30011602 to 30011937 (+5633 to +5968), width 336
			30013284 to 30013645 (+7315 to +7676), width 362
			30013284 to 30013645 (+7315 to +7676), width 362
	Nanog Summary:
		# CC Peaks: 0
		CC Max Ratio: 2.59
		# CP Peaks: 0
		# CP Reads: 2
		CP Max Overlap: 2
		* Probe Locations:
			  30006381 (+412) 1.15 1.06 0.82
			  30006631 (+662) 0.71 0.85 0.90
			  30006865 (+896) 0.87 0.94 1.21
			  30007022 (+1053) 1.10 1.22 1.66
			  30007270 (+1301) 1.04 1.26
			  30007503 (+1534) 1.06 1.07 0.89
			  30007810 (+1841) 0.94 1.06 0.88
			  30007978 (+2009) 0.94 1.01 0.92
			  30008206 (+2237) 0.97 1.11 0.77
			  30008446 (+2477) 0.93 0.95 0.86
			  30008689 (+2720) 1.04 1.07 0.98
			  30008867 (+2898) 0.91 1.08 1.22
			  30009194 (+3225) 0.85 1.00 1.03
			  30009442 (+3473) 0.87 0.93 1.40
			  30009672 (+3703) 1.03 1.09 1.14
			  30009848 (+3879) 0.70 0.77 0.86
			  30010098 (+4129) 1.16 0.87 1.26
			  30010348 (+4379) 1.34 1.28 1.26
			  30010715 (+4746) 1.01 1.09 0.94
			  30010961 (+4992) 1.17 1.03 1.18
			  30011199 (+5230) 1.02 1.07 1.73
			  30011286 (+5317) 1.06 1.03 1.31
			  30011536 (+5567) 1.48 1.35 1.44
			  30011769 (+5800) 1.40 1.02 2.59
			  30011998 (+6029) 1.26 1.16 2.18
			  30012212 (+6243) 1.05 0.93 1.43
			  30012412 (+6443) 0.97 1.16 1.40
			  30012639 (+6670) 0.95 1.01 1.23
			  30012927 (+6958) 1.01 1.00 1.14
			  30013163 (+7194) 0.84 0.96 1.07
			  30013412 (+7443) 0.97 0.89 1.02
			  30013620 (+7651) 0.81 0.78 0.94
			  30013859 (+7890) 0.73 0.80 1.01
		* CP Read Locations:
			30012197 to 30012687 (+6228 to +6718), width 491
			30012344 to 30012706 (+6375 to +6737), width 363

NM_030557	3:30012186-30028735
	Promoter: 3:30008186-30016186
	Names: AF349561 AK019238 BC065084 MYNN Mynn NM_030557 SBBIZ1 ZBTB31
	Oct4 Summary:
		# CC Peaks: 1
		CC Max Ratio: 4.08
		# CP Peaks: 0
		# CP Reads: 5
		CP Max Overlap: 2
		* Probe Locations:
			  30008206 (+20) 1.01 0.82 0.97
			  30008446 (+260) 0.91 0.78 0.88
			  30008689 (+503) 0.88 0.97 1.05
			  30008867 (+681) 0.97 0.71 1.16
			  30009194 (+1008) 1.10 1.03 1.06
			  30009442 (+1256) 1.44 0.94 0.92
			  30009672 (+1486) 1.07 1.23 1.23
			  30009848 (+1662) 0.81 1.10 0.70
			  30010098 (+1912) 1.19 1.36 1.17
			  30010348 (+2162) 0.97 1.36 1.18
			  30010715 (+2529) 0.92 0.90 0.76
			  30010961 (+2775) 1.03 1.62 1.35
			  30011199 (+3013) 1.37 1.15 1.49
			  30011286 (+3100) 1.59 0.92 1.09
			  30011536 (+3350) 1.02 0.86 1.02
			  30011769 (+3583) 0.85 0.68 0.65
			  30011998 (+3812) 1.05 0.90 1.17
			  30012212 (+4026) 1.37 1.79 1.40
			  30012412 (+4226) 1.15 1.47 1.26
			  30012639 (+4453) 0.98 1.11 1.08
			  30012927 (+4741) 0.94 1.14 0.98
			  30013163 (+4977) 0.94 0.95 0.99
			  30013412 (+5226) 1.13 0.72 1.03
			  30013620 (+5434) 1.00 1.02 1.08
			  30013859 (+5673) 0.97 0.91 0.97
			  30014027 (+5841) 1.11 1.09 1.21
			* 30014299 (+6113) 1.00 1.05 1.12
			* 30014546 (+6360) 4.08 3.80 2.36
			* 30014892 (+6706) 0.93 0.94 1.00
			  30014965 (+6779) 0.75 1.30 1.05
			  30015111 (+6925) 1.02 1.07 1.23
			  30015405 (+7219) 0.92 0.76 0.88
			  30015590 (+7404) 0.92 0.79 0.70
			  30015813 (+7627) 1.07 0.67 0.99
		* CP Read Locations:
			30010817 to 30011187 (+2631 to +3001), width 371
			30011602 to 30011937 (+3416 to +3751), width 336
			30013284 to 30013645 (+5098 to +5459), width 362
			30013284 to 30013645 (+5098 to +5459), width 362
			30014798 to 30015622 (+6612 to +7436), width 825
	Nanog Summary:
		# CC Peaks: 0
		CC Max Ratio: 2.59
		# CP Peaks: 0
		# CP Reads: 2
		CP Max Overlap: 2
		* Probe Locations:
			  30008206 (+20) 0.97 1.11 0.77
			  30008446 (+260) 0.93 0.95 0.86
			  30008689 (+503) 1.04 1.07 0.98
			  30008867 (+681) 0.91 1.08 1.22
			  30009194 (+1008) 0.85 1.00 1.03
			  30009442 (+1256) 0.87 0.93 1.40
			  30009672 (+1486) 1.03 1.09 1.14
			  30009848 (+1662) 0.70 0.77 0.86
			  30010098 (+1912) 1.16 0.87 1.26
			  30010348 (+2162) 1.34 1.28 1.26
			  30010715 (+2529) 1.01 1.09 0.94
			  30010961 (+2775) 1.17 1.03 1.18
			  30011199 (+3013) 1.02 1.07 1.73
			  30011286 (+3100) 1.06 1.03 1.31
			  30011536 (+3350) 1.48 1.35 1.44
			  30011769 (+3583) 1.40 1.02 2.59
			  30011998 (+3812) 1.26 1.16 2.18
			  30012212 (+4026) 1.05 0.93 1.43
			  30012412 (+4226) 0.97 1.16 1.40
			  30012639 (+4453) 0.95 1.01 1.23
			  30012927 (+4741) 1.01 1.00 1.14
			  30013163 (+4977) 0.84 0.96 1.07
			  30013412 (+5226) 0.97 0.89 1.02
			  30013620 (+5434) 0.81 0.78 0.94
			  30013859 (+5673) 0.73 0.80 1.01
			  30014027 (+5841) 0.74 0.76
			  30014299 (+6113) 1.08 1.21 0.91
			  30014546 (+6360) 1.00 1.35 0.74
			  30014892 (+6706) 0.91 0.83 0.66
			  30014965 (+6779) 1.66 0.74 0.69
			  30015111 (+6925) 1.07 1.08 1.01
			  30015405 (+7219) 1.03 1.06 1.03
			  30015590 (+7404) 0.91 1.19 1.72
			  30015813 (+7627) 2.29 1.03 2.27
		* CP Read Locations:
			30012197 to 30012687 (+4011 to +4501), width 491
			30012344 to 30012706 (+4158 to +4520), width 363

NM_027941	3:30034513-30058157
	Promoter: 3:30054157-30062157
	Names: NM_027941
	Oct4 Summary:
		# CC Peaks: 0
		CC Max Ratio: 1.36
		# CP Peaks: 0
		# CP Reads: 4
		CP Max Overlap: 2
		* Probe Locations:
			  30055141 (+984) 1.17 0.98 0.96
			  30055452 (+1295) 1.07 1.10 1.05
			  30055692 (+1535) 0.98 0.58 0.86
			  30055884 (+1727) 1.00 0.77 1.12
			  30056098 (+1941) 0.98 0.67 0.92
			  30056474 (+2317) 0.96 1.16 1.05
			  30056720 (+2563) 1.08 0.79 1.01
			  30056944 (+2787) 1.03 0.95 0.94
			  30057193 (+3036) 1.20 1.36 1.13
			  30057425 (+3268) 1.07 1.18 1.12
			  30057644 (+3487) 1.19 0.81 1.14
			  30057851 (+3694) 1.02 1.08 1.06
			  30058100 (+3943) 0.98 1.26 1.00
			  30058349 (+4192) 1.11 1.27 1.21
		* CP Read Locations:
			30056784 to 30056994 (+2627 to +2837), width 211
			30057351 to 30058076 (+3194 to +3919), width 726
			30058302 to 30058872 (+4145 to +4715), width 571
			30058657 to 30059135 (+4500 to +4978), width 479
	Nanog Summary:
		# CC Peaks: 1
		CC Max Ratio: 3.30
		# CP Peaks: 1
		# CP Reads: 8
		CP Max Overlap: 3
		* Probe Locations:
			  30055141 (+984) 1.18 0.94 1.05
			  30055452 (+1295) 1.42 1.05 1.06
			  30055692 (+1535) 0.92 1.07 0.81
			  30055884 (+1727) 1.18 1.67 0.83
			  30056098 (+1941) 1.26 1.27 0.98
			  30056474 (+2317) 1.15 0.72 1.10
			  30056720 (+2563) 1.07 1.10 1.33
			* 30056944 (+2787) 1.46 1.27 0.90
			* 30057193 (+3036) 1.66 2.52 3.30
			* 30057425 (+3268) 1.20 1.43 1.47
			  30057644 (+3487) 0.72 0.99 0.69
			  30057851 (+3694) 1.02 1.07 0.94
			  30058100 (+3943) 1.39 1.10 1.28
			  30058349 (+4192) 1.01 1.37 1.25
		* CP Read Locations:
			30056034 to 30056330 (+1877 to +2173), width 297
			30056034 to 30056330 (+1877 to +2173), width 297
			30056034 to 30056330 (+1877 to +2173), width 297
			30057038 to 30057213 (+2881 to +3056), width 176
			30058092 to 30058567 (+3935 to +4410), width 476
			30058751 to 30059031 (+4594 to +4874), width 281
			30058854 to 30059145 (+4697 to +4988), width 292
			30053639 to 30054680 (+-518 to +523), width 1042

NM_026668	3:30054845-30082702
	Promoter: 3:30050845-30058845
	Names: NM_026668
	Oct4 Summary:
		# CC Peaks: 0
		CC Max Ratio: 1.36
		# CP Peaks: 0
		# CP Reads: 4
		CP Max Overlap: 2
		* Probe Locations:
			  30051295 (+450) 1.12 0.98 1.26
			  30052394 (+1549) 1.32 0.90 0.77
			  30052984 (+2139) 1.34 0.56 0.69
			  30053220 (+2375) 1.04 0.60 1.04
			  30053467 (+2622) 0.98 0.71 0.85
			  30053717 (+2872) 0.91 1.00 0.88
			  30053979 (+3134) 1.03 0.76 0.85
			  30055141 (+4296) 1.17 0.98 0.96
			  30055452 (+4607) 1.07 1.10 1.05
			  30055692 (+4847) 0.98 0.58 0.86
			  30055884 (+5039) 1.00 0.77 1.12
			  30056098 (+5253) 0.98 0.67 0.92
			  30056474 (+5629) 0.96 1.16 1.05
			  30056720 (+5875) 1.08 0.79 1.01
			  30056944 (+6099) 1.03 0.95 0.94
			  30057193 (+6348) 1.20 1.36 1.13
			  30057425 (+6580) 1.07 1.18 1.12
			  30057644 (+6799) 1.19 0.81 1.14
			  30057851 (+7006) 1.02 1.08 1.06
			  30058100 (+7255) 0.98 1.26 1.00
			  30058349 (+7504) 1.11 1.27 1.21
		* CP Read Locations:
			30056784 to 30056994 (+5939 to +6149), width 211
			30057351 to 30058076 (+6506 to +7231), width 726
			30058302 to 30058872 (+7457 to +8027), width 571
			30058657 to 30059135 (+7812 to +8290), width 479
	Nanog Summary:
		# CC Peaks: 1
		CC Max Ratio: 4.44
		# CP Peaks: 1
		# CP Reads: 7
		CP Max Overlap: 3
		* Probe Locations:
			  30051295 (+450) 1.84 0.74 0.48
			  30052394 (+1549) 1.03 1.22 0.61
			  30052984 (+2139) 1.33 1.34
			  30053220 (+2375) 0.95 1.85 4.44
			  30053467 (+2622) 0.75 1.11 1.10
			  30053717 (+2872) 0.89 1.10 0.91
			  30053979 (+3134) 1.54 1.27 1.32
			  30055141 (+4296) 1.18 0.94 1.05
			  30055452 (+4607) 1.42 1.05 1.06
			  30055692 (+4847) 0.92 1.07 0.81
			  30055884 (+5039) 1.18 1.67 0.83
			  30056098 (+5253) 1.26 1.27 0.98
			  30056474 (+5629) 1.15 0.72 1.10
			  30056720 (+5875) 1.07 1.10 1.33
			* 30056944 (+6099) 1.46 1.27 0.90
			* 30057193 (+6348) 1.66 2.52 3.30
			* 30057425 (+6580) 1.20 1.43 1.47
			  30057644 (+6799) 0.72 0.99 0.69
			  30057851 (+7006) 1.02 1.07 0.94
			  30058100 (+7255) 1.39 1.10 1.28
			  30058349 (+7504) 1.01 1.37 1.25
		* CP Read Locations:
			30053639 to 30054680 (+2794 to +3835), width 1042
			30056034 to 30056330 (+5189 to +5485), width 297
			30056034 to 30056330 (+5189 to +5485), width 297
			30056034 to 30056330 (+5189 to +5485), width 297
			30057038 to 30057213 (+6193 to +6368), width 176
			30058092 to 30058567 (+7247 to +7722), width 476
			30058751 to 30059031 (+7906 to +8186), width 281

NM_029489	3:30156821-30178234
	Promoter: 3:30152821-30160821
	Names: AK044227 DKFZp686E1583 NM_029489 SAMD7 Samd7
	Oct4 Summary:
		# CC Peaks: 0
		CC Max Ratio: 2.86
		# CP Peaks: 0
		# CP Reads: 0
		CP Max Overlap: 0
		* Probe Locations:
			  30153082 (+261) 1.00 1.10 1.06
			  30153276 (+455) 0.97 1.35 1.44
			  30153524 (+703) 0.89 0.91 0.98
			  30153688 (+867) 0.98 1.06 1.04
			  30153933 (+1112) 1.09 0.86
			  30154728 (+1907) 0.99 0.85 1.06
			  30155245 (+2424) 0.72 0.59 0.87
			  30155480 (+2659) 0.93 1.16 0.98
			  30156216 (+3395) 1.38 0.65 0.83
			  30156494 (+3673) 0.76 0.73 0.76
			  30156743 (+3922) 0.96 1.20 1.17
			  30156993 (+4172) 1.13 0.65 0.90
			  30157183 (+4362) 1.22 0.69 2.86
			  30157433 (+4612) 0.99 0.88 0.92
			  30157825 (+5004) 0.82 1.42
			  30158031 (+5210) 1.31 0.90 0.85
			  30158262 (+5441) 1.03 0.71 0.22
			  30158774 (+5953) 1.07 1.07 0.73
			  30159024 (+6203) 0.89 0.88 0.89
			  30159236 (+6415) 0.94 1.14 0.88
			  30159421 (+6600) 0.71 1.27 1.07
		* CP Read Locations:
	Nanog Summary:
		# CC Peaks: 0
		CC Max Ratio: 2.60
		# CP Peaks: 0
		# CP Reads: 0
		CP Max Overlap: 0
		* Probe Locations:
			  30153082 (+261) 0.97 1.03 1.03
			  30153276 (+455) 1.03 0.92 0.86
			  30153524 (+703) 1.01 1.01 1.08
			  30153688 (+867) 1.03 1.01 1.10
			  30153933 (+1112) 0.90 1.11 0.71
			  30154728 (+1907) 1.05 1.16 0.92
			  30155245 (+2424) 1.12 1.02 0.78
			  30155480 (+2659) 0.87 0.88 0.57
			  30156216 (+3395) 1.67
			  30156494 (+3673) 0.88 1.02 1.38
			  30156743 (+3922) 1.15 1.05 1.18
			  30156993 (+4172) 0.60 0.57 1.31
			  30157183 (+4362) 1.33 1.06 1.36
			  30157433 (+4612) 0.92 0.89 0.84
			  30157825 (+5004) 1.00 0.90 0.87
			  30158031 (+5210) 1.52 0.80 2.60
			  30158262 (+5441) 0.95 0.98 0.81
			  30158774 (+5953) 1.50 0.74 0.98
			  30159024 (+6203) 1.33 1.28 0.82
			  30159236 (+6415) 1.08 0.90 0.98
			  30159421 (+6600) 1.43 0.86 0.85
		* CP Read Locations:

NM_027016	3:30204425-30232641
	Promoter: 3:30200425-30208425
	Names: AK088093 BC053504 BC071243 Dtrp1 HTP1 NM_027016 TLOC1 Tloc1
	Oct4 Summary:
		# CC Peaks: 0
		CC Max Ratio: 1.51
		# CP Peaks: 0
		# CP Reads: 2
		CP Max Overlap: 2
		* Probe Locations:
			  30201440 (+1015) 1.28 0.58 1.02
			  30203674 (+3249) 0.95 0.50 0.89
			  30203859 (+3434) 0.81 0.68 0.91
			  30204033 (+3608) 0.90 0.78 1.01
			  30204281 (+3856) 1.01 0.85 0.98
			  30204463 (+4038) 1.01 1.29 1.16
			  30204714 (+4289) 0.98 1.39 0.93
			  30204934 (+4509) 0.96 1.51 1.01
			  30205231 (+4806) 0.93 1.04 0.96
			  30205361 (+4936) 1.02 1.08 1.03
			  30205559 (+5134) 0.96 0.82 1.00
			  30205730 (+5305) 0.89 0.60 0.78
			  30205927 (+5502) 1.01 0.62 0.87
			  30206225 (+5800) 1.03 0.39 0.76
			  30206455 (+6030) 0.86 0.58 0.86
			  30206688 (+6263) 0.71 0.54 0.78
			  30207027 (+6602) 0.86 0.49 0.60
			  30207287 (+6862) 0.92 0.74 0.71
			  30207537 (+7112) 0.90 0.66 0.76
			  30208021 (+7596) 0.86 0.78 1.05
			  30208329 (+7904) 0.85 0.71 0.79
		* CP Read Locations:
			30204678 to 30204902 (+4253 to +4477), width 225
			30204678 to 30204902 (+4253 to +4477), width 225
	Nanog Summary:
		# CC Peaks: 0
		CC Max Ratio: 4.06
		# CP Peaks: 0
		# CP Reads: 1
		CP Max Overlap: 1
		* Probe Locations:
			  30201440 (+1015) 1.56
			  30203674 (+3249) 0.85 0.99 1.02
			  30203859 (+3434) 1.57 0.76 3.11
			  30204033 (+3608) 0.99 1.08 1.05
			  30204281 (+3856) 0.97 1.11 1.28
			  30204463 (+4038) 1.17 1.03 1.45
			  30204714 (+4289) 1.41 0.90 1.25
			  30204934 (+4509) 1.53 1.04 1.30
			  30205231 (+4806) 1.01 0.98 1.02
			  30205361 (+4936) 1.02 1.04 1.09
			  30205559 (+5134) 0.91 1.19 1.08
			  30205730 (+5305) 0.79 1.07 1.16
			  30205927 (+5502) 1.01 1.12 1.19
			  30206225 (+5800) 0.73 0.88 3.19
			  30206455 (+6030) 1.03 0.88
			  30206688 (+6263) 1.82 0.86 4.06
			  30207027 (+6602) 0.81 0.61 1.16
			  30207287 (+6862) 0.89 0.73 1.86
			  30207537 (+7112) 0.83 0.75 2.40
			  30208021 (+7596) 0.68 0.93 0.54
			  30208329 (+7904) 0.96 1.22 1.22
		* CP Read Locations:
			30201901 to 30202160 (+1476 to +1735), width 260

NM_153421	3:30318234-30380827
	Promoter: 3:30376827-30384827
	Names: AJ414610 EDR3 FLJ12729 FLJ12967 HPH3 NM_153421 PHC3 Phc3
	Oct4 Summary:
		# CC Peaks: 0
		CC Max Ratio: 1.61
		# CP Peaks: 0
		# CP Reads: 5
		CP Max Overlap: 2
		* Probe Locations:
			  30377148 (+321) 1.17 1.61 1.15
			  30377398 (+571) 1.12 0.73 0.64
			  30377628 (+801) 1.18 0.83 0.92
			  30378363 (+1536) 1.02 1.04 1.12
			  30378606 (+1779) 0.94 0.82 1.01
			  30379063 (+2236) 1.13 0.95 0.88
			  30379312 (+2485) 0.79 0.58 0.60
			  30379536 (+2709) 0.89 0.81 1.23
			  30379783 (+2956) 0.97 1.04 0.97
			  30380033 (+3206) 0.91 1.11 1.08
			  30380195 (+3368) 1.03 1.28 1.16
			  30380446 (+3619) 0.96 1.23 1.03
			  30380630 (+3803) 0.99 1.16 1.04
			  30380786 (+3959) 1.11 1.46 1.24
			  30381034 (+4207) 0.98 1.26 0.98
			  30381188 (+4361) 1.12 1.04 1.17
			  30381446 (+4619) 0.87 1.04 0.91
			  30381692 (+4865) 1.08 0.94 1.05
			  30381971 (+5144) 1.05 0.87 0.91
			  30383710 (+6883) 1.09 0.90 0.83
			  30383968 (+7141) 0.94 0.53 0.71
			  30384136 (+7309) 1.11 0.59 0.90
			  30384381 (+7554) 1.27 1.18
		* CP Read Locations:
			30377056 to 30377213 (+229 to +386), width 158
			30379885 to 30380211 (+3058 to +3384), width 327
			30379922 to 30381074 (+3095 to +4247), width 1153
			30380780 to 30380928 (+3953 to +4101), width 149
			30380984 to 30383914 (+4157 to +7087), width 2931
	Nanog Summary:
		# CC Peaks: 0
		CC Max Ratio: 1.93
		# CP Peaks: 0
		# CP Reads: 1
		CP Max Overlap: 1
		* Probe Locations:
			  30377148 (+321) 0.85 1.08 0.96
			  30377398 (+571) 0.80 1.27 0.85
			  30377628 (+801) 0.94 1.11 1.14
			  30378363 (+1536) 1.14 1.21 1.27
			  30378606 (+1779) 0.77 1.13 0.63
			  30379063 (+2236) 1.49 1.36 0.64
			  30379312 (+2485) 0.83 0.93 1.49
			  30379536 (+2709) 0.75 0.96 1.13
			  30379783 (+2956) 0.92 0.90 0.65
			  30380033 (+3206) 1.04 0.93 1.10
			  30380195 (+3368) 1.11 1.15 1.24
			  30380446 (+3619) 1.23 1.02 1.08
			  30380630 (+3803) 0.99 1.03 0.96
			  30380786 (+3959) 1.10 1.08 1.93
			  30381034 (+4207) 1.22 1.13 0.93
			  30381188 (+4361) 1.03 0.79 0.97
			  30381446 (+4619) 1.07 0.82 0.72
			  30381692 (+4865) 1.06 1.14 1.03
			  30381971 (+5144) 1.04 0.93 1.25
			  30383710 (+6883) 0.88 0.93 1.28
			  30383968 (+7141) 1.29 0.60 0.68
			  30384136 (+7309) 0.68 0.93 1.16
			  30384381 (+7554) 0.87 0.84 0.99
		* CP Read Locations:
			30380597 to 30380974 (+3770 to +4147), width 378

NM_008857	3:30407336-30464163
	Promoter: 3:30403336-30411336
	Names: AK220517 BC021630 D28577 DXS1179E NM_008857 PKCI PRKCI Pkcl Prkci
	Oct4 Summary:
		# CC Peaks: 0
		CC Max Ratio: 1.53
		# CP Peaks: 0
		# CP Reads: 2
		CP Max Overlap: 1
		* Probe Locations:
			  30403691 (+355) 1.06 0.72 0.86
			  30403846 (+510) 1.11 0.81 0.87
			  30403950 (+614) 1.01 0.55 0.85
			  30404388 (+1052) 1.00 0.66 1.02
			  30404982 (+1646) 1.14 0.92 1.10
			  30405481 (+2145) 0.74 0.80
			  30405654 (+2318) 0.97 0.80 0.98
			  30405950 (+2614) 1.06 1.04 0.86
			  30406245 (+2909) 0.93 0.89 0.91
			  30406440 (+3104) 1.01 0.66 0.91
			  30406690 (+3354) 1.01 0.91 0.97
			  30406940 (+3604) 0.95 1.21 1.24
			  30407190 (+3854) 1.01 1.39 1.03
			  30407440 (+4104) 1.04 1.53 1.11
			  30407675 (+4339) 1.20 1.32 1.44
			  30407912 (+4576) 0.98 1.11 1.08
			  30408154 (+4818) 0.89 0.77 0.93
			  30408360 (+5024) 0.94 0.62 0.88
			  30408624 (+5288) 0.95 1.01 0.84
			  30408927 (+5591) 0.99 0.76 1.07
			  30409094 (+5758) 1.01 0.85 0.89
			  30409638 (+6302) 0.71 0.66 0.78
			  30409778 (+6442) 0.72 0.76 0.83
			  30409891 (+6555) 0.44 1.22 0.48
			  30410135 (+6799) 1.20 1.36 1.26
			  30410333 (+6997) 0.96 0.97 0.92
			  30410620 (+7284) 0.84 0.86 0.85
			  30410870 (+7534) 1.00 1.13 1.02
		* CP Read Locations:
			30407051 to 30407202 (+3715 to +3866), width 152
			30408937 to 30409629 (+5601 to +6293), width 693
	Nanog Summary:
		# CC Peaks: 0
		CC Max Ratio: 1.49
		# CP Peaks: 0
		# CP Reads: 1
		CP Max Overlap: 1
		* Probe Locations:
			  30403691 (+355) 0.72 0.96 0.91
			  30403846 (+510) 1.27 1.37 0.98
			  30403950 (+614) 0.96 1.00 0.91
			  30404388 (+1052) 1.12 1.05 1.23
			  30404982 (+1646) 1.21 1.02 1.04
			  30405481 (+2145) 1.25 1.33
			  30405654 (+2318) 0.89 0.89 1.08
			  30405950 (+2614) 1.14 0.89 0.88
			  30406245 (+2909) 0.94 1.01 1.24
			  30406440 (+3104) 0.89 1.07 1.47
			  30406690 (+3354) 1.15 1.35 1.16
			  30406940 (+3604) 1.24 1.01 1.03
			  30407190 (+3854) 1.17 1.07 1.18
			  30407440 (+4104) 1.49 1.03 1.28
			  30407675 (+4339) 0.99 1.28 1.09
			  30407912 (+4576) 1.07 1.05 0.95
			  30408154 (+4818) 1.14 0.96 1.03
			  30408360 (+5024) 1.02 1.49 1.22
			  30408624 (+5288) 0.85 0.95 0.79
			  30408927 (+5591) 1.33 1.00 0.68
			  30409094 (+5758) 1.14 1.11 0.65
			  30409638 (+6302) 0.81 0.72 1.38
			  30409778 (+6442) 1.11 0.90 1.10
			  30409891 (+6555) 0.65
			  30410135 (+6799) 0.83 1.29 0.84
			  30410333 (+6997) 0.82 0.87 0.81
			  30410620 (+7284) 1.29 1.05 0.97
			  30410870 (+7534) 1.12 1.00 1.16
		* CP Read Locations:
			30403340 to 30403596 (+4 to +260), width 257

NM_001039090	3:30506486-30534001
	Promoter: 3:30502486-30510486
	Names: NM_001039090
	Oct4 Summary:
		# CC Peaks: 0
		CC Max Ratio: 1.87
		# CP Peaks: 1
		# CP Reads: 5
		CP Max Overlap: 4
		* Probe Locations:
			  30504587 (+2101) 0.96 1.19 1.09
			  30504836 (+2350) 1.14 1.36 1.30
			  30505020 (+2534) 1.17 1.87 1.32
			  30505270 (+2784) 1.16 1.52 1.43
			  30505474 (+2988) 0.95 1.16 0.97
			  30505859 (+3373) 0.88 1.14 0.92
			  30506097 (+3611) 1.06 1.51 1.01
			  30506254 (+3768) 0.96 1.29 0.89
			  30506466 (+3980) 0.95 1.10 1.06
			  30506664 (+4178) 0.97 1.21 1.02
			  30506778 (+4292) 1.01 1.00 1.00
			  30506968 (+4482) 1.01 1.29 1.11
			  30507212 (+4726) 1.10 1.15 1.10
			  30507316 (+4830) 1.06 1.37 1.12
			  30507492 (+5006) 1.12 1.12 1.17
			  30507700 (+5214) 1.23 0.70 1.12
			  30507800 (+5314) 1.02 0.74 1.09
			  30508050 (+5564) 0.95 0.98 0.96
			  30508274 (+5788) 1.00 0.93 0.98
			  30508424 (+5938) 0.84 0.81 0.85
			  30508670 (+6184) 0.79 0.69 0.79
			  30508920 (+6434) 0.87 1.24 1.07
			  30509165 (+6679) 1.14 0.73 1.04
			  30509415 (+6929) 1.00 0.78 0.85
			  30509643 (+7157) 1.12 1.20 1.04
			  30509908 (+7422) 1.07 1.36 1.08
			  30510158 (+7672) 1.19 0.97 1.12
			  30510405 (+7919) 0.59 0.65 1.15
		* CP Read Locations:
			30504524 to 30504789 (+2038 to +2303), width 266
			30504776 to 30505290 (+2290 to +2804), width 515
			30504776 to 30505290 (+2290 to +2804), width 515
			30505094 to 30505409 (+2608 to +2923), width 316
			30505272 to 30505459 (+2786 to +2973), width 188
	Nanog Summary:
		# CC Peaks: 0
		CC Max Ratio: 3.00
		# CP Peaks: 0
		# CP Reads: 0
		CP Max Overlap: 0
		* Probe Locations:
			  30504587 (+2101) 0.99 0.94 1.05
			  30504836 (+2350) 1.27 1.40 1.26
			  30505020 (+2534) 0.85 1.36 1.08
			  30505270 (+2784) 1.26 1.18 1.24
			  30505474 (+2988) 1.01 1.01 1.08
			  30505859 (+3373) 1.79 0.78 0.91
			  30506097 (+3611) 2.49 0.92 1.18
			  30506254 (+3768) 1.12 0.93 1.06
			  30506466 (+3980) 1.10 0.97 1.09
			  30506664 (+4178) 1.35 1.12 1.07
			  30506778 (+4292) 1.07 1.09 1.19
			  30506968 (+4482) 1.24 1.12 1.32
			  30507212 (+4726) 1.02 1.01 1.14
			  30507316 (+4830) 0.92 1.02 1.06
			  30507492 (+5006) 1.06 1.12 0.95
			  30507700 (+5214) 1.31 1.15 1.64
			  30507800 (+5314) 1.07 1.03 3.00
			  30508050 (+5564) 1.17 1.28 1.25
			  30508274 (+5788) 1.09 1.26 1.14
			  30508424 (+5938) 0.89 1.22 2.53
			  30508670 (+6184) 0.76 1.07 1.65
			  30508920 (+6434) 0.90 1.32 0.55
			  30509165 (+6679) 0.92 0.92 0.89
			  30509415 (+6929) 0.96 1.02 0.88
			  30509643 (+7157) 1.10 1.17 0.93
			  30509908 (+7422) 1.22 0.86 1.74
			  30510158 (+7672) 0.94 1.01 1.05
			  30510405 (+7919) 0.76 0.77 2.18
		* CP Read Locations:

NM_011386	3:30506486-30534001
	Promoter: 3:30502486-30510486
	Names: NM_011386
	Oct4 Summary:
		# CC Peaks: 0
		CC Max Ratio: 1.87
		# CP Peaks: 1
		# CP Reads: 5
		CP Max Overlap: 4
		* Probe Locations:
			  30504587 (+2101) 0.96 1.19 1.09
			  30504836 (+2350) 1.14 1.36 1.30
			  30505020 (+2534) 1.17 1.87 1.32
			  30505270 (+2784) 1.16 1.52 1.43
			  30505474 (+2988) 0.95 1.16 0.97
			  30505859 (+3373) 0.88 1.14 0.92
			  30506097 (+3611) 1.06 1.51 1.01
			  30506254 (+3768) 0.96 1.29 0.89
			  30506466 (+3980) 0.95 1.10 1.06
			  30506664 (+4178) 0.97 1.21 1.02
			  30506778 (+4292) 1.01 1.00 1.00
			  30506968 (+4482) 1.01 1.29 1.11
			  30507212 (+4726) 1.10 1.15 1.10
			  30507316 (+4830) 1.06 1.37 1.12
			  30507492 (+5006) 1.12 1.12 1.17
			  30507700 (+5214) 1.23 0.70 1.12
			  30507800 (+5314) 1.02 0.74 1.09
			  30508050 (+5564) 0.95 0.98 0.96
			  30508274 (+5788) 1.00 0.93 0.98
			  30508424 (+5938) 0.84 0.81 0.85
			  30508670 (+6184) 0.79 0.69 0.79
			  30508920 (+6434) 0.87 1.24 1.07
			  30509165 (+6679) 1.14 0.73 1.04
			  30509415 (+6929) 1.00 0.78 0.85
			  30509643 (+7157) 1.12 1.20 1.04
			  30509908 (+7422) 1.07 1.36 1.08
			  30510158 (+7672) 1.19 0.97 1.12
			  30510405 (+7919) 0.59 0.65 1.15
		* CP Read Locations:
			30504524 to 30504789 (+2038 to +2303), width 266
			30504776 to 30505290 (+2290 to +2804), width 515
			30504776 to 30505290 (+2290 to +2804), width 515
			30505094 to 30505409 (+2608 to +2923), width 316
			30505272 to 30505459 (+2786 to +2973), width 188
	Nanog Summary:
		# CC Peaks: 0
		CC Max Ratio: 3.00
		# CP Peaks: 0
		# CP Reads: 0
		CP Max Overlap: 0
		* Probe Locations:
			  30504587 (+2101) 0.99 0.94 1.05
			  30504836 (+2350) 1.27 1.40 1.26
			  30505020 (+2534) 0.85 1.36 1.08
			  30505270 (+2784) 1.26 1.18 1.24
			  30505474 (+2988) 1.01 1.01 1.08
			  30505859 (+3373) 1.79 0.78 0.91
			  30506097 (+3611) 2.49 0.92 1.18
			  30506254 (+3768) 1.12 0.93 1.06
			  30506466 (+3980) 1.10 0.97 1.09
			  30506664 (+4178) 1.35 1.12 1.07
			  30506778 (+4292) 1.07 1.09 1.19
			  30506968 (+4482) 1.24 1.12 1.32
			  30507212 (+4726) 1.02 1.01 1.14
			  30507316 (+4830) 0.92 1.02 1.06
			  30507492 (+5006) 1.06 1.12 0.95
			  30507700 (+5214) 1.31 1.15 1.64
			  30507800 (+5314) 1.07 1.03 3.00
			  30508050 (+5564) 1.17 1.28 1.25
			  30508274 (+5788) 1.09 1.26 1.14
			  30508424 (+5938) 0.89 1.22 2.53
			  30508670 (+6184) 0.76 1.07 1.65
			  30508920 (+6434) 0.90 1.32 0.55
			  30509165 (+6679) 0.92 0.92 0.89
			  30509415 (+6929) 0.96 1.02 0.88
			  30509643 (+7157) 1.10 1.17 0.93
			  30509908 (+7422) 1.22 0.86 1.74
			  30510158 (+7672) 0.94 1.01 1.05
			  30510405 (+7919) 0.76 0.77 2.18
		* CP Read Locations:

NM_008770	3:30561416-30575744
	Promoter: 3:30557416-30565416
	Names: AK005088 AK005171 BC021659 CLDN11 Cldn11 NM_008770 OSP OTM U19582
	Oct4 Summary:
		# CC Peaks: 0
		CC Max Ratio: 1.55
		# CP Peaks: 0
		# CP Reads: 6
		CP Max Overlap: 2
		* Probe Locations:
			  30557698 (+282) 0.96 0.87 1.01
			  30557930 (+514) 0.92 0.98 1.02
			  30558118 (+702) 0.94 1.21 0.79
			  30558320 (+904) 1.07 1.09 0.87
			  30558570 (+1154) 0.95 1.04 0.91
			  30558778 (+1362) 0.98 0.92 0.97
			  30559028 (+1612) 1.00 0.91 1.05
			  30559196 (+1780) 0.97 1.12 1.12
			  30559430 (+2014) 1.14 1.15 1.10
			  30559641 (+2225) 1.02 1.02 1.06
			  30559876 (+2460) 1.00 0.98 1.11
			  30560127 (+2711) 0.98 1.02 1.01
			  30560352 (+2936) 0.76 1.15 0.77
			  30560536 (+3120) 0.97 1.20 1.07
			  30560924 (+3508) 1.06 1.11 1.14
			  30561174 (+3758) 0.99 1.29 1.20
			  30561421 (+4005) 0.97 1.13 0.99
			  30561572 (+4156) 0.92 1.18 0.99
			  30561800 (+4384) 1.17 1.29 1.20
			  30562066 (+4650) 1.02 1.09 0.90
			  30562256 (+4840) 1.06 1.55 0.82
			  30562494 (+5078) 1.01 1.08 1.07
			  30562725 (+5309) 1.04 1.06 0.92
			  30562885 (+5469) 1.25 1.24 1.07
			  30563175 (+5759) 0.99 0.96 1.01
			  30563425 (+6009) 0.97 1.12 0.99
			  30563629 (+6213) 0.96 0.81 0.88
			  30563824 (+6408) 1.00 1.28 1.28
			  30563893 (+6477) 1.03 1.04 1.04
			  30564080 (+6664) 1.03 0.88 0.84
			  30564245 (+6829) 1.03 0.96 1.03
			  30564456 (+7040) 0.82 0.73 0.83
			  30564608 (+7192) 1.06 1.00 0.98
			  30564736 (+7320) 0.79 0.85 0.77
			  30564830 (+7414) 0.91 0.96 0.87
			  30565028 (+7612) 0.87 0.75 0.54
		* CP Read Locations:
			30558624 to 30558750 (+1208 to +1334), width 127
			30560256 to 30560377 (+2840 to +2961), width 122
			30561827 to 30562048 (+4411 to +4632), width 222
			30563390 to 30563649 (+5974 to +6233), width 260
			30563390 to 30563649 (+5974 to +6233), width 260
			30556830 to 30557447 (+-586 to +31), width 618
	Nanog Summary:
		# CC Peaks: 0
		CC Max Ratio: 1.35
		# CP Peaks: 0
		# CP Reads: 1
		CP Max Overlap: 1
		* Probe Locations:
			  30557698 (+282) 0.81 1.07 1.24
			  30557930 (+514) 0.97 0.97 0.85
			  30558118 (+702) 0.67 1.01 0.74
			  30558320 (+904) 1.29 1.00 1.05
			  30558570 (+1154) 0.82 0.81 0.76
			  30558778 (+1362) 0.75 1.01 0.79
			  30559028 (+1612) 0.90 0.98
			  30559196 (+1780) 1.02 0.89 0.86
			  30559430 (+2014) 1.01 0.80 0.76
			  30559641 (+2225) 1.12 0.95 0.97
			  30559876 (+2460) 1.04 0.93 0.89
			  30560127 (+2711) 0.93 0.85 0.87
			  30560352 (+2936) 0.98 0.99 0.86
			  30560536 (+3120) 1.20 1.11 0.67
			  30560924 (+3508) 0.94 1.01 0.81
			  30561174 (+3758) 1.06 1.16 1.31
			  30561421 (+4005) 1.03 0.99 1.18
			  30561572 (+4156) 1.14 1.04 1.35
			  30561800 (+4384) 1.10 1.06 1.09
			  30562066 (+4650) 0.86 0.62 0.47
			  30562256 (+4840) 0.98 0.86 0.87
			  30562494 (+5078) 0.95 1.02 0.78
			  30562725 (+5309) 0.99 0.96 0.74
			  30562885 (+5469) 1.10 1.03 0.78
			  30563175 (+5759) 1.08 1.03 0.91
			  30563425 (+6009) 1.05 1.09 0.88
			  30563629 (+6213) 0.71 1.12 0.77
			  30563824 (+6408) 1.10 1.14 1.07
			  30563893 (+6477) 1.15 1.13 0.82
			  30564080 (+6664) 0.96 0.96 1.01
			  30564245 (+6829) 0.87 0.85 0.76
			  30564456 (+7040) 0.80 0.81 0.79
			  30564608 (+7192) 1.20 0.69 0.73
			  30564736 (+7320) 1.19 0.59 1.22
			  30564830 (+7414) 0.73 0.60 1.11
			  30565028 (+7612) 0.75 1.14 0.73
		* CP Read Locations:
			30558902 to 30560217 (+1486 to +2801), width 1316

NM_172861	3:30617658-30721721
	Promoter: 3:30717721-30725721
	Names: AK044448 AK173217 BC061928 NM_172861 mKIAA1613
	Oct4 Summary:
		# CC Peaks: 0
		CC Max Ratio: 1.59
		# CP Peaks: 0
		# CP Reads: 4
		CP Max Overlap: 3
		* Probe Locations:
			  30718020 (+299) 1.06 0.69 0.81
			  30718332 (+611) 1.06 0.84 0.75
			  30718576 (+855) 1.06 0.90 0.85
			  30718826 (+1105) 1.10 1.14 1.02
			  30719050 (+1329) 1.01 0.86 1.18
			  30719300 (+1579) 0.96 0.94 0.97
			  30719481 (+1760) 1.02 0.89 1.03
			  30719731 (+2010) 0.92 0.95 1.03
			  30719978 (+2257) 0.87 0.80 1.11
			  30720186 (+2465) 1.09 0.91 0.99
			  30720434 (+2713) 0.97 1.02 1.09
			  30720682 (+2961) 1.02 1.18 1.14
			  30720951 (+3230) 0.92 0.94 1.00
			  30721137 (+3416) 1.04 1.33 1.09
			  30721419 (+3698) 1.04 1.17 1.34
			  30721669 (+3948) 0.94 1.19 1.07
			  30721944 (+4223) 0.84 0.93 0.90
			  30722115 (+4394) 0.94 0.92 0.98
			  30722357 (+4636) 0.83 0.91 0.79
			  30722585 (+4864) 1.15 1.49 1.59
			  30722818 (+5097) 0.96 0.88 1.14
			  30723026 (+5305) 0.94 1.01 1.05
			  30723276 (+5555) 1.07 0.94 0.91
			  30723569 (+5848) 1.04 0.88 1.05
			  30723818 (+6097) 1.10 1.06 1.03
			  30724277 (+6556) 0.94 0.83 0.79
			  30724493 (+6772) 1.01 0.74 0.93
			  30724741 (+7020) 1.21 0.60 1.10
			  30724988 (+7267) 1.00 0.90 0.89
			  30725238 (+7517) 0.97 1.12 1.03
		* CP Read Locations:
			30717880 to 30718131 (+159 to +410), width 252
			30717880 to 30718131 (+159 to +410), width 252
			30720894 to 30721165 (+3173 to +3444), width 272
			30717548 to 30718127 (+-173 to +406), width 580
	Nanog Summary:
		# CC Peaks: 0
		CC Max Ratio: 1.70
		# CP Peaks: 0
		# CP Reads: 1
		CP Max Overlap: 1
		* Probe Locations:
			  30718020 (+299) 1.01 0.78 1.06
			  30718332 (+611) 1.02 0.71 0.93
			  30718576 (+855) 1.21 0.93 1.32
			  30718826 (+1105) 1.01 0.89 1.34
			  30719050 (+1329) 0.80 0.78 0.81
			  30719300 (+1579) 0.94 0.94 0.93
			  30719481 (+1760) 1.10 0.80 1.11
			  30719731 (+2010) 0.87 1.04 1.20
			  30719978 (+2257) 0.91 1.44 1.00
			  30720186 (+2465) 0.84 0.80 0.92
			  30720434 (+2713) 0.99 1.07 1.09
			  30720682 (+2961) 1.06 1.21 1.06
			  30720951 (+3230) 1.01 1.05 1.01
			  30721137 (+3416) 1.07 0.91 1.20
			  30721419 (+3698) 1.15 1.04 1.33
			  30721669 (+3948) 1.10 1.02 1.09
			  30721944 (+4223) 0.89 0.90 0.93
			  30722115 (+4394) 1.05 1.06 1.08
			  30722357 (+4636) 0.99 0.84 1.00
			  30722585 (+4864) 1.37 1.48 1.23
			  30722818 (+5097) 0.83 0.75 1.14
			  30723026 (+5305) 0.90 0.94 0.80
			  30723276 (+5555) 0.90 0.83 0.66
			  30723569 (+5848) 0.84 1.06 0.88
			  30723818 (+6097) 0.90 0.90 0.96
			  30724277 (+6556) 0.92 0.94 1.09
			  30724493 (+6772) 1.43 1.12 1.70
			  30724741 (+7020) 1.40 0.78 0.85
			  30724988 (+7267) 0.83 1.10 0.77
			  30725238 (+7517) 1.00 0.99 0.88
		* CP Read Locations:
			30723874 to 30724369 (+6153 to +6648), width 496

NM_001033479	3:31056213-31102003
	Promoter: 3:31098003-31106003
	Names: NM_001033479
	Oct4 Summary:
		# CC Peaks: 0
		CC Max Ratio: 0.00
		# CP Peaks: 0
		# CP Reads: 1
		CP Max Overlap: 1
		* Probe Locations:
		* CP Read Locations:
			31097892 to 31098030 (+-111 to +27), width 139
	Nanog Summary:
		# CC Peaks: 0
		CC Max Ratio: 0.00
		# CP Peaks: 0
		# CP Reads: 0
		CP Max Overlap: 0
		* Probe Locations:
		* CP Read Locations:

NM_028231	3:31314154-31608811
	Promoter: 3:31310154-31318154
	Names: AK012400 AK014106 BC046227 BC058957 KCNMB2 Kcnmb2 NM_028231
	Oct4 Summary:
		# CC Peaks: 0
		CC Max Ratio: 1.87
		# CP Peaks: 0
		# CP Reads: 1
		CP Max Overlap: 1
		* Probe Locations:
			  31310436 (+282) 0.97 0.97 0.97
			  31310684 (+530) 1.15 1.23 1.40
			  31310934 (+780) 1.07 1.03 1.06
			  31311376 (+1222) 0.86 1.32 0.82
			  31311587 (+1433) 0.90 1.09 0.97
			  31311664 (+1510) 0.93 0.90 0.92
			  31311791 (+1637) 0.94 1.02 1.10
			  31312470 (+2316) 0.78 0.84
			  31312698 (+2544) 1.07 0.87 1.04
			  31312945 (+2791) 0.91 0.63 0.96
			  31313185 (+3031) 1.07 0.95 0.66
			  31313435 (+3281) 1.00 0.99 0.95
			  31313680 (+3526) 1.01 1.26 1.14
			  31313906 (+3752) 1.07 1.26 1.28
			  31314153 (+3999) 1.14 1.24 1.32
			  31314389 (+4235) 1.25 1.87 1.63
			  31314639 (+4485) 1.20 1.31 1.17
			  31314887 (+4733) 1.20 1.36 1.09
			  31315114 (+4960) 1.16 1.43 1.49
			  31315360 (+5206) 1.05 1.15 0.98
			  31315607 (+5453) 0.84 0.84 0.92
			  31315846 (+5692) 1.07 0.96 0.87
			  31316094 (+5940) 1.08 0.89 1.31
			  31316281 (+6127) 1.05 1.02 1.01
			  31316374 (+6220) 0.96 0.93 1.13
			  31316593 (+6439) 0.84 0.80 0.95
			  31316766 (+6612) 0.96 0.69 0.88
			  31316846 (+6692) 0.88 0.54 0.85
			  31317096 (+6942) 0.85 0.64 0.84
			  31317329 (+7175) 1.03 0.98 1.13
			  31317668 (+7514) 0.67 0.25 0.74
		* CP Read Locations:
			31315231 to 31315580 (+5077 to +5426), width 350
	Nanog Summary:
		# CC Peaks: 1
		CC Max Ratio: 3.71
		# CP Peaks: 0
		# CP Reads: 0
		CP Max Overlap: 0
		* Probe Locations:
			  31310436 (+282) 1.05 0.85
			  31310684 (+530) 0.96 1.01 0.84
			  31310934 (+780) 0.95 1.21 0.82
			  31311376 (+1222) 0.86 1.11 0.95
			  31311587 (+1433) 0.90 1.01 1.09
			  31311664 (+1510) 0.92 0.94 0.86
			  31311791 (+1637) 1.65 0.85 0.79
			  31312470 (+2316) 0.86 1.61 1.73
			  31312698 (+2544) 1.01 0.86 1.23
			  31312945 (+2791) 0.95 0.87 1.28
			  31313185 (+3031) 1.06 1.16 1.04
			  31313435 (+3281) 0.93 1.04 0.99
			  31313680 (+3526) 0.93 1.03 1.06
			  31313906 (+3752) 1.04 1.16 0.89
			  31314153 (+3999) 1.10 1.49 1.92
			  31314389 (+4235) 1.39 1.88 3.71
			  31314639 (+4485) 1.12 1.38 1.28
			* 31314887 (+4733) 1.32 1.89 1.96
			* 31315114 (+4960) 2.14 2.69 2.75
			* 31315360 (+5206) 1.18 1.40 0.94
			  31315607 (+5453) 0.90 1.02 0.79
			  31315846 (+5692) 0.71 0.97 0.87
			  31316094 (+5940) 0.89 1.19 1.11
			  31316281 (+6127) 0.97 0.95 0.64
			  31316374 (+6220) 0.79 1.01 1.27
			  31316593 (+6439) 0.80 0.88 0.82
			  31316766 (+6612) 1.08 0.96 0.74
			  31316846 (+6692) 1.54 1.00 0.86
			  31317096 (+6942) 1.02 1.05 1.01
			  31317329 (+7175) 1.09 1.11 0.84
			  31317668 (+7514) 1.15 1.00 1.31
		* CP Read Locations:

NM_009517	3:31742974-31773844
	Promoter: 3:31769844-31777844
	Names: AF012923 NM_009517 Wig-1 Wig1
	Oct4 Summary:
		# CC Peaks: 0
		CC Max Ratio: 1.85
		# CP Peaks: 0
		# CP Reads: 2
		CP Max Overlap: 2
		* Probe Locations:
			  31770376 (+532) 1.60 1.25 0.71
			  31770444 (+600) 1.14 1.07 0.94
			  31770655 (+811) 1.08 0.61 0.78
			  31770906 (+1062) 1.02 0.88 1.01
			  31771103 (+1259) 1.10 0.73 1.17
			  31771576 (+1732) 0.94 0.79 0.87
			  31771946 (+2102) 0.91 0.99 0.83
			  31772155 (+2311) 1.00 0.51 0.72
			  31772384 (+2540) 1.16 0.92 0.92
			  31772612 (+2768) 1.02 1.13 0.99
			  31772792 (+2948) 0.93 0.63 0.62
			  31772887 (+3043) 1.46 0.92 0.71
			  31773136 (+3292) 0.95 1.30 1.15
			  31773384 (+3540) 1.30 1.61 1.51
			  31773634 (+3790) 1.10 1.65 1.14
			  31773783 (+3939) 1.03 1.15 0.97
			  31774107 (+4263) 1.10 1.44 0.94
			  31774357 (+4513) 1.07 1.25 1.43
			  31774606 (+4762) 1.44 1.85 1.38
			  31775032 (+5188) 1.03 0.94 1.01
			  31775241 (+5397) 1.02 0.73 0.94
			  31775482 (+5638) 1.10 0.92 1.13
			  31775704 (+5860) 0.91 0.98 1.00
			  31775871 (+6027) 0.87 0.86 0.86
			  31776216 (+6372) 0.76 1.57 1.53
			  31776405 (+6561) 0.95 1.06 1.19
			  31776655 (+6811) 0.87 0.91 1.08
			  31776905 (+7061) 1.20 0.78 0.96
			  31777154 (+7310) 0.83 0.73 0.78
			  31777306 (+7462) 0.79 0.62 0.83
		* CP Read Locations:
			31774531 to 31775662 (+4687 to +5818), width 1132
			31774706 to 31775285 (+4862 to +5441), width 580
	Nanog Summary:
		# CC Peaks: 0
		CC Max Ratio: 2.33
		# CP Peaks: 0
		# CP Reads: 1
		CP Max Overlap: 1
		* Probe Locations:
			  31770376 (+532) 0.67
			  31770444 (+600) 1.11 1.31 0.96
			  31770655 (+811) 0.65 0.79 0.82
			  31770906 (+1062) 0.91 0.96 0.98
			  31771103 (+1259) 0.90 1.01 0.86
			  31771576 (+1732) 0.83 1.00 0.94
			  31771946 (+2102) 0.97 1.15 1.00
			  31772155 (+2311) 0.70 0.85 2.33
			  31772384 (+2540) 0.98 0.92 1.18
			  31772612 (+2768) 1.41 0.92 0.95
			  31772792 (+2948) 0.67 0.87 0.81
			  31772887 (+3043) 0.70 0.93 0.81
			  31773136 (+3292) 0.92 0.95 0.91
			  31773384 (+3540) 1.31 1.26 1.47
			  31773634 (+3790) 1.23 1.01 1.98
			  31773783 (+3939) 1.02 0.99 1.61
			  31774107 (+4263) 1.07 1.05 1.25
			  31774357 (+4513) 0.91 1.08 0.65
			  31774606 (+4762) 1.22 1.04 0.97
			  31775032 (+5188) 0.84 0.95 0.77
			  31775241 (+5397) 0.86 0.95 0.86
			  31775482 (+5638) 1.12 1.11 0.87
			  31775704 (+5860) 0.86 0.92 0.75
			  31775871 (+6027) 1.04 0.78 0.81
			  31776216 (+6372) 0.69 1.33 0.54
			  31776405 (+6561) 0.92 0.91 0.57
			  31776655 (+6811) 0.82 0.95 0.60
			  31776905 (+7061) 1.08 0.67 0.78
			  31777154 (+7310) 0.94 0.85 1.23
			  31777306 (+7462) 0.39 0.75 1.75
		* CP Read Locations:
			31775962 to 31776261 (+6118 to +6417), width 300

NM_026249	3:31773953-31775615
	Promoter: 3:31769953-31777953
	Names: 4930429B21Rik AK015231 AK018559 NM_026249
	Oct4 Summary:
		# CC Peaks: 0
		CC Max Ratio: 1.85
		# CP Peaks: 0
		# CP Reads: 2
		CP Max Overlap: 2
		* Probe Locations:
			  31770376 (+423) 1.60 1.25 0.71
			  31770444 (+491) 1.14 1.07 0.94
			  31770655 (+702) 1.08 0.61 0.78
			  31770906 (+953) 1.02 0.88 1.01
			  31771103 (+1150) 1.10 0.73 1.17
			  31771576 (+1623) 0.94 0.79 0.87
			  31771946 (+1993) 0.91 0.99 0.83
			  31772155 (+2202) 1.00 0.51 0.72
			  31772384 (+2431) 1.16 0.92 0.92
			  31772612 (+2659) 1.02 1.13 0.99
			  31772792 (+2839) 0.93 0.63 0.62
			  31772887 (+2934) 1.46 0.92 0.71
			  31773136 (+3183) 0.95 1.30 1.15
			  31773384 (+3431) 1.30 1.61 1.51
			  31773634 (+3681) 1.10 1.65 1.14
			  31773783 (+3830) 1.03 1.15 0.97
			  31774107 (+4154) 1.10 1.44 0.94
			  31774357 (+4404) 1.07 1.25 1.43
			  31774606 (+4653) 1.44 1.85 1.38
			  31775032 (+5079) 1.03 0.94 1.01
			  31775241 (+5288) 1.02 0.73 0.94
			  31775482 (+5529) 1.10 0.92 1.13
			  31775704 (+5751) 0.91 0.98 1.00
			  31775871 (+5918) 0.87 0.86 0.86
			  31776216 (+6263) 0.76 1.57 1.53
			  31776405 (+6452) 0.95 1.06 1.19
			  31776655 (+6702) 0.87 0.91 1.08
			  31776905 (+6952) 1.20 0.78 0.96
			  31777154 (+7201) 0.83 0.73 0.78
			  31777306 (+7353) 0.79 0.62 0.83
		* CP Read Locations:
			31774531 to 31775662 (+4578 to +5709), width 1132
			31774706 to 31775285 (+4753 to +5332), width 580
	Nanog Summary:
		# CC Peaks: 0
		CC Max Ratio: 2.33
		# CP Peaks: 0
		# CP Reads: 1
		CP Max Overlap: 1
		* Probe Locations:
			  31770376 (+423) 0.67
			  31770444 (+491) 1.11 1.31 0.96
			  31770655 (+702) 0.65 0.79 0.82
			  31770906 (+953) 0.91 0.96 0.98
			  31771103 (+1150) 0.90 1.01 0.86
			  31771576 (+1623) 0.83 1.00 0.94
			  31771946 (+1993) 0.97 1.15 1.00
			  31772155 (+2202) 0.70 0.85 2.33
			  31772384 (+2431) 0.98 0.92 1.18
			  31772612 (+2659) 1.41 0.92 0.95
			  31772792 (+2839) 0.67 0.87 0.81
			  31772887 (+2934) 0.70 0.93 0.81
			  31773136 (+3183) 0.92 0.95 0.91
			  31773384 (+3431) 1.31 1.26 1.47
			  31773634 (+3681) 1.23 1.01 1.98
			  31773783 (+3830) 1.02 0.99 1.61
			  31774107 (+4154) 1.07 1.05 1.25
			  31774357 (+4404) 0.91 1.08 0.65
			  31774606 (+4653) 1.22 1.04 0.97
			  31775032 (+5079) 0.84 0.95 0.77
			  31775241 (+5288) 0.86 0.95 0.86
			  31775482 (+5529) 1.12 1.11 0.87
			  31775704 (+5751) 0.86 0.92 0.75
			  31775871 (+5918) 1.04 0.78 0.81
			  31776216 (+6263) 0.69 1.33 0.54
			  31776405 (+6452) 0.92 0.91 0.57
			  31776655 (+6702) 0.82 0.95 0.60
			  31776905 (+6952) 1.08 0.67 0.78
			  31777154 (+7201) 0.94 0.85 1.23
			  31777306 (+7353) 0.39 0.75 1.75
		* CP Read Locations:
			31775962 to 31776261 (+6009 to +6308), width 300

NM_008839	3:31844384-31871009
	Promoter: 3:31840384-31848384
	Names: NM_008839
	Oct4 Summary:
		# CC Peaks: 0
		CC Max Ratio: 1.24
		# CP Peaks: 0
		# CP Reads: 2
		CP Max Overlap: 1
		* Probe Locations:
			  31840921 (+537) 1.24 1.19 1.20
			  31841103 (+719) 0.93 0.88 0.81
			  31841169 (+785) 1.02 0.73 0.83
			  31841363 (+979) 1.04 1.08 0.92
			  31841920 (+1536) 1.13 1.17 1.10
			  31842270 (+1886) 1.04 1.11 0.78
			  31842520 (+2136) 1.03 0.87 0.72
			  31842686 (+2302) 1.06 0.95 0.71
			  31843228 (+2844) 1.03 1.11 1.10
			  31843644 (+3260) 0.83 1.18 1.14
			  31843795 (+3411) 0.98 1.09 1.05
			  31844024 (+3640) 1.00 0.94 0.88
			  31844204 (+3820) 0.99 1.00 1.08
			  31844454 (+4070) 1.15 1.14 0.99
			  31844700 (+4316) 0.94 0.63 0.74
			  31844928 (+4544) 0.82 0.44
			  31845179 (+4795) 0.57 0.22 0.38
			  31845307 (+4923) 1.11 0.88 0.86
			  31845556 (+5172) 0.94 1.10 1.01
			  31845805 (+5421) 0.90 0.96 1.16
			  31846016 (+5632) 1.03 0.76 0.82
			  31846204 (+5820) 1.21 0.86 0.92
			  31846382 (+5998) 1.11 0.83 1.08
			  31846625 (+6241) 0.90 0.60 0.99
			  31847218 (+6834) 1.04 1.15 0.99
			  31847488 (+7104) 1.08 0.87 1.05
			  31847733 (+7349) 1.01 1.01
			  31847982 (+7598) 1.01 1.12 1.09
		* CP Read Locations:
			31843091 to 31843529 (+2707 to +3145), width 439
			31846837 to 31847387 (+6453 to +7003), width 551
	Nanog Summary:
		# CC Peaks: 0
		CC Max Ratio: 1.63
		# CP Peaks: 0
		# CP Reads: 0
		CP Max Overlap: 0
		* Probe Locations:
			  31840921 (+537) 1.16 1.03 1.00
			  31841103 (+719) 0.69 0.65 0.72
			  31841169 (+785) 0.86 0.93 1.16
			  31841363 (+979) 0.98 0.97 1.04
			  31841920 (+1536) 1.15 1.03 0.96
			  31842270 (+1886) 1.02 1.05 0.68
			  31842520 (+2136) 0.94 1.43 0.76
			  31842686 (+2302) 0.75 0.97 0.65
			  31843228 (+2844) 1.02 1.08 0.94
			  31843644 (+3260) 1.28 0.87 0.69
			  31843795 (+3411) 0.99 0.90 0.99
			  31844024 (+3640) 1.03 1.04 1.06
			  31844204 (+3820) 1.21 0.92 1.22
			  31844454 (+4070) 0.91 0.86 1.03
			  31844700 (+4316) 1.03 0.88 1.63
			  31844928 (+4544) 0.84 1.30
			  31845179 (+4795) 0.80 1.02
			  31845307 (+4923) 1.01 0.75 1.50
			  31845556 (+5172) 0.97 1.44 1.19
			  31845805 (+5421) 0.89 1.06 0.97
			  31846016 (+5632) 0.74 0.93 0.72
			  31846204 (+5820) 1.22 1.25 0.98
			  31846382 (+5998) 1.10 1.05 1.06
			  31846625 (+6241) 1.03 0.93 1.36
			  31847218 (+6834) 0.83 0.98 1.06
			  31847488 (+7104) 0.85 0.96 1.01
			  31847733 (+7349) 0.93
			  31847982 (+7598) 1.06 1.12 1.07
		* CP Read Locations:

NM_144519	3:31918770-31928915
	Promoter: 3:31914770-31922770
	Names: AK076145 AK076837 AK078000 BC003941 NM_144519 Zfp639
	Oct4 Summary:
		# CC Peaks: 0
		CC Max Ratio: 1.59
		# CP Peaks: 0
		# CP Reads: 4
		CP Max Overlap: 2
		* Probe Locations:
			  31915006 (+236) 0.96 1.20 1.17
			  31916052 (+1282) 0.99 0.94 0.99
			  31916259 (+1489) 1.04 1.24 1.16
			  31916718 (+1948) 0.86 0.92 1.19
			  31916955 (+2185) 1.04 1.20 1.30
			  31917204 (+2434) 1.14 1.18 1.07
			  31917454 (+2684) 1.03 1.16 0.85
			  31917889 (+3119) 1.01 1.12 0.99
			  31918118 (+3348) 0.94 0.93 1.28
			  31918361 (+3591) 0.95 1.07 1.08
			  31918582 (+3812) 1.03 1.29 1.19
			  31918858 (+4088) 0.97 1.12 0.96
			  31919091 (+4321) 1.00 1.10 1.00
			  31919434 (+4664) 0.92 1.59 1.05
			  31919557 (+4787) 0.92 1.36 1.14
			  31919768 (+4998) 0.96 1.00 0.98
			  31920043 (+5273) 0.99 0.84 1.06
			  31920515 (+5745) 1.12 1.12 0.93
			  31920762 (+5992) 0.96 1.15 1.00
			  31920924 (+6154) 0.90 0.77 0.68
			  31921172 (+6402) 0.99 0.86 1.02
			  31921405 (+6635) 0.97 0.88 0.93
			  31921651 (+6881) 0.93 1.29 0.95
			  31922244 (+7474) 0.99 0.96 0.59
			  31922433 (+7663) 0.92 0.82 0.88
		* CP Read Locations:
			31915218 to 31915484 (+448 to +714), width 267
			31918252 to 31918405 (+3482 to +3635), width 154
			31918252 to 31918405 (+3482 to +3635), width 154
			31921815 to 31922651 (+7045 to +7881), width 837
	Nanog Summary:
		# CC Peaks: 0
		CC Max Ratio: 1.44
		# CP Peaks: 0
		# CP Reads: 4
		CP Max Overlap: 2
		* Probe Locations:
			  31915006 (+236) 1.37 1.00 0.99
			  31916052 (+1282) 1.16 0.80 0.82
			  31916259 (+1489) 1.21 1.15 1.10
			  31916718 (+1948) 1.02 0.78 0.80
			  31916955 (+2185) 0.87 0.86 1.04
			  31917204 (+2434) 1.05 1.07 1.20
			  31917454 (+2684) 1.29 1.12 1.02
			  31917889 (+3119) 1.04 0.98 1.12
			  31918118 (+3348) 1.44 0.83 0.98
			  31918361 (+3591) 1.03 1.15 1.26
			  31918582 (+3812) 0.97 1.40 1.23
			  31918858 (+4088) 1.11 0.93 1.04
			  31919091 (+4321) 1.05 0.93 1.35
			  31919434 (+4664) 1.14 1.16 0.85
			  31919557 (+4787) 1.01 1.04 0.72
			  31919768 (+4998) 0.92 1.02 1.04
			  31920043 (+5273) 1.05 1.01 0.90
			  31920515 (+5745) 0.87 0.95
			  31920762 (+5992) 0.80 0.76 0.74
			  31920924 (+6154) 0.89 0.86 0.92
			  31921172 (+6402) 0.90 1.05 1.03
			  31921405 (+6635) 0.91 1.01 0.89
			  31921651 (+6881) 0.93 0.98 0.85
			  31922244 (+7474) 0.49
			  31922433 (+7663) 0.39 0.85 1.37
		* CP Read Locations:
			31915310 to 31915810 (+540 to +1040), width 501
			31918161 to 31918461 (+3391 to +3691), width 301
			31918161 to 31918461 (+3391 to +3691), width 301
			31919422 to 31919805 (+4652 to +5035), width 384

NM_024200	3:31937664-31985855
	Promoter: 3:31933664-31941664
	Names: AK220169 AY174062 BC056641 FLJ20693 MFN1 Mfn1 NM_024200
	Oct4 Summary:
		# CC Peaks: 0
		CC Max Ratio: 1.51
		# CP Peaks: 0
		# CP Reads: 4
		CP Max Overlap: 3
		* Probe Locations:
			  31933946 (+282) 1.22 0.86 0.87
			  31935126 (+1462) 0.72 0.79 0.89
			  31935645 (+1981) 0.78 1.14 0.90
			  31936643 (+2979) 1.07 0.77 0.80
			  31936828 (+3164) 0.94 0.62 0.93
			  31937062 (+3398) 0.96 0.90 0.99
			  31937269 (+3605) 0.92 1.04 0.97
			  31937519 (+3855) 1.03 1.39 0.98
			  31937752 (+4088) 0.90 1.24 1.09
			  31937975 (+4311) 1.00 1.23 1.13
			  31938193 (+4529) 0.94 1.00 1.06
			  31938354 (+4690) 1.00 1.08 1.06
			  31938584 (+4920) 1.08 1.22 1.07
			  31939340 (+5676) 1.09 1.21 1.04
			  31940044 (+6380) 1.03 1.51 1.12
			  31940210 (+6546) 0.98 1.01 1.05
			  31940426 (+6762) 0.76 0.83 0.79
			  31940669 (+7005) 0.84 0.50 0.86
			  31940919 (+7255) 0.98 0.54 0.75
			  31941131 (+7467) 0.97 0.92 0.95
			  31941374 (+7710) 1.10 1.24 1.17
		* CP Read Locations:
			31933902 to 31934605 (+238 to +941), width 704
			31933902 to 31934605 (+238 to +941), width 704
			31934084 to 31934209 (+420 to +545), width 126
			31937582 to 31938129 (+3918 to +4465), width 548
	Nanog Summary:
		# CC Peaks: 0
		CC Max Ratio: 2.33
		# CP Peaks: 0
		# CP Reads: 0
		CP Max Overlap: 0
		* Probe Locations:
			  31933946 (+282) 1.22 1.06 1.04
			  31935126 (+1462) 1.22 0.73 0.47
			  31935645 (+1981) 0.86 0.93 0.72
			  31936643 (+2979) 0.64 0.82 0.91
			  31936828 (+3164) 0.99 1.02 1.15
			  31937062 (+3398) 0.85 1.13 1.25
			  31937269 (+3605) 1.05 1.38 1.16
			  31937519 (+3855) 1.12 0.76
			  31937752 (+4088) 1.21 0.96 1.31
			  31937975 (+4311) 1.24 1.06 1.22
			  31938193 (+4529) 1.02 0.89 1.25
			  31938354 (+4690) 1.18 1.06 1.11
			  31938584 (+4920) 1.08
			  31939340 (+5676) 1.08 0.88 0.85
			  31940044 (+6380) 0.83 1.36 1.14
			  31940210 (+6546) 1.19 0.95 0.88
			  31940426 (+6762) 1.29 0.70 1.42
			  31940669 (+7005) 0.93 1.43 1.69
			  31940919 (+7255) 1.12 0.90
			  31941131 (+7467) 0.92 1.04 1.08
			  31941374 (+7710) 1.46 1.38 2.33
		* CP Read Locations:

NM_013531	3:31991706-32024714
	Promoter: 3:32020714-32028714
	Names: AF277893 AK036816 AK098139 BC028753 GNB4 Gnb4 NM_013531
	Oct4 Summary:
		# CC Peaks: 0
		CC Max Ratio: 1.54
		# CP Peaks: 0
		# CP Reads: 3
		CP Max Overlap: 1
		* Probe Locations:
			  32021134 (+420) 1.07 1.16 0.99
			  32021283 (+569) 1.20 1.37 1.10
			  32021499 (+785) 1.29 1.40 1.17
			  32021655 (+941) 1.21 1.07 1.17
			  32022020 (+1306) 1.00 0.88 1.13
			  32022195 (+1481) 0.93 1.26
			  32022547 (+1833) 0.98 0.74 0.76
			  32022796 (+2082) 0.97 0.85 0.95
			  32023037 (+2323) 0.95 0.86 0.94
			  32023260 (+2546) 1.01 0.86 0.99
			  32023416 (+2702) 0.94 0.58 0.82
			  32023666 (+2952) 1.00 0.96 0.74
			  32023883 (+3169) 1.11 0.84 0.78
			  32024133 (+3419) 0.81 0.86 0.85
			  32024295 (+3581) 0.98 1.18 0.90
			  32024546 (+3832) 0.97 1.54 1.07
			  32024702 (+3988) 1.04 1.48 1.02
			  32024916 (+4202) 1.06 1.42 1.18
			  32025029 (+4315) 0.98 1.48 1.02
			  32025260 (+4546) 0.87 1.36 1.14
			  32025583 (+4869) 1.11 1.02 1.09
			  32025800 (+5086) 1.02 0.65 0.97
			  32026050 (+5336) 0.83 0.85 0.99
			  32026300 (+5586) 1.03 0.58 0.86
			  32026462 (+5748) 0.92 1.01 1.03
			  32026711 (+5997) 1.09 0.86 1.01
			  32027050 (+6336) 0.98 1.04 1.08
			  32027265 (+6551) 0.99 0.69 0.92
			  32027492 (+6778) 1.02 0.52 1.04
			  32027830 (+7116) 1.00 1.03 0.94
			  32028062 (+7348) 1.03 0.93 0.78
			  32028303 (+7589) 0.89 0.98 0.87
		* CP Read Locations:
			32020995 to 32021271 (+281 to +557), width 277
			32025078 to 32025366 (+4364 to +4652), width 289
			32026969 to 32027260 (+6255 to +6546), width 292
	Nanog Summary:
		# CC Peaks: 0
		CC Max Ratio: 1.90
		# CP Peaks: 0
		# CP Reads: 0
		CP Max Overlap: 0
		* Probe Locations:
			  32021134 (+420) 1.07 1.12 0.84
			  32021283 (+569) 0.82 0.90 0.57
			  32021499 (+785) 1.10 1.01 0.96
			  32021655 (+941) 0.99 0.98 0.98
			  32022020 (+1306) 0.69 1.01 0.91
			  32022195 (+1481) 0.96 1.09 1.17
			  32022547 (+1833) 0.83 1.07 1.11
			  32022796 (+2082) 0.93 0.92 0.91
			  32023037 (+2323) 0.93 0.94 0.73
			  32023260 (+2546) 1.02 1.11 1.04
			  32023416 (+2702) 1.23 0.84 1.13
			  32023666 (+2952) 1.02 1.06 0.74
			  32023883 (+3169) 0.96 1.22 0.95
			  32024133 (+3419) 0.85 1.01 0.80
			  32024295 (+3581) 1.05 1.03 1.09
			  32024546 (+3832) 1.90 1.10 1.13
			  32024702 (+3988) 1.06 0.84 1.04
			  32024916 (+4202) 1.08 1.00 0.99
			  32025029 (+4315) 1.15 0.85 1.05
			  32025260 (+4546) 1.21 1.05 1.13
			  32025583 (+4869) 0.94 1.23 0.90
			  32025800 (+5086) 0.91 1.24 0.57
			  32026050 (+5336) 1.05 1.12 0.94
			  32026300 (+5586) 0.71 1.19 0.63
			  32026462 (+5748) 0.95 1.17 1.12
			  32026711 (+5997) 1.07 1.00 0.99
			  32027050 (+6336) 0.92 1.00 0.96
			  32027265 (+6551) 1.17 0.88 0.87
			  32027492 (+6778) 1.12 1.03 1.18
			  32027830 (+7116) 0.80 0.89 0.75
			  32028062 (+7348) 0.96 0.98 0.80
			  32028303 (+7589) 0.74 0.94 0.68
		* CP Read Locations:

NM_019673	3:32116905-32135138
	Promoter: 3:32112905-32120905
	Names: ACTL6A AF041476 AK090154 Actl6 Actl6a BAF53A BC001994 BC094498 NM_019673
	Oct4 Summary:
		# CC Peaks: 0
		CC Max Ratio: 1.36
		# CP Peaks: 0
		# CP Reads: 1
		CP Max Overlap: 1
		* Probe Locations:
			  32114236 (+1331) 0.93 1.24 0.98
			  32114314 (+1409) 0.94 0.63 1.03
			  32114554 (+1649) 1.21 1.30 0.93
			  32114822 (+1917) 1.00 1.08 0.79
			  32114995 (+2090) 0.99 1.36 0.78
			  32115206 (+2301) 0.96 0.94 1.05
			  32115456 (+2551) 1.17 1.13 0.99
			  32115706 (+2801) 0.98 0.65 1.05
			  32115946 (+3041) 0.97 0.88 0.89
			  32116101 (+3196) 1.16 1.17 1.15
			  32116350 (+3445) 1.09 1.03 1.10
			  32116557 (+3652) 0.77 1.01 0.95
			  32116763 (+3858) 1.04 1.32 1.11
			  32116982 (+4077) 1.05 1.29 1.25
			  32117236 (+4331) 1.08 1.27 1.00
			  32117515 (+4610) 0.90 1.00 0.88
			  32117765 (+4860) 0.93 0.99 1.00
			  32117938 (+5033) 0.93 0.64 0.78
			  32118523 (+5618) 1.00 0.74 1.00
			  32118750 (+5845) 0.89 0.85 0.99
			  32118925 (+6020) 0.85 0.59 0.66
			  32119172 (+6267) 0.88 0.88 0.95
			  32119395 (+6490) 1.03 1.07 0.91
			  32119597 (+6692) 0.81 0.62 0.64
			  32119812 (+6907) 0.81 0.45 0.84
			  32120024 (+7119) 0.97 0.97 1.05
			  32120214 (+7309) 1.02 1.12 1.03
			  32120450 (+7545) 1.13 1.23 1.03
		* CP Read Locations:
			32115687 to 32116152 (+2782 to +3247), width 466
	Nanog Summary:
		# CC Peaks: 1
		CC Max Ratio: 6.34
		# CP Peaks: 0
		# CP Reads: 3
		CP Max Overlap: 2
		* Probe Locations:
			* 32114236 (+1331) 1.44 1.94 2.84
			* 32114314 (+1409) 2.03 2.38 6.34
			* 32114554 (+1649) 0.82 0.96 0.82
			  32114822 (+1917) 0.65 1.18
			  32114995 (+2090) 1.08
			  32115206 (+2301) 1.03 0.87 0.75
			  32115456 (+2551) 1.07 1.10 0.94
			  32115706 (+2801) 0.99 0.93 0.96
			  32115946 (+3041) 1.02 0.94 1.07
			  32116101 (+3196) 1.05 1.25 1.98
			  32116350 (+3445) 1.18 1.57 2.11
			  32116557 (+3652) 0.97 1.16 1.49
			  32116763 (+3858) 1.22 0.88 1.50
			  32116982 (+4077) 1.08 1.07 1.67
			  32117236 (+4331) 1.31 1.06 1.49
			  32117515 (+4610) 1.02 0.93 1.16
			  32117765 (+4860) 0.96 1.23 1.03
			  32117938 (+5033) 1.09 1.06 1.53
			  32118523 (+5618) 1.22 1.33 1.31
			  32118750 (+5845) 0.88 1.05 1.14
			  32118925 (+6020) 0.97 0.98 2.55
			  32119172 (+6267) 0.79 1.02 0.88
			  32119395 (+6490) 0.82 0.97 0.75
			  32119597 (+6692) 0.78 0.74 0.72
			  32119812 (+6907) 0.59
			  32120024 (+7119) 1.09 0.83 0.87
			  32120214 (+7309) 1.28 1.07 0.84
			  32120450 (+7545) 1.14 0.85
		* CP Read Locations:
			32113722 to 32114202 (+817 to +1297), width 481
			32116277 to 32117195 (+3372 to +4290), width 919
			32116277 to 32117195 (+3372 to +4290), width 919

NM_029017	3:32135720-32144955
	Promoter: 3:32140955-32148955
	Names: BC087953 CGI-204 MRPL47 Mrpl47 NM_029017
	Oct4 Summary:
		# CC Peaks: 0
		CC Max Ratio: 1.98
		# CP Peaks: 0
		# CP Reads: 0
		CP Max Overlap: 0
		* Probe Locations:
			  32141223 (+268) 1.15 0.77 0.91
			  32141406 (+451) 1.08 0.98 0.97
			  32141652 (+697) 1.02 1.20 1.03
			  32141847 (+892) 0.93 0.87 0.82
			  32142004 (+1049) 0.94 0.80 1.13
			  32142231 (+1276) 0.76 0.80 0.78
			  32142425 (+1470) 0.92 0.61 0.85
			  32142592 (+1637) 1.16 0.58 1.09
			  32142788 (+1833) 0.92 1.01 0.96
			  32143043 (+2088) 0.92 1.02 0.87
			  32143266 (+2311) 0.72 0.67
			  32143382 (+2427) 0.96 0.70 0.74
			  32143630 (+2675) 0.81 0.65 0.80
			  32143880 (+2925) 0.92 0.66 0.69
			  32144060 (+3105) 0.76 0.65 0.60
			  32144301 (+3346) 1.04 0.95 1.07
			  32144512 (+3557) 1.12 1.20 1.12
			  32144762 (+3807) 1.17 1.51 1.35
			  32145012 (+4057) 1.21 1.70 1.30
			  32145328 (+4373) 1.23 1.98 1.26
			  32145513 (+4558) 1.25 1.90 1.28
			  32145763 (+4808) 1.20 1.57 1.20
			  32145978 (+5023) 1.17 0.92 1.14
			  32146254 (+5299) 0.99 0.86 1.12
			  32146454 (+5499) 0.82 0.79 0.83
			  32146704 (+5749) 1.00 0.87 0.83
			  32146979 (+6024) 1.01 0.78 0.84
			  32147102 (+6147) 0.90 0.68 0.70
			  32147350 (+6395) 1.08 0.98 0.77
			  32147541 (+6586) 0.93 0.69 0.81
			  32147743 (+6788) 0.97 0.97 1.01
			  32147982 (+7027) 0.77 0.83 0.90
			  32148141 (+7186) 0.95 0.87 1.16
			  32148374 (+7419) 1.03 0.77 1.09
			  32148605 (+7650) 0.97 1.28 1.15
			  32148836 (+7881) 0.95 0.67 0.98
		* CP Read Locations:
	Nanog Summary:
		# CC Peaks: 0
		CC Max Ratio: 2.41
		# CP Peaks: 0
		# CP Reads: 0
		CP Max Overlap: 0
		* Probe Locations:
			  32141223 (+268) 0.95 0.76 0.53
			  32141406 (+451) 0.86 0.71 1.07
			  32141652 (+697) 0.90 0.86 0.77
			  32141847 (+892) 0.62 0.92 0.92
			  32142004 (+1049) 2.41 1.04 1.77
			  32142231 (+1276) 1.03 0.99 1.24
			  32142425 (+1470) 0.85 1.11 1.14
			  32142592 (+1637) 1.17 1.03 1.50
			  32142788 (+1833) 0.86 1.12 0.79
			  32143043 (+2088) 0.81 1.18 0.75
			  32143266 (+2311) 1.10
			  32143382 (+2427) 0.69 1.04 1.01
			  32143630 (+2675) 0.82 1.02 0.93
			  32143880 (+2925) 0.89 1.08 1.34
			  32144060 (+3105) 0.81 0.72 1.40
			  32144301 (+3346) 0.87 0.85 0.67
			  32144512 (+3557) 1.06 1.04 1.29
			  32144762 (+3807) 0.99 1.06 1.20
			  32145012 (+4057) 1.34 1.25 1.60
			  32145328 (+4373) 0.95 0.79 1.78
			  32145513 (+4558) 1.17 1.03 1.50
			  32145763 (+4808) 0.97 0.83 0.92
			  32145978 (+5023) 1.08 1.00 0.93
			  32146254 (+5299) 1.04 1.14 0.97
			  32146454 (+5499) 0.91 1.03 0.88
			  32146704 (+5749) 0.85 0.71 0.58
			  32146979 (+6024) 1.12 1.06 1.01
			  32147102 (+6147) 1.20 1.07 0.89
			  32147350 (+6395) 1.00 0.92 0.66
			  32147541 (+6586) 0.75 0.81 0.92
			  32147743 (+6788) 0.99 0.98 1.01
			  32147982 (+7027) 1.02 0.69 0.86
			  32148141 (+7186) 0.96 0.95 0.45
			  32148374 (+7419) 0.95 1.01 0.80
			  32148605 (+7650) 1.10 1.06 1.27
			  32148836 (+7881) 1.35 1.16 1.91
		* CP Read Locations:

NM_025316	3:32145242-32159739
	Promoter: 3:32141242-32149242
	Names: AK002279 AK004372 AK005521 AK013223 AK018562 AK088061 BC025155 CI-SGDH MGC12314 NDUFB5 NM_025316 Ndufb5 SGDH
	Oct4 Summary:
		# CC Peaks: 0
		CC Max Ratio: 1.98
		# CP Peaks: 0
		# CP Reads: 0
		CP Max Overlap: 0
		* Probe Locations:
			  32141406 (+164) 1.08 0.98 0.97
			  32141652 (+410) 1.02 1.20 1.03
			  32141847 (+605) 0.93 0.87 0.82
			  32142004 (+762) 0.94 0.80 1.13
			  32142231 (+989) 0.76 0.80 0.78
			  32142425 (+1183) 0.92 0.61 0.85
			  32142592 (+1350) 1.16 0.58 1.09
			  32142788 (+1546) 0.92 1.01 0.96
			  32143043 (+1801) 0.92 1.02 0.87
			  32143266 (+2024) 0.72 0.67
			  32143382 (+2140) 0.96 0.70 0.74
			  32143630 (+2388) 0.81 0.65 0.80
			  32143880 (+2638) 0.92 0.66 0.69
			  32144060 (+2818) 0.76 0.65 0.60
			  32144301 (+3059) 1.04 0.95 1.07
			  32144512 (+3270) 1.12 1.20 1.12
			  32144762 (+3520) 1.17 1.51 1.35
			  32145012 (+3770) 1.21 1.70 1.30
			  32145328 (+4086) 1.23 1.98 1.26
			  32145513 (+4271) 1.25 1.90 1.28
			  32145763 (+4521) 1.20 1.57 1.20
			  32145978 (+4736) 1.17 0.92 1.14
			  32146254 (+5012) 0.99 0.86 1.12
			  32146454 (+5212) 0.82 0.79 0.83
			  32146704 (+5462) 1.00 0.87 0.83
			  32146979 (+5737) 1.01 0.78 0.84
			  32147102 (+5860) 0.90 0.68 0.70
			  32147350 (+6108) 1.08 0.98 0.77
			  32147541 (+6299) 0.93 0.69 0.81
			  32147743 (+6501) 0.97 0.97 1.01
			  32147982 (+6740) 0.77 0.83 0.90
			  32148141 (+6899) 0.95 0.87 1.16
			  32148374 (+7132) 1.03 0.77 1.09
			  32148605 (+7363) 0.97 1.28 1.15
			  32148836 (+7594) 0.95 0.67 0.98
		* CP Read Locations:
	Nanog Summary:
		# CC Peaks: 0
		CC Max Ratio: 2.41
		# CP Peaks: 0
		# CP Reads: 0
		CP Max Overlap: 0
		* Probe Locations:
			  32141406 (+164) 0.86 0.71 1.07
			  32141652 (+410) 0.90 0.86 0.77
			  32141847 (+605) 0.62 0.92 0.92
			  32142004 (+762) 2.41 1.04 1.77
			  32142231 (+989) 1.03 0.99 1.24
			  32142425 (+1183) 0.85 1.11 1.14
			  32142592 (+1350) 1.17 1.03 1.50
			  32142788 (+1546) 0.86 1.12 0.79
			  32143043 (+1801) 0.81 1.18 0.75
			  32143266 (+2024) 1.10
			  32143382 (+2140) 0.69 1.04 1.01
			  32143630 (+2388) 0.82 1.02 0.93
			  32143880 (+2638) 0.89 1.08 1.34
			  32144060 (+2818) 0.81 0.72 1.40
			  32144301 (+3059) 0.87 0.85 0.67
			  32144512 (+3270) 1.06 1.04 1.29
			  32144762 (+3520) 0.99 1.06 1.20
			  32145012 (+3770) 1.34 1.25 1.60
			  32145328 (+4086) 0.95 0.79 1.78
			  32145513 (+4271) 1.17 1.03 1.50
			  32145763 (+4521) 0.97 0.83 0.92
			  32145978 (+4736) 1.08 1.00 0.93
			  32146254 (+5012) 1.04 1.14 0.97
			  32146454 (+5212) 0.91 1.03 0.88
			  32146704 (+5462) 0.85 0.71 0.58
			  32146979 (+5737) 1.12 1.06 1.01
			  32147102 (+5860) 1.20 1.07 0.89
			  32147350 (+6108) 1.00 0.92 0.66
			  32147541 (+6299) 0.75 0.81 0.92
			  32147743 (+6501) 0.99 0.98 1.01
			  32147982 (+6740) 1.02 0.69 0.86
			  32148141 (+6899) 0.96 0.95 0.45
			  32148374 (+7132) 0.95 1.01 0.80
			  32148605 (+7363) 1.10 1.06 1.27
			  32148836 (+7594) 1.35 1.16 1.91
		* CP Read Locations:

NM_001013024	3:32225804-32343436
	Promoter: 3:32221804-32229804
	Names: BC090999 IsoT-3 NM_001013024 USP13 Usp13
	Oct4 Summary:
		# CC Peaks: 0
		CC Max Ratio: 1.62
		# CP Peaks: 0
		# CP Reads: 4
		CP Max Overlap: 2
		* Probe Locations:
			  32222198 (+394) 0.95 0.84 0.81
			  32222365 (+561) 1.06 0.71 0.71
			  32222662 (+858) 0.48 0.80 0.63
			  32222739 (+935) 1.09 0.77 0.97
			  32222980 (+1176) 1.11 0.83 0.80
			  32223223 (+1419) 0.81 0.67 0.78
			  32223471 (+1667) 0.83 0.75 0.76
			  32223824 (+2020) 1.07 0.88 1.09
			  32224074 (+2270) 0.98 1.05
			  32224141 (+2337) 1.06 0.84 1.25
			  32224385 (+2581) 1.06 0.77 0.95
			  32224599 (+2795) 1.02 0.88 0.92
			  32224841 (+3037) 1.11 0.83 0.78
			  32225019 (+3215) 1.09 0.90 1.13
			  32225268 (+3464) 1.62 0.78 1.22
			  32225478 (+3674) 1.07 1.16 1.01
			  32225695 (+3891) 0.89 1.31 1.03
			  32226006 (+4202) 1.09 1.11 1.10
			  32226242 (+4438) 0.99 1.02 0.95
			  32226525 (+4721) 1.10 1.16 1.14
			  32226604 (+4800) 0.98 1.21 1.18
			  32226761 (+4957) 1.00 1.08 1.02
			  32226943 (+5139) 1.06 0.85 0.95
			  32227238 (+5434) 0.94
			  32227440 (+5636) 1.07 1.07 1.07
			  32228011 (+6207) 0.65 0.97 0.88
			  32228254 (+6450) 0.98 0.96 0.81
			  32228442 (+6638) 1.00 0.88 0.99
			  32228692 (+6888) 1.06 0.95 1.15
			  32228999 (+7195) 0.98 0.86 0.86
			  32229191 (+7387) 1.05 0.91 0.82
		* CP Read Locations:
			32223237 to 32223437 (+1433 to +1633), width 201
			32224625 to 32224810 (+2821 to +3006), width 186
			32229615 to 32230071 (+7811 to +8267), width 457
			32220472 to 32224215 (+-1332 to +2411), width 3744
	Nanog Summary:
		# CC Peaks: 0
		CC Max Ratio: 1.81
		# CP Peaks: 0
		# CP Reads: 1
		CP Max Overlap: 1
		* Probe Locations:
			  32222198 (+394) 1.04 0.63 1.29
			  32222365 (+561) 1.51 0.86 1.70
			  32222662 (+858) 0.31 1.02
			  32222739 (+935) 1.30 0.79 1.08
			  32222980 (+1176) 0.89 1.06 1.09
			  32223223 (+1419) 0.94 0.91 1.07
			  32223471 (+1667) 1.01 1.14 1.24
			  32223824 (+2020) 0.90 0.98 1.12
			  32224074 (+2270) 1.08 1.11 0.96
			  32224141 (+2337) 1.24 1.00 0.69
			  32224385 (+2581) 0.97 0.96 0.91
			  32224599 (+2795) 0.84 1.11 0.98
			  32224841 (+3037) 1.10 0.80 0.99
			  32225019 (+3215) 1.05 1.34 1.02
			  32225268 (+3464) 0.99 0.97 0.80
			  32225478 (+3674) 0.93 0.94 1.05
			  32225695 (+3891) 1.63 1.10 1.16
			  32226006 (+4202) 0.84 0.90 1.81
			  32226242 (+4438) 0.99 0.91 1.20
			  32226525 (+4721) 1.05 1.18
			  32226604 (+4800) 1.04 1.09 1.04
			  32226761 (+4957) 0.86 0.96 0.82
			  32226943 (+5139) 0.78 0.82 0.60
			  32227238 (+5434) 1.00 0.59 0.63
			  32227440 (+5636) 0.89 0.95 0.86
			  32228011 (+6207) 1.12 1.19 0.90
			  32228254 (+6450) 0.60 0.67 0.71
			  32228442 (+6638) 0.92 1.01 1.03
			  32228692 (+6888) 0.99 1.16 0.80
			  32228999 (+7195) 0.89 0.84 1.22
			  32229191 (+7387) 1.34 0.81 1.00
		* CP Read Locations:
			32225404 to 32225824 (+3600 to +4020), width 421

NM_021483	3:32358790-32491208
	Promoter: 3:32487208-32495208
	Names: AB032591 NM_021483 Pex2
	Oct4 Summary:
		# CC Peaks: 0
		CC Max Ratio: 1.58
		# CP Peaks: 0
		# CP Reads: 2
		CP Max Overlap: 2
		* Probe Locations:
			  32487485 (+277) 0.98 1.24 1.07
			  32487726 (+518) 0.98 1.06 1.00
			  32487976 (+768) 0.92 0.90 0.86
			  32488181 (+973) 0.86 0.74 0.73
			  32488431 (+1223) 0.81 0.18 1.08
			  32488674 (+1466) 0.96 0.98 1.11
			  32488915 (+1707) 1.02 0.66 0.79
			  32489217 (+2009) 0.64 0.75 0.62
			  32489453 (+2245) 1.01 0.93 1.02
			  32489703 (+2495) 0.86 0.71 0.73
			  32489936 (+2728) 1.00 0.50 0.66
			  32490186 (+2978) 1.05 0.70 1.56
			  32490404 (+3196) 1.13 1.58 1.17
			  32490643 (+3435) 0.85 1.03 0.55
			  32490848 (+3640) 1.00 1.25 1.06
			  32491036 (+3828) 0.96 1.26 1.00
			  32491259 (+4051) 1.01 1.17 0.87
			  32491509 (+4301) 1.13 0.93 0.97
			  32491755 (+4547) 1.15 1.31 1.25
			  32492005 (+4797) 0.89 0.86 0.88
			  32492188 (+4980) 0.44 0.73
			  32492385 (+5177) 0.74 0.66 1.00
			  32492633 (+5425) 0.88 0.73 0.98
			  32492834 (+5626) 1.09 0.94 1.12
			  32493098 (+5890) 0.95 0.98 0.97
			  32493273 (+6065) 0.91 0.69 0.72
			  32493551 (+6343) 0.95 0.88 1.09
			  32494298 (+7090) 0.96 1.01 1.13
			  32494548 (+7340) 1.01 0.92 1.03
			  32494798 (+7590) 0.98 0.78 0.91
		* CP Read Locations:
			32490237 to 32492545 (+3029 to +5337), width 2309
			32490432 to 32490917 (+3224 to +3709), width 486
	Nanog Summary:
		# CC Peaks: 0
		CC Max Ratio: 3.77
		# CP Peaks: 0
		# CP Reads: 1
		CP Max Overlap: 1
		* Probe Locations:
			  32487485 (+277) 0.89 1.05 1.01
			  32487726 (+518) 0.89 0.91 0.85
			  32487976 (+768) 0.88 1.01 1.06
			  32488181 (+973) 0.88 1.31 1.42
			  32488431 (+1223) 2.76 0.94 0.90
			  32488674 (+1466) 1.09 0.88 0.84
			  32488915 (+1707) 0.86 1.07 1.52
			  32489217 (+2009) 0.96 1.25 3.77
			  32489453 (+2245) 0.80 0.76 1.23
			  32489703 (+2495) 0.94 0.91 1.36
			  32489936 (+2728) 0.89 1.20 0.60
			  32490186 (+2978) 1.32 0.90 0.75
			  32490404 (+3196) 1.00 1.88 1.02
			  32490643 (+3435) 0.81 1.10 0.53
			  32490848 (+3640) 1.00 0.97 1.00
			  32491036 (+3828) 1.01 0.98 1.02
			  32491259 (+4051) 0.97 0.99 0.82
			  32491509 (+4301) 0.91 0.82 0.74
			  32491755 (+4547) 0.97 1.14 1.18
			  32492005 (+4797) 0.91 0.67 1.23
			  32492188 (+4980) 0.64
			  32492385 (+5177) 1.13
			  32492633 (+5425) 0.90 0.80 1.03
			  32492834 (+5626) 1.04 0.99 0.97
			  32493098 (+5890) 1.02 0.97 0.81
			  32493273 (+6065) 2.38 0.97 1.02
			  32493551 (+6343) 1.71 1.08 1.58
			  32494298 (+7090) 1.02 1.02 0.83
			  32494548 (+7340) 0.90 1.08 0.97
			  32494798 (+7590) 1.00 0.82 1.08
		* CP Read Locations:
			32490359 to 32490679 (+3151 to +3471), width 321

NM_027619	3:33243934-33256585
	Promoter: 3:33239934-33247934
	Names: NM_027619
	Oct4 Summary:
		# CC Peaks: 0
		CC Max Ratio: 1.57
		# CP Peaks: 0
		# CP Reads: 6
		CP Max Overlap: 2
		* Probe Locations:
			  33240288 (+354) 0.84 0.63 0.95
			  33240387 (+453) 0.89 0.98 0.98
			  33242435 (+2501) 1.29 1.21 1.18
			  33242819 (+2885) 1.05 0.89 0.93
			  33243055 (+3121) 0.91 0.74 1.11
			  33243300 (+3366) 1.14 1.56 1.27
			  33243488 (+3554) 1.08 1.29 1.13
			  33243724 (+3790) 1.05 1.35 1.27
			  33243975 (+4041) 0.99 1.57 1.17
			  33244283 (+4349) 0.97 1.44 1.07
			  33244530 (+4596) 0.99 0.84 1.01
			  33244780 (+4846) 0.98 0.90 0.76
			  33245004 (+5070) 0.77 0.64 0.91
			  33245404 (+5470) 0.86 0.68 0.91
			  33245650 (+5716) 0.99 0.89 0.91
			  33245971 (+6037) 1.22 0.70 0.90
			  33246250 (+6316) 1.03 1.12 1.04
			  33246388 (+6454) 1.11 0.50 0.79
			  33246515 (+6581) 0.78 0.61 0.78
			  33246638 (+6704) 0.91 0.62 0.86
			  33246828 (+6894) 0.87 0.64 0.80
			  33247077 (+7143) 1.21 1.56 1.13
			  33247327 (+7393) 0.64 0.45 0.63
			  33247525 (+7591) 0.73 0.45 0.87
		* CP Read Locations:
			33239945 to 33240053 (+11 to +119), width 109
			33242326 to 33242807 (+2392 to +2873), width 482
			33243640 to 33243885 (+3706 to +3951), width 246
			33243640 to 33243885 (+3706 to +3951), width 246
			33243960 to 33244377 (+4026 to +4443), width 418
			33243960 to 33244377 (+4026 to +4443), width 418
	Nanog Summary:
		# CC Peaks: 0
		CC Max Ratio: 3.81
		# CP Peaks: 0
		# CP Reads: 0
		CP Max Overlap: 0
		* Probe Locations:
			  33240288 (+354) 1.23 1.67 1.32
			  33240387 (+453) 1.00 1.03 0.96
			  33242435 (+2501) 1.01 1.33 1.12
			  33242819 (+2885) 0.79 0.86 0.75
			  33243055 (+3121) 0.91 1.24 0.86
			  33243300 (+3366) 0.91 0.87 0.80
			  33243488 (+3554) 0.99 0.88 1.28
			  33243724 (+3790) 1.20 0.99 1.80
			  33243975 (+4041) 1.32 0.96 1.27
			  33244283 (+4349) 1.44 1.01 1.19
			  33244530 (+4596) 0.84 0.88 0.90
			  33244780 (+4846) 0.93 1.00 1.16
			  33245004 (+5070) 0.83 1.12 1.53
			  33245404 (+5470) 0.98 1.13 1.17
			  33245650 (+5716) 1.12 1.15 1.05
			  33245971 (+6037) 0.85 1.02
			  33246250 (+6316) 0.97 1.15 1.20
			  33246388 (+6454) 0.99 1.34 3.81
			  33246515 (+6581) 0.90 0.90 1.78
			  33246638 (+6704) 0.86 0.81 2.01
			  33246828 (+6894) 1.06 0.89 2.17
			  33247077 (+7143) 1.01 0.91 1.20
			  33247327 (+7393) 0.69 0.59 1.62
			  33247525 (+7591) 0.73 0.92 1.98
		* CP Read Locations:

NM_025978	3:33243957-33251772
	Promoter: 3:33239957-33247957
	Names: AK030130 AK034346 AK035570 AK041095 AK044266 BC024847 FLJ00166 KIAA1980 NM_025978 TTC14 Ttc14
	Oct4 Summary:
		# CC Peaks: 0
		CC Max Ratio: 1.57
		# CP Peaks: 0
		# CP Reads: 6
		CP Max Overlap: 2
		* Probe Locations:
			  33240288 (+331) 0.84 0.63 0.95
			  33240387 (+430) 0.89 0.98 0.98
			  33242435 (+2478) 1.29 1.21 1.18
			  33242819 (+2862) 1.05 0.89 0.93
			  33243055 (+3098) 0.91 0.74 1.11
			  33243300 (+3343) 1.14 1.56 1.27
			  33243488 (+3531) 1.08 1.29 1.13
			  33243724 (+3767) 1.05 1.35 1.27
			  33243975 (+4018) 0.99 1.57 1.17
			  33244283 (+4326) 0.97 1.44 1.07
			  33244530 (+4573) 0.99 0.84 1.01
			  33244780 (+4823) 0.98 0.90 0.76
			  33245004 (+5047) 0.77 0.64 0.91
			  33245404 (+5447) 0.86 0.68 0.91
			  33245650 (+5693) 0.99 0.89 0.91
			  33245971 (+6014) 1.22 0.70 0.90
			  33246250 (+6293) 1.03 1.12 1.04
			  33246388 (+6431) 1.11 0.50 0.79
			  33246515 (+6558) 0.78 0.61 0.78
			  33246638 (+6681) 0.91 0.62 0.86
			  33246828 (+6871) 0.87 0.64 0.80
			  33247077 (+7120) 1.21 1.56 1.13
			  33247327 (+7370) 0.64 0.45 0.63
			  33247525 (+7568) 0.73 0.45 0.87
		* CP Read Locations:
			33242326 to 33242807 (+2369 to +2850), width 482
			33243640 to 33243885 (+3683 to +3928), width 246
			33243640 to 33243885 (+3683 to +3928), width 246
			33243960 to 33244377 (+4003 to +4420), width 418
			33243960 to 33244377 (+4003 to +4420), width 418
			33239945 to 33240053 (+-12 to +96), width 109
	Nanog Summary:
		# CC Peaks: 0
		CC Max Ratio: 3.81
		# CP Peaks: 0
		# CP Reads: 0
		CP Max Overlap: 0
		* Probe Locations:
			  33240288 (+331) 1.23 1.67 1.32
			  33240387 (+430) 1.00 1.03 0.96
			  33242435 (+2478) 1.01 1.33 1.12
			  33242819 (+2862) 0.79 0.86 0.75
			  33243055 (+3098) 0.91 1.24 0.86
			  33243300 (+3343) 0.91 0.87 0.80
			  33243488 (+3531) 0.99 0.88 1.28
			  33243724 (+3767) 1.20 0.99 1.80
			  33243975 (+4018) 1.32 0.96 1.27
			  33244283 (+4326) 1.44 1.01 1.19
			  33244530 (+4573) 0.84 0.88 0.90
			  33244780 (+4823) 0.93 1.00 1.16
			  33245004 (+5047) 0.83 1.12 1.53
			  33245404 (+5447) 0.98 1.13 1.17
			  33245650 (+5693) 1.12 1.15 1.05
			  33245971 (+6014) 0.85 1.02
			  33246250 (+6293) 0.97 1.15 1.20
			  33246388 (+6431) 0.99 1.34 3.81
			  33246515 (+6558) 0.90 0.90 1.78
			  33246638 (+6681) 0.86 0.81 2.01
			  33246828 (+6871) 1.06 0.89 2.17
			  33247077 (+7120) 1.01 0.91 1.20
			  33247327 (+7370) 0.69 0.59 1.62
			  33247525 (+7568) 0.73 0.92 1.98
		* CP Read Locations:

NM_026222	3:33256108-33288048
	Promoter: 3:33284048-33292048
	Names: AK014839 AK030087 D3Ertd789e NM_026222
	Oct4 Summary:
		# CC Peaks: 0
		CC Max Ratio: 1.35
		# CP Peaks: 0
		# CP Reads: 2
		CP Max Overlap: 1
		* Probe Locations:
			  33284398 (+350) 1.11 0.79 0.96
			  33284628 (+580) 0.73 0.83 1.05
			  33284878 (+830) 0.96 0.66 1.00
			  33285658 (+1610) 0.89 0.64 0.54
			  33286566 (+2518) 1.23 0.95 0.75
			  33286798 (+2750) 1.09 1.35 0.94
			  33287048 (+3000) 1.04 0.74 0.90
			  33287291 (+3243) 0.98 0.59 0.98
			  33287541 (+3493) 0.95 0.98 1.01
			  33287854 (+3806) 0.99 1.15 1.26
			  33288102 (+4054) 0.98 1.06 1.04
			  33288299 (+4251) 1.04 1.00 0.81
			  33288542 (+4494) 1.01 0.88 1.05
			  33288626 (+4578) 1.07 0.97 0.87
			  33288854 (+4806) 1.02 1.08 1.10
			  33289067 (+5019) 1.12 1.06 0.95
			  33289350 (+5302) 0.93 1.15 1.00
			  33289543 (+5495) 1.09 1.02 1.02
			  33289760 (+5712) 1.07 1.07 1.10
			  33290006 (+5958) 1.02 1.26 0.99
			  33290320 (+6272) 0.97 1.17 0.99
			  33290554 (+6506) 1.00 0.87 0.92
			  33290786 (+6738) 0.98 1.00 1.28
			  33291035 (+6987) 0.98 0.74 0.99
			  33291199 (+7151) 0.92 0.74 0.64
			  33291386 (+7338) 0.89 1.02 0.84
			  33291636 (+7588) 0.88 0.82 1.04
		* CP Read Locations:
			33286281 to 33286460 (+2233 to +2412), width 180
			33291252 to 33292149 (+7204 to +8101), width 898
	Nanog Summary:
		# CC Peaks: 0
		CC Max Ratio: 2.82
		# CP Peaks: 0
		# CP Reads: 1
		CP Max Overlap: 1
		* Probe Locations:
			  33284398 (+350) 0.98 1.20 0.89
			  33284628 (+580) 0.62 0.82 0.75
			  33284878 (+830) 0.86 0.76 1.03
			  33285658 (+1610) 1.17 1.08 2.82
			  33286566 (+2518) 0.84 1.13 0.79
			  33286798 (+2750) 0.88 0.84 0.83
			  33287048 (+3000) 1.00 1.15 0.90
			  33287291 (+3243) 0.93 0.78 0.87
			  33287541 (+3493) 0.92 1.10 0.81
			  33287854 (+3806) 0.96 0.84 0.99
			  33288102 (+4054) 0.90 1.12 1.28
			  33288299 (+4251) 0.90 0.96 0.92
			  33288542 (+4494) 0.82 0.90 1.03
			  33288626 (+4578) 0.70 0.95 0.87
			  33288854 (+4806) 0.88 0.98 0.98
			  33289067 (+5019) 0.86 1.00 0.47
			  33289350 (+5302) 0.85 0.96 0.78
			  33289543 (+5495) 0.99 1.10 1.44
			  33289760 (+5712) 0.85 1.05 1.11
			  33290006 (+5958) 0.72 0.86 1.00
			  33290320 (+6272) 0.85 0.77 1.03
			  33290554 (+6506) 1.24 1.04 1.02
			  33290786 (+6738) 1.54 0.81 1.42
			  33291035 (+6987) 1.00 1.03 1.10
			  33291199 (+7151) 0.75
			  33291386 (+7338) 0.70 0.78 0.78
			  33291636 (+7588) 0.87 1.14 0.90
		* CP Read Locations:
			33287596 to 33288059 (+3548 to +4011), width 464

NM_008053	3:33467491-33516721
	Promoter: 3:33463491-33471491
	Names: BC019139 Fxr1h NM_008053 X90875
	Oct4 Summary:
		# CC Peaks: 0
		CC Max Ratio: 1.32
		# CP Peaks: 0
		# CP Reads: 4
		CP Max Overlap: 2
		* Probe Locations:
			  33464047 (+556) 1.01 0.88 0.92
			  33464404 (+913) 0.85 0.71 0.63
			  33464579 (+1088) 0.88 0.54 0.84
			  33464654 (+1163) 0.94 0.74 0.80
			  33465010 (+1519) 1.04 0.93 0.89
			  33465232 (+1741) 1.12 1.06 0.89
			  33465654 (+2163) 0.98 0.59 1.03
			  33465903 (+2412) 0.96 0.91 0.82
			  33466261 (+2770) 0.76 0.92 0.94
			  33466464 (+2973) 0.94 1.13 1.02
			  33466710 (+3219) 1.11 1.07 0.99
			  33466944 (+3453) 1.06 1.32 0.95
			  33467195 (+3704) 0.83 1.22 0.90
			  33467448 (+3957) 0.90 0.94 1.00
			  33467680 (+4189) 0.89 1.14 0.92
			  33467978 (+4487) 0.94 1.11 0.99
			  33468062 (+4571) 0.92 1.24 0.92
			  33468303 (+4812) 0.95 1.09 0.95
			  33468531 (+5040) 1.06 0.82 1.12
			  33468759 (+5268) 0.90 0.74 1.08
			  33469009 (+5518) 0.99 1.12 1.09
			  33469241 (+5750) 0.92 0.26 0.68
			  33469433 (+5942) 1.06 0.81 0.81
			  33469681 (+6190) 1.03 0.83 0.86
			  33469931 (+6440) 1.08 1.03 0.88
			  33470119 (+6628) 0.74 0.35 0.89
			  33470369 (+6878) 1.03 0.62 0.66
			  33470653 (+7162) 0.99 0.51 0.81
			  33470811 (+7320) 0.90 0.61 0.98
			  33471041 (+7550) 0.84 0.59 0.46
		* CP Read Locations:
			33466948 to 33467591 (+3457 to +4100), width 644
			33466948 to 33467591 (+3457 to +4100), width 644
			33469504 to 33470132 (+6013 to +6641), width 629
			33469504 to 33470132 (+6013 to +6641), width 629
	Nanog Summary:
		# CC Peaks: 0
		CC Max Ratio: 4.99
		# CP Peaks: 0
		# CP Reads: 0
		CP Max Overlap: 0
		* Probe Locations:
			  33464047 (+556) 0.99 0.87 0.91
			  33464404 (+913) 1.18 1.47 1.56
			  33464579 (+1088) 0.85 0.91 1.97
			  33464654 (+1163) 1.00 1.22 1.51
			  33465010 (+1519) 0.93 0.95 0.88
			  33465232 (+1741) 0.89 1.01 0.94
			  33465654 (+2163) 0.86 0.78 0.84
			  33465903 (+2412) 0.99 1.12 0.87
			  33466261 (+2770) 1.04 0.94 0.56
			  33466464 (+2973) 1.08 1.04 0.94
			  33466710 (+3219) 0.81 0.87 0.80
			  33466944 (+3453) 1.27 1.08 1.22
			  33467195 (+3704) 1.23 0.99 1.06
			  33467448 (+3957) 0.90 0.95 1.02
			  33467680 (+4189) 1.13 1.05 1.16
			  33467978 (+4487) 0.96 1.00 0.99
			  33468062 (+4571) 1.33 0.96 1.19
			  33468303 (+4812) 1.03 0.90 0.92
			  33468531 (+5040) 0.93 1.16 0.91
			  33468759 (+5268) 1.82 0.99 1.72
			  33469009 (+5518) 1.12 1.07 1.12
			  33469241 (+5750) 0.72 1.01 4.99
			  33469433 (+5942) 1.10 1.18 2.59
			  33469681 (+6190) 1.00 0.92 1.63
			  33469931 (+6440) 1.01 1.11 1.01
			  33470119 (+6628) 0.69 0.91 1.06
			  33470369 (+6878) 1.08 0.87 1.35
			  33470653 (+7162) 1.03 0.98 3.37
			  33470811 (+7320) 1.38 1.02 4.08
			  33471041 (+7550) 0.90 1.29
		* CP Read Locations:

NM_001026211	3:33505141-33528710
	Promoter: 3:33524710-33532710
	Names: NM_001026211
	Oct4 Summary:
		# CC Peaks: 0
		CC Max Ratio: 1.96
		# CP Peaks: 0
		# CP Reads: 2
		CP Max Overlap: 1
		* Probe Locations:
			  33524952 (+242) 0.85 0.58 0.82
			  33525199 (+489) 0.75 0.42 0.75
			  33525449 (+739) 0.69 0.66 0.93
			  33525646 (+936) 1.27 0.63 0.91
			  33525723 (+1013) 0.98 0.95 1.07
			  33525972 (+1262) 0.97 0.65 0.70
			  33526129 (+1419) 0.75 0.46 0.64
			  33526376 (+1666) 0.84 0.35 0.95
			  33526560 (+1850) 0.76 0.34 0.76
			  33526643 (+1933) 0.96 1.07 1.12
			  33526896 (+2186) 1.05 1.00 1.00
			  33527145 (+2435) 1.23 0.87 0.93
			  33527332 (+2622) 1.15 1.02 1.10
			  33527540 (+2830) 0.99 1.07 1.01
			  33527638 (+2928) 0.95 1.05 0.94
			  33527888 (+3178) 1.07 1.10 1.00
			  33528146 (+3436) 0.84 0.68 0.77
			  33528351 (+3641) 0.95 1.03 1.17
			  33528678 (+3968) 1.05 1.96 1.18
			  33528947 (+4237) 1.03 1.27 0.93
			  33529152 (+4442) 0.99 0.89 0.93
			  33529399 (+4689) 0.90 0.60 0.99
			  33529644 (+4934) 1.06 1.18 1.07
			  33529842 (+5132) 1.24 0.74 0.89
			  33530090 (+5380) 1.01 0.96 0.86
			  33530743 (+6033) 0.91 0.79 0.93
			  33531106 (+6396) 0.97 0.81 0.79
			  33531356 (+6646) 1.10 0.57 0.90
			  33531531 (+6821) 0.92 0.74 0.74
			  33531718 (+7008) 1.14 0.52 0.92
			  33531967 (+7257) 0.91 0.91 0.96
			  33532212 (+7502) 0.95 0.83 0.85
		* CP Read Locations:
			33525665 to 33526070 (+955 to +1360), width 406
			33530416 to 33530927 (+5706 to +6217), width 512
	Nanog Summary:
		# CC Peaks: 0
		CC Max Ratio: 6.13
		# CP Peaks: 0
		# CP Reads: 1
		CP Max Overlap: 1
		* Probe Locations:
			  33524952 (+242) 1.15 0.91 2.59
			  33525199 (+489) 0.90 0.52 6.13
			  33525449 (+739) 0.98 0.81 3.45
			  33525646 (+936) 3.17 1.18 2.51
			  33525723 (+1013) 1.06 1.14 1.26
			  33525972 (+1262) 0.84 0.99 1.17
			  33526129 (+1419) 0.80 1.04 1.45
			  33526376 (+1666) 1.02 0.69 1.40
			  33526560 (+1850) 0.97 0.71 1.30
			  33526643 (+1933) 1.13 1.06 0.97
			  33526896 (+2186) 1.09 1.05 1.12
			  33527145 (+2435) 0.77 0.90 0.87
			  33527332 (+2622) 1.16 1.07 1.02
			  33527540 (+2830) 0.93 1.19 0.81
			  33527638 (+2928) 0.95 1.01 0.72
			  33527888 (+3178) 1.09 1.06 1.00
			  33528146 (+3436) 0.88 0.83 1.05
			  33528351 (+3641) 0.87 0.91 0.81
			  33528678 (+3968) 1.45 1.23 1.18
			  33528947 (+4237) 0.81 0.86 0.86
			  33529152 (+4442) 0.98 0.97 1.10
			  33529399 (+4689) 0.85 0.90 0.89
			  33529644 (+4934) 1.02 0.96 0.99
			  33529842 (+5132) 1.03 1.17 0.72
			  33530090 (+5380) 0.82 0.93 0.90
			  33530743 (+6033) 0.96 0.74 1.14
			  33531106 (+6396) 1.04 0.97 0.93
			  33531356 (+6646) 1.06 0.89 0.89
			  33531531 (+6821) 0.92 0.84 0.88
			  33531718 (+7008) 0.80 0.81 0.40
			  33531967 (+7257) 0.89 0.96 0.97
			  33532212 (+7502) 0.97 1.18 1.01
		* CP Read Locations:
			33526580 to 33526846 (+1870 to +2136), width 267

NM_026332	3:33524668-33528710
	Promoter: 3:33524710-33532710
	Names: 1810055D05Rik BC024335 NM_026332
	Oct4 Summary:
		# CC Peaks: 0
		CC Max Ratio: 1.96
		# CP Peaks: 0
		# CP Reads: 2
		CP Max Overlap: 1
		* Probe Locations:
			  33524952 (+242) 0.85 0.58 0.82
			  33525199 (+489) 0.75 0.42 0.75
			  33525449 (+739) 0.69 0.66 0.93
			  33525646 (+936) 1.27 0.63 0.91
			  33525723 (+1013) 0.98 0.95 1.07
			  33525972 (+1262) 0.97 0.65 0.70
			  33526129 (+1419) 0.75 0.46 0.64
			  33526376 (+1666) 0.84 0.35 0.95
			  33526560 (+1850) 0.76 0.34 0.76
			  33526643 (+1933) 0.96 1.07 1.12
			  33526896 (+2186) 1.05 1.00 1.00
			  33527145 (+2435) 1.23 0.87 0.93
			  33527332 (+2622) 1.15 1.02 1.10
			  33527540 (+2830) 0.99 1.07 1.01
			  33527638 (+2928) 0.95 1.05 0.94
			  33527888 (+3178) 1.07 1.10 1.00
			  33528146 (+3436) 0.84 0.68 0.77
			  33528351 (+3641) 0.95 1.03 1.17
			  33528678 (+3968) 1.05 1.96 1.18
			  33528947 (+4237) 1.03 1.27 0.93
			  33529152 (+4442) 0.99 0.89 0.93
			  33529399 (+4689) 0.90 0.60 0.99
			  33529644 (+4934) 1.06 1.18 1.07
			  33529842 (+5132) 1.24 0.74 0.89
			  33530090 (+5380) 1.01 0.96 0.86
			  33530743 (+6033) 0.91 0.79 0.93
			  33531106 (+6396) 0.97 0.81 0.79
			  33531356 (+6646) 1.10 0.57 0.90
			  33531531 (+6821) 0.92 0.74 0.74
			  33531718 (+7008) 1.14 0.52 0.92
			  33531967 (+7257) 0.91 0.91 0.96
			  33532212 (+7502) 0.95 0.83 0.85
		* CP Read Locations:
			33525665 to 33526070 (+955 to +1360), width 406
			33530416 to 33530927 (+5706 to +6217), width 512
	Nanog Summary:
		# CC Peaks: 0
		CC Max Ratio: 6.13
		# CP Peaks: 0
		# CP Reads: 1
		CP Max Overlap: 1
		* Probe Locations:
			  33524952 (+242) 1.15 0.91 2.59
			  33525199 (+489) 0.90 0.52 6.13
			  33525449 (+739) 0.98 0.81 3.45
			  33525646 (+936) 3.17 1.18 2.51
			  33525723 (+1013) 1.06 1.14 1.26
			  33525972 (+1262) 0.84 0.99 1.17
			  33526129 (+1419) 0.80 1.04 1.45
			  33526376 (+1666) 1.02 0.69 1.40
			  33526560 (+1850) 0.97 0.71 1.30
			  33526643 (+1933) 1.13 1.06 0.97
			  33526896 (+2186) 1.09 1.05 1.12
			  33527145 (+2435) 0.77 0.90 0.87
			  33527332 (+2622) 1.16 1.07 1.02
			  33527540 (+2830) 0.93 1.19 0.81
			  33527638 (+2928) 0.95 1.01 0.72
			  33527888 (+3178) 1.09 1.06 1.00
			  33528146 (+3436) 0.88 0.83 1.05
			  33528351 (+3641) 0.87 0.91 0.81
			  33528678 (+3968) 1.45 1.23 1.18
			  33528947 (+4237) 0.81 0.86 0.86
			  33529152 (+4442) 0.98 0.97 1.10
			  33529399 (+4689) 0.85 0.90 0.89
			  33529644 (+4934) 1.02 0.96 0.99
			  33529842 (+5132) 1.03 1.17 0.72
			  33530090 (+5380) 0.82 0.93 0.90
			  33530743 (+6033) 0.96 0.74 1.14
			  33531106 (+6396) 1.04 0.97 0.93
			  33531356 (+6646) 1.06 0.89 0.89
			  33531531 (+6821) 0.92 0.84 0.88
			  33531718 (+7008) 0.80 0.81 0.40
			  33531967 (+7257) 0.89 0.96 0.97
			  33532212 (+7502) 0.97 1.18 1.01
		* CP Read Locations:
			33526580 to 33526846 (+1870 to +2136), width 267

NM_011443	3:34105755-34108159
	Promoter: 3:34101755-34109755
	Names: NM_011443 SOX2 Sox-2 Sox2 U31967
	Oct4 Summary:
		# CC Peaks: 2
		CC Max Ratio: 5.56
		# CP Peaks: 1
		# CP Reads: 19
		CP Max Overlap: 9
		* Probe Locations:
			* 34102040 (+285) 4.12 4.66 5.10
			* 34102248 (+493) 5.56 3.57 5.55
			* 34102498 (+743) 1.27 0.97 1.12
			  34102736 (+981) 0.87 0.84 1.19
			  34102901 (+1146) 1.06 0.67 0.92
			  34103056 (+1301) 1.17 0.81 0.84
			  34103275 (+1520) 1.07 1.09 1.03
			  34103461 (+1706) 0.93 0.97 1.05
			  34103608 (+1853) 1.10 1.36 1.40
			  34103779 (+2024) 1.14 1.34 1.14
			  34104029 (+2274) 1.14 1.47 1.35
			  34104278 (+2523) 1.14 1.60 1.34
			  34104430 (+2675) 1.07 1.32 1.09
			  34104508 (+2753) 1.06 1.39 1.12
			  34104716 (+2961) 1.21 1.63 1.46
			  34104809 (+3054) 1.27 1.57 1.56
			  34105047 (+3292) 1.18 1.33 1.37
			  34105265 (+3510) 1.34 1.72 1.58
			  34105516 (+3761) 1.01 1.43 0.92
			  34105728 (+3973) 1.38 1.51 1.37
			  34105887 (+4132) 0.98 1.36 1.06
			  34106156 (+4401) 1.07 1.66 1.03
			  34106419 (+4664) 1.05 1.60 1.21
			  34106718 (+4963) 1.08 1.29 1.04
			  34106902 (+5147) 0.97 1.59 1.21
			  34107041 (+5286) 1.03 1.33 1.18
			  34107241 (+5486) 1.33 1.41 1.39
			  34107440 (+5685) 0.98 0.86 1.06
			  34107632 (+5877) 0.96 0.69 0.84
			  34107837 (+6082) 0.98 0.85 0.79
			  34108073 (+6318) 1.18 0.69 0.67
			  34108323 (+6568) 1.11 0.69 0.99
			  34108573 (+6818) 1.22 1.19 1.02
			  34108736 (+6981) 0.94 0.85 0.95
			  34108979 (+7224) 1.07 2.07 1.25
			* 34109189 (+7434) 1.14 1.75 1.21
			* 34109394 (+7639) 2.06 3.59 2.46
		* CP Read Locations:
			34102034 to 34102432 (+279 to +677), width 399
			34102034 to 34102432 (+279 to +677), width 399
			34102039 to 34102281 (+284 to +526), width 243
			34102394 to 34102760 (+639 to +1005), width 367
			34102896 to 34103863 (+1141 to +2108), width 968
			34102896 to 34103863 (+1141 to +2108), width 968
			34104280 to 34105269 (+2525 to +3514), width 990
			34105605 to 34105769 (+3850 to +4014), width 165
			34105974 to 34106236 (+4219 to +4481), width 263
			34106743 to 34107060 (+4988 to +5305), width 318
			34109373 to 34109849 (+7618 to +8094), width 477
			34109391 to 34109813 (+7636 to +8058), width 423
			34109558 to 34109944 (+7803 to +8189), width 387
			34109644 to 34109870 (+7889 to +8115), width 227
			34109644 to 34109870 (+7889 to +8115), width 227
			34109675 to 34109968 (+7920 to +8213), width 294
			34109675 to 34109968 (+7920 to +8213), width 294
			34109675 to 34109968 (+7920 to +8213), width 294
			34109675 to 34109968 (+7920 to +8213), width 294
	Nanog Summary:
		# CC Peaks: 3
		CC Max Ratio: 16.63
		# CP Peaks: 2
		# CP Reads: 6
		CP Max Overlap: 4
		* Probe Locations:
			* 34102040 (+285) 5.12 5.95 11.49
			* 34102248 (+493) 5.53 7.55 16.63
			* 34102498 (+743) 1.28 1.75 2.28
			  34102736 (+981) 1.44 1.24 1.27
			  34102901 (+1146) 1.10 1.21 2.20
			  34103056 (+1301) 1.07 0.77 2.03
			  34103275 (+1520) 1.73 1.13 1.18
			  34103461 (+1706) 1.13 0.89 1.14
			  34103608 (+1853) 1.53 1.27 1.42
			  34103779 (+2024) 1.08 1.24 1.34
			  34104029 (+2274) 1.36 1.71 3.01
			  34104278 (+2523) 1.02 1.32 1.02
			  34104430 (+2675) 1.20 1.25 1.35
			  34104508 (+2753) 1.27 1.04 1.23
			  34104716 (+2961) 1.44 1.65 1.61
			  34104809 (+3054) 1.29 1.39 1.61
			  34105047 (+3292) 1.00 1.05 1.17
			  34105265 (+3510) 1.30 1.27 1.46
			* 34105516 (+3761) 1.23 1.02 1.43
			* 34105728 (+3973) 1.65 1.75 5.31
			* 34105887 (+4132) 1.04 0.98 1.59
			  34106156 (+4401) 1.62 0.98 1.27
			  34106419 (+4664) 0.97 0.92 1.29
			  34106718 (+4963) 1.15 1.09 1.33
			  34106902 (+5147) 1.14 0.90 1.44
			  34107041 (+5286) 0.97 0.96 1.20
			  34107241 (+5486) 1.28 1.27 1.08
			  34107440 (+5685) 1.22 1.12 1.17
			  34107632 (+5877) 1.14 1.13 1.99
			  34107837 (+6082) 1.62 0.86 3.23
			  34108073 (+6318) 1.12 1.09 2.29
			  34108323 (+6568) 1.11 0.95 0.87
			  34108573 (+6818) 0.94 1.12 1.15
			* 34108736 (+6981) 1.19 1.16 1.10
			* 34108979 (+7224) 1.79 1.78 2.14
			* 34109189 (+7434) 1.25 1.31 1.05
			* 34109394 (+7639) 2.20 1.94 2.69
		* CP Read Locations:
			34101915 to 34102096 (+160 to +341), width 182
			34101950 to 34102393 (+195 to +638), width 444
			34102006 to 34102510 (+251 to +755), width 505
			34102165 to 34102326 (+410 to +571), width 162
			34102165 to 34102326 (+410 to +571), width 162
			34103603 to 34103814 (+1848 to +2059), width 212

NM_029570	3:35207818-35309766
	Promoter: 3:35203818-35211818
	Names: AK129248 ATP11B ATPIF ATPIR Atp11b BC076603 KIAA0956 NM_029570
	Oct4 Summary:
		# CC Peaks: 0
		CC Max Ratio: 1.75
		# CP Peaks: 0
		# CP Reads: 5
		CP Max Overlap: 2
		* Probe Locations:
			  35204261 (+443) 1.09 1.06 1.04
			  35204517 (+699) 1.11 0.90 1.06
			  35204954 (+1136) 0.97 1.12 1.18
			  35205124 (+1306) 1.09 0.67 1.00
			  35205374 (+1556) 0.90 0.88 0.85
			  35205624 (+1806) 1.05 0.74 0.92
			  35205849 (+2031) 1.09 0.90 1.10
			  35205977 (+2159) 0.89 0.89 1.04
			  35206227 (+2409) 0.82 1.11 1.06
			  35206477 (+2659) 0.54 0.67 0.64
			  35206723 (+2905) 1.05 1.11 0.74
			  35207006 (+3188) 0.81 0.76 1.16
			  35207225 (+3407) 0.76 0.47 0.68
			  35207477 (+3659) 1.00 1.66 1.03
			  35207787 (+3969) 1.15 1.75 1.09
			  35207901 (+4083) 0.92 0.97 1.01
			  35207971 (+4153) 0.97 1.23 1.09
			  35208219 (+4401) 1.04 1.54 0.94
			  35208433 (+4615) 0.98 1.01 1.05
			  35208636 (+4818) 0.95 1.03 1.07
			  35208838 (+5020) 0.86 0.78 0.82
			  35209081 (+5263) 0.91 0.50 0.85
			  35209326 (+5508) 1.11 1.31 1.23
			  35209709 (+5891) 1.09 0.96 0.91
			  35209943 (+6125) 1.02 1.22 0.91
			  35210224 (+6406) 0.92 0.79 0.87
			  35210474 (+6656) 0.96 0.35 0.93
			  35210546 (+6728) 0.87 0.35 0.75
			  35210744 (+6926) 0.90 0.85 0.82
			  35210966 (+7148) 0.85 0.91 0.75
			  35211215 (+7397) 0.92 1.03 0.86
			  35211431 (+7613) 0.98 1.16 0.85
		* CP Read Locations:
			35204382 to 35204617 (+564 to +799), width 236
			35204382 to 35204617 (+564 to +799), width 236
			35207520 to 35207721 (+3702 to +3903), width 202
			35207800 to 35207975 (+3982 to +4157), width 176
			35211700 to 35212217 (+7882 to +8399), width 518
	Nanog Summary:
		# CC Peaks: 1
		CC Max Ratio: 3.25
		# CP Peaks: 0
		# CP Reads: 0
		CP Max Overlap: 0
		* Probe Locations:
			  35204261 (+443) 0.77 0.95 0.80
			  35204517 (+699) 0.98 1.14 1.03
			  35204954 (+1136) 1.45 1.17 0.99
			  35205124 (+1306) 1.07 1.01 1.09
			  35205374 (+1556) 0.88 1.11 1.03
			  35205624 (+1806) 1.15 1.04 1.05
			* 35205849 (+2031) 1.25 1.32 1.55
			* 35205977 (+2159) 2.02 1.90 3.25
			* 35206227 (+2409) 1.23 1.14 1.06
			  35206477 (+2659) 1.01 1.04 0.88
			  35206723 (+2905) 0.95 1.02 0.74
			  35207006 (+3188) 0.88 0.81 1.05
			  35207225 (+3407) 0.64 0.80 1.86
			  35207477 (+3659) 1.29 1.10 1.52
			  35207787 (+3969) 1.83 1.18 1.57
			  35207901 (+4083) 0.96 1.00 1.02
			  35207971 (+4153) 1.04 1.05 1.03
			  35208219 (+4401) 1.46 1.05 1.25
			  35208433 (+4615) 0.90 0.97 1.05
			  35208636 (+4818) 0.95 1.01 1.08
			  35208838 (+5020) 0.95 1.22 1.09
			  35209081 (+5263) 0.90 2.22
			  35209326 (+5508) 1.39 1.24 1.45
			  35209709 (+5891) 1.09 0.98 1.04
			  35209943 (+6125) 1.07 0.94 1.02
			  35210224 (+6406) 1.20 1.42 1.37
			  35210474 (+6656) 0.86 0.97 1.36
			  35210546 (+6728) 0.97 0.99 2.73
			  35210744 (+6926) 0.79 1.09 1.01
			  35210966 (+7148) 0.86 0.96 0.99
			  35211215 (+7397) 0.89 0.78 0.81
			  35211431 (+7613) 0.95 0.91 0.88
		* CP Read Locations:

NM_033623	3:35346472-35383566
	Promoter: 3:35379566-35387566
	Names: AF198092 AK008657 BC020161 BC031666 BC037431 NM_033623 Tes3 Tes3-ps
	Oct4 Summary:
		# CC Peaks: 0
		CC Max Ratio: 1.39
		# CP Peaks: 0
		# CP Reads: 1
		CP Max Overlap: 1
		* Probe Locations:
			  35382555 (+2989) 1.00 0.87 0.91
			  35382729 (+3163) 1.26 1.24 0.80
			  35382856 (+3290) 0.89 0.99 0.87
			  35383084 (+3518) 0.85 1.11 0.89
			  35383329 (+3763) 0.64 0.58 0.89
			  35383567 (+4001) 1.03 0.75 0.99
			  35383853 (+4287) 0.93 0.60 0.62
			  35384064 (+4498) 0.64 1.00 0.80
			  35384209 (+4643) 0.91 1.03 1.04
			  35384513 (+4947) 0.62 0.76 0.50
			  35384760 (+5194) 1.15 0.61
			  35384846 (+5280) 0.94 0.82 0.73
			  35385096 (+5530) 1.10 1.28 1.15
			  35385329 (+5763) 0.98 1.16 1.08
			  35385579 (+6013) 0.95 1.21 1.15
			  35385786 (+6220) 0.97 1.17 1.04
			  35385979 (+6413) 1.04 1.39 0.98
			  35386255 (+6689) 0.92 0.54 0.70
			  35386465 (+6899) 0.87 0.99 0.93
			  35386608 (+7042) 0.73 1.06 0.87
			  35386858 (+7292) 1.18 1.25 1.21
			  35387063 (+7497) 1.17 1.30 0.98
			  35387162 (+7596) 1.00 1.10 0.92
			  35387358 (+7792) 0.99 0.77 0.92
		* CP Read Locations:
			35382136 to 35382457 (+2570 to +2891), width 322
	Nanog Summary:
		# CC Peaks: 0
		CC Max Ratio: 2.27
		# CP Peaks: 0
		# CP Reads: 0
		CP Max Overlap: 0
		* Probe Locations:
			  35382555 (+2989) 1.03 0.93 1.02
			  35382729 (+3163) 1.00
			  35382856 (+3290) 1.22 0.85 1.36
			  35383084 (+3518) 0.82 0.70 1.14
			  35383329 (+3763) 0.68 0.73
			  35383567 (+4001) 0.92 0.85 0.96
			  35383853 (+4287) 0.60 0.81 2.08
			  35384064 (+4498) 1.12
			  35384513 (+4947) 0.79 0.80 2.20
			  35384760 (+5194) 1.05 0.97
			  35384846 (+5280) 0.93 0.94 1.18
			  35385096 (+5530) 1.10 1.02 1.03
			  35385329 (+5763) 1.12 0.79 0.79
			  35385579 (+6013) 1.02 1.09 1.06
			  35385786 (+6220) 1.04 1.23 1.10
			  35385979 (+6413) 2.27 1.05 1.07
			  35386255 (+6689) 0.88 0.87 0.77
			  35386465 (+6899) 1.45 0.87 0.83
			  35386608 (+7042) 0.76 0.93 0.82
			  35386858 (+7292) 0.91 0.88 0.94
			  35387063 (+7497) 1.00 1.00 1.05
			  35387162 (+7596) 0.95 0.92 0.94
			  35387358 (+7792) 1.16 1.14 1.52
		* CP Read Locations:

NM_023644	3:35413330-35454123
	Promoter: 3:35450123-35458123
	Names: AF310338 AK007782 AK031072 BC021382 MCCA MCCC1 Mccc1 NM_023644
	Oct4 Summary:
		# CC Peaks: 0
		CC Max Ratio: 1.49
		# CP Peaks: 0
		# CP Reads: 1
		CP Max Overlap: 1
		* Probe Locations:
			  35450396 (+273) 0.60 0.74
			  35450601 (+478) 1.01 0.70 0.53
			  35450844 (+721) 0.93 0.86 0.74
			  35450926 (+803) 0.72 0.98 1.09
			  35451174 (+1051) 0.90 0.61 0.80
			  35451407 (+1284) 1.04 1.23 0.97
			  35451975 (+1852) 1.00 0.88 0.99
			  35452186 (+2063) 0.80 0.76 0.82
			  35452435 (+2312) 0.91 0.90 0.97
			  35452685 (+2562) 1.14 0.98 0.95
			  35452935 (+2812) 1.00 0.64 0.90
			  35453163 (+3040) 0.90 0.60 0.79
			  35453481 (+3358) 0.93 0.92 0.75
			  35453689 (+3566) 1.28 1.32 1.05
			  35453872 (+3749) 1.06 1.23 1.18
			  35454061 (+3938) 1.20 1.43 1.32
			  35454232 (+4109) 1.02 1.29 1.01
			  35454355 (+4232) 1.15 1.12 1.13
			  35454496 (+4373) 0.97 1.13 1.12
			  35454741 (+4618) 0.86 0.75 0.77
			  35454941 (+4818) 0.88 0.90 0.82
			  35455178 (+5055) 0.95 0.74 0.87
			  35455338 (+5215) 0.95 1.09 1.06
			  35455776 (+5653) 1.33 1.49 1.24
			  35456361 (+6238) 0.93 1.02 0.84
			  35456762 (+6639) 0.77 0.79 0.86
			  35456950 (+6827) 1.00 0.70
			  35457183 (+7060) 0.86 0.68 0.66
			  35457433 (+7310) 1.00 0.99 0.96
			  35457673 (+7550) 0.83 0.60 0.77
		* CP Read Locations:
			35456391 to 35456533 (+6268 to +6410), width 143
	Nanog Summary:
		# CC Peaks: 0
		CC Max Ratio: 2.95
		# CP Peaks: 0
		# CP Reads: 0
		CP Max Overlap: 0
		* Probe Locations:
			  35450396 (+273) 0.87 0.88
			  35450601 (+478) 2.33 1.02
			  35450844 (+721) 1.22 0.94
			  35450926 (+803) 1.55 1.11 1.78
			  35451174 (+1051) 0.92 0.97 1.37
			  35451407 (+1284) 0.80 1.04 0.87
			  35451975 (+1852) 1.06 1.15 0.87
			  35452186 (+2063) 1.21 1.04 1.05
			  35452435 (+2312) 0.79 0.93 0.71
			  35452685 (+2562) 0.98 0.86 0.86
			  35452935 (+2812) 0.92 1.06 1.28
			  35453163 (+3040) 1.19 1.09 2.38
			  35453481 (+3358) 0.81 1.38 0.77
			  35453689 (+3566) 0.99 1.03 1.07
			  35453872 (+3749) 0.87 1.15 1.34
			  35454061 (+3938) 1.23 1.27 1.85
			  35454232 (+4109) 1.17 1.11 1.16
			  35454355 (+4232) 1.03 0.99 0.77
			  35454496 (+4373) 0.94 0.96 0.71
			  35454741 (+4618) 0.75 0.98 0.70
			  35454941 (+4818) 1.02 0.93 0.93
			  35455178 (+5055) 0.92 1.02 1.24
			  35455338 (+5215) 1.40 1.04 0.96
			  35455776 (+5653) 1.07 1.11 1.16
			  35456361 (+6238) 1.01 0.68
			  35456762 (+6639) 0.92 0.65 2.95
			  35456950 (+6827) 0.92 1.05 1.40
			  35457183 (+7060) 1.18 0.81 1.24
			  35457433 (+7310) 1.14 1.02 1.19
			  35457673 (+7550) 0.75 0.93 1.37
		* CP Read Locations:

NM_001039096	3:35453404-35462320
	Promoter: 3:35449404-35457404
	Names: NM_001039096
	Oct4 Summary:
		# CC Peaks: 0
		CC Max Ratio: 1.49
		# CP Peaks: 0
		# CP Reads: 1
		CP Max Overlap: 1
		* Probe Locations:
			  35450396 (+992) 0.60 0.74
			  35450601 (+1197) 1.01 0.70 0.53
			  35450844 (+1440) 0.93 0.86 0.74
			  35450926 (+1522) 0.72 0.98 1.09
			  35451174 (+1770) 0.90 0.61 0.80
			  35451407 (+2003) 1.04 1.23 0.97
			  35451975 (+2571) 1.00 0.88 0.99
			  35452186 (+2782) 0.80 0.76 0.82
			  35452435 (+3031) 0.91 0.90 0.97
			  35452685 (+3281) 1.14 0.98 0.95
			  35452935 (+3531) 1.00 0.64 0.90
			  35453163 (+3759) 0.90 0.60 0.79
			  35453481 (+4077) 0.93 0.92 0.75
			  35453689 (+4285) 1.28 1.32 1.05
			  35453872 (+4468) 1.06 1.23 1.18
			  35454061 (+4657) 1.20 1.43 1.32
			  35454232 (+4828) 1.02 1.29 1.01
			  35454355 (+4951) 1.15 1.12 1.13
			  35454496 (+5092) 0.97 1.13 1.12
			  35454741 (+5337) 0.86 0.75 0.77
			  35454941 (+5537) 0.88 0.90 0.82
			  35455178 (+5774) 0.95 0.74 0.87
			  35455338 (+5934) 0.95 1.09 1.06
			  35455776 (+6372) 1.33 1.49 1.24
			  35456361 (+6957) 0.93 1.02 0.84
			  35456762 (+7358) 0.77 0.79 0.86
			  35456950 (+7546) 1.00 0.70
			  35457183 (+7779) 0.86 0.68 0.66
		* CP Read Locations:
			35456391 to 35456533 (+6987 to +7129), width 143
	Nanog Summary:
		# CC Peaks: 0
		CC Max Ratio: 2.95
		# CP Peaks: 0
		# CP Reads: 0
		CP Max Overlap: 0
		* Probe Locations:
			  35450396 (+992) 0.87 0.88
			  35450601 (+1197) 2.33 1.02
			  35450844 (+1440) 1.22 0.94
			  35450926 (+1522) 1.55 1.11 1.78
			  35451174 (+1770) 0.92 0.97 1.37
			  35451407 (+2003) 0.80 1.04 0.87
			  35451975 (+2571) 1.06 1.15 0.87
			  35452186 (+2782) 1.21 1.04 1.05
			  35452435 (+3031) 0.79 0.93 0.71
			  35452685 (+3281) 0.98 0.86 0.86
			  35452935 (+3531) 0.92 1.06 1.28
			  35453163 (+3759) 1.19 1.09 2.38
			  35453481 (+4077) 0.81 1.38 0.77
			  35453689 (+4285) 0.99 1.03 1.07
			  35453872 (+4468) 0.87 1.15 1.34
			  35454061 (+4657) 1.23 1.27 1.85
			  35454232 (+4828) 1.17 1.11 1.16
			  35454355 (+4951) 1.03 0.99 0.77
			  35454496 (+5092) 0.94 0.96 0.71
			  35454741 (+5337) 0.75 0.98 0.70
			  35454941 (+5537) 1.02 0.93 0.93
			  35455178 (+5774) 0.92 1.02 1.24
			  35455338 (+5934) 1.40 1.04 0.96
			  35455776 (+6372) 1.07 1.11 1.16
			  35456361 (+6957) 1.01 0.68
			  35456762 (+7358) 0.92 0.65 2.95
			  35456950 (+7546) 0.92 1.05 1.40
			  35457183 (+7779) 1.18 0.81 1.24
		* CP Read Locations:

NM_178418	3:35460740-35507073
	Promoter: 3:35503073-35511073
	Names: BC050811 NM_178418
	Oct4 Summary:
		# CC Peaks: 0
		CC Max Ratio: 1.32
		# CP Peaks: 0
		# CP Reads: 0
		CP Max Overlap: 0
		* Probe Locations:
			  35503459 (+386) 1.23 0.90 0.92
			  35503699 (+626) 0.95 0.55 0.77
			  35503925 (+852) 1.02 1.04 1.08
			  35504175 (+1102) 1.15 1.01 0.91
			  35504406 (+1333) 1.15 0.54 0.97
			  35504778 (+1705) 1.24 1.08 0.90
			  35505041 (+1968) 1.00 0.98 0.99
			  35505291 (+2218) 0.99 0.83 1.02
			  35505495 (+2422) 1.06 0.64
			  35505992 (+2919) 1.27 0.82 0.79
			  35506153 (+3080) 1.15 0.88 1.13
			  35506645 (+3572) 1.16 1.26 0.90
			  35506828 (+3755) 0.93 1.32 0.91
			  35507078 (+4005) 1.01 1.31 1.07
			  35507260 (+4187) 1.08 1.17 0.95
			  35508610 (+5537) 1.26 0.61 0.92
			  35509221 (+6148) 1.08 0.80 0.89
			  35509669 (+6596) 0.94 0.95 1.04
		* CP Read Locations:
	Nanog Summary:
		# CC Peaks: 0
		CC Max Ratio: 1.59
		# CP Peaks: 0
		# CP Reads: 0
		CP Max Overlap: 0
		* Probe Locations:
			  35503459 (+386) 1.17 0.94 1.38
			  35503699 (+626) 1.01 1.45 1.14
			  35503925 (+852) 1.00 1.09 1.11
			  35504175 (+1102) 1.00 0.96 1.19
			  35504406 (+1333) 0.84 1.08 0.97
			  35504778 (+1705) 1.35 1.27 1.26
			  35505041 (+1968) 1.03 0.92 1.00
			  35505291 (+2218) 1.06 0.91 1.06
			  35505495 (+2422) 0.75
			  35505992 (+2919) 0.96 0.88 0.74
			  35506153 (+3080) 1.04 1.31 1.02
			  35506645 (+3572) 1.06 1.07 0.44
			  35506828 (+3755) 0.41 1.22 0.76
			  35507078 (+4005) 1.02 1.05 1.05
			  35507260 (+4187) 1.47 0.96 0.79
			  35508610 (+5537) 1.59 1.21 0.91
			  35509221 (+6148) 0.95 1.05 1.03
			  35509669 (+6596) 0.97 0.91 0.96
		* CP Read Locations:

NM_172678	3:35519596-35546466
	Promoter: 3:35515596-35523596
	Names: ACAD9 Acad9 BC031137 BC032213 BC033277 MGC14452 NM_172678 NPD002
	Oct4 Summary:
		# CC Peaks: 0
		CC Max Ratio: 1.51
		# CP Peaks: 0
		# CP Reads: 1
		CP Max Overlap: 1
		* Probe Locations:
			  35516035 (+439) 0.77 0.55 0.67
			  35516207 (+611) 1.08 0.72 0.82
			  35517791 (+2195) 0.94 1.05 0.78
			  35518067 (+2471) 1.09 0.72 1.00
			  35518495 (+2899) 1.11 0.92 0.97
			  35518862 (+3266) 0.95 0.85 0.94
			  35519052 (+3456) 0.83 0.68 0.90
			  35519287 (+3691) 1.00 0.79 0.96
			  35519522 (+3926) 1.29 1.51 1.08
			  35519773 (+4177) 0.98 1.48 1.13
			  35519878 (+4282) 0.98 1.13 0.95
			  35520130 (+4534) 1.03 1.24 1.15
			  35520324 (+4728) 1.11 0.82 1.18
			  35520539 (+4943) 1.07 0.99 0.97
			  35520755 (+5159) 0.96 0.99 0.96
			  35521418 (+5822) 0.95 0.90 0.78
			  35521643 (+6047) 1.32 1.15 0.86
			  35522013 (+6417) 0.95 0.87 1.12
			  35522202 (+6606) 1.10 1.09 0.96
			  35522430 (+6834) 0.91 0.95 1.19
			  35522667 (+7071) 0.92 0.94 0.98
			  35522913 (+7317) 0.91 0.67 0.96
			  35523153 (+7557) 0.93 0.78 0.91
		* CP Read Locations:
			35518408 to 35519051 (+2812 to +3455), width 644
	Nanog Summary:
		# CC Peaks: 0
		CC Max Ratio: 1.50
		# CP Peaks: 0
		# CP Reads: 0
		CP Max Overlap: 0
		* Probe Locations:
			  35516035 (+439) 0.99 0.80 1.28
			  35516207 (+611) 0.97 0.84 0.72
			  35517791 (+2195) 0.58 0.58 0.74
			  35518067 (+2471) 0.82 1.20 0.88
			  35518495 (+2899) 1.00 0.97 0.90
			  35518862 (+3266) 0.98 1.07 0.83
			  35519052 (+3456) 0.81 1.22 0.97
			  35519287 (+3691) 0.86 0.96 1.02
			  35519522 (+3926) 1.36 0.87 1.50
			  35519773 (+4177) 1.23 0.94 1.30
			  35519878 (+4282) 0.97 0.99 1.11
			  35520130 (+4534) 0.77 0.83 0.88
			  35520324 (+4728) 0.90 1.10 0.83
			  35520539 (+4943) 1.05 1.03 1.07
			  35520755 (+5159) 1.08 1.10 1.10
			  35521418 (+5822) 0.99 1.14 0.74
			  35521643 (+6047) 0.80 0.71 0.61
			  35522013 (+6417) 1.05 0.99 0.76
			  35522202 (+6606) 1.02 0.94 0.85
			  35522430 (+6834) 1.01 0.81 0.81
			  35522667 (+7071) 0.91 0.89 0.93
			  35522913 (+7317) 0.85 0.84 0.95
			  35523153 (+7557) 0.77 0.93 0.88
		* CP Read Locations:

NM_198192	3:35640832-35684831
	Promoter: 3:35680831-35688831
	Names: NM_198192
	Oct4 Summary:
		# CC Peaks: 1
		CC Max Ratio: 3.54
		# CP Peaks: 0
		# CP Reads: 3
		CP Max Overlap: 3
		* Probe Locations:
			  35681285 (+454) 0.89 0.79 0.98
			  35681457 (+626) 0.97 0.99 0.98
			  35681702 (+871) 0.92 0.90 0.80
			  35681927 (+1096) 1.07 1.14 0.89
			  35682176 (+1345) 1.05 0.84 1.05
			  35682426 (+1595) 1.07 0.79 0.49
			  35682648 (+1817) 0.86 0.24 0.64
			  35682870 (+2039) 1.26 0.40 0.67
			  35683076 (+2245) 0.98 0.72 0.99
			  35683190 (+2359) 0.90 0.81 0.86
			  35683437 (+2606) 1.20 1.07 1.08
			  35683672 (+2841) 0.82 1.07 0.93
			  35683922 (+3091) 1.09 0.77
			  35684171 (+3340) 0.99 1.20 1.05
			  35684420 (+3589) 0.92 0.99 0.97
			  35684593 (+3762) 1.05 1.44 1.08
			  35684841 (+4010) 1.09 1.43 1.20
			  35685086 (+4255) 1.40 1.52 1.25
			  35685264 (+4433) 1.09 1.00 1.16
			* 35685564 (+4733) 1.33 1.33 1.29
			* 35686034 (+5203) 2.17 2.88 3.54
			* 35686423 (+5592) 1.48 1.45 1.63
			  35686663 (+5832) 0.94 1.02 1.04
			  35687510 (+6679) 1.01 1.00 0.82
			  35687723 (+6892) 0.83 0.41 0.71
			  35688335 (+7504) 0.95 0.60
		* CP Read Locations:
			35686060 to 35686357 (+5229 to +5526), width 298
			35686080 to 35686175 (+5249 to +5344), width 96
			35686080 to 35686175 (+5249 to +5344), width 96
	Nanog Summary:
		# CC Peaks: 1
		CC Max Ratio: 6.37
		# CP Peaks: 1
		# CP Reads: 3
		CP Max Overlap: 3
		* Probe Locations:
			  35681285 (+454) 0.82 0.89 1.15
			  35681457 (+626) 0.86 1.34 0.85
			  35681702 (+871) 0.87 1.06 0.80
			  35681927 (+1096) 1.06 1.07 0.99
			  35682176 (+1345) 1.06 1.12 0.85
			  35682426 (+1595) 0.90 0.95 2.32
			  35682648 (+1817) 1.20 0.91 1.63
			  35682870 (+2039) 1.22 0.87 0.95
			  35683076 (+2245) 1.05 1.20 1.11
			  35683190 (+2359) 1.16 0.78 0.87
			  35683437 (+2606) 1.09 0.92 0.76
			  35683672 (+2841) 0.96 0.88 0.89
			  35683922 (+3091) 0.41 0.94 1.56
			  35684171 (+3340) 1.04 0.90 1.04
			  35684420 (+3589) 0.88 0.93 0.95
			  35684593 (+3762) 1.08 0.98 1.18
			  35684841 (+4010) 1.05 1.05 1.61
			  35685086 (+4255) 1.14 1.47 0.78
			  35685264 (+4433) 1.09 1.18 0.93
			* 35685564 (+4733) 1.19 1.42 1.09
			* 35686034 (+5203) 4.39 6.26 6.37
			* 35686423 (+5592) 1.44 1.30 1.26
			  35686663 (+5832) 0.97 0.70 0.77
			  35687510 (+6679) 0.98 1.14 1.02
			  35687723 (+6892) 0.71 1.05 1.04
			  35688335 (+7504) 0.86 0.78 1.69
		* CP Read Locations:
			35685926 to 35686216 (+5095 to +5385), width 291
			35685926 to 35686216 (+5095 to +5385), width 291
			35685926 to 35686216 (+5095 to +5385), width 291

NM_009673	3:35912528-35939302
	Promoter: 3:35935302-35943302
	Names: ANX5 ANXA5 Anxa5 BC003716 D63423 ENX2 NM_009673 U29396
	Oct4 Summary:
		# CC Peaks: 0
		CC Max Ratio: 1.43
		# CP Peaks: 0
		# CP Reads: 3
		CP Max Overlap: 3
		* Probe Locations:
			  35935559 (+257) 1.04 1.11 1.04
			  35935809 (+507) 1.08 0.65 0.80
			  35936131 (+829) 0.92 0.87 0.74
			  35936395 (+1093) 0.84 0.94 0.74
			  35936635 (+1333) 0.89 0.84 0.77
			  35936955 (+1653) 1.00 1.05 0.97
			  35937132 (+1830) 1.11 1.24 0.89
			  35937382 (+2080) 0.93 1.00 1.11
			  35937632 (+2330) 1.03 1.02 1.19
			  35937990 (+2688) 1.01 1.11 0.81
			  35938226 (+2924) 1.20 0.80 1.10
			  35938478 (+3176) 1.19 0.78 0.96
			  35938728 (+3426) 1.04 1.43 1.11
			  35938930 (+3628) 1.03 1.28 1.18
			  35939024 (+3722) 0.92 1.04 0.99
			  35939220 (+3918) 0.96 1.08 0.96
			  35939371 (+4069) 1.13 1.28 1.24
			  35939620 (+4318) 0.99 1.37 1.13
			  35939803 (+4501) 1.17 1.20 0.99
			  35939990 (+4688) 1.02 1.11 0.90
			  35940240 (+4938) 1.08 1.05 1.36
			  35940478 (+5176) 0.90 1.06 0.92
			  35940723 (+5421) 1.00 0.83 0.92
			  35941164 (+5862) 1.00 1.10 0.94
			  35941405 (+6103) 0.91 0.87 0.96
			  35941671 (+6369) 0.71 0.72 0.75
			  35941901 (+6599) 0.90 0.92 0.99
			  35942150 (+6848) 0.87 0.68 1.24
			  35942370 (+7068) 1.01 0.95 1.06
			  35942608 (+7306) 0.94 0.79 0.84
		* CP Read Locations:
			35939498 to 35939939 (+4196 to +4637), width 442
			35939536 to 35939646 (+4234 to +4344), width 111
			35939536 to 35939646 (+4234 to +4344), width 111
	Nanog Summary:
		# CC Peaks: 0
		CC Max Ratio: 1.92
		# CP Peaks: 0
		# CP Reads: 0
		CP Max Overlap: 0
		* Probe Locations:
			  35935559 (+257) 0.84 0.99 1.01
			  35935809 (+507) 0.99 1.06 1.36
			  35936131 (+829) 1.00 0.95 0.95
			  35936395 (+1093) 0.48 0.78 1.90
			  35936635 (+1333) 0.84 0.91 0.94
			  35936955 (+1653) 1.01 1.10 1.00
			  35937132 (+1830) 0.58 1.63 1.34
			  35937382 (+2080) 0.92 0.85 1.13
			  35937632 (+2330) 1.24 1.18 1.14
			  35937990 (+2688) 1.03 0.93 0.75
			  35938226 (+2924) 1.16 0.74 0.95
			  35938478 (+3176) 0.87 0.99 1.39
			  35938728 (+3426) 1.06 1.45 1.05
			  35938930 (+3628) 1.06 1.17 1.15
			  35939024 (+3722) 0.99 0.98 1.06
			  35939220 (+3918) 1.20 1.05 1.42
			  35939371 (+4069) 0.97 0.85 1.92
			  35939620 (+4318) 1.37 1.28 1.63
			  35939803 (+4501) 1.20 1.18 1.11
			  35939990 (+4688) 0.94 1.07 0.73
			  35940240 (+4938) 0.61 1.01 0.70
			  35940478 (+5176) 0.84 0.83 0.84
			  35940723 (+5421) 1.08 0.91 0.97
			  35941164 (+5862) 0.92 1.08 0.83
			  35941405 (+6103) 0.84 0.96 0.95
			  35941671 (+6369) 1.79 0.99 0.68
			  35941901 (+6599) 0.95 1.06 0.77
			  35942150 (+6848) 1.20 1.48 1.21
			  35942370 (+7068) 1.22 1.06 1.00
			  35942608 (+7306) 0.79 0.93 0.82
		* CP Read Locations:

NM_019393	3:36016246-36029329
	Promoter: 3:36012246-36020246
	Names: AF152841 AF152842 AK010253 BC005622 BC052156 EXOSC9 Exosc9 NM_019393 PM/Scl-75 PMSCL1 RRP45 Rrp45p p5 p6
	Oct4 Summary:
		# CC Peaks: 0
		CC Max Ratio: 1.86
		# CP Peaks: 0
		# CP Reads: 1
		CP Max Overlap: 1
		* Probe Locations:
			  36012600 (+354) 1.07 0.62 0.82
			  36012876 (+630) 0.66 1.25
			  36013025 (+779) 1.10 0.66 1.08
			  36013573 (+1327) 0.98 1.02 1.08
			  36013644 (+1398) 1.14 1.22 1.05
			  36013829 (+1583) 1.19 1.29 1.24
			  36014470 (+2224) 1.20 0.54 0.83
			  36014892 (+2646) 1.08 0.83 0.93
			  36015099 (+2853) 0.96 1.23 1.05
			  36015212 (+2966) 1.13 1.19 1.13
			  36015325 (+3079) 1.18 1.13 1.06
			  36015507 (+3261) 1.01 1.19 1.07
			  36015747 (+3501) 1.01 0.88 0.90
			  36015900 (+3654) 0.99 1.03 1.18
			  36016102 (+3856) 1.02 1.36 1.00
			  36016351 (+4105) 1.19 1.86 1.41
			  36016601 (+4355) 0.95 0.91 0.88
			  36016768 (+4522) 0.95 0.68 0.83
			  36016963 (+4717) 0.86 0.59 0.60
			  36017222 (+4976) 1.03 1.15 1.01
			  36017468 (+5222) 0.89 1.07 0.87
			  36017717 (+5471) 0.89 0.80 0.88
			  36018013 (+5767) 1.24 0.75 0.89
			  36018230 (+5984) 1.03 0.87 0.91
			  36018480 (+6234) 0.93 0.67 1.12
			  36018704 (+6458) 0.91 1.07 0.96
			  36018920 (+6674) 1.13 0.75 0.89
			  36019157 (+6911) 0.88 0.61 0.84
			  36019425 (+7179) 1.23 1.15 1.27
			  36019675 (+7429) 1.06 1.10 1.13
			  36019880 (+7634) 1.02 0.70 1.04
		* CP Read Locations:
			36015965 to 36016198 (+3719 to +3952), width 234
	Nanog Summary:
		# CC Peaks: 0
		CC Max Ratio: 2.67
		# CP Peaks: 0
		# CP Reads: 0
		CP Max Overlap: 0
		* Probe Locations:
			  36012600 (+354) 0.87 1.08 1.27
			  36012876 (+630) 0.73 0.32
			  36013025 (+779) 1.16 1.42 1.21
			  36013573 (+1327) 1.05 1.03 0.78
			  36013644 (+1398) 0.90 1.02 0.91
			  36013829 (+1583) 1.08 1.11 1.25
			  36014470 (+2224) 1.00 0.97 0.56
			  36014892 (+2646) 0.77 0.91 0.96
			  36015099 (+2853) 1.03 1.00 1.04
			  36015212 (+2966) 0.99 0.96 0.94
			  36015325 (+3079) 0.82 0.98 0.81
			  36015507 (+3261) 0.88 0.95 0.78
			  36015747 (+3501) 1.15 1.12 0.85
			  36015900 (+3654) 0.76 1.09 1.02
			  36016102 (+3856) 0.94 0.86 1.21
			  36016351 (+4105) 0.94 1.38 1.55
			  36016601 (+4355) 1.03 0.94 0.79
			  36016768 (+4522) 0.92 0.90 0.76
			  36016963 (+4717) 1.06 0.87 2.67
			  36017222 (+4976) 1.00 1.14 1.03
			  36017468 (+5222) 1.05 0.94 1.15
			  36017717 (+5471) 1.04 0.93 0.86
			  36018013 (+5767) 0.96 0.61
			  36018230 (+5984) 0.92 0.89 1.03
			  36018480 (+6234) 0.56 0.69 0.82
			  36018704 (+6458) 0.83 0.70 0.96
			  36018920 (+6674) 1.03 0.77 1.14
			  36019157 (+6911) 0.93 1.23 0.49
			  36019425 (+7179) 1.32 1.27 0.96
			  36019675 (+7429) 1.06 0.96 0.96
			  36019880 (+7634) 0.96 0.93 0.92
		* CP Read Locations:

NM_009828	3:36028468-36035542
	Promoter: 3:36031542-36039542
	Names: AK044924 BC052730 CCN1 CCNA CCNA2 Ccna2 Cyca NM_009828 X75483 Z26580
	Oct4 Summary:
		# CC Peaks: 0
		CC Max Ratio: 1.69
		# CP Peaks: 0
		# CP Reads: 4
		CP Max Overlap: 2
		* Probe Locations:
			  36031871 (+329) 1.26 0.63 0.98
			  36032145 (+603) 1.37 0.94 1.44
			  36032314 (+772) 0.90 0.88 1.11
			  36032564 (+1022) 1.01 0.76 0.91
			  36032810 (+1268) 0.88 0.39 0.67
			  36032983 (+1441) 0.96 0.58 0.73
			  36033262 (+1720) 1.04 0.64 0.82
			  36033621 (+2079) 1.09 1.12 1.11
			  36033804 (+2262) 1.09 0.68 0.78
			  36034054 (+2512) 0.86 0.64 1.18
			  36034332 (+2790) 0.96 0.61 0.97
			  36034582 (+3040) 0.94 0.68 0.99
			  36034807 (+3265) 1.27 1.69 1.19
			  36035057 (+3515) 1.01 1.14 1.13
			  36035335 (+3793) 0.99 1.05 0.97
			  36035585 (+4043) 0.88 1.34 0.90
			  36035879 (+4337) 1.00 1.27 1.09
			  36036003 (+4461) 1.29 0.98 1.34
			  36036209 (+4667) 1.04 0.88 1.17
			  36036680 (+5138) 1.00 0.98 1.05
			  36036842 (+5300) 1.62 0.76 0.51
			  36036973 (+5431) 0.94 0.95 0.89
			  36037152 (+5610) 0.82 1.01 0.93
			  36037400 (+5858) 0.86 0.95 0.96
			  36037586 (+6044) 0.74 0.52 1.36
			  36037958 (+6416) 0.94 0.99 0.87
			  36038274 (+6732) 1.11 0.72 0.91
			  36038465 (+6923) 1.17 0.55 0.56
			  36038537 (+6995) 0.99 1.31 1.12
			  36038719 (+7177) 0.97 0.98 0.85
			  36038969 (+7427) 0.94 0.78 0.96
			  36039215 (+7673) 0.89 1.02 0.90
		* CP Read Locations:
			36034712 to 36034954 (+3170 to +3412), width 243
			36035810 to 36035884 (+4268 to +4342), width 75
			36036140 to 36036424 (+4598 to +4882), width 285
			36036140 to 36036424 (+4598 to +4882), width 285
	Nanog Summary:
		# CC Peaks: 0
		CC Max Ratio: 2.30
		# CP Peaks: 0
		# CP Reads: 1
		CP Max Overlap: 1
		* Probe Locations:
			  36031871 (+329) 0.99 0.97 1.02
			  36032145 (+603) 1.13 0.91 0.79
			  36032314 (+772) 0.89 0.99 0.97
			  36032564 (+1022) 0.86 0.96 1.42
			  36032810 (+1268) 0.89 0.96 1.36
			  36032983 (+1441) 0.96 1.08 1.07
			  36033262 (+1720) 0.87 0.73 0.74
			  36033621 (+2079) 0.88 0.99 0.77
			  36033804 (+2262) 0.68 1.23 0.81
			  36034054 (+2512) 0.62 0.77 1.25
			  36034332 (+2790) 0.79 1.04 1.03
			  36034582 (+3040) 0.92 0.97 1.01
			  36034807 (+3265) 1.03 0.97 0.99
			  36035057 (+3515) 1.04 1.06 1.19
			  36035335 (+3793) 0.97 1.01 1.12
			  36035585 (+4043) 1.07 0.96 2.30
			  36035879 (+4337) 1.42 1.15 1.49
			  36036003 (+4461) 1.57 1.32 1.16
			  36036209 (+4667) 1.03 1.57 1.34
			  36036680 (+5138) 0.87 0.93 0.73
			  36036842 (+5300) 0.59
			  36036973 (+5431) 0.68 1.38 1.25
			  36037152 (+5610) 0.88 1.13 0.86
			  36037400 (+5858) 0.83 1.41 0.85
			  36037586 (+6044) 1.00 1.14 1.02
			  36037958 (+6416) 1.09 0.98 1.16
			  36038274 (+6732) 1.19 0.92 1.09
			  36038465 (+6923) 1.00 1.61 0.44
			  36038537 (+6995) 1.00 0.88 1.18
			  36038719 (+7177) 1.07 0.99 1.04
			  36038969 (+7427) 1.00 0.78 0.85
			  36039215 (+7673) 0.90 1.03 1.57
		* CP Read Locations:
			36033785 to 36034264 (+2243 to +2722), width 480

NM_027810	3:36036749-36076980
	Promoter: 3:36072980-36080980
	Names: AF521645 BBS7 Bbs7 FLJ10715 NM_027810
	Oct4 Summary:
		# CC Peaks: 0
		CC Max Ratio: 1.39
		# CP Peaks: 0
		# CP Reads: 1
		CP Max Overlap: 1
		* Probe Locations:
			  36073619 (+639) 0.90 0.53 0.77
			  36073868 (+888) 0.92 0.88 0.98
			  36074109 (+1129) 1.02 1.10 1.10
			  36074847 (+1867) 0.72 0.95 0.73
			  36075001 (+2021) 1.10 1.09 0.90
			  36075214 (+2234) 0.85 0.83 0.78
			  36075461 (+2481) 0.92 1.08 0.83
			  36075696 (+2716) 0.98 0.74 0.78
			  36075878 (+2898) 1.00 0.90 1.03
			  36076127 (+3147) 0.96 0.77 0.80
			  36076377 (+3397) 1.05 0.92 1.05
			  36076627 (+3647) 1.09 1.20 0.99
			  36076878 (+3898) 1.06 1.39 1.16
			  36077173 (+4193) 1.17 1.24 0.93
			  36077689 (+4709) 1.09 1.24 1.06
			  36078255 (+5275) 0.68 1.07 0.67
			  36078468 (+5488) 0.96 0.90 0.92
		* CP Read Locations:
			36076377 to 36076921 (+3397 to +3941), width 545
	Nanog Summary:
		# CC Peaks: 0
		CC Max Ratio: 3.27
		# CP Peaks: 0
		# CP Reads: 1
		CP Max Overlap: 1
		* Probe Locations:
			  36073619 (+639) 0.72 1.11 1.22
			  36073868 (+888) 1.17 1.04 1.15
			  36074109 (+1129) 1.09 1.08 1.10
			  36074660 (+1680) 1.00
			  36074847 (+1867) 0.91 0.87 0.38
			  36075001 (+2021) 3.27 0.57
			  36075214 (+2234) 1.52 0.67 0.82
			  36075461 (+2481) 0.90 1.03 0.89
			  36075696 (+2716) 0.91 1.06 0.87
			  36075878 (+2898) 0.85 1.14 0.98
			  36076127 (+3147) 0.82 0.94 0.80
			  36076377 (+3397) 1.16 1.14 1.36
			  36076627 (+3647) 0.86 0.96 1.06
			  36076878 (+3898) 1.11 1.07 1.43
			  36077173 (+4193) 0.83 0.79 0.97
			  36077689 (+4709) 1.10 1.06 0.96
			  36078255 (+5275) 0.67 0.82 0.67
			  36078468 (+5488) 1.04 1.00 0.93
		* CP Read Locations:
			36076627 to 36076893 (+3647 to +3913), width 267

NM_019510	3:36084163-36135202
	Promoter: 3:36131202-36139202
	Names: AF190645 AK032317 AK080619 NM_019510 TRPC3 Trp3 Trpc3 Trrp3
	Oct4 Summary:
		# CC Peaks: 0
		CC Max Ratio: 1.33
		# CP Peaks: 0
		# CP Reads: 4
		CP Max Overlap: 2
		* Probe Locations:
			  36131518 (+316) 0.94 0.84 0.85
			  36131764 (+562) 1.00 1.08 1.04
			  36132015 (+813) 0.92 1.02 0.99
			  36132127 (+925) 1.12 0.69 0.95
			  36132333 (+1131) 0.96 0.99 1.02
			  36132583 (+1381) 0.88 1.05 0.99
			  36132792 (+1590) 0.68 0.36 0.97
			  36132896 (+1694) 0.94 1.13 0.98
			  36133145 (+1943) 0.87 0.79 0.98
			  36133388 (+2186) 1.17 0.90 1.11
			  36133626 (+2424) 1.01 0.84 0.84
			  36133866 (+2664) 1.04 1.19 1.02
			  36134080 (+2878) 1.26 0.93 0.88
			  36134194 (+2992) 1.13 0.87 0.82
			  36134404 (+3202) 1.04 1.21 1.09
			  36134588 (+3386) 0.98 1.32 0.92
			  36134791 (+3589) 1.00 1.19 1.15
			  36135041 (+3839) 1.02 1.33 1.10
			  36135234 (+4032) 0.99 1.23 1.07
			  36135426 (+4224) 1.18 1.02 1.16
			  36135645 (+4443) 0.94 1.14 0.84
			  36135823 (+4621) 1.14 0.71 1.00
			  36136070 (+4868) 1.00 1.07 0.96
			  36136287 (+5085) 1.03 1.11 1.02
			  36136570 (+5368) 0.93 1.10 0.92
			  36136807 (+5605) 0.93 0.74 0.32
			  36137057 (+5855) 0.90 0.94 1.11
			  36137305 (+6103) 0.99 1.04 0.96
			  36137531 (+6329) 1.04 0.68 0.99
			  36137762 (+6560) 1.08 0.44 0.87
			  36138004 (+6802) 0.81 0.71 0.69
			  36138342 (+7140) 0.97 1.09 1.06
			  36138525 (+7323) 0.99 0.90 0.88
		* CP Read Locations:
			36134483 to 36134835 (+3281 to +3633), width 353
			36134483 to 36134835 (+3281 to +3633), width 353
			36137123 to 36137324 (+5921 to +6122), width 202
			36130498 to 36131387 (+-704 to +185), width 890
	Nanog Summary:
		# CC Peaks: 0
		CC Max Ratio: 2.75
		# CP Peaks: 0
		# CP Reads: 3
		CP Max Overlap: 2
		* Probe Locations:
			  36131518 (+316) 0.94 0.97 0.79
			  36131764 (+562) 0.85 1.01 0.67
			  36132015 (+813) 1.07 0.96 0.91
			  36132127 (+925) 1.53 1.03 0.83
			  36132333 (+1131) 1.38 1.12 0.84
			  36132583 (+1381) 0.93 1.02 1.06
			  36132792 (+1590) 0.92 0.65 0.74
			  36132896 (+1694) 1.10 1.03 1.05
			  36133145 (+1943) 0.95 0.97 0.86
			  36133388 (+2186) 1.30 0.88 0.89
			  36133626 (+2424) 1.14 0.75 0.84
			  36133866 (+2664) 0.98 0.90 0.93
			  36134080 (+2878) 1.51 0.77 0.79
			  36134194 (+2992) 1.25 0.97 1.01
			  36134404 (+3202) 0.98 1.17 1.10
			  36134588 (+3386) 0.88 0.98 1.03
			  36134791 (+3589) 1.08 1.00 1.23
			  36135041 (+3839) 1.23 0.95 1.41
			  36135234 (+4032) 1.07 0.80 1.20
			  36135426 (+4224) 0.76 0.82 0.70
			  36135645 (+4443) 0.60 0.79 0.82
			  36135823 (+4621) 0.86 1.02
			  36136070 (+4868) 0.77 0.82 1.09
			  36136287 (+5085) 0.88 0.87 0.89
			  36136570 (+5368) 0.80 0.99 0.99
			  36136807 (+5605) 0.87 0.97 0.92
			  36137057 (+5855) 1.09 1.05 1.00
			  36137305 (+6103) 1.09 0.86 0.81
			  36137531 (+6329) 0.69 1.02 1.05
			  36137762 (+6560) 0.82 0.91 2.75
			  36138004 (+6802) 1.98 1.15
			  36138342 (+7140) 1.07 0.99 1.01
			  36138525 (+7323) 0.87 0.94 1.01
		* CP Read Locations:
			36132012 to 36132999 (+810 to +1797), width 988
			36134926 to 36135357 (+3724 to +4155), width 432
			36134926 to 36135357 (+3724 to +4155), width 432

NM_009350	3:36527269-36575110
	Promoter: 3:36523269-36531269
	Names: NM_009350 Tenr X84693
	Oct4 Summary:
		# CC Peaks: 0
		CC Max Ratio: 1.22
		# CP Peaks: 0
		# CP Reads: 2
		CP Max Overlap: 2
		* Probe Locations:
			  36523649 (+380) 1.06 0.79 0.74
			  36523821 (+552) 1.01 1.03 1.05
			  36523996 (+727) 1.04 0.74 1.11
			  36524172 (+903) 0.89 0.26 1.10
			  36524598 (+1329) 1.06 0.94 0.69
			  36525266 (+1997) 0.80 0.85 0.86
			  36525530 (+2261) 0.94 0.76 0.91
			  36526045 (+2776) 0.57 0.66 0.88
			  36526273 (+3004) 0.90 0.80 0.90
			  36526509 (+3240) 1.00 0.95 1.22
			  36526753 (+3484) 1.02 1.08 1.16
			  36526986 (+3717) 0.98 1.04 1.06
			  36527237 (+3968) 0.95 0.36 0.99
			  36527453 (+4184) 0.93 0.97 1.14
			  36527675 (+4406) 1.13 1.21 1.11
			  36527925 (+4656) 0.92 0.73 0.98
			  36528205 (+4936) 1.06 0.81 0.82
			  36528343 (+5074) 0.61 0.24 0.78
			  36528479 (+5210) 1.09 1.12 0.97
			  36528651 (+5382) 0.88 0.60 0.87
			  36528886 (+5617) 0.96 0.65 1.22
			  36529131 (+5862) 1.02 0.53 1.02
			  36529375 (+6106) 1.15 0.66 0.80
			  36529591 (+6322) 1.09 0.57 0.84
			  36529798 (+6529) 0.74 0.61 0.81
			  36530026 (+6757) 1.01 0.77 0.78
			  36530276 (+7007) 1.09 0.59 0.78
			  36530475 (+7206) 0.75 0.36 0.87
			  36530721 (+7452) 0.53 0.55 0.76
			  36530971 (+7702) 0.64 0.83 0.60
		* CP Read Locations:
			36526862 to 36527496 (+3593 to +4227), width 635
			36527319 to 36527703 (+4050 to +4434), width 385
	Nanog Summary:
		# CC Peaks: 0
		CC Max Ratio: 3.28
		# CP Peaks: 0
		# CP Reads: 0
		CP Max Overlap: 0
		* Probe Locations:
			  36523649 (+380) 1.07 1.13 1.07
			  36523821 (+552) 1.06 1.12 1.06
			  36523996 (+727) 1.10 1.11 1.10
			  36524172 (+903) 1.06 0.88
			  36524598 (+1329) 1.32 0.78 1.27
			  36525266 (+1997) 0.99 1.02 0.95
			  36525530 (+2261) 0.80 0.85 0.94
			  36526045 (+2776) 1.15 1.15 3.28
			  36526273 (+3004) 0.99 0.93 1.20
			  36526509 (+3240) 0.91 1.06 0.87
			  36526753 (+3484) 0.92 0.92 0.84
			  36526986 (+3717) 1.02 1.00 1.16
			  36527237 (+3968) 1.00 0.94 1.29
			  36527453 (+4184) 0.91 1.14 1.24
			  36527675 (+4406) 1.08 0.97 1.04
			  36527925 (+4656) 0.93 1.07 0.87
			  36528205 (+4936) 1.00 0.95 1.05
			  36528343 (+5074) 1.04 0.86 2.36
			  36528479 (+5210) 0.86 0.96 1.23
			  36528651 (+5382) 1.19 1.22 2.78
			  36528886 (+5617) 0.84 0.75 1.09
			  36529131 (+5862) 0.86 0.80 1.30
			  36529375 (+6106) 0.98 0.59 1.61
			  36529591 (+6322) 0.85 0.83 1.80
			  36529798 (+6529) 0.92 0.64 1.02
			  36530026 (+6757) 1.07 0.86 0.85
			  36530276 (+7007) 0.93 0.57
			  36530475 (+7206) 0.99 1.02
			  36530721 (+7452) 1.54 0.83 2.81
			  36530971 (+7702) 0.96 1.11 1.26
		* CP Read Locations:

NM_008366	3:36584320-36589552
	Promoter: 3:36585552-36593552
	Names: AF065914 IL-2 IL2 Il2 K02292 NM_008366 X01772
	Oct4 Summary:
		# CC Peaks: 0
		CC Max Ratio: 1.46
		# CP Peaks: 0
		# CP Reads: 0
		CP Max Overlap: 0
		* Probe Locations:
			  36586040 (+488) 1.11 0.97 1.04
			  36586281 (+729) 0.96 0.75 0.79
			  36586509 (+957) 1.18 0.69 0.76
			  36586758 (+1206) 1.09 0.97 0.84
			  36587002 (+1450) 1.04 0.67 1.04
			  36587506 (+1954) 1.01 0.98 0.99
			  36587740 (+2188) 1.07 1.41 1.15
			  36587990 (+2438) 0.79 0.53 0.80
			  36588235 (+2683) 0.92 0.77 0.95
			  36588430 (+2878) 1.08 0.80 0.90
			  36588676 (+3124) 1.01 0.97 0.98
			  36588856 (+3304) 1.01 0.73 0.72
			  36589105 (+3553) 1.13 0.98 0.96
			  36589281 (+3729) 1.06 1.07 0.83
			  36589531 (+3979) 1.01 0.93 0.91
			  36589772 (+4220) 1.03 0.98 0.82
			  36590023 (+4471) 1.12 0.96 0.91
			  36590243 (+4691) 1.00 0.64 0.77
			  36590659 (+5107) 0.99 0.83 0.90
			  36590910 (+5358) 0.78 0.58 0.62
			  36591156 (+5604) 0.93 0.87 0.82
			  36591386 (+5834) 0.95 0.60 0.80
			  36591636 (+6084) 1.11 0.73 1.19
			  36591886 (+6334) 1.16 1.29 1.46
			  36592135 (+6583) 1.06 1.15 1.09
			  36592385 (+6833) 1.13 0.76 1.23
			  36592555 (+7003) 0.86 0.84 0.82
			  36592794 (+7242) 0.94 1.10 0.91
			  36593025 (+7473) 1.08 1.06 1.03
			  36593201 (+7649) 1.35 1.22 1.26
		* CP Read Locations:
	Nanog Summary:
		# CC Peaks: 0
		CC Max Ratio: 3.36
		# CP Peaks: 0
		# CP Reads: 1
		CP Max Overlap: 1
		* Probe Locations:
			  36586040 (+488) 1.00 1.08 1.18
			  36586281 (+729) 0.84 0.95 0.82
			  36586509 (+957) 1.28 0.92 1.29
			  36586758 (+1206) 0.87 0.95 1.08
			  36587002 (+1450) 0.79 0.99 1.30
			  36587506 (+1954) 0.83 1.18
			  36587740 (+2188) 1.23 1.17 1.20
			  36587990 (+2438) 0.69 1.30 3.36
			  36588235 (+2683) 1.05 0.89 1.02
			  36588430 (+2878) 2.31 0.92 1.74
			  36588676 (+3124) 1.09 1.02 1.03
			  36588856 (+3304) 0.99 0.80 1.26
			  36589105 (+3553) 1.07 1.03 1.21
			  36589281 (+3729) 0.96 1.03 1.00
			  36589531 (+3979) 1.00 1.06 0.96
			  36589772 (+4220) 1.06 1.05 1.27
			  36590023 (+4471) 0.82 0.71 0.89
			  36590243 (+4691) 1.19 1.00 2.19
			  36590659 (+5107) 0.78 0.84 0.74
			  36590910 (+5358) 0.90 0.86 0.73
			  36591156 (+5604) 1.08 0.92 1.25
			  36591386 (+5834) 0.97 1.13 1.22
			  36591636 (+6084) 0.77 0.93 0.82
			  36591886 (+6334) 1.51 1.48 1.28
			  36592135 (+6583) 1.07 1.09 0.95
			  36592385 (+6833) 1.04 0.91 0.73
			  36592555 (+7003) 0.98 0.95 0.81
			  36592794 (+7242) 1.01 1.08 1.09
			  36593025 (+7473) 1.14 1.15 1.07
			  36593201 (+7649) 1.51 1.39 1.41
		* CP Read Locations:
			36591516 to 36591682 (+5964 to +6130), width 167

NM_021782	3:36686361-36696217
	Promoter: 3:36692217-36700217
	Names: AF254070 AY428162 IL-21 IL21 Il21 NM_021782 Za11
	Oct4 Summary:
		# CC Peaks: 0
		CC Max Ratio: 1.47
		# CP Peaks: 0
		# CP Reads: 2
		CP Max Overlap: 2
		* Probe Locations:
			  36692479 (+262) 1.23 1.47 1.14
			  36692713 (+496) 0.93 0.91 0.93
			  36692956 (+739) 1.05 1.19 1.21
			  36693204 (+987) 1.14 1.24 0.86
			  36693394 (+1177) 0.91 0.95 0.96
			  36693641 (+1424) 1.04 1.06 1.01
			  36693826 (+1609) 1.02 1.25 1.13
			  36694206 (+1989) 1.03 0.80 0.92
			  36694447 (+2230) 1.03 0.87 0.96
			  36694643 (+2426) 1.06 0.92 0.79
			  36694864 (+2647) 0.93 0.98 0.86
			  36695114 (+2897) 0.97 1.17 1.00
			  36695363 (+3146) 0.83 0.87 0.90
			  36695580 (+3363) 1.40 0.79 1.13
			  36695830 (+3613) 0.81 1.16 0.97
			  36696043 (+3826) 0.62 1.04 0.94
			  36696291 (+4074) 0.95 0.89 1.00
			  36696539 (+4322) 0.98 1.32 0.99
			  36696745 (+4528) 0.67 0.48 0.86
			  36696940 (+4723) 0.90 0.91 1.01
			  36697189 (+4972) 1.05 0.97 0.97
			  36697439 (+5222) 0.94 0.99 0.97
			  36697595 (+5378) 0.83 0.92 0.75
			  36698355 (+6138) 0.97 1.06 0.96
			  36698686 (+6469) 0.96 1.20 1.00
			  36698936 (+6719) 1.02 1.03 1.03
			  36699393 (+7176) 1.01 1.01 0.88
		* CP Read Locations:
			36699687 to 36699834 (+7470 to +7617), width 148
			36699687 to 36699834 (+7470 to +7617), width 148
	Nanog Summary:
		# CC Peaks: 0
		CC Max Ratio: 2.01
		# CP Peaks: 0
		# CP Reads: 0
		CP Max Overlap: 0
		* Probe Locations:
			  36692479 (+262) 1.06 1.07 0.80
			  36692713 (+496) 1.04 1.03 0.97
			  36692956 (+739) 1.46 1.19 0.97
			  36693204 (+987) 1.02 1.01 1.04
			  36693394 (+1177) 1.04 1.04 0.97
			  36693641 (+1424) 1.06 1.10 1.07
			  36693826 (+1609) 0.49 0.86 0.60
			  36694206 (+1989) 0.97 0.97 0.89
			  36694447 (+2230) 1.07 1.13 1.14
			  36694643 (+2426) 1.09 0.96 1.35
			  36694864 (+2647) 1.00 1.01 1.20
			  36695114 (+2897) 0.94 1.00 0.84
			  36695363 (+3146) 0.86 0.99 0.99
			  36695580 (+3363) 1.35
			  36695830 (+3613) 0.62 1.11 1.02
			  36696043 (+3826) 1.06 1.34 0.94
			  36696291 (+4074) 1.12 1.15 0.93
			  36696539 (+4322) 1.12 1.03 0.90
			  36696745 (+4528) 2.01 0.57 1.02
			  36696940 (+4723) 1.25 0.94 1.03
			  36697189 (+4972) 1.08 1.01 0.98
			  36697439 (+5222) 1.03 1.10 1.13
			  36697595 (+5378) 1.14 1.11 1.16
			  36698355 (+6138) 0.90 0.97 1.01
			  36698686 (+6469) 0.91 1.10 0.95
			  36698936 (+6719) 1.08 1.12 1.06
			  36699393 (+7176) 0.96 0.85 0.76
		* CP Read Locations:

NM_145825	3:36772226-36776045
	Promoter: 3:36772045-36780045
	Names: AF362367 BC060991 BC087905 Cetn4 DN-452A22.2-002 NM_145825
	Oct4 Summary:
		# CC Peaks: 0
		CC Max Ratio: 2.24
		# CP Peaks: 0
		# CP Reads: 3
		CP Max Overlap: 3
		* Probe Locations:
			  36772382 (+337) 0.57 0.28 0.56
			  36772619 (+574) 1.06 0.55 0.94
			  36772841 (+796) 1.02 0.82 1.20
			  36773094 (+1049) 1.91 1.49 2.24
			  36773297 (+1252) 1.14 1.04 1.42
			  36773507 (+1462) 0.74 0.90
			  36773782 (+1737) 0.55 0.67 1.02
			  36774017 (+1972) 1.06 1.36 1.00
			  36774218 (+2173) 1.07 0.95 0.96
			  36774385 (+2340) 0.83 0.69 1.03
			  36774979 (+2934) 1.01 0.81 0.94
			  36775132 (+3087) 1.10 1.23 1.19
			  36775359 (+3314) 1.08 1.28 1.01
			  36775607 (+3562) 1.13 1.17 0.94
			  36775854 (+3809) 1.11 1.19 1.02
			  36776066 (+4021) 0.87 1.21 1.10
			  36776296 (+4251) 0.89 0.81 1.06
			  36776425 (+4380) 1.15 1.11 1.04
			  36776546 (+4501) 1.14 0.74 0.64
			  36776741 (+4696) 1.41 1.06 1.19
			  36776924 (+4879) 0.78 0.67 0.87
			  36777266 (+5221) 1.05 0.96 1.09
			  36777336 (+5291) 1.01 0.86 1.00
			  36777578 (+5533) 0.89 1.01 1.09
			  36777790 (+5745) 0.76 0.69 0.89
			  36778029 (+5984) 0.86 0.52 0.79
			  36778280 (+6235) 0.59 0.95 0.94
			  36778373 (+6328) 0.65 1.20 0.89
			  36778651 (+6606) 1.04 1.00 0.77
			  36779610 (+7565) 0.97 0.78 0.83
		* CP Read Locations:
			36773137 to 36773403 (+1092 to +1358), width 267
			36773137 to 36773403 (+1092 to +1358), width 267
			36773137 to 36773403 (+1092 to +1358), width 267
	Nanog Summary:
		# CC Peaks: 0
		CC Max Ratio: 3.81
		# CP Peaks: 0
		# CP Reads: 0
		CP Max Overlap: 0
		* Probe Locations:
			  36772382 (+337) 0.78 0.76
			  36772619 (+574) 0.98 0.91 1.08
			  36772841 (+796) 1.19
			  36773094 (+1049) 1.00 1.07 1.11
			  36773297 (+1252) 1.22 1.19 1.08
			  36773507 (+1462) 0.71 0.98 1.40
			  36773782 (+1737) 1.14 1.51
			  36774017 (+1972) 1.04 0.93 1.18
			  36774218 (+2173) 1.34 1.07 0.95
			  36774385 (+2340) 1.25 0.89 1.45
			  36774979 (+2934) 0.91 0.79 0.75
			  36775132 (+3087) 1.22 1.15 1.15
			  36775359 (+3314) 0.91 1.02 0.70
			  36775607 (+3562) 0.98 0.92 0.92
			  36775854 (+3809) 0.92 1.07 1.32
			  36776066 (+4021) 0.94 0.96 1.15
			  36776296 (+4251) 0.81 0.78 1.03
			  36776425 (+4380) 0.95 0.88 1.22
			  36776546 (+4501) 0.81 0.85 0.78
			  36776741 (+4696) 2.05 1.08 0.87
			  36776924 (+4879) 0.95 1.57 1.35
			  36777266 (+5221) 1.05 0.97 1.20
			  36777336 (+5291) 0.75 0.94 1.26
			  36777578 (+5533) 0.99 0.89 1.01
			  36777790 (+5745) 1.05 0.90 2.83
			  36778029 (+5984) 0.63 0.79 3.20
			  36778280 (+6235) 1.60 0.80 1.17
			  36778373 (+6328) 2.14 0.96 1.30
			  36778651 (+6606) 1.08 1.16 1.03
			  36779610 (+7565) 1.39 0.84 3.81
		* CP Read Locations:

NM_001008502	3:36783406-36785047
	Promoter: 3:36779406-36787406
	Names: BC085509 Gm1805 NM_001008502
	Oct4 Summary:
		# CC Peaks: 1
		CC Max Ratio: 4.58
		# CP Peaks: 0
		# CP Reads: 0
		CP Max Overlap: 0
		* Probe Locations:
			  36779610 (+204) 0.97 0.78 0.83
			  36780197 (+791) 0.92 0.65 0.95
			  36780852 (+1446) 0.93 0.57 0.94
			  36781020 (+1614) 0.84 0.48 0.67
			  36781244 (+1838) 0.96 0.91 0.91
			  36781469 (+2063) 1.01 0.75 0.76
			  36781669 (+2263) 1.12 1.12 1.23
			  36781906 (+2500) 0.96 1.23 1.03
			  36782074 (+2668) 0.92 1.02 1.12
			  36782366 (+2960) 0.94 0.56 0.97
			  36782558 (+3152) 0.78 0.46 0.88
			  36782808 (+3402) 0.96 1.01 0.89
			* 36783029 (+3623) 1.40 0.59 0.91
			* 36783218 (+3812) 3.84 3.81 4.58
			* 36783443 (+4037) 1.00 0.99 0.96
			  36783693 (+4287) 1.10 0.89
			  36783917 (+4511) 1.05 0.96 1.06
			  36784136 (+4730) 1.03 0.90 0.87
			  36784376 (+4970) 1.02 0.98 0.98
			  36784626 (+5220) 1.14 0.85 1.30
			  36784989 (+5583) 1.40 0.57 1.00
			  36785237 (+5831) 1.05 1.05 1.13
			  36785397 (+5991) 0.99 0.75 0.97
		* CP Read Locations:
	Nanog Summary:
		# CC Peaks: 0
		CC Max Ratio: 3.81
		# CP Peaks: 0
		# CP Reads: 0
		CP Max Overlap: 0
		* Probe Locations:
			  36779610 (+204) 1.39 0.84 3.81
			  36780197 (+791) 0.84 0.95 1.18
			  36780852 (+1446) 1.99
			  36781020 (+1614) 1.34 0.65 2.58
			  36781244 (+1838) 1.00 1.44
			  36781469 (+2063) 0.35 0.98 1.05
			  36781669 (+2263) 1.01 1.00 1.29
			  36781906 (+2500) 1.05 1.02 0.95
			  36782074 (+2668) 1.05 0.98 1.11
			  36782366 (+2960) 0.99 1.70 1.35
			  36782558 (+3152) 1.25 1.37 1.17
			  36782808 (+3402) 0.87 0.84 0.79
			  36783029 (+3623) 0.86 1.19 1.36
			  36783218 (+3812) 1.63 1.63 1.61
			  36783443 (+4037) 1.22 0.84 0.82
			  36783693 (+4287) 1.05 1.14 1.07
			  36783917 (+4511) 1.36 1.35 1.02
			  36784136 (+4730) 1.04 0.88 1.08
			  36784376 (+4970) 1.02 0.96 0.95
			  36784626 (+5220) 1.04 0.81 1.07
			  36784989 (+5583) 1.16 1.02
			  36785237 (+5831) 0.98 1.11 1.05
			  36785397 (+5991) 1.18 1.25 1.02
		* CP Read Locations:

NM_177853	3:36798930-36813339
	Promoter: 3:36809339-36817339
	Names: A930011G24 AK044415 NM_177853
	Oct4 Summary:
		# CC Peaks: 0
		CC Max Ratio: 1.37
		# CP Peaks: 0
		# CP Reads: 0
		CP Max Overlap: 0
		* Probe Locations:
			  36809366 (+27) 1.14 1.09 1.07
			  36809601 (+262) 1.06 0.89 0.95
			  36809788 (+449) 1.02 1.11 0.93
			  36810020 (+681) 0.92 0.89 0.76
			  36810270 (+931) 1.02 1.10 0.94
			  36810490 (+1151) 0.88 1.03 0.72
			  36810897 (+1558) 1.13 1.05 1.20
			  36811066 (+1727) 1.10 1.09 1.06
			  36811316 (+1977) 1.32 1.23 1.28
			  36811554 (+2215) 1.00 1.04 1.12
			  36811804 (+2465) 0.95 1.37 1.18
			  36812049 (+2710) 0.85 0.93 0.99
			  36812294 (+2955) 1.06 1.35 1.13
			  36812609 (+3270) 0.92 0.95 0.98
			  36812794 (+3455) 1.04 1.33 0.99
			  36812914 (+3575) 0.98 1.18 1.11
			  36813161 (+3822) 1.11 1.11 1.13
			  36813502 (+4163) 1.20 1.20 1.27
			  36813713 (+4374) 0.87 1.20 0.96
			  36813958 (+4619) 0.99 0.64 0.76
			  36814200 (+4861) 0.96 0.67 1.05
			  36814402 (+5063) 0.84 0.63 0.72
			  36815969 (+6630) 1.12 0.52 1.07
			  36816202 (+6863) 1.10 0.89 0.95
			  36816452 (+7113) 1.11 0.82 0.79
		* CP Read Locations:
	Nanog Summary:
		# CC Peaks: 0
		CC Max Ratio: 6.67
		# CP Peaks: 0
		# CP Reads: 3
		CP Max Overlap: 1
		* Probe Locations:
			  36809366 (+27) 1.19 1.03 1.04
			  36809601 (+262) 1.24 0.98 0.70
			  36809788 (+449) 1.08 0.93 1.02
			  36810020 (+681) 1.12 1.16 1.57
			  36810270 (+931) 1.04 1.06 1.07
			  36810490 (+1151) 1.13 0.94 0.63
			  36810897 (+1558) 1.03 1.05 1.01
			  36811066 (+1727) 0.95 0.81 1.06
			  36811316 (+1977) 0.99 1.17 1.27
			  36811554 (+2215) 0.96 1.10 1.05
			  36811804 (+2465) 0.97 1.08 0.68
			  36812049 (+2710) 1.12 1.15 1.15
			  36812294 (+2955) 1.11 1.04 0.90
			  36812609 (+3270) 0.99 0.94 1.00
			  36812794 (+3455) 1.18 1.11 1.13
			  36812914 (+3575) 1.19 1.09 1.13
			  36813161 (+3822) 1.09 0.87 0.86
			  36813502 (+4163) 1.03 1.02 0.99
			  36813713 (+4374) 0.94 1.02 1.01
			  36813958 (+4619) 1.03 0.91 0.94
			  36814200 (+4861) 1.10 1.41 1.05
			  36814402 (+5063) 1.05 1.06 0.99
			  36815969 (+6630) 1.15 3.20 6.67
			  36816202 (+6863) 0.97 1.04 1.16
			  36816452 (+7113) 0.84 1.03 0.98
		* CP Read Locations:
			36811381 to 36811727 (+2042 to +2388), width 347
			36815628 to 36815928 (+6289 to +6589), width 301
			36816772 to 36816958 (+7433 to +7619), width 187

NM_008006	3:36812448-36868395
	Promoter: 3:36808448-36816448
	Names: NM_008006
	Oct4 Summary:
		# CC Peaks: 0
		CC Max Ratio: 1.37
		# CP Peaks: 0
		# CP Reads: 0
		CP Max Overlap: 0
		* Probe Locations:
			  36808821 (+373) 1.01 0.95 0.98
			  36808983 (+535) 0.95 0.94 0.77
			  36809161 (+713) 1.05 1.26 0.97
			  36809366 (+918) 1.14 1.09 1.07
			  36809601 (+1153) 1.06 0.89 0.95
			  36809788 (+1340) 1.02 1.11 0.93
			  36810020 (+1572) 0.92 0.89 0.76
			  36810270 (+1822) 1.02 1.10 0.94
			  36810490 (+2042) 0.88 1.03 0.72
			  36810897 (+2449) 1.13 1.05 1.20
			  36811066 (+2618) 1.10 1.09 1.06
			  36811316 (+2868) 1.32 1.23 1.28
			  36811554 (+3106) 1.00 1.04 1.12
			  36811804 (+3356) 0.95 1.37 1.18
			  36812049 (+3601) 0.85 0.93 0.99
			  36812294 (+3846) 1.06 1.35 1.13
			  36812609 (+4161) 0.92 0.95 0.98
			  36812794 (+4346) 1.04 1.33 0.99
			  36812914 (+4466) 0.98 1.18 1.11
			  36813161 (+4713) 1.11 1.11 1.13
			  36813502 (+5054) 1.20 1.20 1.27
			  36813713 (+5265) 0.87 1.20 0.96
			  36813958 (+5510) 0.99 0.64 0.76
			  36814200 (+5752) 0.96 0.67 1.05
			  36814402 (+5954) 0.84 0.63 0.72
			  36815969 (+7521) 1.12 0.52 1.07
			  36816202 (+7754) 1.10 0.89 0.95
		* CP Read Locations:
	Nanog Summary:
		# CC Peaks: 0
		CC Max Ratio: 6.67
		# CP Peaks: 0
		# CP Reads: 2
		CP Max Overlap: 1
		* Probe Locations:
			  36808821 (+373) 1.06 0.93 0.88
			  36808983 (+535) 0.84 0.86 0.78
			  36809161 (+713) 1.27 1.18 1.17
			  36809366 (+918) 1.19 1.03 1.04
			  36809601 (+1153) 1.24 0.98 0.70
			  36809788 (+1340) 1.08 0.93 1.02
			  36810020 (+1572) 1.12 1.16 1.57
			  36810270 (+1822) 1.04 1.06 1.07
			  36810490 (+2042) 1.13 0.94 0.63
			  36810897 (+2449) 1.03 1.05 1.01
			  36811066 (+2618) 0.95 0.81 1.06
			  36811316 (+2868) 0.99 1.17 1.27
			  36811554 (+3106) 0.96 1.10 1.05
			  36811804 (+3356) 0.97 1.08 0.68
			  36812049 (+3601) 1.12 1.15 1.15
			  36812294 (+3846) 1.11 1.04 0.90
			  36812609 (+4161) 0.99 0.94 1.00
			  36812794 (+4346) 1.18 1.11 1.13
			  36812914 (+4466) 1.19 1.09 1.13
			  36813161 (+4713) 1.09 0.87 0.86
			  36813502 (+5054) 1.03 1.02 0.99
			  36813713 (+5265) 0.94 1.02 1.01
			  36813958 (+5510) 1.03 0.91 0.94
			  36814200 (+5752) 1.10 1.41 1.05
			  36814402 (+5954) 1.05 1.06 0.99
			  36815969 (+7521) 1.15 3.20 6.67
			  36816202 (+7754) 0.97 1.04 1.16
		* CP Read Locations:
			36811381 to 36811727 (+2933 to +3279), width 347
			36815628 to 36815928 (+7180 to +7480), width 301

NM_153561	3:36868586-36883189
	Promoter: 3:36879189-36887189
	Names: Asfgf2b BC027267 FGF-2 FGF-AS FGF2AS NM_153561 NUDT6 Nudt6 bFGF gfg gfg-1
	Oct4 Summary:
		# CC Peaks: 0
		CC Max Ratio: 1.54
		# CP Peaks: 0
		# CP Reads: 0
		CP Max Overlap: 0
		* Probe Locations:
			  36879460 (+271) 0.78 0.94 0.85
			  36879704 (+515) 1.01 1.37 1.01
			  36879950 (+761) 1.13 0.82 1.21
			  36880139 (+950) 1.01 1.30 1.13
			  36880336 (+1147) 1.01 1.20 1.10
			  36880477 (+1288) 0.97 1.14 0.98
			  36880727 (+1538) 1.00 0.78 0.77
			  36880915 (+1726) 0.93 0.70 1.15
			  36881201 (+2012) 1.02 0.82 1.07
			  36881451 (+2262) 0.95 1.00 1.02
			  36881701 (+2512) 0.91 0.80 0.85
			  36881995 (+2806) 1.00 0.69 0.78
			  36882188 (+2999) 0.94 0.93 0.86
			  36882438 (+3249) 0.99 0.74 0.90
			  36882678 (+3489) 1.09 1.22 1.14
			  36882929 (+3740) 1.02 1.40 0.95
			  36883124 (+3935) 0.97 0.95 0.94
			  36883503 (+4314) 0.99 1.15 1.21
			  36883736 (+4547) 1.13 1.47 1.31
			  36883987 (+4798) 1.13 1.54 1.11
			  36884227 (+5038) 0.78 1.20 0.97
			  36884477 (+5288) 0.96 1.01 1.03
			  36884727 (+5538) 0.79 0.68 0.90
			  36884983 (+5794) 0.89 0.83 0.99
			  36885402 (+6213) 0.76 0.52 0.87
			  36885518 (+6329) 1.11 0.83 0.77
			  36885745 (+6556) 0.69 0.53 0.86
			  36885992 (+6803) 0.77 0.55 0.78
			  36886237 (+7048) 0.87 0.71 0.72
			  36886407 (+7218) 1.03 0.63 0.92
			  36886641 (+7452) 1.12 1.09 0.99
			  36887092 (+7903) 0.98 0.60 0.81
		* CP Read Locations:
	Nanog Summary:
		# CC Peaks: 0
		CC Max Ratio: 1.86
		# CP Peaks: 0
		# CP Reads: 2
		CP Max Overlap: 2
		* Probe Locations:
			  36879460 (+271) 0.87 1.60 1.05
			  36879704 (+515) 0.91 0.93 1.06
			  36879950 (+761) 0.97 1.11 1.16
			  36880139 (+950) 0.99 1.07 1.04
			  36880336 (+1147) 0.90 1.05 0.97
			  36880477 (+1288) 0.91 1.01 0.65
			  36880727 (+1538) 0.94 0.85 0.99
			  36880915 (+1726) 0.97 0.89
			  36881201 (+2012) 1.13 1.04 1.37
			  36881451 (+2262) 1.18 1.06 1.04
			  36881701 (+2512) 0.91 1.09 1.66
			  36881995 (+2806) 1.22 1.07 1.86
			  36882188 (+2999) 0.93 1.05 1.08
			  36882438 (+3249) 0.58 0.60 1.05
			  36882678 (+3489) 1.05 0.95 1.03
			  36882929 (+3740) 1.22 1.15 1.47
			  36883124 (+3935) 0.83 0.97 1.08
			  36883503 (+4314) 0.97 1.20 1.20
			  36883736 (+4547) 1.19 1.08 1.34
			  36883987 (+4798) 1.63 1.16 1.25
			  36884227 (+5038) 0.85 0.85 1.28
			  36884477 (+5288) 0.77 0.90 0.75
			  36884727 (+5538) 1.02 0.74 0.71
			  36884983 (+5794) 1.27 0.87 0.87
			  36885402 (+6213) 1.39 0.85
			  36885518 (+6329) 1.00 0.97
			  36885745 (+6556) 0.78 1.21 1.65
			  36885992 (+6803) 0.93 1.30 1.80
			  36886237 (+7048) 1.03 0.90 1.15
			  36886407 (+7218) 1.00 0.62 1.16
			  36886641 (+7452) 1.09 1.23 1.24
			  36887092 (+7903) 0.75 1.00 1.38
		* CP Read Locations:
			36883092 to 36883414 (+3903 to +4225), width 323
			36883190 to 36883478 (+4001 to +4289), width 289

NM_021343	3:36883896-37042689
	Promoter: 3:36879896-36887896
	Names: AF049099 NM_021343 SPAF SPATA5 Spata5
	Oct4 Summary:
		# CC Peaks: 0
		CC Max Ratio: 1.54
		# CP Peaks: 0
		# CP Reads: 0
		CP Max Overlap: 0
		* Probe Locations:
			  36879950 (+54) 1.13 0.82 1.21
			  36880139 (+243) 1.01 1.30 1.13
			  36880336 (+440) 1.01 1.20 1.10
			  36880477 (+581) 0.97 1.14 0.98
			  36880727 (+831) 1.00 0.78 0.77
			  36880915 (+1019) 0.93 0.70 1.15
			  36881201 (+1305) 1.02 0.82 1.07
			  36881451 (+1555) 0.95 1.00 1.02
			  36881701 (+1805) 0.91 0.80 0.85
			  36881995 (+2099) 1.00 0.69 0.78
			  36882188 (+2292) 0.94 0.93 0.86
			  36882438 (+2542) 0.99 0.74 0.90
			  36882678 (+2782) 1.09 1.22 1.14
			  36882929 (+3033) 1.02 1.40 0.95
			  36883124 (+3228) 0.97 0.95 0.94
			  36883503 (+3607) 0.99 1.15 1.21
			  36883736 (+3840) 1.13 1.47 1.31
			  36883987 (+4091) 1.13 1.54 1.11
			  36884227 (+4331) 0.78 1.20 0.97
			  36884477 (+4581) 0.96 1.01 1.03
			  36884727 (+4831) 0.79 0.68 0.90
			  36884983 (+5087) 0.89 0.83 0.99
			  36885402 (+5506) 0.76 0.52 0.87
			  36885518 (+5622) 1.11 0.83 0.77
			  36885745 (+5849) 0.69 0.53 0.86
			  36885992 (+6096) 0.77 0.55 0.78
			  36886237 (+6341) 0.87 0.71 0.72
			  36886407 (+6511) 1.03 0.63 0.92
			  36886641 (+6745) 1.12 1.09 0.99
			  36887092 (+7196) 0.98 0.60 0.81
			  36887273 (+7377) 1.05 0.64 0.85
			  36887515 (+7619) 0.85 0.83 0.75
		* CP Read Locations:
	Nanog Summary:
		# CC Peaks: 0
		CC Max Ratio: 1.86
		# CP Peaks: 0
		# CP Reads: 2
		CP Max Overlap: 2
		* Probe Locations:
			  36879950 (+54) 0.97 1.11 1.16
			  36880139 (+243) 0.99 1.07 1.04
			  36880336 (+440) 0.90 1.05 0.97
			  36880477 (+581) 0.91 1.01 0.65
			  36880727 (+831) 0.94 0.85 0.99
			  36880915 (+1019) 0.97 0.89
			  36881201 (+1305) 1.13 1.04 1.37
			  36881451 (+1555) 1.18 1.06 1.04
			  36881701 (+1805) 0.91 1.09 1.66
			  36881995 (+2099) 1.22 1.07 1.86
			  36882188 (+2292) 0.93 1.05 1.08
			  36882438 (+2542) 0.58 0.60 1.05
			  36882678 (+2782) 1.05 0.95 1.03
			  36882929 (+3033) 1.22 1.15 1.47
			  36883124 (+3228) 0.83 0.97 1.08
			  36883503 (+3607) 0.97 1.20 1.20
			  36883736 (+3840) 1.19 1.08 1.34
			  36883987 (+4091) 1.63 1.16 1.25
			  36884227 (+4331) 0.85 0.85 1.28
			  36884477 (+4581) 0.77 0.90 0.75
			  36884727 (+4831) 1.02 0.74 0.71
			  36884983 (+5087) 1.27 0.87 0.87
			  36885402 (+5506) 1.39 0.85
			  36885518 (+5622) 1.00 0.97
			  36885745 (+5849) 0.78 1.21 1.65
			  36885992 (+6096) 0.93 1.30 1.80
			  36886237 (+6341) 1.03 0.90 1.15
			  36886407 (+6511) 1.00 0.62 1.16
			  36886641 (+6745) 1.09 1.23 1.24
			  36887092 (+7196) 0.75 1.00 1.38
			  36887273 (+7377) 0.77 1.02 1.32
			  36887515 (+7619) 0.97 0.84 1.15
		* CP Read Locations:
			36883092 to 36883414 (+3196 to +3518), width 323
			36883190 to 36883478 (+3294 to +3582), width 289

NM_011896	3:37103574-37108196
	Promoter: 3:37099574-37107574
	Names: AF176903 BC051977 BC053428 BC069914 NM_011896 SPRY1 Spry1 hSPRY1
	Oct4 Summary:
		# CC Peaks: 0
		CC Max Ratio: 1.41
		# CP Peaks: 0
		# CP Reads: 3
		CP Max Overlap: 2
		* Probe Locations:
			  37099890 (+316) 1.10 1.05 1.06
			  37100077 (+503) 1.00 0.97 0.98
			  37100334 (+760) 0.79 0.87 0.83
			  37100582 (+1008) 0.95 1.00 0.95
			  37100830 (+1256) 1.05 0.96 0.97
			  37101042 (+1468) 1.09 1.15 1.15
			  37101284 (+1710) 0.89 0.47 0.74
			  37101533 (+1959) 0.99 0.86 1.11
			  37101782 (+2208) 0.63 1.41 0.72
			  37102002 (+2428) 1.05 0.78 0.92
			  37102279 (+2705) 0.79 0.74 0.86
			  37102464 (+2890) 0.61 0.41 0.83
			  37102721 (+3147) 1.10 0.80 1.20
			  37102944 (+3370) 0.99 0.82 0.99
			  37103145 (+3571) 1.02 1.07 1.04
			  37103269 (+3695) 1.05 1.18 1.13
			  37103429 (+3855) 0.97 1.33 0.97
			  37103731 (+4157) 1.00 1.26 1.01
			  37103934 (+4360) 0.86 1.28 1.16
			  37104176 (+4602) 0.92 1.35 1.08
			  37104461 (+4887) 0.83 1.04 0.99
			  37104545 (+4971) 0.96 1.25 1.00
			  37104795 (+5221) 1.12 1.15 1.27
			  37105027 (+5453) 1.11 0.92 0.97
			  37105236 (+5662) 1.18 0.67 0.80
			  37105486 (+5912) 1.08 1.00 0.92
			  37105736 (+6162) 1.26 1.26 1.00
			  37105939 (+6365) 1.07 1.06 1.03
			  37106189 (+6615) 0.99 1.02 1.04
			  37106437 (+6863) 1.05 1.37 1.16
			  37106687 (+7113) 0.94 0.96 1.04
			  37106934 (+7360) 1.01 1.17 1.14
			  37107183 (+7609) 1.17 1.28 0.94
		* CP Read Locations:
			37102378 to 37103167 (+2804 to +3593), width 790
			37103148 to 37103540 (+3574 to +3966), width 393
			37104480 to 37105183 (+4906 to +5609), width 704
	Nanog Summary:
		# CC Peaks: 0
		CC Max Ratio: 2.08
		# CP Peaks: 0
		# CP Reads: 0
		CP Max Overlap: 0
		* Probe Locations:
			  37099890 (+316) 0.89 1.09 1.08
			  37100077 (+503) 0.81 0.90 1.10
			  37100334 (+760) 2.08 0.89
			  37100582 (+1008) 0.82 0.92 0.91
			  37100830 (+1256) 0.99 0.92 0.94
			  37101042 (+1468) 1.16 1.10 1.15
			  37101284 (+1710) 1.25 0.85 1.85
			  37101533 (+1959) 0.90 1.14 1.41
			  37101782 (+2208) 0.97
			  37102002 (+2428) 0.95 1.18
			  37102279 (+2705) 0.87 0.89 1.09
			  37102464 (+2890) 1.38 0.78 1.58
			  37102721 (+3147) 1.00 1.12 1.22
			  37102944 (+3370) 0.90 0.92 0.88
			  37103145 (+3571) 0.80 1.04 0.80
			  37103269 (+3695) 0.92 1.09 1.16
			  37103429 (+3855) 1.11 1.07 1.96
			  37103731 (+4157) 1.01 1.10 1.42
			  37103934 (+4360) 0.83 0.71 0.83
			  37104176 (+4602) 1.44 1.01 1.09
			  37104461 (+4887) 1.22 0.89 0.91
			  37104545 (+4971) 1.20 1.07 1.19
			  37104795 (+5221) 1.16 1.02 0.95
			  37105027 (+5453) 0.75 1.11 1.01
			  37105236 (+5662) 0.57 1.10 0.89
			  37105486 (+5912) 0.94 1.05 0.84
			  37105736 (+6162) 0.76 0.98 0.49
			  37105939 (+6365) 1.01 1.02 0.77
			  37106189 (+6615) 0.88 0.93 0.93
			  37106437 (+6863) 0.99 1.01 1.37
			  37106687 (+7113) 0.85 1.10 1.35
			  37106934 (+7360) 0.95 1.21 1.06
			  37107183 (+7609) 0.86 1.03 0.88
		* CP Read Locations:

NM_198657	3:37177788-37187959
	Promoter: 3:37183959-37191959
	Names: AK039231 AK039519 AK039710 AK045832 LOC381438 NM_198657
	Oct4 Summary:
		# CC Peaks: 0
		CC Max Ratio: 1.69
		# CP Peaks: 0
		# CP Reads: 2
		CP Max Overlap: 1
		* Probe Locations:
			  37184207 (+248) 0.95 0.65 0.88
			  37184457 (+498) 1.06 0.88 1.03
			  37184675 (+716) 1.10 0.93 1.03
			  37185046 (+1087) 1.11 0.60 1.04
			  37185258 (+1299) 0.85 0.56 0.77
			  37185508 (+1549) 0.96 1.17 0.92
			  37186076 (+2117) 1.03 1.26 1.13
			  37186299 (+2340) 1.11 1.32 1.23
			  37186549 (+2590) 1.08 1.21 1.10
			  37186713 (+2754) 1.02 1.25 1.15
			  37186963 (+3004) 1.18 1.12 1.25
			  37187241 (+3282) 1.21 1.43 1.31
			  37187451 (+3492) 1.12 1.47 1.13
			  37187650 (+3691) 1.18 1.59 1.52
			  37187757 (+3798) 1.03 1.19 1.30
			  37187913 (+3954) 1.22 1.67 1.39
			  37188007 (+4048) 1.16 1.69 1.45
			  37188167 (+4208) 1.10 1.29 1.42
			  37188363 (+4404) 1.13 1.33 1.31
			  37188613 (+4654) 1.22 1.10 1.06
			  37188863 (+4904) 1.18 1.23
			  37189113 (+5154) 0.99 1.07 0.93
			  37189332 (+5373) 0.93 1.03 1.06
			  37189582 (+5623) 1.10 1.29 0.99
			  37189832 (+5873) 1.13 1.21 0.82
			  37190310 (+6351) 0.97 1.12 1.00
			  37190559 (+6600) 0.93 1.28 1.04
			  37190808 (+6849) 0.96 0.94 1.07
			  37190973 (+7014) 1.06 1.09 0.86
			  37191216 (+7257) 1.04 0.95 1.05
		* CP Read Locations:
			37187145 to 37187282 (+3186 to +3323), width 138
			37187870 to 37188005 (+3911 to +4046), width 136
	Nanog Summary:
		# CC Peaks: 0
		CC Max Ratio: 1.64
		# CP Peaks: 0
		# CP Reads: 1
		CP Max Overlap: 1
		* Probe Locations:
			  37184207 (+248) 0.72 0.89 0.68
			  37184457 (+498) 0.96 0.93 0.88
			  37184675 (+716) 1.13 1.07 0.94
			  37185046 (+1087) 0.90 0.92 0.88
			  37185258 (+1299) 0.66 0.68 0.82
			  37185508 (+1549) 0.97 1.00 0.69
			  37186076 (+2117) 0.97 1.04 0.93
			  37186299 (+2340) 1.07 1.25 0.74
			  37186549 (+2590) 1.04 0.84 0.85
			  37186713 (+2754) 0.94 1.17 1.08
			  37186963 (+3004) 0.98 1.17 0.90
			  37187241 (+3282) 1.06 1.05 0.90
			  37187451 (+3492) 1.04 1.24 1.24
			  37187650 (+3691) 1.36 1.30 1.49
			  37187757 (+3798) 1.28 1.24 1.35
			  37187913 (+3954) 1.01 1.29 1.64
			  37188007 (+4048) 1.21 1.14 1.48
			  37188167 (+4208) 1.10 0.91 1.18
			  37188363 (+4404) 0.88 1.06 0.95
			  37188613 (+4654) 1.13 1.13 0.72
			  37188863 (+4904) 1.04 1.10 0.82
			  37189113 (+5154) 1.02 1.01 0.72
			  37189332 (+5373) 1.22 0.84 0.85
			  37189582 (+5623) 0.67 0.81 0.61
			  37189832 (+5873) 0.88 0.98 1.03
			  37190310 (+6351) 1.02 1.20 0.61
			  37190559 (+6600) 0.90 1.03 0.54
			  37190808 (+6849) 1.04 1.05 0.81
			  37190973 (+7014) 1.33 1.10 0.53
			  37191216 (+7257) 0.98 1.01 0.81
		* CP Read Locations:
			37189374 to 37189703 (+5415 to +5744), width 330

NM_001033198	3:37919299-37922778
	Promoter: 3:37918778-37926778
	Names: NM_001033198
	Oct4 Summary:
		# CC Peaks: 0
		CC Max Ratio: 0.00
		# CP Peaks: 0
		# CP Reads: 0
		CP Max Overlap: 0
		* Probe Locations:
		* CP Read Locations:
	Nanog Summary:
		# CC Peaks: 0
		CC Max Ratio: 0.00
		# CP Peaks: 0
		# CP Reads: 1
		CP Max Overlap: 1
		* Probe Locations:
		* CP Read Locations:
			37918758 to 37919396 (+-20 to +618), width 639

NM_183221	3:38357225-38481979
	Promoter: 3:38353225-38361225
	Names: NM_183221
	Oct4 Summary:
		# CC Peaks: 0
		CC Max Ratio: 0.00
		# CP Peaks: 0
		# CP Reads: 1
		CP Max Overlap: 1
		* Probe Locations:
		* CP Read Locations:
			38355528 to 38356357 (+2303 to +3132), width 830
	Nanog Summary:
		# CC Peaks: 0
		CC Max Ratio: 0.00
		# CP Peaks: 0
		# CP Reads: 1
		CP Max Overlap: 1
		* Probe Locations:
		* CP Read Locations:
			38354483 to 38355074 (+1258 to +1849), width 592

NM_175515	3:40010587-40124438
	Promoter: 3:40006587-40014587
	Names: KIAA1284 NM_175515 PDZD6 PDZK6 Pdzk6
	Oct4 Summary:
		# CC Peaks: 0
		CC Max Ratio: 1.32
		# CP Peaks: 0
		# CP Reads: 2
		CP Max Overlap: 1
		* Probe Locations:
			  40006888 (+301) 1.00 0.68 0.75
			  40007138 (+551) 1.09 1.06 1.19
			  40007425 (+838) 1.10 1.11 1.15
			  40007590 (+1003) 0.98 0.91 1.14
			  40007859 (+1272) 0.90 0.98 0.90
			  40008240 (+1653) 0.96
			  40008909 (+2322) 1.01 1.08 1.07
			  40009574 (+2987) 0.83 0.58 0.74
			  40009898 (+3311) 0.77 0.48 0.72
			  40010087 (+3500) 0.97 0.64 0.90
			  40010255 (+3668) 0.93 0.95 1.15
			  40010412 (+3825) 0.89 0.83 0.95
			  40010655 (+4068) 0.92 1.10 0.96
			  40010848 (+4261) 0.98 1.32 1.15
			  40010931 (+4344) 1.02 1.21 1.09
			  40011246 (+4659) 1.03 0.89 1.05
			  40011491 (+4904) 0.77 0.64 0.73
			  40011728 (+5141) 0.92 0.78 0.70
			  40011976 (+5389) 0.99 1.06 0.84
			  40012174 (+5587) 0.97 1.06 0.90
			  40012399 (+5812) 0.96 0.84 0.95
			  40012636 (+6049) 1.09 0.86 1.04
			  40013048 (+6461) 1.17 0.86 1.07
			  40013243 (+6656) 1.04 0.69 0.99
			  40013477 (+6890) 1.06 0.48 0.99
			  40013648 (+7061) 1.16 0.83 0.91
			  40013894 (+7307) 0.92 1.04 1.01
			  40014090 (+7503) 0.97 0.99 1.11
		* CP Read Locations:
			40010400 to 40010596 (+3813 to +4009), width 197
			40005981 to 40006965 (+-606 to +378), width 985
	Nanog Summary:
		# CC Peaks: 0
		CC Max Ratio: 1.39
		# CP Peaks: 0
		# CP Reads: 0
		CP Max Overlap: 0
		* Probe Locations:
			  40006888 (+301) 1.02 1.11 1.05
			  40007138 (+551) 1.26 1.29 1.04
			  40007425 (+838) 0.94 1.03 1.00
			  40007590 (+1003) 1.39 0.93 0.50
			  40007859 (+1272) 0.93 1.13 0.80
			  40008909 (+2322) 0.84 0.94 0.93
			  40009574 (+2987) 1.07 0.94 1.22
			  40009898 (+3311) 0.54 1.35
			  40010087 (+3500) 0.88 1.12 1.05
			  40010255 (+3668) 1.14 1.25 0.99
			  40010412 (+3825) 0.98 1.01 0.98
			  40010655 (+4068) 1.08 0.87 1.23
			  40010848 (+4261) 1.24 1.10 0.96
			  40010931 (+4344) 1.04 1.03 0.99
			  40011246 (+4659) 0.91 0.96 0.88
			  40011491 (+4904) 1.30 0.78 0.82
			  40011728 (+5141) 0.72 1.05 1.28
			  40011976 (+5389) 0.98 1.03 1.03
			  40012174 (+5587) 1.03 0.86 1.07
			  40012399 (+5812) 1.06 0.88 0.94
			  40012636 (+6049) 0.73 0.73 0.41
			  40013048 (+6461) 1.05 1.04 0.89
			  40013243 (+6656) 1.01 0.94 1.15
			  40013477 (+6890) 0.67 0.87 1.18
			  40013648 (+7061) 1.26 0.86 1.19
			  40013894 (+7307) 0.93 0.90 1.12
			  40014090 (+7503) 0.94 1.18 1.01
		* CP Read Locations:

NM_178386	3:40128629-40145289
	Promoter: 3:40124629-40132629
	Names: 1700034J06Rik ANT4 BC050810 DKFZP434N1235 NM_178386 SLC25A31 Slc25a31
	Oct4 Summary:
		# CC Peaks: 1
		CC Max Ratio: 2.11
		# CP Peaks: 0
		# CP Reads: 2
		CP Max Overlap: 2
		* Probe Locations:
			  40124910 (+281) 1.05 0.78 1.06
			  40125069 (+440) 1.09 1.16 0.80
			  40125275 (+646) 1.07 1.14 1.09
			  40125829 (+1200) 0.98 0.92 0.85
			  40126079 (+1450) 1.01 0.88 0.84
			  40126321 (+1692) 1.07 0.94 0.78
			  40127516 (+2887) 1.02 1.20 0.98
			  40127733 (+3104) 0.74 0.56 1.07
			  40127816 (+3187) 0.68 1.00
			  40128029 (+3400) 0.98 1.01 0.94
			  40128279 (+3650) 1.19 1.66 1.27
			* 40128462 (+3833) 1.17 1.52 1.28
			* 40128705 (+4076) 1.75 2.11 1.50
			* 40128911 (+4282) 1.10 1.26 1.30
			  40129115 (+4486) 1.01 1.11 1.16
			  40129307 (+4678) 0.78 0.76 0.80
			  40129460 (+4831) 0.96 0.77 0.98
			  40129789 (+5160) 1.13 0.42 0.71
			  40130039 (+5410) 1.03 1.08 0.97
		* CP Read Locations:
			40128385 to 40129049 (+3756 to +4420), width 665
			40128738 to 40129373 (+4109 to +4744), width 636
	Nanog Summary:
		# CC Peaks: 0
		CC Max Ratio: 1.68
		# CP Peaks: 0
		# CP Reads: 0
		CP Max Overlap: 0
		* Probe Locations:
			  40124910 (+281) 1.20 1.32 1.03
			  40125069 (+440) 1.11 1.12 0.96
			  40125275 (+646) 1.26 1.35 1.11
			  40125829 (+1200) 1.68 1.00 1.55
			  40126079 (+1450) 0.93 0.93 1.17
			  40126321 (+1692) 0.69 0.97 0.95
			  40127516 (+2887) 1.00 1.02 1.13
			  40127733 (+3104) 0.68 1.20 0.75
			  40127816 (+3187) 0.58 1.27 1.17
			  40128029 (+3400) 1.22 0.95 0.86
			  40128279 (+3650) 0.94 1.12 1.25
			  40128462 (+3833) 1.21 1.05 1.50
			  40128705 (+4076) 0.92 1.04 1.56
			  40128911 (+4282) 0.92 0.97 1.14
			  40129115 (+4486) 0.70 1.05 0.61
			  40129307 (+4678) 0.70 0.78 0.79
			  40129460 (+4831) 0.99 1.48 0.71
			  40129789 (+5160) 1.27 0.88 0.74
			  40130039 (+5410) 1.22 1.10 0.71
		* CP Read Locations:

NM_011020	3:40165310-40210062
	Promoter: 3:40161310-40169310
	Names: APG-1 Apg1 BC012712 BC057002 HSPA4L Hsp4l Hspa4l NM_011020 Osp94 U23921
	Oct4 Summary:
		# CC Peaks: 0
		CC Max Ratio: 1.55
		# CP Peaks: 0
		# CP Reads: 1
		CP Max Overlap: 1
		* Probe Locations:
			  40161584 (+274) 0.91 0.98 0.74
			  40162030 (+720) 0.98 0.74 0.86
			  40162205 (+895) 0.79 0.71 0.78
			  40162450 (+1140) 0.82 1.09 0.74
			  40162870 (+1560) 0.98 0.90 1.00
			  40163054 (+1744) 0.74 0.93 0.67
			  40163146 (+1836) 0.87 0.62 0.60
			  40163365 (+2055) 0.68 0.56 0.81
			  40163604 (+2294) 0.94 0.77 0.94
			  40163854 (+2544) 1.06 1.08 0.95
			  40164104 (+2794) 1.03 1.42 1.12
			  40164281 (+2971) 0.90 1.02 1.09
			  40164487 (+3177) 0.92 1.18 1.05
			  40164738 (+3428) 0.98 1.23 1.04
			  40164990 (+3680) 0.96 1.05 1.01
			  40165242 (+3932) 1.29 1.55 1.44
			  40165417 (+4107) 1.08 1.52 1.29
			  40165681 (+4371) 0.93 1.17 1.07
			  40165845 (+4535) 1.14 1.10 1.10
			  40166030 (+4720) 0.93 0.57 1.01
			  40166278 (+4968) 0.40 0.66
			  40166528 (+5218) 1.10 0.89 0.49
			  40166811 (+5501) 0.67 0.66
			  40167028 (+5718) 0.57 0.50 0.30
			  40167207 (+5897) 0.78 0.58 0.59
			  40167456 (+6146) 1.03 0.73 0.92
			  40167707 (+6397) 0.83 0.83 0.80
			  40167908 (+6598) 0.98 1.11 1.22
			  40168059 (+6749) 0.40
			  40168325 (+7015) 1.11 0.64 0.89
			  40168524 (+7214) 0.97 0.55 0.67
			  40168773 (+7463) 1.08 0.88 0.84
			  40168980 (+7670) 0.82 0.69 0.84
		* CP Read Locations:
			40163286 to 40165034 (+1976 to +3724), width 1749
	Nanog Summary:
		# CC Peaks: 0
		CC Max Ratio: 2.95
		# CP Peaks: 0
		# CP Reads: 0
		CP Max Overlap: 0
		* Probe Locations:
			  40161584 (+274) 0.77 1.60
			  40162030 (+720) 0.84 1.08 1.17
			  40162205 (+895) 1.33 1.15
			  40162450 (+1140) 1.15 0.96 1.27
			  40162870 (+1560) 1.34 1.24 1.83
			  40163054 (+1744) 0.79 0.62
			  40163146 (+1836) 1.37 0.89 1.29
			  40163365 (+2055) 0.84 2.77
			  40163604 (+2294) 0.81 0.89 1.63
			  40163854 (+2544) 1.08 0.93 1.08
			  40164104 (+2794) 1.13 1.09 1.17
			  40164281 (+2971) 0.80 0.94 0.65
			  40164487 (+3177) 0.94 0.91 0.91
			  40164738 (+3428) 1.03 0.93 1.09
			  40164990 (+3680) 0.95 1.04 1.00
			  40165242 (+3932) 1.50 1.72 1.59
			  40165417 (+4107) 1.61 1.01 1.59
			  40165681 (+4371) 0.93 0.83 1.11
			  40165845 (+4535) 1.28 1.02 0.90
			  40166030 (+4720) 0.72 0.85 1.21
			  40166278 (+4968) 0.89 0.72 2.26
			  40166528 (+5218) 1.05 1.12 1.99
			  40166811 (+5501) 0.76
			  40167028 (+5718) 1.49 1.65 2.95
			  40167207 (+5897) 0.80 1.14 1.17
			  40167456 (+6146) 0.94 1.07 1.06
			  40167707 (+6397) 1.00 0.73
			  40167908 (+6598) 1.19 1.33 1.20
			  40168059 (+6749) 2.06 1.06 1.02
			  40168325 (+7015) 1.08 1.09 1.08
			  40168524 (+7214) 0.99 0.88 0.84
			  40168773 (+7463) 1.05 0.88
			  40168980 (+7670) 1.23 1.04 1.57
		* CP Read Locations:

NM_173169	3:40219747-40225761
	Promoter: 3:40215747-40223747
	Names: NM_173169
	Oct4 Summary:
		# CC Peaks: 0
		CC Max Ratio: 59.99
		# CP Peaks: 0
		# CP Reads: 1
		CP Max Overlap: 1
		* Probe Locations:
			  40215981 (+234) 1.03 0.87 0.97
			  40216145 (+398) 1.11 0.97 0.85
			  40216331 (+584) 0.89 0.66 0.92
			  40216632 (+885) 1.10 0.55 0.98
			  40216881 (+1134) 1.02 0.78 0.87
			  40217124 (+1377) 0.97 0.88 1.20
			  40217325 (+1578) 1.10 0.82 1.15
			  40217510 (+1763) 1.02 1.09 0.49
			  40217731 (+1984) 0.97 0.95 0.91
			  40217981 (+2234) 0.96 0.64 0.66
			  40218227 (+2480) 0.82 0.89 1.16
			  40218521 (+2774) 0.82 0.76 1.00
			  40218675 (+2928) 0.98 1.07 1.06
			  40218859 (+3112) 0.87 0.60 0.69
			  40219109 (+3362) 1.01 0.88 0.94
			  40219358 (+3611) 1.02 0.89 1.04
			  40219555 (+3808) 1.11 1.63 0.90
			  40219712 (+3965) 1.13 1.62 1.00
			  40220036 (+4289) 1.00 1.13 1.01
			  40220208 (+4461) 1.17 1.69 0.95
			  40220435 (+4688) 0.97 1.09 1.03
			  40220503 (+4756) 1.01 0.86 0.98
			  40220628 (+4881) 0.96 0.82 0.89
			  40220817 (+5070) 0.75 0.57 0.88
			  40221016 (+5269) 1.01 0.83 0.93
			  40221266 (+5519) 0.96 1.06 0.83
			  40221508 (+5761) 0.84 0.66 0.79
			  40221728 (+5981) 0.98 0.89 0.97
			  40222225 (+6478) 1.01 0.86 0.77
			  40222440 (+6693) 0.83 1.09 0.40
			  40222702 (+6955) 0.95 0.84 0.93
			  40222904 (+7157) 0.81 0.56 1.11
			  40223128 (+7381) 0.92 0.58 0.78
			  40223380 (+7633) 59.99 0.85 0.99
			  40223454 (+7707) 1.00 1.09 1.00
		* CP Read Locations:
			40219040 to 40219372 (+3293 to +3625), width 333
	Nanog Summary:
		# CC Peaks: 0
		CC Max Ratio: 2.31
		# CP Peaks: 0
		# CP Reads: 1
		CP Max Overlap: 1
		* Probe Locations:
			  40215981 (+234) 1.18 1.00 1.47
			  40216145 (+398) 0.99 0.85 0.88
			  40216331 (+584) 1.12 1.06 0.83
			  40216632 (+885) 0.68
			  40216881 (+1134) 1.22 1.09 1.56
			  40217124 (+1377) 0.98 0.99 1.13
			  40217325 (+1578) 1.05 1.11 1.19
			  40217510 (+1763) 2.31 0.74
			  40217731 (+1984) 1.22 0.94 1.35
			  40217981 (+2234) 1.19 1.05 1.29
			  40218227 (+2480) 0.98 0.99 0.95
			  40218521 (+2774) 1.03 1.11 0.80
			  40218675 (+2928) 1.13 0.88 0.76
			  40218859 (+3112) 0.67 0.62 1.24
			  40219109 (+3362) 1.10 1.13 1.05
			  40219358 (+3611) 0.94 0.91 1.01
			  40219555 (+3808) 1.00 0.81 0.75
			  40219712 (+3965) 1.23 1.10 1.07
			  40220036 (+4289) 1.01 0.95 1.20
			  40220208 (+4461) 2.00 1.16 1.30
			  40220435 (+4688) 0.79 0.97 0.98
			  40220503 (+4756) 0.81 0.97 1.03
			  40220628 (+4881) 0.75 1.27 0.82
			  40220817 (+5070) 0.81 1.26 0.94
			  40221016 (+5269) 1.06 1.04 0.54
			  40221266 (+5519) 0.82 1.06 0.83
			  40221508 (+5761) 0.84 0.83 1.11
			  40221728 (+5981) 0.99 1.21 0.92
			  40222225 (+6478) 0.83 0.91 0.70
			  40222440 (+6693) 0.55 0.94
			  40222702 (+6955) 0.66 1.04 1.06
			  40222904 (+7157) 0.97 0.94 1.42
			  40223128 (+7381) 0.68 0.86 1.16
			  40223380 (+7633) 0.78 0.94 1.10
			  40223454 (+7707) 1.11 1.03 1.02
		* CP Read Locations:
			40217542 to 40218791 (+1795 to +3044), width 1250

NM_011495	3:40219771-40236579
	Promoter: 3:40215771-40223771
	Names: BC026785 L29479 NM_011495 PLK4 Plk4 STK18 Sak
	Oct4 Summary:
		# CC Peaks: 0
		CC Max Ratio: 59.99
		# CP Peaks: 0
		# CP Reads: 1
		CP Max Overlap: 1
		* Probe Locations:
			  40215981 (+210) 1.03 0.87 0.97
			  40216145 (+374) 1.11 0.97 0.85
			  40216331 (+560) 0.89 0.66 0.92
			  40216632 (+861) 1.10 0.55 0.98
			  40216881 (+1110) 1.02 0.78 0.87
			  40217124 (+1353) 0.97 0.88 1.20
			  40217325 (+1554) 1.10 0.82 1.15
			  40217510 (+1739) 1.02 1.09 0.49
			  40217731 (+1960) 0.97 0.95 0.91
			  40217981 (+2210) 0.96 0.64 0.66
			  40218227 (+2456) 0.82 0.89 1.16
			  40218521 (+2750) 0.82 0.76 1.00
			  40218675 (+2904) 0.98 1.07 1.06
			  40218859 (+3088) 0.87 0.60 0.69
			  40219109 (+3338) 1.01 0.88 0.94
			  40219358 (+3587) 1.02 0.89 1.04
			  40219555 (+3784) 1.11 1.63 0.90
			  40219712 (+3941) 1.13 1.62 1.00
			  40220036 (+4265) 1.00 1.13 1.01
			  40220208 (+4437) 1.17 1.69 0.95
			  40220435 (+4664) 0.97 1.09 1.03
			  40220503 (+4732) 1.01 0.86 0.98
			  40220628 (+4857) 0.96 0.82 0.89
			  40220817 (+5046) 0.75 0.57 0.88
			  40221016 (+5245) 1.01 0.83 0.93
			  40221266 (+5495) 0.96 1.06 0.83
			  40221508 (+5737) 0.84 0.66 0.79
			  40221728 (+5957) 0.98 0.89 0.97
			  40222225 (+6454) 1.01 0.86 0.77
			  40222440 (+6669) 0.83 1.09 0.40
			  40222702 (+6931) 0.95 0.84 0.93
			  40222904 (+7133) 0.81 0.56 1.11
			  40223128 (+7357) 0.92 0.58 0.78
			  40223380 (+7609) 59.99 0.85 0.99
			  40223454 (+7683) 1.00 1.09 1.00
		* CP Read Locations:
			40219040 to 40219372 (+3269 to +3601), width 333
	Nanog Summary:
		# CC Peaks: 0
		CC Max Ratio: 2.31
		# CP Peaks: 0
		# CP Reads: 1
		CP Max Overlap: 1
		* Probe Locations:
			  40215981 (+210) 1.18 1.00 1.47
			  40216145 (+374) 0.99 0.85 0.88
			  40216331 (+560) 1.12 1.06 0.83
			  40216632 (+861) 0.68
			  40216881 (+1110) 1.22 1.09 1.56
			  40217124 (+1353) 0.98 0.99 1.13
			  40217325 (+1554) 1.05 1.11 1.19
			  40217510 (+1739) 2.31 0.74
			  40217731 (+1960) 1.22 0.94 1.35
			  40217981 (+2210) 1.19 1.05 1.29
			  40218227 (+2456) 0.98 0.99 0.95
			  40218521 (+2750) 1.03 1.11 0.80
			  40218675 (+2904) 1.13 0.88 0.76
			  40218859 (+3088) 0.67 0.62 1.24
			  40219109 (+3338) 1.10 1.13 1.05
			  40219358 (+3587) 0.94 0.91 1.01
			  40219555 (+3784) 1.00 0.81 0.75
			  40219712 (+3941) 1.23 1.10 1.07
			  40220036 (+4265) 1.01 0.95 1.20
			  40220208 (+4437) 2.00 1.16 1.30
			  40220435 (+4664) 0.79 0.97 0.98
			  40220503 (+4732) 0.81 0.97 1.03
			  40220628 (+4857) 0.75 1.27 0.82
			  40220817 (+5046) 0.81 1.26 0.94
			  40221016 (+5245) 1.06 1.04 0.54
			  40221266 (+5495) 0.82 1.06 0.83
			  40221508 (+5737) 0.84 0.83 1.11
			  40221728 (+5957) 0.99 1.21 0.92
			  40222225 (+6454) 0.83 0.91 0.70
			  40222440 (+6669) 0.55 0.94
			  40222702 (+6931) 0.66 1.04 1.06
			  40222904 (+7133) 0.97 0.94 1.42
			  40223128 (+7357) 0.68 0.86 1.16
			  40223380 (+7609) 0.78 0.94 1.10
			  40223454 (+7683) 1.11 1.03 1.02
		* CP Read Locations:
			40217542 to 40218791 (+1771 to +3020), width 1250

NM_028140	3:40237869-40269376
	Promoter: 3:40265376-40273376
	Names: 2810423E13Rik AK013144 AK032080 AK035291 AK077957 NM_028140
	Oct4 Summary:
		# CC Peaks: 0
		CC Max Ratio: 1.77
		# CP Peaks: 0
		# CP Reads: 1
		CP Max Overlap: 1
		* Probe Locations:
			  40265797 (+421) 1.11 0.91 0.89
			  40266083 (+707) 0.92 0.67 0.65
			  40266423 (+1047) 0.94 0.55 0.94
			  40266673 (+1297) 1.03 1.10 1.04
			  40267029 (+1653) 0.85 0.93 0.93
			  40267259 (+1883) 0.75 0.50 0.64
			  40267509 (+2133) 1.01 0.70 0.85
			  40267759 (+2383) 0.84 0.57 0.67
			  40267972 (+2596) 0.94 0.84 0.95
			  40268222 (+2846) 1.01 0.93 1.12
			  40268472 (+3096) 0.80 0.49 0.72
			  40268722 (+3346) 0.98 0.86 0.83
			  40268849 (+3473) 1.04 0.95 1.14
			  40268972 (+3596) 1.05 1.25 1.17
			  40269180 (+3804) 1.05 1.77 1.17
			  40269430 (+4054) 0.88 1.27 1.02
			  40269668 (+4292) 0.97 1.23 1.06
			  40269930 (+4554) 1.03 1.45 1.14
			  40270180 (+4804) 0.91 0.83 0.93
			  40270388 (+5012) 0.87 0.80 0.79
			  40270637 (+5261) 0.81 0.76 0.78
			  40270888 (+5512) 0.97 0.86 0.85
			  40271138 (+5762) 0.87 0.73 0.76
		* CP Read Locations:
			40266847 to 40267880 (+1471 to +2504), width 1034
	Nanog Summary:
		# CC Peaks: 0
		CC Max Ratio: 2.47
		# CP Peaks: 0
		# CP Reads: 1
		CP Max Overlap: 1
		* Probe Locations:
			  40265797 (+421) 0.96 2.47
			  40266083 (+707) 0.85 0.82 0.99
			  40266423 (+1047) 1.10 1.15 1.30
			  40266673 (+1297) 0.98 0.91 1.11
			  40267029 (+1653) 1.07 1.06 1.06
			  40267259 (+1883) 1.05 0.97 1.46
			  40267509 (+2133) 0.93 0.84 1.50
			  40267759 (+2383) 0.86 0.68 2.26
			  40267972 (+2596) 0.89 0.79 0.68
			  40268222 (+2846) 0.84 0.89 0.84
			  40268472 (+3096) 0.87 0.75 1.49
			  40268722 (+3346) 1.05 1.16 1.08
			  40268849 (+3473) 1.03 1.18 0.94
			  40268972 (+3596) 1.00 0.96 1.24
			  40269180 (+3804) 0.96 1.13 2.10
			  40269430 (+4054) 0.97 0.90 1.34
			  40269668 (+4292) 0.96 0.87 1.04
			  40269930 (+4554) 0.92 1.01 1.19
			  40270180 (+4804) 0.97 0.90 1.19
			  40270388 (+5012) 0.92 0.87 1.49
			  40270637 (+5261) 0.86 0.91 1.01
			  40270888 (+5512) 1.17 0.94 1.44
			  40271138 (+5762) 0.88 0.66 1.05
		* CP Read Locations:
			40267627 to 40268310 (+2251 to +2934), width 684

NM_026622	3:40321711-40365571
	Promoter: 3:40317711-40325711
	Names: NM_026622
	Oct4 Summary:
		# CC Peaks: 0
		CC Max Ratio: 1.52
		# CP Peaks: 0
		# CP Reads: 2
		CP Max Overlap: 1
		* Probe Locations:
			  40318017 (+306) 1.08 1.38 1.03
			  40318636 (+925) 0.77 0.57 1.01
			  40318886 (+1175) 0.99 0.92 1.00
			  40319247 (+1536) 0.85 0.96 0.92
			  40319474 (+1763) 0.71 0.44 0.70
			  40319724 (+2013) 0.99 0.90 0.89
			  40319974 (+2263) 0.77 0.57 0.60
			  40320188 (+2477) 0.77 0.78 1.09
			  40320438 (+2727) 1.14 1.02 1.17
			  40320671 (+2960) 0.75 0.44 0.62
			  40320938 (+3227) 0.99 0.76 0.86
			  40321068 (+3357) 1.06 1.06 0.93
			  40321188 (+3477) 1.07 1.20 1.21
			  40321400 (+3689) 1.05 1.52 1.19
			  40321650 (+3939) 0.89 1.18 0.92
			  40321900 (+4189) 1.01 1.29 1.11
			  40322150 (+4439) 1.00 1.37 1.18
			  40322400 (+4689) 0.88 0.83 0.90
			  40322612 (+4901) 0.87 0.85 0.69
			  40322837 (+5126) 0.83 0.67 0.72
			  40323112 (+5401) 0.93 0.81 0.90
			  40323335 (+5624) 0.85 0.59 0.75
			  40323556 (+5845) 0.78 0.74 0.85
			  40323625 (+5914) 0.60 0.47 0.88
			  40323764 (+6053) 0.63 0.45 0.58
			  40324073 (+6362) 0.89 0.72 0.76
			  40324265 (+6554) 1.05 0.96 0.92
			  40324515 (+6804) 0.78 0.80 1.00
			  40324765 (+7054) 0.97 0.51 0.83
			  40324938 (+7227) 0.87 0.47 0.59
			  40325154 (+7443) 0.83 0.65 0.64
			  40325382 (+7671) 0.67 0.66 0.76
			  40325583 (+7872) 0.70 0.63 0.73
		* CP Read Locations:
			40318820 to 40318979 (+1109 to +1268), width 160
			40320932 to 40321635 (+3221 to +3924), width 704
	Nanog Summary:
		# CC Peaks: 0
		CC Max Ratio: 2.43
		# CP Peaks: 0
		# CP Reads: 2
		CP Max Overlap: 2
		* Probe Locations:
			  40318017 (+306) 1.02 0.85 1.20
			  40318636 (+925) 1.11 1.11 1.14
			  40318886 (+1175) 0.86 1.01
			  40319247 (+1536) 0.86 1.06 0.99
			  40319474 (+1763) 0.96 0.89 1.37
			  40319724 (+2013) 1.02 1.00 1.28
			  40319974 (+2263) 1.05 0.73 1.87
			  40320188 (+2477) 1.04 0.86 0.86
			  40320438 (+2727) 0.99 0.92 0.93
			  40320671 (+2960) 0.85 0.67 1.34
			  40320938 (+3227) 0.98 1.05 1.15
			  40321068 (+3357) 1.21 1.04 1.05
			  40321188 (+3477) 1.08 1.07 1.22
			  40321400 (+3689) 1.04 1.09 1.59
			  40321650 (+3939) 0.95 0.95 1.31
			  40321900 (+4189) 1.07 0.97 1.22
			  40322150 (+4439) 0.96 1.11 1.26
			  40322400 (+4689) 0.94 0.93 1.17
			  40322612 (+4901) 0.92 0.83 1.48
			  40322837 (+5126) 1.05 0.87 2.43
			  40323112 (+5401) 0.96 0.91 1.47
			  40323335 (+5624) 0.93 0.74 1.56
			  40323556 (+5845) 1.02 0.94 1.20
			  40323625 (+5914) 1.08 1.07 1.78
			  40323764 (+6053) 0.94 0.79 1.42
			  40324073 (+6362) 0.80 0.98 0.78
			  40324265 (+6554) 0.89 0.95 0.86
			  40324515 (+6804) 0.95 0.79 1.40
			  40324765 (+7054) 1.32 0.68 1.48
			  40324938 (+7227) 1.43 1.07 1.60
			  40325154 (+7443) 0.98 0.86 1.20
			  40325382 (+7671) 1.76 0.96 1.35
			  40325583 (+7872) 0.68 0.81
		* CP Read Locations:
			40319530 to 40320110 (+1819 to +2399), width 581
			40319530 to 40320110 (+1819 to +2399), width 581

NM_028494	3:40327633-40329978
	Promoter: 3:40325978-40333978
	Names: 1700034I23Rik AK006596 AK077003 NM_028494
	Oct4 Summary:
		# CC Peaks: 0
		CC Max Ratio: 1.39
		# CP Peaks: 0
		# CP Reads: 2
		CP Max Overlap: 2
		* Probe Locations:
			  40326256 (+278) 0.89 0.63 0.92
			  40326506 (+528) 0.91 0.53 0.83
			  40327477 (+1499) 1.37 0.30 1.07
			  40327727 (+1749) 0.77 0.68 0.84
			  40327964 (+1986) 1.02 0.85 0.75
			  40328227 (+2249) 0.96 1.05 0.88
			  40328477 (+2499) 0.92 0.73 0.93
			  40328727 (+2749) 1.04 0.71 0.85
			  40328977 (+2999) 0.86 0.53 0.88
			  40329240 (+3262) 0.88 1.00 1.00
			  40329416 (+3438) 1.03 1.19 0.91
			  40329663 (+3685) 0.97 1.23 0.92
			  40329914 (+3936) 1.07 1.39 1.13
			  40330279 (+4301) 0.99 1.10 0.87
			  40330505 (+4527) 0.96 0.75 0.87
			  40330734 (+4756) 0.95 0.83 0.95
			  40330927 (+4949) 0.94 0.52 1.01
			  40331408 (+5430) 0.38 0.52 0.61
			  40331802 (+5824) 0.53 0.63 0.81
			  40332076 (+6098) 0.63 0.67 0.87
			  40332326 (+6348) 0.82 0.65 1.02
			  40332770 (+6792) 0.99 0.96 0.85
			  40332839 (+6861) 0.88 1.08 0.52
			  40332998 (+7020) 1.05 0.77 0.90
			  40333192 (+7214) 0.85 0.67 0.69
			  40333434 (+7456) 0.85 0.97 0.94
			  40333682 (+7704) 1.09 0.67 0.93
		* CP Read Locations:
			40330500 to 40330815 (+4522 to +4837), width 316
			40330500 to 40330815 (+4522 to +4837), width 316
	Nanog Summary:
		# CC Peaks: 0
		CC Max Ratio: 2.57
		# CP Peaks: 0
		# CP Reads: 0
		CP Max Overlap: 0
		* Probe Locations:
			  40326256 (+278) 0.97 1.17 1.17
			  40326506 (+528) 1.04 0.99 0.89
			  40327477 (+1499) 1.33 1.04 1.33
			  40327727 (+1749) 1.26 0.84 2.36
			  40327964 (+1986) 1.08 1.04 1.20
			  40328227 (+2249) 0.96 0.90 1.14
			  40328477 (+2499) 1.05 0.96 1.49
			  40328727 (+2749) 0.87 1.00 1.02
			  40328977 (+2999) 0.90 0.86 0.98
			  40329240 (+3262) 1.24 0.97 1.11
			  40329416 (+3438) 1.02 0.82 0.85
			  40329663 (+3685) 1.09 0.92 1.01
			  40329914 (+3936) 1.00 1.10 1.24
			  40330279 (+4301) 1.11 0.86 1.69
			  40330505 (+4527) 0.91 0.98 1.01
			  40330734 (+4756) 0.97 1.16 1.05
			  40330927 (+4949) 0.83 0.93 0.70
			  40331408 (+5430) 1.19 1.31
			  40331802 (+5824) 0.96 1.11 2.25
			  40332076 (+6098) 1.03 1.24 2.28
			  40332326 (+6348) 0.82 0.88 0.83
			  40332770 (+6792) 1.22
			  40332839 (+6861) 1.07 1.27 0.94
			  40332998 (+7020) 0.97 1.05 1.08
			  40333192 (+7214) 2.57 0.74 1.55
			  40333434 (+7456) 1.10 0.80 1.02
			  40333682 (+7704) 1.08 0.62 1.40
		* CP Read Locations:

NM_001040399	3:40378065-40405228
	Promoter: 3:40374065-40382065
	Names: NM_001040399
	Oct4 Summary:
		# CC Peaks: 0
		CC Max Ratio: 0.00
		# CP Peaks: 0
		# CP Reads: 1
		CP Max Overlap: 1
		* Probe Locations:
		* CP Read Locations:
			40378814 to 40379017 (+4749 to +4952), width 204
	Nanog Summary:
		# CC Peaks: 0
		CC Max Ratio: 0.00
		# CP Peaks: 0
		# CP Reads: 0
		CP Max Overlap: 0
		* Probe Locations:
		* CP Read Locations:

NM_027663	3:40438522-40467476
	Promoter: 3:40434522-40442522
	Names: NM_027663
	Oct4 Summary:
		# CC Peaks: 0
		CC Max Ratio: 0.00
		# CP Peaks: 0
		# CP Reads: 0
		CP Max Overlap: 0
		* Probe Locations:
		* CP Read Locations:
	Nanog Summary:
		# CC Peaks: 0
		CC Max Ratio: 0.00
		# CP Peaks: 0
		# CP Reads: 2
		CP Max Overlap: 1
		* Probe Locations:
		* CP Read Locations:
			40436693 to 40437034 (+2171 to +2512), width 342
			40440337 to 40440495 (+5815 to +5973), width 159

NM_172303	3:41010564-41046428
	Promoter: 3:41006564-41014564
	Names: AK049332 AK129445 BC020316 JADE1 NM_172303 PHF17 Phf17
	Oct4 Summary:
		# CC Peaks: 0
		CC Max Ratio: 1.88
		# CP Peaks: 0
		# CP Reads: 3
		CP Max Overlap: 2
		* Probe Locations:
			  41007002 (+438) 1.11 1.13 1.07
			  41007216 (+652) 1.01 1.21 1.08
			  41007461 (+897) 0.94 0.89 1.14
			  41007710 (+1146) 0.98 1.08 0.90
			  41007960 (+1396) 0.76 1.33 1.00
			  41008209 (+1645) 0.89 0.93 1.18
			  41008388 (+1824) 1.07 1.27 1.24
			  41008655 (+2091) 1.04 1.55 1.57
			  41008904 (+2340) 0.84 0.94 1.05
			  41009146 (+2582) 1.09 1.03 1.25
			  41009368 (+2804) 1.04 0.85 0.92
			  41009580 (+3016) 0.97 0.92 1.03
			  41009828 (+3264) 0.95 1.15 1.15
			  41010077 (+3513) 0.95 1.58 0.94
			  41010246 (+3682) 1.04 1.38 1.04
			  41010496 (+3932) 1.27 1.68 1.48
			  41010699 (+4135) 1.31 1.83 1.41
			  41010940 (+4376) 1.38 1.79 1.18
			  41011185 (+4621) 1.04 1.17 1.15
			  41011435 (+4871) 1.65 1.88 1.26
			  41011634 (+5070) 1.25 1.54 1.19
			  41011723 (+5159) 1.07 1.01 1.19
			  41011945 (+5381) 1.12 1.30 1.04
			  41012123 (+5559) 1.11 1.13 0.94
			  41012531 (+5967) 1.06 1.39 1.06
			  41012781 (+6217) 0.95 1.08 1.11
			  41012995 (+6431) 1.06 1.39 1.26
			  41013244 (+6680) 1.00 1.05 1.13
			  41013493 (+6929) 1.02 0.83 1.07
			  41013711 (+7147) 0.97 1.09 1.03
			  41013936 (+7372) 0.89 1.44 0.94
		* CP Read Locations:
			41011099 to 41011595 (+4535 to +5031), width 497
			41011099 to 41011595 (+4535 to +5031), width 497
			41014489 to 41014849 (+7925 to +8285), width 361
	Nanog Summary:
		# CC Peaks: 0
		CC Max Ratio: 2.52
		# CP Peaks: 0
		# CP Reads: 1
		CP Max Overlap: 1
		* Probe Locations:
			  41007002 (+438) 0.80 0.98 0.62
			  41007216 (+652) 0.81 1.06 0.90
			  41007461 (+897) 0.67 0.89 0.69
			  41007710 (+1146) 0.78 1.00 0.86
			  41007960 (+1396) 0.66 0.67 0.65
			  41008209 (+1645) 0.93 1.15 0.70
			  41008388 (+1824) 0.96 1.01 0.81
			  41008655 (+2091) 0.89 1.43 1.16
			  41008904 (+2340) 1.08 1.02 0.95
			  41009146 (+2582) 0.92 1.07 0.81
			  41009368 (+2804) 0.99 1.06 1.07
			  41009580 (+3016) 1.03 1.12 0.89
			  41009828 (+3264) 1.01 1.01 1.01
			  41010077 (+3513) 0.91 0.90 0.95
			  41010246 (+3682) 1.14 0.97 1.19
			  41010496 (+3932) 1.56 1.83 2.52
			  41010699 (+4135) 0.97 0.97 1.00
			  41010940 (+4376) 0.67 1.37 1.16
			  41011185 (+4621) 0.96 1.11 1.22
			  41011435 (+4871) 1.25 1.79 2.51
			  41011634 (+5070) 1.30 1.35 1.61
			  41011723 (+5159) 1.05 1.12 1.32
			  41011945 (+5381) 0.98 1.07 0.98
			  41012123 (+5559) 0.93 1.04 1.03
			  41012531 (+5967) 1.23 1.01 0.96
			  41012781 (+6217) 0.97 1.10 1.02
			  41012995 (+6431) 1.09 1.21 1.02
			  41013244 (+6680) 0.96 0.94 1.09
			  41013493 (+6929) 0.91 0.96 1.02
			  41013711 (+7147) 1.18 1.05 1.07
			  41013936 (+7372) 1.01 0.91 0.74
		* CP Read Locations:
			41010448 to 41012009 (+3884 to +5445), width 1562

NM_028667	3:41249567-41261083
	Promoter: 3:41245567-41253567
	Names: 2810009O15Rik AK015146 AK039725 AK045813 AK085404 NM_028667
	Oct4 Summary:
		# CC Peaks: 0
		CC Max Ratio: 1.52
		# CP Peaks: 0
		# CP Reads: 2
		CP Max Overlap: 1
		* Probe Locations:
			  41245657 (+90) 0.95 0.85 0.77
			  41245906 (+339) 0.91 0.60 0.81
			  41246099 (+532) 1.12 0.66 0.90
			  41246349 (+782) 0.94 1.11 1.01
			  41246599 (+1032) 0.91 1.12 0.95
			  41246849 (+1282) 1.10 1.24 1.16
			  41247100 (+1533) 0.97 1.42 1.06
			  41247350 (+1783) 0.91 1.03 0.88
			  41247527 (+1960) 0.97 1.52 1.15
			  41247673 (+2106) 1.00 1.14 1.22
			  41247845 (+2278) 1.15 1.10 1.20
			  41247926 (+2359) 0.79 0.53 0.72
			  41248088 (+2521) 0.73 0.64 0.93
			  41248454 (+2887) 1.13 0.79 0.95
			  41248702 (+3135) 0.99 0.64 1.00
			  41248900 (+3333) 0.90 0.73 1.01
			  41249150 (+3583) 0.91 0.53 1.20
			  41249400 (+3833) 0.95 0.69 1.02
			  41249477 (+3910) 0.87 0.92 0.97
			  41249724 (+4157) 0.97 0.98 0.87
			  41250019 (+4452) 0.94 0.88 1.26
			  41250249 (+4682) 0.94 0.44 0.70
			  41250532 (+4965) 0.91 0.48 0.79
			  41250788 (+5221) 1.03 0.76 0.49
			  41251142 (+5575) 0.56 0.71 0.79
			  41251336 (+5769) 1.04 0.94 0.91
			  41251585 (+6018) 1.36 0.87 1.31
			  41251820 (+6253) 1.00 1.08 1.08
			  41252070 (+6503) 0.96 0.95 0.92
			  41252228 (+6661) 0.85 0.94 0.96
			  41252413 (+6846) 1.21 0.55 0.62
			  41252581 (+7014) 1.16 0.30 0.67
			  41252817 (+7250) 1.03 1.05 1.15
			  41252887 (+7320) 0.97 0.84 0.88
			  41253115 (+7548) 0.86 0.47 0.74
		* CP Read Locations:
			41246601 to 41246836 (+1034 to +1269), width 236
			41248115 to 41248522 (+2548 to +2955), width 408
	Nanog Summary:
		# CC Peaks: 0
		CC Max Ratio: 3.16
		# CP Peaks: 0
		# CP Reads: 1
		CP Max Overlap: 1
		* Probe Locations:
			  41245657 (+90) 0.84 0.57 1.39
			  41245906 (+339) 0.81 0.86 2.69
			  41246099 (+532) 0.93 0.79 3.16
			  41246349 (+782) 1.00 1.12 1.12
			  41246599 (+1032) 0.99 1.09 0.89
			  41246849 (+1282) 1.00 1.54 1.15
			  41247100 (+1533) 1.30 1.02 1.30
			  41247350 (+1783) 0.97 0.90 1.26
			  41247527 (+1960) 1.32 1.19 1.34
			  41247673 (+2106) 1.06 1.00 1.13
			  41247845 (+2278) 0.97 0.91 1.03
			  41247926 (+2359) 0.74 0.84 0.91
			  41248088 (+2521) 1.11 1.21
			  41248454 (+2887) 1.07 1.20 0.93
			  41248702 (+3135) 0.97 0.90 0.92
			  41248900 (+3333) 0.91 0.74 1.63
			  41249150 (+3583) 1.10 1.10 2.07
			  41249400 (+3833) 0.92 1.09 1.22
			  41249477 (+3910) 0.79 0.99 1.76
			  41249724 (+4157) 1.02 1.12 1.12
			  41250019 (+4452) 0.75 1.03 1.13
			  41250249 (+4682) 1.13 1.09 1.36
			  41250532 (+4965) 0.93 1.21 1.08
			  41250788 (+5221) 1.78
			  41251142 (+5575) 0.45
			  41251336 (+5769) 0.97 1.08 1.08
			  41251585 (+6018) 1.48 0.94 1.58
			  41251820 (+6253) 1.03 1.07 1.02
			  41252070 (+6503) 0.95 0.95 1.15
			  41252228 (+6661) 0.94 0.73 1.00
			  41252413 (+6846) 1.24
			  41252581 (+7014) 1.30 1.02
			  41252817 (+7250) 0.91 0.81 1.09
			  41252887 (+7320) 1.27 0.70 1.19
			  41253115 (+7548) 2.88 0.61 1.09
		* CP Read Locations:
			41247235 to 41247653 (+1668 to +2086), width 419

NM_011043	3:44837486-44841905
	Promoter: 3:44833486-44841486
	Names: BC065695 KIAA1400 NM_011043 OL-PCDH PCDH10 Pcdh10 U88549
	Oct4 Summary:
		# CC Peaks: 0
		CC Max Ratio: 2.31
		# CP Peaks: 0
		# CP Reads: 4
		CP Max Overlap: 3
		* Probe Locations:
			  44833847 (+361) 1.14 1.23 1.14
			  44834097 (+611) 1.07 1.11 1.02
			  44834347 (+861) 1.13 1.12 1.18
			  44834530 (+1044) 0.97 1.09 1.10
			  44834774 (+1288) 1.05 1.20 1.13
			  44835024 (+1538) 1.56 2.31 1.36
			  44835230 (+1744) 0.96 1.39 1.19
			  44835480 (+1994) 1.01 1.07 1.00
			  44835741 (+2255) 1.02 1.16 1.03
			  44835948 (+2462) 1.16 1.45 1.18
			  44836189 (+2703) 1.07 1.14 1.12
			  44836432 (+2946) 1.16 1.73 1.44
			  44836660 (+3174) 1.10 1.14 1.17
			  44836910 (+3424) 1.45 1.40 1.54
			  44837160 (+3674) 1.01 1.31 0.85
			  44837401 (+3915) 0.93 1.12 1.01
			  44837598 (+4112) 1.01 1.04 1.01
			  44837848 (+4362) 0.98 0.98 0.90
			  44838078 (+4592) 1.05 1.33 1.04
			  44838328 (+4842) 1.13 1.42 1.00
			  44838578 (+5092) 1.08 1.36 1.09
			  44838828 (+5342) 1.13 1.21 1.20
			  44839111 (+5625) 1.13 1.42 1.46
			  44839329 (+5843) 1.89 1.77 2.24
			  44839579 (+6093) 1.28 1.75 1.29
			  44839785 (+6299) 1.10 1.40 1.12
			  44839988 (+6502) 1.04 1.15 0.96
			  44840237 (+6751) 1.07 1.30 1.14
			  44840484 (+6998) 1.08 1.20 1.25
			  44840733 (+7247) 1.24 1.32 1.28
			  44840935 (+7449) 0.97 1.00 1.09
			  44841025 (+7539) 0.96 0.74 1.10
		* CP Read Locations:
			44833842 to 44834308 (+356 to +822), width 467
			44839068 to 44839623 (+5582 to +6137), width 556
			44831927 to 44833926 (+-1559 to +440), width 2000
			44831927 to 44833926 (+-1559 to +440), width 2000
	Nanog Summary:
		# CC Peaks: 0
		CC Max Ratio: 1.77
		# CP Peaks: 0
		# CP Reads: 2
		CP Max Overlap: 1
		* Probe Locations:
			  44833847 (+361) 0.77 0.39 1.77
			  44834097 (+611) 0.96 0.91 0.88
			  44834347 (+861) 1.14 0.84 1.15
			  44834530 (+1044) 1.26 1.05 1.15
			  44834774 (+1288) 1.13 1.09 0.99
			  44835024 (+1538) 1.07 1.31 1.08
			  44835230 (+1744) 1.24 1.07 1.03
			  44835480 (+1994) 0.88 1.01 1.03
			  44835741 (+2255) 0.67 0.95 0.87
			  44835948 (+2462) 0.96 1.09 1.28
			  44836189 (+2703) 1.14 1.05 1.01
			  44836432 (+2946) 0.93 1.07 1.04
			  44836660 (+3174) 0.99 1.05 1.10
			  44836910 (+3424) 1.07 1.20 1.17
			  44837160 (+3674) 1.00 1.08 1.22
			  44837401 (+3915) 0.83 0.92 0.92
			  44837598 (+4112) 0.87 1.20 0.97
			  44837848 (+4362) 0.98 1.08 0.93
			  44838078 (+4592) 1.13 1.03 1.06
			  44838328 (+4842) 1.02 0.84 0.80
			  44838578 (+5092) 0.85 1.01 0.81
			  44838828 (+5342) 1.13 1.25 1.21
			  44839111 (+5625) 0.89 1.13 1.14
			  44839329 (+5843) 1.35 1.37 1.44
			  44839579 (+6093) 1.42 1.19 1.11
			  44839785 (+6299) 1.12 1.09 1.09
			  44839988 (+6502) 1.04 0.92 1.18
			  44840237 (+6751) 1.16 1.01 1.44
			  44840484 (+6998) 1.11 1.15 1.40
			  44840733 (+7247) 0.77 0.89 1.19
			  44840935 (+7449) 0.96 0.95 0.99
			  44841025 (+7539) 1.29 1.21 0.91
		* CP Read Locations:
			44836172 to 44836482 (+2686 to +2996), width 311
			44836685 to 44837117 (+3199 to +3631), width 433

NM_025493	3:48197624-48200994
	Promoter: 3:48196994-48204994
	Names: 1700018B24Rik AK006080 AK006613 AK018885 BC049578 BC061086 NM_025493
	Oct4 Summary:
		# CC Peaks: 0
		CC Max Ratio: 1.64
		# CP Peaks: 0
		# CP Reads: 0
		CP Max Overlap: 0
		* Probe Locations:
			  48197451 (+457) 0.76 0.91 0.64
			  48197699 (+705) 1.04 0.95 1.00
			  48198005 (+1011) 0.76 0.60 0.65
			  48198297 (+1303) 0.99 1.18 0.71
			  48198547 (+1553) 1.05 1.05 0.85
			  48199117 (+2123) 1.03 0.88 0.72
			  48199277 (+2283) 1.16 0.63 0.73
			  48199525 (+2531) 1.08 1.27 1.04
			  48199763 (+2769) 0.90 0.64 0.79
			  48200013 (+3019) 0.68 0.71
			  48200204 (+3210) 1.07 1.00 0.80
			  48200423 (+3429) 1.64 1.07 0.84
			  48200673 (+3679) 1.39 1.37 0.94
			  48200922 (+3928) 0.97 1.12 1.18
			  48201172 (+4178) 1.58 0.77 1.20
			  48201345 (+4351) 1.30 0.70 0.94
			  48201498 (+4504) 0.98 0.76 1.10
			  48201748 (+4754) 0.96 1.03 0.90
			  48201997 (+5003) 1.09 0.73 1.11
			  48202192 (+5198) 0.99 0.83 1.00
			  48202429 (+5435) 1.03 0.95 0.99
			  48202659 (+5665) 1.00 0.73 0.86
			  48202901 (+5907) 1.00 1.15 0.73
			  48203144 (+6150) 0.90 0.61 0.74
			  48203429 (+6435) 0.89 0.49 1.62
			  48203662 (+6668) 1.13 0.48 0.97
			  48203940 (+6946) 1.20 0.42 0.70
		* CP Read Locations:
	Nanog Summary:
		# CC Peaks: 0
		CC Max Ratio: 4.08
		# CP Peaks: 0
		# CP Reads: 0
		CP Max Overlap: 0
		* Probe Locations:
			  48197451 (+457) 1.33 0.76 1.37
			  48197699 (+705) 1.04 1.17 0.91
			  48198005 (+1011) 0.92 1.02
			  48198297 (+1303) 0.78 1.55 1.09
			  48198547 (+1553) 1.06 1.14 1.12
			  48199117 (+2123) 0.84 0.88 1.17
			  48199277 (+2283) 1.00 0.83
			  48199525 (+2531) 1.05 0.83 1.07
			  48199763 (+2769) 0.82 0.61 1.26
			  48200013 (+3019) 1.06 0.96 0.89
			  48200204 (+3210) 1.10 0.82 0.85
			  48200423 (+3429) 0.96 0.52 0.87
			  48200673 (+3679) 1.21 0.90 0.81
			  48200922 (+3928) 1.12 1.08 1.09
			  48201172 (+4178) 0.86 0.76 1.26
			  48201345 (+4351) 1.13 0.90 1.42
			  48201498 (+4504) 1.23 0.83 1.13
			  48201748 (+4754) 1.29 0.67 1.09
			  48201997 (+5003) 1.62 1.35 0.97
			  48202192 (+5198) 0.77 1.04 1.06
			  48202429 (+5435) 0.94 1.15 1.14
			  48202659 (+5665) 0.77 1.00 1.19
			  48202901 (+5907) 1.00 1.07 1.02
			  48203144 (+6150) 1.43 0.84 0.83
			  48203429 (+6435) 1.13
			  48203662 (+6668) 1.91 1.02 4.08
			  48203940 (+6946) 0.66 0.69 0.92
		* CP Read Locations:

NM_130448	3:49331831-49346005
	Promoter: 3:49342005-49350005
	Names: AF416735 AK036560 AK173204 BC052198 KIAA1562 NM_130448 PCDH18 PCDH68L Pcdh18 mKIAA1562
	Oct4 Summary:
		# CC Peaks: 0
		CC Max Ratio: 1.66
		# CP Peaks: 0
		# CP Reads: 2
		CP Max Overlap: 1
		* Probe Locations:
			  49342262 (+257) 1.10 1.09 1.03
			  49342512 (+507) 0.97 0.89 0.74
			  49342745 (+740) 0.97 0.99 0.90
			  49342989 (+984) 1.05 0.66 0.86
			  49343187 (+1182) 0.91 1.06 1.01
			  49343420 (+1415) 0.85 1.14 1.05
			  49343663 (+1658) 1.14 1.14 1.09
			  49343905 (+1900) 0.95 0.95 0.93
			  49344155 (+2150) 1.05 1.08 0.73
			  49344351 (+2346) 0.84 0.88 0.77
			  49344599 (+2594) 1.34 0.70 0.88
			  49344844 (+2839) 1.07 1.06 1.19
			  49345062 (+3057) 1.20 1.25 1.30
			  49345255 (+3250) 1.01 1.66 1.36
			  49345505 (+3500) 1.16 1.45 1.18
			  49345754 (+3749) 1.05 1.18 1.05
			  49345978 (+3973) 1.07 1.49 1.02
			  49346143 (+4138) 1.01 1.30 1.06
			  49346371 (+4366) 0.93 0.78 0.85
			  49346618 (+4613) 1.04 0.62 0.87
			  49346868 (+4863) 1.16 0.77 0.56
			  49347085 (+5080) 1.18 0.96 0.98
			  49347302 (+5297) 1.06 1.00 1.00
			  49347498 (+5493) 1.27 1.21 0.92
			  49347576 (+5571) 0.92 0.88 0.89
			  49347681 (+5676) 0.93 0.69 1.05
			  49347879 (+5874) 1.00 0.59 0.94
			  49348129 (+6124) 0.82 0.74 0.89
			  49348321 (+6316) 1.08 0.71 0.87
			  49348586 (+6581) 0.99 0.66 0.95
			  49348754 (+6749) 1.00 1.15 1.14
			  49348979 (+6974) 0.97 0.89 1.01
			  49349246 (+7241) 1.02 0.93 0.86
			  49349400 (+7395) 0.73 0.44 1.14
			  49349643 (+7638) 0.73 0.58 0.99
		* CP Read Locations:
			49342287 to 49342447 (+282 to +442), width 161
			49348231 to 49348581 (+6226 to +6576), width 351
	Nanog Summary:
		# CC Peaks: 0
		CC Max Ratio: 2.72
		# CP Peaks: 0
		# CP Reads: 0
		CP Max Overlap: 0
		* Probe Locations:
			  49342262 (+257) 0.99 0.94 0.97
			  49342512 (+507) 0.88 1.02 1.06
			  49342745 (+740) 1.13 0.85 0.75
			  49342989 (+984) 0.86 0.64 0.70
			  49343187 (+1182) 0.92 0.86 0.99
			  49343420 (+1415) 1.10 0.94 0.78
			  49343663 (+1658) 0.75 0.77 0.59
			  49343905 (+1900) 1.00 1.00 0.77
			  49344155 (+2150) 1.01 1.09 1.01
			  49344351 (+2346) 1.22 1.09 0.53
			  49344599 (+2594) 0.85 0.99 1.22
			  49344844 (+2839) 1.11 1.20 1.00
			  49345062 (+3057) 1.19 1.24 0.84
			  49345255 (+3250) 1.34 1.04 0.77
			  49345505 (+3500) 1.18 1.15 0.75
			  49345754 (+3749) 0.83 0.88 1.09
			  49345978 (+3973) 0.85 1.02 1.30
			  49346143 (+4138) 1.17 0.99 1.25
			  49346371 (+4366) 1.22 1.10 0.96
			  49346618 (+4613) 0.91 0.98 1.10
			  49346868 (+4863) 0.82 0.97
			  49347085 (+5080) 0.79
			  49347302 (+5297) 0.98 1.08 0.98
			  49347498 (+5493) 2.00 1.06 1.22
			  49347576 (+5571) 0.98 0.93 1.02
			  49347681 (+5676) 0.73 0.98 0.97
			  49347879 (+5874) 0.84 1.06 1.11
			  49348129 (+6124) 1.12 1.05 0.86
			  49348321 (+6316) 1.12 0.88 1.24
			  49348754 (+6749) 0.97 1.04 0.80
			  49348979 (+6974) 1.00 1.15 1.26
			  49349246 (+7241) 2.01 0.97 0.77
			  49349400 (+7395) 1.78 0.71
			  49349643 (+7638) 1.04 0.60 2.72
		* CP Read Locations:

NM_011990	3:49952030-50031659
	Promoter: 3:50027659-50035659
	Names: AB022345 AK089202 NM_011990 SLC7A11 Slc7a11 xCT
	Oct4 Summary:
		# CC Peaks: 0
		CC Max Ratio: 1.18
		# CP Peaks: 0
		# CP Reads: 0
		CP Max Overlap: 0
		* Probe Locations:
			  50027946 (+287) 1.08 0.75 0.86
			  50028196 (+537) 0.87 0.89 0.95
			  50028412 (+753) 0.85 0.85 0.85
			  50028632 (+973) 0.89 0.82 0.85
			  50028862 (+1203) 1.05 0.65 0.45
			  50029054 (+1395) 0.93 0.75 0.68
			  50029281 (+1622) 1.05 0.89 1.00
			  50029491 (+1832) 1.18 0.45 0.86
			  50029680 (+2021) 0.82 0.53 0.73
			  50029926 (+2267) 0.68 0.40 0.75
			  50030176 (+2517) 0.90 0.80 0.67
			  50030419 (+2760) 0.91 1.13 0.83
			  50030618 (+2959) 1.00 1.14 1.13
			  50030819 (+3160) 1.00 1.03 1.06
			  50030991 (+3332) 0.97 1.05 1.17
			  50031167 (+3508) 1.00 1.18 1.08
			  50031416 (+3757) 1.02 1.10 1.00
			  50031663 (+4004) 0.96 1.18 1.13
			  50031909 (+4250) 1.03 1.16 1.15
			  50032157 (+4498) 1.12 1.08 0.98
			  50032395 (+4736) 0.88 0.68 1.01
			  50032627 (+4968) 1.02 0.63 0.78
			  50032793 (+5134) 0.75 0.98
			  50032966 (+5307) 0.93 1.08 0.96
			  50033216 (+5557) 1.03 0.87 1.11
			  50033459 (+5800) 1.00 0.84 1.13
			  50033702 (+6043) 0.95 0.56 1.02
			  50033952 (+6293) 0.97 1.08
			  50034202 (+6543) 0.84 0.85 0.84
			  50034452 (+6793) 1.07 0.55 0.91
			  50034687 (+7028) 0.67 1.07 0.54
			  50034923 (+7264) 0.82 0.61 0.86
			  50035150 (+7491) 0.94 0.55 0.77
		* CP Read Locations:
	Nanog Summary:
		# CC Peaks: 0
		CC Max Ratio: 3.46
		# CP Peaks: 0
		# CP Reads: 0
		CP Max Overlap: 0
		* Probe Locations:
			  50027946 (+287) 1.12 1.13 0.99
			  50028196 (+537) 1.03 0.92 0.86
			  50028412 (+753) 1.07 1.43 1.16
			  50028632 (+973) 0.85 0.98 0.65
			  50028862 (+1203) 0.55 0.77 1.02
			  50029054 (+1395) 0.57 0.92 0.53
			  50029281 (+1622) 0.78 0.96 0.85
			  50029491 (+1832) 0.97 1.18 1.06
			  50029680 (+2021) 1.10 1.21 2.78
			  50029926 (+2267) 0.96
			  50030176 (+2517) 0.74 1.02 1.07
			  50030419 (+2760) 1.00 1.15 0.93
			  50030618 (+2959) 1.29 1.16 1.04
			  50030819 (+3160) 1.00 0.91 0.79
			  50030991 (+3332) 1.10 1.01 0.92
			  50031167 (+3508) 0.94 1.05 0.90
			  50031416 (+3757) 1.05 0.92 0.76
			  50031663 (+4004) 1.08 1.08 0.95
			  50031909 (+4250) 0.96 1.15 1.19
			  50032157 (+4498) 1.14 0.88 0.95
			  50032395 (+4736) 1.38 0.82 1.14
			  50032627 (+4968) 1.10 0.64 1.24
			  50032793 (+5134) 1.00
			  50032966 (+5307) 1.20 0.97 0.89
			  50033216 (+5557) 1.19 1.00 1.18
			  50033459 (+5800) 1.59 1.37 0.96
			  50033702 (+6043) 0.95 1.10 1.00
			  50033952 (+6293) 1.22 0.86 1.63
			  50034202 (+6543) 0.94 0.92 0.89
			  50034452 (+6793) 0.92 0.95 0.89
			  50034687 (+7028) 0.78 0.61
			  50034923 (+7264) 1.85 0.88 2.04
			  50035150 (+7491) 3.46 1.62 1.28
		* CP Read Locations:

NM_009834	3:50820523-50883542
	Promoter: 3:50816523-50824523
	Names: AF183960 AF199491 AK041713 AK084516 AK087790 CCR4 CCR4L CCRN4L Ccrn4l NM_009834 Noc
	Oct4 Summary:
		# CC Peaks: 0
		CC Max Ratio: 1.98
		# CP Peaks: 0
		# CP Reads: 0
		CP Max Overlap: 0
		* Probe Locations:
			  50816910 (+387) 0.94 0.95 0.93
			  50818366 (+1843) 0.99 0.88 1.25
			  50819309 (+2786) 1.05 0.94 1.15
			  50819555 (+3032) 0.95 0.78 0.97
			  50819788 (+3265) 1.17 1.38 1.22
			  50820038 (+3515) 1.10 1.67 1.14
			  50820342 (+3819) 1.18 1.98 1.36
			  50820548 (+4025) 1.01 1.16 1.00
			  50820634 (+4111) 1.05 1.28 1.06
			  50820747 (+4224) 1.16 1.80 0.94
			  50820975 (+4452) 0.86 1.27 0.90
			  50821197 (+4674) 0.94 1.16 0.91
			  50821394 (+4871) 1.00 1.19 0.86
			  50821616 (+5093) 0.96 0.67 0.75
			  50821832 (+5309) 0.90 0.92 0.61
			  50822251 (+5728) 0.95 1.07 0.95
			  50822547 (+6024) 1.15 1.03 1.16
			  50822792 (+6269) 1.32 0.68 1.11
			  50823206 (+6683) 0.99 1.04 1.16
			  50823430 (+6907) 1.03 1.04 0.99
			  50823678 (+7155) 1.04 1.14 0.99
			  50823829 (+7306) 0.96 0.73
			  50824200 (+7677) 1.07 1.53 1.11
		* CP Read Locations:
	Nanog Summary:
		# CC Peaks: 0
		CC Max Ratio: 1.87
		# CP Peaks: 1
		# CP Reads: 3
		CP Max Overlap: 3
		* Probe Locations:
			  50816910 (+387) 0.98 0.88 0.90
			  50818366 (+1843) 0.98 1.14 1.22
			  50819309 (+2786) 1.00 0.91 1.09
			  50819555 (+3032) 1.14 1.48 0.88
			  50819788 (+3265) 1.11 1.35 1.00
			  50820038 (+3515) 1.78 1.87 1.49
			  50820342 (+3819) 1.08 1.16 1.33
			  50820548 (+4025) 0.90 0.95 1.11
			  50820634 (+4111) 0.91 0.90 1.45
			  50820747 (+4224) 1.65 1.11 1.60
			  50820975 (+4452) 1.34 0.91 1.09
			  50821197 (+4674) 0.99 0.89 1.23
			  50821394 (+4871) 0.95 0.82 1.13
			  50821616 (+5093) 0.73 1.18 1.62
			  50821832 (+5309) 1.06 0.83 1.27
			  50822251 (+5728) 0.88 1.04 0.90
			  50822547 (+6024) 1.09 0.99 0.82
			  50822792 (+6269) 1.19 1.24 0.81
			  50823206 (+6683) 0.85 0.88 0.68
			  50823430 (+6907) 1.24 1.06 1.02
			  50823678 (+7155) 1.37 1.17 1.24
			  50823829 (+7306) 0.78
			  50824200 (+7677) 1.46 1.14 1.04
		* CP Read Locations:
			50819312 to 50819956 (+2789 to +3433), width 645
			50819312 to 50819956 (+2789 to +3433), width 645
			50819818 to 50820012 (+3295 to +3489), width 195

NM_023502	3:50887639-50957954
	Promoter: 3:50953954-50961954
	Names: AF256217 ELF2 EU32 Elf2 NERF NERF-1A NERF-1B NERF-2 NM_023502
	Oct4 Summary:
		# CC Peaks: 0
		CC Max Ratio: 1.91
		# CP Peaks: 0
		# CP Reads: 0
		CP Max Overlap: 0
		* Probe Locations:
			  50954301 (+347) 0.84 1.03 1.22
			  50954549 (+595) 1.08 1.12 1.06
			  50954839 (+885) 1.45 0.68 0.97
			  50955088 (+1134) 1.23 0.67 0.75
			  50955299 (+1345) 0.99 0.77 0.78
			  50955502 (+1548) 0.82 0.75 0.71
			  50955853 (+1899) 0.87 1.91 0.97
			  50956275 (+2321) 1.12 1.04 1.08
			  50957007 (+3053) 0.88 0.57 0.79
			  50957240 (+3286) 0.70 0.22 0.76
			  50957765 (+3811) 1.37 0.42 1.03
			  50957852 (+3898) 0.96 0.41 0.52
			  50958080 (+4126) 0.93 1.18 0.89
			  50958260 (+4306) 0.94 0.62 0.82
			  50959136 (+5182) 0.96 1.36 1.24
			  50960581 (+6627) 1.01 1.00 0.94
			  50960825 (+6871) 1.07 1.17 0.93
			  50961375 (+7421) 0.91 1.48 1.13
			  50961588 (+7634) 0.91 1.01 0.87
		* CP Read Locations:
	Nanog Summary:
		# CC Peaks: 0
		CC Max Ratio: 4.30
		# CP Peaks: 0
		# CP Reads: 2
		CP Max Overlap: 2
		* Probe Locations:
			  50954301 (+347) 0.97 0.94 1.08
			  50954549 (+595) 1.08 0.85 0.79
			  50954839 (+885) 1.44 0.98 1.24
			  50955088 (+1134) 0.50 1.14 0.93
			  50955299 (+1345) 0.78 0.79 0.98
			  50955502 (+1548) 1.20 0.83 1.77
			  50955853 (+1899) 1.00
			  50956275 (+2321) 1.09 1.14 1.10
			  50957007 (+3053) 1.24 0.70 1.62
			  50957240 (+3286) 1.50 0.57 0.86
			  50957765 (+3811) 1.06 1.09 1.22
			  50957852 (+3898) 1.15 0.87 4.30
			  50958080 (+4126) 0.89 0.97 1.20
			  50958260 (+4306) 1.11 0.96 1.33
			  50959136 (+5182) 1.06 0.97 1.09
			  50960581 (+6627) 0.91 0.94 0.96
			  50960825 (+6871) 1.11 0.99 0.96
			  50961375 (+7421) 1.11 1.00 1.18
			  50961588 (+7634) 1.07 0.98 0.98
		* CP Read Locations:
			50960187 to 50961047 (+6233 to +7093), width 861
			50960187 to 50961047 (+6233 to +7093), width 861

NM_026358	3:51020380-51028474
	Promoter: 3:51024474-51032474
	Names: 4930583H14Rik AF228502 AK006339 AK016342 BC012511 BC049556 NM_026358
	Oct4 Summary:
		# CC Peaks: 1
		CC Max Ratio: 2.45
		# CP Peaks: 0
		# CP Reads: 3
		CP Max Overlap: 1
		* Probe Locations:
			  51024981 (+507) 1.05 1.03 1.09
			  51025077 (+603) 1.20 1.01 1.12
			  51025390 (+916) 0.96
			  51025796 (+1322) 1.02 0.83 1.13
			  51026335 (+1861) 0.92 0.53 0.64
			  51026559 (+2085) 1.18 0.68 0.73
			  51026898 (+2424) 1.02 1.01 0.80
			  51027111 (+2637) 1.03 1.28 0.96
			  51027359 (+2885) 0.96 0.86 1.02
			  51027591 (+3117) 0.94 0.89 1.02
			  51027779 (+3305) 0.99 1.22 1.06
			  51028029 (+3555) 1.00 1.26 1.02
			  51028278 (+3804) 1.09 1.20 1.15
			  51028456 (+3982) 1.37 1.96 1.32
			  51028647 (+4173) 1.11 1.30 1.12
			  51028870 (+4396) 1.32 1.40 1.38
			  51029763 (+5289) 1.24 1.46 1.26
			  51029937 (+5463) 1.32 1.40 1.32
			  51030182 (+5708) 1.21 0.87 1.31
			  51030427 (+5953) 1.11 0.91 1.12
			  51030629 (+6155) 1.11 1.16 1.14
			* 51030730 (+6256) 1.23 1.04 1.21
			* 51030978 (+6504) 1.45 2.45 1.79
			* 51031535 (+7061) 0.91 1.14 1.09
		* CP Read Locations:
			51028457 to 51028902 (+3983 to +4428), width 446
			51030664 to 51031223 (+6190 to +6749), width 560
			51031729 to 51031974 (+7255 to +7500), width 246
	Nanog Summary:
		# CC Peaks: 0
		CC Max Ratio: 1.74
		# CP Peaks: 0
		# CP Reads: 2
		CP Max Overlap: 1
		* Probe Locations:
			  51024981 (+507) 1.03 1.02 0.78
			  51025077 (+603) 1.07 1.16 1.15
			  51025796 (+1322) 0.93 1.10 0.95
			  51026335 (+1861) 0.68 0.71 1.16
			  51026559 (+2085) 1.18 1.26 1.37
			  51026898 (+2424) 0.89 0.93 0.70
			  51027111 (+2637) 1.10 0.96 0.91
			  51027359 (+2885) 1.02 1.10 0.98
			  51027591 (+3117) 1.02 0.84 0.85
			  51027779 (+3305) 0.99 0.83 0.79
			  51028029 (+3555) 0.91 0.91 0.82
			  51028278 (+3804) 0.87 1.04 1.16
			  51028456 (+3982) 0.88 0.95 1.74
			  51028647 (+4173) 0.98 1.08 1.25
			  51028870 (+4396) 1.36 1.20 1.12
			  51029763 (+5289) 0.85 0.94 0.90
			  51029937 (+5463) 1.21 1.50 1.13
			  51030182 (+5708) 1.11 1.11 1.09
			  51030427 (+5953) 0.86 1.10 0.84
			  51030629 (+6155) 1.04 1.03 1.16
			  51030730 (+6256) 1.15 1.34 1.21
			  51030978 (+6504) 1.24 1.40 1.03
			  51031535 (+7061) 1.09 0.90 0.92
		* CP Read Locations:
			51024724 to 51025139 (+250 to +665), width 416
			51028381 to 51028710 (+3907 to +4236), width 330

NM_025523	3:51037443-51040920
	Promoter: 3:51036920-51044920
	Names: AK003365 AK009393 AK018705 AK028011 BC092141 KFYI NDUFC1 NM_025523 Ndufc1
	Oct4 Summary:
		# CC Peaks: 0
		CC Max Ratio: 1.57
		# CP Peaks: 0
		# CP Reads: 1
		CP Max Overlap: 1
		* Probe Locations:
			  51037467 (+547) 1.00 0.98 1.29
			  51037621 (+701) 1.06 1.57 1.26
			  51037889 (+969) 1.06 0.87 0.97
			  51038100 (+1180) 0.94 0.94 0.88
			  51038183 (+1263) 1.08 0.96 0.96
			  51038252 (+1332) 1.12 1.08 0.90
			  51038497 (+1577) 0.96 1.01 0.81
			  51038747 (+1827) 0.90 0.89 0.94
			  51039227 (+2307) 1.01 0.99 1.06
			  51039385 (+2465) 0.95 0.83 0.92
			  51039587 (+2667) 1.02 1.02 1.13
			  51039787 (+2867) 0.94 0.98 0.86
			  51040094 (+3174) 0.90 1.13 0.84
			  51040176 (+3256) 0.90 1.01 0.91
			  51040515 (+3595) 1.09 1.52 1.41
			  51040765 (+3845) 0.94 1.01 1.13
			  51041015 (+4095) 1.06 1.27 1.04
			  51041258 (+4338) 1.02 0.76 0.83
			  51041846 (+4926) 1.04 1.13 0.97
			  51042066 (+5146) 1.16 1.04 0.78
			  51042547 (+5627) 1.14 1.29 1.12
			  51043389 (+6469) 0.65 0.90 0.75
			  51043699 (+6779) 0.87 0.65 0.88
			  51044340 (+7420) 0.96 0.99 1.29
			  51044411 (+7491) 0.97 1.15
			  51044511 (+7591) 1.01 0.98 0.97
			  51044668 (+7748) 0.80 1.14 0.82
			  51044919 (+7999) 1.09 1.08 0.97
		* CP Read Locations:
			51040977 to 51041295 (+4057 to +4375), width 319
	Nanog Summary:
		# CC Peaks: 0
		CC Max Ratio: 2.18
		# CP Peaks: 0
		# CP Reads: 1
		CP Max Overlap: 1
		* Probe Locations:
			  51037467 (+547) 1.08 0.80 0.99
			  51037621 (+701) 0.74 0.97
			  51037889 (+969) 1.38 0.64 1.71
			  51038100 (+1180) 0.86 0.79 0.73
			  51038183 (+1263) 0.94 1.04 0.95
			  51038252 (+1332) 1.08 0.93 0.98
			  51038497 (+1577) 1.10 1.08 1.00
			  51038747 (+1827) 0.95 1.14 0.72
			  51039227 (+2307) 0.93 0.96 1.02
			  51039385 (+2465) 0.92 0.88 1.48
			  51039587 (+2667) 0.99 1.01 1.17
			  51039787 (+2867) 0.78 0.85 0.10
			  51040094 (+3174) 1.01 1.00 0.97
			  51040176 (+3256) 0.92 0.96 0.86
			  51040515 (+3595) 0.97 1.09 1.06
			  51040765 (+3845) 1.05 1.18 1.22
			  51041015 (+4095) 1.09 1.09 0.97
			  51041258 (+4338) 1.20 0.98 1.08
			  51041846 (+4926) 0.84 0.77 0.43
			  51042066 (+5146) 1.29 1.09 1.26
			  51042547 (+5627) 0.88 0.87 0.78
			  51043389 (+6469) 1.13 0.85 0.65
			  51043699 (+6779) 0.90 0.95 1.07
			  51044340 (+7420) 2.18 0.83 0.77
			  51044411 (+7491) 1.20 1.07 0.82
			  51044511 (+7591) 0.77 0.81 0.88
			  51044668 (+7748) 0.56 0.64 0.89
			  51044919 (+7999) 1.04 0.76 1.14
		* CP Read Locations:
			51038110 to 51038364 (+1190 to +1444), width 255

NM_053089	3:51048106-51105989
	Promoter: 3:51044106-51052106
	Names: AF510858 BC050017 FLJ13340 NARG1 NATH NM_053089 Narg1 Nat1 TBDN100 Tbdn-1 Tubedown
	Oct4 Summary:
		# CC Peaks: 0
		CC Max Ratio: 1.45
		# CP Peaks: 0
		# CP Reads: 0
		CP Max Overlap: 0
		* Probe Locations:
			  51044340 (+234) 0.96 0.99 1.29
			  51044411 (+305) 0.97 1.15
			  51044511 (+405) 1.01 0.98 0.97
			  51044668 (+562) 0.80 1.14 0.82
			  51044919 (+813) 1.09 1.08 0.97
			  51045168 (+1062) 1.20 1.27 1.20
			  51045472 (+1366) 0.86 1.00 0.96
			  51045661 (+1555) 0.78 0.69 0.91
			  51045892 (+1786) 1.03 1.02 1.07
			  51046087 (+1981) 1.01 0.77 0.97
			  51046441 (+2335) 1.21 1.31 1.09
			  51046849 (+2743) 1.07 0.79 0.99
			  51047097 (+2991) 0.97 0.92 0.84
			  51047347 (+3241) 0.90 1.06
			  51047597 (+3491) 1.20 1.16 1.11
			  51047848 (+3742) 0.95 1.34 1.06
			  51047937 (+3831) 1.04 1.13 1.10
			  51048006 (+3900) 1.04 1.42 1.00
			  51048119 (+4013) 0.95 1.45 0.86
			  51048369 (+4263) 0.94 1.16 0.96
			  51048616 (+4510) 1.05 1.34 1.01
			  51048718 (+4612) 1.10 1.42 1.23
			  51048968 (+4862) 1.16 1.39 1.21
			  51049197 (+5091) 0.97 0.94 1.08
			  51049441 (+5335) 1.00 0.69 0.78
			  51049778 (+5672) 0.92 0.56 0.49
			  51050362 (+6256) 0.93 0.78 0.91
			  51050595 (+6489) 1.06 0.80 0.97
			  51050693 (+6587) 1.12 0.83 1.02
			  51050893 (+6787) 0.90 0.73 0.67
			  51051804 (+7698) 0.79 0.61 0.58
		* CP Read Locations:
	Nanog Summary:
		# CC Peaks: 0
		CC Max Ratio: 2.18
		# CP Peaks: 0
		# CP Reads: 0
		CP Max Overlap: 0
		* Probe Locations:
			  51044340 (+234) 2.18 0.83 0.77
			  51044411 (+305) 1.20 1.07 0.82
			  51044511 (+405) 0.77 0.81 0.88
			  51044668 (+562) 0.56 0.64 0.89
			  51044919 (+813) 1.04 0.76 1.14
			  51045168 (+1062) 0.95 1.07 1.24
			  51045472 (+1366) 0.96 1.19 0.94
			  51045661 (+1555) 0.89 0.80 0.77
			  51045892 (+1786) 1.04 0.90 1.01
			  51046087 (+1981) 1.01 1.23 1.02
			  51046441 (+2335) 0.99 1.04 1.03
			  51046849 (+2743) 0.93 0.94 1.03
			  51047097 (+2991) 0.82 0.88 0.83
			  51047347 (+3241) 0.97 1.10 0.91
			  51047597 (+3491) 0.92 1.15 1.06
			  51047848 (+3742) 1.00 0.97 1.28
			  51047937 (+3831) 0.99 0.96 1.38
			  51048006 (+3900) 1.36 1.11 1.25
			  51048119 (+4013) 1.35 0.84 1.14
			  51048369 (+4263) 1.02 0.94 1.22
			  51048616 (+4510) 1.20 1.08 1.17
			  51048718 (+4612) 1.12 1.14 1.14
			  51048968 (+4862) 1.33 1.46 1.46
			  51049197 (+5091) 1.13 0.90 0.91
			  51049441 (+5335) 0.68 1.10 1.37
			  51049778 (+5672) 0.91 0.98 0.82
			  51050362 (+6256) 0.71 0.80 0.61
			  51050595 (+6489) 1.01 1.18 0.83
			  51050693 (+6587) 1.27 1.01 0.86
			  51050893 (+6787) 0.41 1.29 1.53
			  51051804 (+7698) 1.12 0.69 1.86
		* CP Read Locations:

NM_016858	3:51115980-51128159
	Promoter: 3:51111980-51119980
	Names: NM_016858
	Oct4 Summary:
		# CC Peaks: 0
		CC Max Ratio: 1.35
		# CP Peaks: 0
		# CP Reads: 3
		CP Max Overlap: 2
		* Probe Locations:
			  51112329 (+349) 0.99 0.95 0.94
			  51112536 (+556) 0.90 0.80 0.89
			  51113034 (+1054) 0.83 0.90 0.79
			  51113163 (+1183) 0.99 0.85 0.82
			  51113255 (+1275) 1.15 0.86 0.99
			  51113983 (+2003) 0.96 0.86 0.71
			  51114183 (+2203) 0.92 0.63 0.94
			  51114438 (+2458) 0.86 0.77 0.73
			  51114615 (+2635) 0.79 0.52 0.87
			  51114863 (+2883) 1.05 0.83 0.78
			  51115520 (+3540) 1.23 1.19 0.89
			  51115769 (+3789) 1.01 1.24 1.03
			  51116019 (+4039) 0.96 1.33 1.01
			  51116268 (+4288) 1.01 1.35 1.10
			  51116362 (+4382) 0.89 1.25 1.11
			  51116518 (+4538) 0.93 1.27 1.02
			  51116650 (+4670) 1.11 1.32 1.20
			  51116768 (+4788) 1.10 1.25 1.06
			  51116904 (+4924) 0.99 1.22 1.08
			  51117172 (+5192) 0.82 0.75 0.90
			  51117417 (+5437) 0.95 1.05 1.20
			  51117750 (+5770) 0.93 0.78 0.73
			  51117946 (+5966) 1.07 1.13 0.98
			  51118147 (+6167) 1.04 1.11 0.95
			  51118708 (+6728) 0.95 1.03 1.00
			  51118997 (+7017) 1.00 0.78 1.13
			  51119198 (+7218) 1.06 1.22 1.06
		* CP Read Locations:
			51117403 to 51117599 (+5423 to +5619), width 197
			51118782 to 51119784 (+6802 to +7804), width 1003
			51118782 to 51119784 (+6802 to +7804), width 1003
	Nanog Summary:
		# CC Peaks: 0
		CC Max Ratio: 1.76
		# CP Peaks: 0
		# CP Reads: 2
		CP Max Overlap: 1
		* Probe Locations:
			  51112329 (+349) 0.76 0.98 0.84
			  51112536 (+556) 0.89 1.02 1.25
			  51113034 (+1054) 0.90 0.87 0.48
			  51113163 (+1183) 0.78 0.97 1.08
			  51113255 (+1275) 1.08 0.88 1.20
			  51113983 (+2003) 0.80 1.05 0.78
			  51114183 (+2203) 0.73 0.77 1.60
			  51114438 (+2458) 0.86 0.98 0.91
			  51114615 (+2635) 0.93 1.31 0.80
			  51114863 (+2883) 0.98 0.94 0.87
			  51115520 (+3540) 0.93 1.00 0.87
			  51115769 (+3789) 0.97 0.94 1.06
			  51116019 (+4039) 1.29 1.10 1.76
			  51116268 (+4288) 0.99 1.20 1.37
			  51116362 (+4382) 0.95 1.06 1.29
			  51116518 (+4538) 1.08 1.10 1.32
			  51116650 (+4670) 0.99 1.16 1.06
			  51116768 (+4788) 0.87 1.10 1.07
			  51116904 (+4924) 1.18 1.18 0.89
			  51117172 (+5192) 0.93 0.58 0.69
			  51117417 (+5437) 1.06 0.95 0.89
			  51117750 (+5770) 0.94 1.06 1.27
			  51117946 (+5966) 0.84 0.98 0.79
			  51118147 (+6167) 0.86 0.95 0.91
			  51118708 (+6728) 0.90 0.98 0.79
			  51118997 (+7017) 1.14 1.03 0.99
			  51119198 (+7218) 1.24 1.01 0.94
		* CP Read Locations:
			51115662 to 51116226 (+3682 to +4246), width 565
			51116245 to 51116380 (+4265 to +4400), width 136

NM_080793	3:51147282-51192785
	Promoter: 3:51188785-51196785
	Names: NM_080793
	Oct4 Summary:
		# CC Peaks: 1
		CC Max Ratio: 2.72
		# CP Peaks: 0
		# CP Reads: 2
		CP Max Overlap: 1
		* Probe Locations:
			  51189010 (+225) 0.72 0.46 1.14
			  51189232 (+447) 0.89 0.75 1.06
			  51189433 (+648) 1.07 1.16 1.16
			  51189676 (+891) 1.13 1.14 1.10
			  51189828 (+1043) 0.87 0.78 0.89
			  51190075 (+1290) 0.94 0.99 1.07
			  51190271 (+1486) 1.34 1.04 1.03
			  51190485 (+1700) 1.08 1.27 1.18
			  51190824 (+2039) 1.00 0.85 0.88
			  51191031 (+2246) 0.79 0.73 0.69
			  51191246 (+2461) 0.95 0.68 0.92
			  51191479 (+2694) 0.95 0.92 0.93
			  51191729 (+2944) 1.02 1.23 0.98
			  51191980 (+3195) 1.03 1.09 0.94
			  51192189 (+3404) 0.99 1.16 1.01
			  51192439 (+3654) 1.02 1.18 1.09
			  51192690 (+3905) 1.07 1.51 1.12
			  51192986 (+4201) 1.03 1.52 1.12
			  51193084 (+4299) 1.24 1.62 1.21
			  51193234 (+4449) 1.09 1.38 1.08
			  51193476 (+4691) 1.06 1.42 1.11
			  51193688 (+4903) 1.11 1.32 1.27
			  51193915 (+5130) 1.07 1.25 1.10
			  51194434 (+5649) 0.91 0.85 1.07
			  51194691 (+5906) 1.10 1.14 1.04
			  51195071 (+6286) 1.01 1.05 0.96
			* 51195211 (+6426) 1.05 0.67 1.14
			* 51195420 (+6635) 2.42 2.72 1.51
			* 51195689 (+6904) 1.00 1.41 1.12
			  51195939 (+7154) 0.94 1.09 0.94
			  51196178 (+7393) 1.19 1.31 1.10
		* CP Read Locations:
			51192842 to 51193178 (+4057 to +4393), width 337
			51195011 to 51195653 (+6226 to +6868), width 643
	Nanog Summary:
		# CC Peaks: 0
		CC Max Ratio: 1.60
		# CP Peaks: 0
		# CP Reads: 1
		CP Max Overlap: 1
		* Probe Locations:
			  51189010 (+225) 0.85 0.71 0.85
			  51189232 (+447) 0.76 0.81 0.77
			  51189433 (+648) 0.92 0.94 0.99
			  51189676 (+891) 1.05 1.11 1.12
			  51189828 (+1043) 0.76 0.89 0.94
			  51190075 (+1290) 1.05 1.04 1.23
			  51190271 (+1486) 1.49 1.50 1.35
			  51190485 (+1700) 1.07 1.55 1.25
			  51190824 (+2039) 0.89 0.97 0.99
			  51191031 (+2246) 0.98 0.83 0.67
			  51191246 (+2461) 0.81 1.07 1.05
			  51191479 (+2694) 1.19 0.94 0.86
			  51191729 (+2944) 1.11 1.07 1.52
			  51191980 (+3195) 0.98 0.99 1.03
			  51192189 (+3404) 1.09 0.98 1.05
			  51192439 (+3654) 0.95 0.92 1.08
			  51192690 (+3905) 1.51 1.08 1.39
			  51192986 (+4201) 1.60 0.93 1.17
			  51193084 (+4299) 1.04 1.04 1.03
			  51193234 (+4449) 0.94 0.97 1.06
			  51193476 (+4691) 1.06 0.99 1.17
			  51193688 (+4903) 0.95 1.07 1.04
			  51193915 (+5130) 0.99 1.18 0.94
			  51194434 (+5649) 1.04 0.90 0.77
			  51194691 (+5906) 0.92 0.98 0.87
			  51195071 (+6286) 0.85 1.03 0.79
			  51195211 (+6426) 0.81 0.87 0.59
			  51195420 (+6635) 0.91 0.96 0.66
			  51195689 (+6904) 0.96 0.95 1.20
			  51195939 (+7154) 0.48 0.92 0.55
			  51196178 (+7393) 0.79 1.22 0.66
		* CP Read Locations:
			51190187 to 51190649 (+1402 to +1864), width 463

NM_174995	3:51293157-51314731
	Promoter: 3:51289157-51297157
	Names: NM_174995
	Oct4 Summary:
		# CC Peaks: 0
		CC Max Ratio: 1.36
		# CP Peaks: 0
		# CP Reads: 1
		CP Max Overlap: 1
		* Probe Locations:
			  51289560 (+403) 1.25 0.63 0.92
			  51289785 (+628) 0.86 0.84 0.96
			  51290033 (+876) 1.03 1.28 1.09
			  51290282 (+1125) 0.96 1.07 0.91
			  51290529 (+1372) 1.01 0.98 0.91
			  51291427 (+2270) 1.05 0.63 0.65
			  51291674 (+2517) 1.08 1.00 0.90
			  51291923 (+2766) 1.04 0.92 1.12
			  51292173 (+3016) 0.92 1.19 0.98
			  51292409 (+3252) 0.93 1.14 1.05
			  51292633 (+3476) 0.78 1.27 1.06
			  51292975 (+3818) 0.92 1.28 1.05
			  51293175 (+4018) 0.96 0.92 0.99
			  51293444 (+4287) 0.98 1.14 1.01
			  51293661 (+4504) 1.18 1.33 1.30
			  51293856 (+4699) 0.97 1.14 0.95
			  51294106 (+4949) 0.84 1.16 1.10
			  51294314 (+5157) 0.99 1.07 0.91
			  51294564 (+5407) 1.06 0.95 1.03
			  51294714 (+5557) 1.04 1.00 0.89
			  51294964 (+5807) 1.01 0.83 0.86
			  51295214 (+6057) 0.87 1.07 1.05
			  51295464 (+6307) 1.17 0.87 0.84
			  51295777 (+6620) 1.36 0.96 1.14
			  51296413 (+7256) 0.89 1.05 0.95
			  51296660 (+7503) 0.88 1.03 0.99
			  51296836 (+7679) 0.98 0.71 0.87
		* CP Read Locations:
			51293570 to 51293798 (+4413 to +4641), width 229
	Nanog Summary:
		# CC Peaks: 0
		CC Max Ratio: 1.65
		# CP Peaks: 0
		# CP Reads: 0
		CP Max Overlap: 0
		* Probe Locations:
			  51289560 (+403) 1.19 0.92 1.04
			  51289785 (+628) 0.84 0.90 0.86
			  51290033 (+876) 0.85 0.88 0.36
			  51290282 (+1125) 1.07 1.07 1.07
			  51290529 (+1372) 0.96 1.10 0.98
			  51291427 (+2270) 0.23 0.54 0.56
			  51291674 (+2517) 0.72 0.91 0.53
			  51291923 (+2766) 1.27 0.91 1.11
			  51292173 (+3016) 1.12 0.83 0.81
			  51292409 (+3252) 1.21 0.93 0.84
			  51292633 (+3476) 0.61 1.60 0.68
			  51292975 (+3818) 1.03 0.95 1.08
			  51293175 (+4018) 0.90 1.00 0.95
			  51293444 (+4287) 0.94 0.94 0.96
			  51293661 (+4504) 1.50 1.65 0.78
			  51293856 (+4699) 1.06 0.95 0.78
			  51294106 (+4949) 0.89 1.03 0.99
			  51294314 (+5157) 0.99 0.90 0.85
			  51294564 (+5407) 0.73 0.88 0.75
			  51294714 (+5557) 1.00 0.96 0.84
			  51294964 (+5807) 0.86 0.91 0.77
			  51295214 (+6057) 0.83 0.99 1.00
			  51295464 (+6307) 1.04 1.05 0.81
			  51295777 (+6620) 0.93 0.91 0.92
			  51296413 (+7256) 1.10 0.99 0.76
			  51296660 (+7503) 0.95 0.90 1.12
			  51296836 (+7679) 0.82 0.83 0.73
		* CP Read Locations:

NM_001004176	3:51321490-51490332
	Promoter: 3:51486332-51494332
	Names: NM_001004176
	Oct4 Summary:
		# CC Peaks: 0
		CC Max Ratio: 1.48
		# CP Peaks: 0
		# CP Reads: 1
		CP Max Overlap: 1
		* Probe Locations:
			  51486598 (+266) 0.96 0.24
			  51487081 (+749) 1.01 0.85 1.05
			  51487275 (+943) 1.01 0.95 0.93
			  51487495 (+1163) 1.04 0.68 0.88
			  51487739 (+1407) 1.08 0.62 1.16
			  51487988 (+1656) 0.92 0.78 0.79
			  51488238 (+1906) 0.75 0.97 0.76
			  51488523 (+2191) 0.95 1.29 0.99
			  51488799 (+2467) 1.12 0.98 0.76
			  51488995 (+2663) 1.27 0.76 0.72
			  51489245 (+2913) 1.19 1.11 1.07
			  51489428 (+3096) 1.00 1.09 1.04
			  51489605 (+3273) 1.15 1.48 1.08
			  51489854 (+3522) 0.95 1.11 1.01
			  51490036 (+3704) 0.92 1.00 1.02
			  51490213 (+3881) 0.92 1.21 0.99
			  51490430 (+4098) 0.97 0.90 1.01
			  51490630 (+4298) 0.96 1.04 1.08
			  51490859 (+4527) 0.91 1.23 1.13
			  51491085 (+4753) 0.99 1.12 0.97
			  51491475 (+5143) 0.91 0.87 0.95
			  51491665 (+5333) 0.93 1.00 0.99
			  51491914 (+5582) 1.02 0.90 0.94
			  51492129 (+5797) 0.90 0.48 0.86
			  51492470 (+6138) 0.98 0.89 1.05
			  51492720 (+6388) 1.15 0.76 1.14
			  51492964 (+6632) 1.29 0.69 0.81
			  51493144 (+6812) 1.12 0.77 0.99
			  51493288 (+6956) 1.11 1.35 1.21
			  51493384 (+7052) 0.97 1.18 0.94
			  51493632 (+7300) 1.09 1.16
			  51493873 (+7541) 1.02 0.98 0.96
		* CP Read Locations:
			51490189 to 51490389 (+3857 to +4057), width 201
	Nanog Summary:
		# CC Peaks: 0
		CC Max Ratio: 1.58
		# CP Peaks: 0
		# CP Reads: 0
		CP Max Overlap: 0
		* Probe Locations:
			  51486598 (+266) 0.78
			  51487081 (+749) 0.90 1.07 1.06
			  51487275 (+943) 0.89 0.97 0.84
			  51487495 (+1163) 0.95 1.26 0.81
			  51487739 (+1407) 1.06 0.89 1.10
			  51487988 (+1656) 0.88 1.06 0.58
			  51488238 (+1906) 0.87 1.15 0.75
			  51488523 (+2191) 1.10 0.94 1.01
			  51488799 (+2467) 0.69 0.82 0.79
			  51488995 (+2663) 1.14 0.70 1.01
			  51489245 (+2913) 1.20 1.17 1.09
			  51489428 (+3096) 0.90 0.98 1.09
			  51489605 (+3273) 1.15 0.94 1.46
			  51489854 (+3522) 1.12 0.96 0.92
			  51490036 (+3704) 0.92 0.93 0.77
			  51490213 (+3881) 0.93 0.91 0.97
			  51490430 (+4098) 0.97 1.04 0.90
			  51490630 (+4298) 1.18 0.96 1.03
			  51490859 (+4527) 1.14 1.08 1.03
			  51491085 (+4753) 0.95 0.89 0.92
			  51491475 (+5143) 0.96 0.85 0.98
			  51491665 (+5333) 0.96 0.99 1.26
			  51491914 (+5582) 0.85 0.88 1.22
			  51492129 (+5797) 1.11 0.89 1.14
			  51492470 (+6138) 1.05 1.12 0.81
			  51492720 (+6388) 1.07 1.08 1.10
			  51492964 (+6632) 1.00 0.98 0.67
			  51493144 (+6812) 0.98 0.95 0.76
			  51493288 (+6956) 1.12 0.87 1.00
			  51493384 (+7052) 1.05 0.99 0.85
			  51493632 (+7300) 0.86 1.58 0.90
			  51493873 (+7541) 0.96 1.46 0.77
		* CP Read Locations:

NM_019739	3:51900114-51981293
	Promoter: 3:51896114-51904114
	Names: AF114258 AF126056 AJ252157 Fkhr Foxo1 Foxo1a NM_019739
	Oct4 Summary:
		# CC Peaks: 0
		CC Max Ratio: 1.47
		# CP Peaks: 0
		# CP Reads: 4
		CP Max Overlap: 2
		* Probe Locations:
			  51896345 (+231) 1.19 0.78 0.95
			  51896595 (+481) 0.81 0.56 0.97
			  51896829 (+715) 1.00 0.73 1.03
			  51897044 (+930) 1.17 0.91 0.97
			  51897580 (+1466) 0.91 0.90 1.09
			  51897830 (+1716) 0.88 0.64 0.86
			  51898080 (+1966) 1.03 0.83 1.02
			  51898320 (+2206) 0.94 1.08 1.10
			  51898567 (+2453) 1.14 1.19 1.05
			  51898768 (+2654) 1.03 0.78 1.09
			  51899018 (+2904) 0.61 0.74 1.13
			  51899268 (+3154) 1.03 1.34 1.27
			  51899564 (+3450) 1.06 1.42 0.99
			  51899814 (+3700) 1.01 1.47 1.06
			  51900020 (+3906) 0.89 1.41 1.13
			  51900270 (+4156) 0.89 1.25 0.94
			  51900536 (+4422) 0.80 1.11 0.99
			  51900720 (+4606) 0.98 1.12 0.99
			  51901047 (+4933) 0.94 1.14 1.04
			  51901280 (+5166) 0.94 1.09 1.08
			  51901506 (+5392) 0.96 1.14 1.01
			  51901715 (+5601) 0.96 1.23 0.93
			  51901965 (+5851) 1.05 1.24 1.04
			  51902201 (+6087) 0.99 1.01 1.13
			  51902380 (+6266) 0.94 1.11 0.95
			  51902562 (+6448) 0.92 0.87 0.88
			  51902780 (+6666) 0.84 0.67 0.76
			  51902978 (+6864) 0.84 0.70 0.89
			  51903228 (+7114) 0.93 1.16 0.91
			  51903478 (+7364) 0.88 0.77 0.91
			  51903629 (+7515) 0.91 0.58 0.97
		* CP Read Locations:
			51896594 to 51897600 (+480 to +1486), width 1007
			51896594 to 51897600 (+480 to +1486), width 1007
			51898600 to 51898856 (+2486 to +2742), width 257
			51899884 to 51900254 (+3770 to +4140), width 371
	Nanog Summary:
		# CC Peaks: 0
		CC Max Ratio: 2.40
		# CP Peaks: 0
		# CP Reads: 2
		CP Max Overlap: 2
		* Probe Locations:
			  51896345 (+231) 0.93 0.80 0.93
			  51896595 (+481) 0.92 0.65 0.54
			  51896829 (+715) 0.86 0.94 0.99
			  51897044 (+930) 0.89 0.78 0.73
			  51897580 (+1466) 1.04 1.09 0.96
			  51897830 (+1716) 0.96 0.98 1.20
			  51898080 (+1966) 0.92 0.97 1.03
			  51898320 (+2206) 0.85 1.22 1.13
			  51898567 (+2453) 1.27 1.84 2.40
			  51898768 (+2654) 0.98 1.13 1.16
			  51899018 (+2904) 1.23 0.94 0.75
			  51899268 (+3154) 1.00 1.06 0.98
			  51899564 (+3450) 1.58 1.12 1.43
			  51899814 (+3700) 1.48 1.10
			  51900020 (+3906) 1.42 0.82 1.03
			  51900270 (+4156) 1.18 0.81 0.92
			  51900536 (+4422) 1.17 1.01 1.16
			  51900720 (+4606) 0.96 0.95 1.17
			  51901047 (+4933) 1.04 1.26 1.69
			  51901280 (+5166) 1.08 1.11 1.26
			  51901506 (+5392) 1.14 1.03 1.12
			  51901715 (+5601) 1.00 1.03 1.16
			  51901965 (+5851) 0.89 1.30 1.22
			  51902201 (+6087) 0.79 1.01 0.79
			  51902380 (+6266) 0.92 1.21 0.89
			  51902562 (+6448) 1.07 1.14 0.93
			  51902780 (+6666) 0.78 0.99 1.11
			  51902978 (+6864) 0.85 1.09 0.83
			  51903228 (+7114) 0.94 0.80 1.03
			  51903478 (+7364) 0.89 0.92 1.08
			  51903629 (+7515) 0.90 0.75 1.35
		* CP Read Locations:
			51901381 to 51902587 (+5267 to +6473), width 1207
			51901381 to 51902587 (+5267 to +6473), width 1207

NM_026225	3:52613983-52649014
	Promoter: 3:52645014-52653014
	Names: AB093286 BC025427 COD2 COG6 Cog6 KIAA1134 NM_026225
	Oct4 Summary:
		# CC Peaks: 0
		CC Max Ratio: 1.66
		# CP Peaks: 0
		# CP Reads: 3
		CP Max Overlap: 2
		* Probe Locations:
			  52645340 (+326) 1.02 1.08 0.99
			  52645590 (+576) 1.10 1.08
			  52645765 (+751) 1.01 0.98 0.92
			  52646016 (+1002) 1.08 0.92 1.02
			  52646158 (+1144) 0.91 1.04 1.02
			  52646407 (+1393) 0.99 1.07 0.88
			  52646633 (+1619) 0.94 0.72 0.96
			  52646839 (+1825) 0.82 0.71 0.94
			  52647009 (+1995) 0.90 0.78 0.70
			  52647253 (+2239) 0.88 0.48 0.69
			  52647469 (+2455) 1.07 0.50 0.92
			  52647678 (+2664) 0.76 0.73 0.54
			  52647832 (+2818) 0.99 0.93 0.78
			  52648493 (+3479) 1.16 1.00 1.14
			  52648643 (+3629) 1.01 1.05 0.94
			  52648862 (+3848) 1.19 1.62 1.66
			  52649082 (+4068) 0.98 1.07 0.89
			  52649376 (+4362) 0.92 0.77 0.83
			  52649617 (+4603) 1.13 0.89 1.03
			  52650007 (+4993) 1.09 0.87 0.65
			  52650165 (+5151) 0.83 1.05 0.98
			  52650585 (+5571) 1.05 0.60 1.05
			  52650838 (+5824) 1.04 1.10 0.94
			  52650990 (+5976) 0.97 0.89 1.08
			  52651202 (+6188) 0.96 0.99 0.99
			  52651377 (+6363) 0.90 0.83 0.72
			  52651606 (+6592) 0.98 0.91 0.68
			  52651960 (+6946) 0.98 0.72 1.04
			  52652207 (+7193) 0.91 0.76 1.05
			  52652445 (+7431) 0.79 0.76 1.09
			  52652693 (+7679) 0.95 0.71 0.89
		* CP Read Locations:
			52646032 to 52646732 (+1018 to +1718), width 701
			52648445 to 52648935 (+3431 to +3921), width 491
			52648759 to 52649065 (+3745 to +4051), width 307
	Nanog Summary:
		# CC Peaks: 0
		CC Max Ratio: 3.72
		# CP Peaks: 0
		# CP Reads: 2
		CP Max Overlap: 2
		* Probe Locations:
			  52645340 (+326) 0.82 1.17 0.86
			  52645590 (+576) 1.18 0.56 0.34
			  52645765 (+751) 0.94 0.91 1.06
			  52646016 (+1002) 0.69 0.87 1.84
			  52646158 (+1144) 0.77 1.16 1.15
			  52646407 (+1393) 1.00 1.02 0.98
			  52646633 (+1619) 1.00 1.37
			  52646839 (+1825) 1.18 0.82 2.56
			  52647009 (+1995) 1.78
			  52647253 (+2239) 1.08 0.64 3.72
			  52647469 (+2455) 1.16 0.83 1.35
			  52647678 (+2664) 0.62 1.59 0.68
			  52647832 (+2818) 2.02 1.06 3.33
			  52648493 (+3479) 1.05 1.02 0.61
			  52648643 (+3629) 1.07 1.01 1.09
			  52648862 (+3848) 1.42 1.16 1.82
			  52649082 (+4068) 1.24 1.03 1.05
			  52649376 (+4362) 1.11 0.98 0.92
			  52649617 (+4603) 1.16 1.12 0.97
			  52650007 (+4993) 1.13 0.59 0.88
			  52650165 (+5151) 0.93 0.90 0.99
			  52650585 (+5571) 1.31 0.86 1.81
			  52650838 (+5824) 0.94 0.82 0.87
			  52650990 (+5976) 0.72 0.91 0.98
			  52651202 (+6188) 0.91 1.01 1.08
			  52651377 (+6363) 0.97 0.92 1.02
			  52651606 (+6592) 1.12 1.14 1.05
			  52651960 (+6946) 1.25 0.86 1.37
			  52652207 (+7193) 0.98 1.01 1.05
			  52652445 (+7431) 1.01 1.12 0.88
			  52652693 (+7679) 1.04 1.01 1.13
		* CP Read Locations:
			52653006 to 52653476 (+7992 to +8462), width 471
			52653006 to 52653476 (+7992 to +8462), width 471

NM_175386	3:52673364-52893496
	Promoter: 3:52669364-52677364
	Names: 2810489O06Rik AK034532 BC052079 BC095934 NM_175386
	Oct4 Summary:
		# CC Peaks: 0
		CC Max Ratio: 1.41
		# CP Peaks: 0
		# CP Reads: 3
		CP Max Overlap: 2
		* Probe Locations:
			  52669784 (+420) 0.91 0.72 0.83
			  52669980 (+616) 1.06 0.79 0.96
			  52670098 (+734) 1.04 0.73 0.97
			  52670343 (+979) 0.70 0.62 0.95
			  52670551 (+1187) 0.66 0.30 0.83
			  52670800 (+1436) 1.04 1.13 1.16
			  52671046 (+1682) 1.39 0.58 0.95
			  52671295 (+1931) 1.16 0.96 1.06
			  52671545 (+2181) 1.22 1.27 0.94
			  52671791 (+2427) 1.02 0.94 1.16
			  52671980 (+2616) 0.94 0.89 1.01
			  52672230 (+2866) 0.79 0.72 0.74
			  52672480 (+3116) 0.96 0.97 0.92
			  52672666 (+3302) 0.97 0.92 1.20
			  52672894 (+3530) 1.11 1.22 1.16
			  52672976 (+3612) 0.92 0.92 0.82
			  52673120 (+3756) 0.95 1.38 1.04
			  52673364 (+4000) 0.97 1.07 0.95
			  52673614 (+4250) 1.05 1.41 0.96
			  52673688 (+4324) 1.14 1.39 1.05
			  52673861 (+4497) 1.08 1.06 1.09
			  52674023 (+4659) 1.25 1.29 1.31
			  52674128 (+4764) 1.14 0.99 1.11
			  52674328 (+4964) 0.96 0.77 0.67
			  52674547 (+5183) 1.04 0.67 0.78
			  52674795 (+5431) 0.92 0.84 0.85
			  52675016 (+5652) 0.95 1.25 0.99
			  52675258 (+5894) 0.98 1.16 0.76
			  52675429 (+6065) 0.91 1.04 0.98
			  52675642 (+6278) 1.04 0.84 1.05
			  52675889 (+6525) 1.11 0.64 1.13
			  52676139 (+6775) 0.93 1.05 1.07
			  52676365 (+7001) 0.95 0.80 0.90
			  52676595 (+7231) 1.07 0.82 1.11
			  52676810 (+7446) 1.25 0.86 0.80
			  52677000 (+7636) 1.07 0.80 1.05
		* CP Read Locations:
			52674871 to 52675557 (+5507 to +6193), width 687
			52669351 to 52669543 (+-13 to +179), width 193
			52669351 to 52669543 (+-13 to +179), width 193
	Nanog Summary:
		# CC Peaks: 0
		CC Max Ratio: 2.13
		# CP Peaks: 0
		# CP Reads: 1
		CP Max Overlap: 1
		* Probe Locations:
			  52669784 (+420) 1.45 0.91 0.99
			  52669980 (+616) 1.16 1.26 0.86
			  52670098 (+734) 1.04 1.19 1.03
			  52670343 (+979) 1.14 0.85 2.13
			  52670551 (+1187) 1.52 1.17 0.97
			  52670800 (+1436) 1.12 1.14 1.06
			  52671046 (+1682) 0.93 0.74 0.78
			  52671295 (+1931) 1.12 1.03 0.92
			  52671545 (+2181) 0.96 1.23 1.17
			  52671791 (+2427) 0.84 1.12 0.90
			  52671980 (+2616) 1.19 1.06 0.98
			  52672230 (+2866) 0.90 1.00 0.91
[truncated: 49,622,932 more chars]
