# Supplementary material for: Analysis of the mouse embryonic stem cell regulatory networks obtained by ChIP-chip and ChIP-PET
Source: Genome Biol. 2008 Aug 13;9(8):R126. doi: 10.1186/gb-2008-9-8-r126 (PMC2575516; doi:10.1186/gb-2008-9-8-r126)
Supplement: Additional data file 17 — Summary of chromosome array ChIP-chip binding data and corresponding ChIP-PET binding data for OCT4 and NANOG. [file gb-2008-9-8-r126-S17.txt]

Total Summaries: 693
Oct4 CC+CP: 7
Oct4 CC_ONLY: 31
Oct4 CP_ONLY: 19
Nanog CC+CP: 29
Nanog CC_ONLY: 59
Nanog CP_ONLY: 55
CC+CP Overlap: 4
CC_ONLY Overlap: 16
CP_ONLY Overlap: 0

NM_009212	19:3047770-3071601
	Promoter: 19:3061601-3081601
	Names: CATF1 IGHMBP2 Ighmbp2 L10075 NM_009212 SMUBP2 Smbp-2 Smbp2
	Oct4 Summary:
		# CC Peaks: 0
		CC Max Ratio: 2.11
		# CP Peaks: 0
		# CP Reads: 7
		CP Max Overlap: 2
		* Probe Locations:
			  3061749 (+148) 1.21 0.63 0.94
			  3061992 (+391) 1.09 1.22 1.07
			  3062191 (+590) 1.05 0.98 1.14
			  3062421 (+820) 1.04 0.94 1.04
			  3062623 (+1022) 1.09 0.93 0.86
			  3062950 (+1349) 1.15 1.14 1.05
			  3063225 (+1624) 1.29 1.32 1.19
			  3063433 (+1832) 1.10 1.16 1.01
			  3063755 (+2154) 1.15 1.63 1.10
			  3064005 (+2404) 1.02 1.15 0.98
			  3064174 (+2573) 1.03 0.40 0.95
			  3064353 (+2752) 1.14 1.02 1.07
			  3064594 (+2993) 1.09 1.12 1.08
			  3064752 (+3151) 1.06 1.11 0.94
			  3064848 (+3247) 1.01 1.07 0.90
			  3065075 (+3474) 0.94 0.92 1.21
			  3065324 (+3723) 1.03 1.20 0.94
			  3065562 (+3961) 1.13 1.58 1.13
			  3066076 (+4475) 1.02 1.02 0.96
			  3066515 (+4914) 1.29 1.37 1.04
			  3066765 (+5164) 1.13 0.44 1.23
			  3067237 (+5636) 0.97 1.48 0.97
			  3067359 (+5758) 0.74 1.26 0.83
			  3067444 (+5843) 0.59 0.78 0.76
			  3067841 (+6240) 0.95 0.64 1.03
			  3068206 (+6605) 1.02 1.43 1.02
			  3068429 (+6828) 1.10 0.84 1.06
			  3068678 (+7077) 1.05 1.47 0.97
			  3068927 (+7326) 1.07 0.61 0.95
			  3069133 (+7532) 1.22 1.45 1.19
			  3069369 (+7768) 0.93 2.11 1.06
			  3069971 (+8370) 1.19 0.56 0.95
			  3070144 (+8543) 1.06 1.05 1.04
			  3070350 (+8749) 0.90 0.90 1.16
			  3070599 (+8998) 1.20 1.05 0.96
			  3070837 (+9236) 1.10 1.01 1.09
			  3071018 (+9417) 0.89 0.88 0.96
			  3071265 (+9664) 1.08 1.36 1.04
			  3071533 (+9932) 1.52 1.30 1.05
			  3071702 (+10101) 1.81 1.26 1.17
			  3071946 (+10345) 1.14 1.12 0.99
			  3072170 (+10569) 1.25 0.87 0.97
			  3073340 (+11739) 1.24 1.52 1.09
			  3073552 (+11951) 1.02 1.52 1.04
			  3073814 (+12213) 1.21 1.17 0.99
			  3073982 (+12381) 1.18 0.87 1.15
			  3074230 (+12629) 1.44 0.87 1.23
			  3074417 (+12816) 1.00 1.33 0.95
			  3074664 (+13063) 1.10 1.37 0.99
			  3074904 (+13303) 1.04 1.13 0.97
			  3075191 (+13590) 1.04 1.66 1.03
			  3075405 (+13804) 1.22 1.24 1.12
			  3075546 (+13945) 1.20 1.03 1.00
			  3075757 (+14156) 1.06 1.06 0.95
			  3075957 (+14356) 1.15 1.03 1.13
			  3076311 (+14710) 1.06 1.10 1.03
			  3076504 (+14903) 1.26 1.17 1.03
			  3076754 (+15153) 0.91 0.92 0.93
			  3077379 (+15778) 0.88 0.54 0.97
			  3077571 (+15970) 1.05 0.72 1.07
			  3077791 (+16190) 1.27 0.95 0.98
			  3078040 (+16439) 1.09 0.91 1.04
			  3078288 (+16687) 0.90 1.01 0.95
			  3078496 (+16895) 1.04 1.26 1.15
			  3078745 (+17144) 1.10 0.78 1.07
			  3078960 (+17359) 1.02 1.13 1.01
			  3079267 (+17666) 1.16 1.22 0.84
			  3079516 (+17915) 1.05 1.17 1.01
			  3079722 (+18121) 1.00 0.67 1.06
			  3079879 (+18278) 1.08 1.14 0.98
			  3080070 (+18469) 1.11 1.41 1.07
			  3080304 (+18703) 1.10 0.72 1.02
			  3080590 (+18989) 0.96 1.06 0.86
			  3080828 (+19227) 1.12 1.32 1.04
			  3081004 (+19403) 1.28 1.19 1.10
			  3081167 (+19566) 1.33 1.04 1.16
			  3081582 (+19981) 0.94 0.47 1.04
		* CP Read Locations:
			3065984 to 3066481 (+4383 to +4880), width 498
			3071271 to 3071855 (+9670 to +10254), width 585
			3071271 to 3071855 (+9670 to +10254), width 585
			3075877 to 3076378 (+14276 to +14777), width 502
			3076979 to 3077339 (+15378 to +15738), width 361
			3078234 to 3078649 (+16633 to +17048), width 416
			3078234 to 3078649 (+16633 to +17048), width 416
	Nanog Summary:
		# CC Peaks: 0
		CC Max Ratio: 2.34
		# CP Peaks: 0
		# CP Reads: 0
		CP Max Overlap: 0
		* Probe Locations:
			  3061749 (+148) 0.92 0.99 0.93
			  3061992 (+391) 0.97 0.98 0.90
			  3062191 (+590) 0.96 0.91 0.90
			  3062421 (+820) 0.96 0.83 0.82
			  3062623 (+1022) 0.85 0.87 0.87
			  3062950 (+1349) 1.03 0.70 0.92
			  3063225 (+1624) 0.99 1.00 0.95
			  3063433 (+1832) 0.98 0.87 1.08
			  3063755 (+2154) 1.17 1.00 0.98
			  3064005 (+2404) 1.24 1.04 0.97
			  3064174 (+2573) 0.98 0.73 0.85
			  3064353 (+2752) 1.05 0.85 0.96
			  3064594 (+2993) 1.09 0.98 0.93
			  3064752 (+3151) 0.93 0.75 0.79
			  3064848 (+3247) 0.85 0.79 0.95
			  3065075 (+3474) 0.92 0.72 0.86
			  3065324 (+3723) 0.93 0.79 0.90
			  3065562 (+3961) 1.06 0.96 0.91
			  3066076 (+4475) 1.04 1.05 0.98
			  3066515 (+4914) 1.01 1.03 1.00
			  3066765 (+5164) 1.04 0.64 0.98
			  3067237 (+5636) 0.97 1.00 0.95
			  3067359 (+5758) 1.13 0.95 0.82
			  3067444 (+5843) 1.20 0.95 1.18
			  3067841 (+6240) 0.98 0.68 1.03
			  3068206 (+6605) 1.06 1.08 1.00
			  3068429 (+6828) 0.99 0.78 0.86
			  3068678 (+7077) 0.81 0.75 0.75
			  3068927 (+7326) 0.97 0.74 0.86
			  3069133 (+7532) 1.03 0.90 0.82
			  3069369 (+7768) 0.98 0.75 0.73
			  3069971 (+8370) 0.83 0.72 0.65
			  3070144 (+8543) 1.04 0.90 0.88
			  3070350 (+8749) 1.00 0.93 1.02
			  3070599 (+8998) 0.91 0.72 0.84
			  3070837 (+9236) 1.10 0.95 0.92
			  3071018 (+9417) 1.05 0.88 0.96
			  3071265 (+9664) 0.96 0.90 0.97
			  3071533 (+9932) 0.84 1.32 0.98
			  3071702 (+10101) 1.03 1.90 1.69
			  3071946 (+10345) 1.00 0.92 1.14
			  3072170 (+10569) 1.10 1.00 0.91
			  3073340 (+11739) 1.04 0.86 1.04
			  3073552 (+11951) 1.02 0.98 0.99
			  3073814 (+12213) 0.99 0.86 0.71
			  3073982 (+12381) 1.10 0.87 0.90
			  3074230 (+12629) 1.05 0.70 0.84
			  3074417 (+12816) 1.04 0.77 0.80
			  3074664 (+13063) 0.94 0.87 0.97
			  3074904 (+13303) 1.06 1.04 0.89
			  3075191 (+13590) 0.89 0.92 0.92
			  3075405 (+13804) 0.97 0.93 0.86
			  3075546 (+13945) 0.93 1.04 0.98
			  3075757 (+14156) 0.91 0.97 0.95
			  3075957 (+14356) 1.06 1.06 0.98
			  3076311 (+14710) 0.95 0.89 0.82
			  3076504 (+14903) 1.02 0.87 0.87
			  3076754 (+15153) 0.85 0.86 0.79
			  3077379 (+15778) 0.95 0.73 2.34
			  3077571 (+15970) 0.89 0.90 1.05
			  3077791 (+16190) 0.95 0.98 0.97
			  3078040 (+16439) 1.03 0.80 0.91
			  3078288 (+16687) 1.02 0.90 0.87
			  3078496 (+16895) 0.98 0.80 0.80
			  3078745 (+17144) 0.84 0.86 0.94
			  3078960 (+17359) 1.08 0.87 0.85
			  3079267 (+17666) 0.84 0.64 0.99
			  3079516 (+17915) 0.96 0.78 0.74
			  3079722 (+18121) 0.82 0.81 0.98
			  3079879 (+18278) 0.97 0.91 0.92
			  3080070 (+18469) 1.01 0.81 0.85
			  3080304 (+18703) 0.93 0.84 0.71
			  3080590 (+18989) 0.94 0.78 0.84
			  3080828 (+19227) 1.02 0.92 0.97
			  3081004 (+19403) 1.05 1.01 1.10
			  3081167 (+19566) 0.80 0.60 0.90
			  3081582 (+19981) 1.02 0.87 0.79
		* CP Read Locations:

NM_172252	19:3071741-3081532
	Promoter: 19:3061741-3081741
	Names: AK020739 D9Wsu149 MRPL21 Mrpl21 NM_172252
	Oct4 Summary:
		# CC Peaks: 0
		CC Max Ratio: 2.11
		# CP Peaks: 0
		# CP Reads: 7
		CP Max Overlap: 2
		* Probe Locations:
			  3061749 (+8) 1.21 0.63 0.94
			  3061992 (+251) 1.09 1.22 1.07
			  3062191 (+450) 1.05 0.98 1.14
			  3062421 (+680) 1.04 0.94 1.04
			  3062623 (+882) 1.09 0.93 0.86
			  3062950 (+1209) 1.15 1.14 1.05
			  3063225 (+1484) 1.29 1.32 1.19
			  3063433 (+1692) 1.10 1.16 1.01
			  3063755 (+2014) 1.15 1.63 1.10
			  3064005 (+2264) 1.02 1.15 0.98
			  3064174 (+2433) 1.03 0.40 0.95
			  3064353 (+2612) 1.14 1.02 1.07
			  3064594 (+2853) 1.09 1.12 1.08
			  3064752 (+3011) 1.06 1.11 0.94
			  3064848 (+3107) 1.01 1.07 0.90
			  3065075 (+3334) 0.94 0.92 1.21
			  3065324 (+3583) 1.03 1.20 0.94
			  3065562 (+3821) 1.13 1.58 1.13
			  3066076 (+4335) 1.02 1.02 0.96
			  3066515 (+4774) 1.29 1.37 1.04
			  3066765 (+5024) 1.13 0.44 1.23
			  3067237 (+5496) 0.97 1.48 0.97
			  3067359 (+5618) 0.74 1.26 0.83
			  3067444 (+5703) 0.59 0.78 0.76
			  3067841 (+6100) 0.95 0.64 1.03
			  3068206 (+6465) 1.02 1.43 1.02
			  3068429 (+6688) 1.10 0.84 1.06
			  3068678 (+6937) 1.05 1.47 0.97
			  3068927 (+7186) 1.07 0.61 0.95
			  3069133 (+7392) 1.22 1.45 1.19
			  3069369 (+7628) 0.93 2.11 1.06
			  3069971 (+8230) 1.19 0.56 0.95
			  3070144 (+8403) 1.06 1.05 1.04
			  3070350 (+8609) 0.90 0.90 1.16
			  3070599 (+8858) 1.20 1.05 0.96
			  3070837 (+9096) 1.10 1.01 1.09
			  3071018 (+9277) 0.89 0.88 0.96
			  3071265 (+9524) 1.08 1.36 1.04
			  3071533 (+9792) 1.52 1.30 1.05
			  3071702 (+9961) 1.81 1.26 1.17
			  3071946 (+10205) 1.14 1.12 0.99
			  3072170 (+10429) 1.25 0.87 0.97
			  3073340 (+11599) 1.24 1.52 1.09
			  3073552 (+11811) 1.02 1.52 1.04
			  3073814 (+12073) 1.21 1.17 0.99
			  3073982 (+12241) 1.18 0.87 1.15
			  3074230 (+12489) 1.44 0.87 1.23
			  3074417 (+12676) 1.00 1.33 0.95
			  3074664 (+12923) 1.10 1.37 0.99
			  3074904 (+13163) 1.04 1.13 0.97
			  3075191 (+13450) 1.04 1.66 1.03
			  3075405 (+13664) 1.22 1.24 1.12
			  3075546 (+13805) 1.20 1.03 1.00
			  3075757 (+14016) 1.06 1.06 0.95
			  3075957 (+14216) 1.15 1.03 1.13
			  3076311 (+14570) 1.06 1.10 1.03
			  3076504 (+14763) 1.26 1.17 1.03
			  3076754 (+15013) 0.91 0.92 0.93
			  3077379 (+15638) 0.88 0.54 0.97
			  3077571 (+15830) 1.05 0.72 1.07
			  3077791 (+16050) 1.27 0.95 0.98
			  3078040 (+16299) 1.09 0.91 1.04
			  3078288 (+16547) 0.90 1.01 0.95
			  3078496 (+16755) 1.04 1.26 1.15
			  3078745 (+17004) 1.10 0.78 1.07
			  3078960 (+17219) 1.02 1.13 1.01
			  3079267 (+17526) 1.16 1.22 0.84
			  3079516 (+17775) 1.05 1.17 1.01
			  3079722 (+17981) 1.00 0.67 1.06
			  3079879 (+18138) 1.08 1.14 0.98
			  3080070 (+18329) 1.11 1.41 1.07
			  3080304 (+18563) 1.10 0.72 1.02
			  3080590 (+18849) 0.96 1.06 0.86
			  3080828 (+19087) 1.12 1.32 1.04
			  3081004 (+19263) 1.28 1.19 1.10
			  3081167 (+19426) 1.33 1.04 1.16
			  3081582 (+19841) 0.94 0.47 1.04
		* CP Read Locations:
			3065984 to 3066481 (+4243 to +4740), width 498
			3071271 to 3071855 (+9530 to +10114), width 585
			3071271 to 3071855 (+9530 to +10114), width 585
			3075877 to 3076378 (+14136 to +14637), width 502
			3076979 to 3077339 (+15238 to +15598), width 361
			3078234 to 3078649 (+16493 to +16908), width 416
			3078234 to 3078649 (+16493 to +16908), width 416
	Nanog Summary:
		# CC Peaks: 0
		CC Max Ratio: 2.34
		# CP Peaks: 0
		# CP Reads: 0
		CP Max Overlap: 0
		* Probe Locations:
			  3061749 (+8) 0.92 0.99 0.93
			  3061992 (+251) 0.97 0.98 0.90
			  3062191 (+450) 0.96 0.91 0.90
			  3062421 (+680) 0.96 0.83 0.82
			  3062623 (+882) 0.85 0.87 0.87
			  3062950 (+1209) 1.03 0.70 0.92
			  3063225 (+1484) 0.99 1.00 0.95
			  3063433 (+1692) 0.98 0.87 1.08
			  3063755 (+2014) 1.17 1.00 0.98
			  3064005 (+2264) 1.24 1.04 0.97
			  3064174 (+2433) 0.98 0.73 0.85
			  3064353 (+2612) 1.05 0.85 0.96
			  3064594 (+2853) 1.09 0.98 0.93
			  3064752 (+3011) 0.93 0.75 0.79
			  3064848 (+3107) 0.85 0.79 0.95
			  3065075 (+3334) 0.92 0.72 0.86
			  3065324 (+3583) 0.93 0.79 0.90
			  3065562 (+3821) 1.06 0.96 0.91
			  3066076 (+4335) 1.04 1.05 0.98
			  3066515 (+4774) 1.01 1.03 1.00
			  3066765 (+5024) 1.04 0.64 0.98
			  3067237 (+5496) 0.97 1.00 0.95
			  3067359 (+5618) 1.13 0.95 0.82
			  3067444 (+5703) 1.20 0.95 1.18
			  3067841 (+6100) 0.98 0.68 1.03
			  3068206 (+6465) 1.06 1.08 1.00
			  3068429 (+6688) 0.99 0.78 0.86
			  3068678 (+6937) 0.81 0.75 0.75
			  3068927 (+7186) 0.97 0.74 0.86
			  3069133 (+7392) 1.03 0.90 0.82
			  3069369 (+7628) 0.98 0.75 0.73
			  3069971 (+8230) 0.83 0.72 0.65
			  3070144 (+8403) 1.04 0.90 0.88
			  3070350 (+8609) 1.00 0.93 1.02
			  3070599 (+8858) 0.91 0.72 0.84
			  3070837 (+9096) 1.10 0.95 0.92
			  3071018 (+9277) 1.05 0.88 0.96
			  3071265 (+9524) 0.96 0.90 0.97
			  3071533 (+9792) 0.84 1.32 0.98
			  3071702 (+9961) 1.03 1.90 1.69
			  3071946 (+10205) 1.00 0.92 1.14
			  3072170 (+10429) 1.10 1.00 0.91
			  3073340 (+11599) 1.04 0.86 1.04
			  3073552 (+11811) 1.02 0.98 0.99
			  3073814 (+12073) 0.99 0.86 0.71
			  3073982 (+12241) 1.10 0.87 0.90
			  3074230 (+12489) 1.05 0.70 0.84
			  3074417 (+12676) 1.04 0.77 0.80
			  3074664 (+12923) 0.94 0.87 0.97
			  3074904 (+13163) 1.06 1.04 0.89
			  3075191 (+13450) 0.89 0.92 0.92
			  3075405 (+13664) 0.97 0.93 0.86
			  3075546 (+13805) 0.93 1.04 0.98
			  3075757 (+14016) 0.91 0.97 0.95
			  3075957 (+14216) 1.06 1.06 0.98
			  3076311 (+14570) 0.95 0.89 0.82
			  3076504 (+14763) 1.02 0.87 0.87
			  3076754 (+15013) 0.85 0.86 0.79
			  3077379 (+15638) 0.95 0.73 2.34
			  3077571 (+15830) 0.89 0.90 1.05
			  3077791 (+16050) 0.95 0.98 0.97
			  3078040 (+16299) 1.03 0.80 0.91
			  3078288 (+16547) 1.02 0.90 0.87
			  3078496 (+16755) 0.98 0.80 0.80
			  3078745 (+17004) 0.84 0.86 0.94
			  3078960 (+17219) 1.08 0.87 0.85
			  3079267 (+17526) 0.84 0.64 0.99
			  3079516 (+17775) 0.96 0.78 0.74
			  3079722 (+17981) 0.82 0.81 0.98
			  3079879 (+18138) 0.97 0.91 0.92
			  3080070 (+18329) 1.01 0.81 0.85
			  3080304 (+18563) 0.93 0.84 0.71
			  3080590 (+18849) 0.94 0.78 0.84
			  3080828 (+19087) 1.02 0.92 0.97
			  3081004 (+19263) 1.05 1.01 1.10
			  3081167 (+19426) 0.80 0.60 0.90
			  3081582 (+19841) 1.02 0.87 0.79
		* CP Read Locations:

NM_013495	19:3112042-3174427
	Promoter: 19:3102042-3122042
	Names: AK077454 AK128925 BC038395 BC046383 BC054791 CPT1 CPT1-L CPT1A Cpt-1 Cpt1a L-CPT1 NM_013495
	Oct4 Summary:
		# CC Peaks: 1
		CC Max Ratio: 11.63
		# CP Peaks: 0
		# CP Reads: 10
		CP Max Overlap: 3
		* Probe Locations:
			  3103226 (+1184) 1.08 0.74 0.98
			  3103535 (+1493) 1.02 1.13 0.99
			  3103935 (+1893) 1.26 1.52 1.18
			  3104132 (+2090) 1.35 1.22 1.22
			  3104475 (+2433) 1.14 1.10 1.04
			  3104725 (+2683) 1.07 0.53 1.12
			  3104937 (+2895) 0.67 0.86 0.91
			  3105054 (+3012) 0.83 1.20 1.13
			  3105430 (+3388) 1.30 0.49 1.07
			  3105680 (+3638) 1.09 1.00 0.98
			  3105930 (+3888) 1.18 0.81 0.97
			  3106007 (+3965) 1.34 1.10 0.96
			  3106218 (+4176) 0.99 0.84 0.95
			  3107851 (+5809) 1.19 1.18 1.00
			  3108072 (+6030) 0.97 1.09 1.04
			  3108571 (+6529) 1.19 0.93 1.10
			  3108727 (+6685) 0.94 0.96 1.04
			  3108974 (+6932) 0.96 0.95 1.16
			  3109181 (+7139) 0.92 0.74 1.07
			  3110034 (+7992) 1.12 0.68 0.95
			  3110255 (+8213) 1.03 0.96 1.34
			  3110505 (+8463) 1.14 1.51 1.04
			  3110755 (+8713) 1.19 2.04 1.20
			  3111001 (+8959) 1.13 1.70 1.09
			  3111173 (+9131) 1.25 1.16 1.00
			  3111400 (+9358) 1.57 2.26 1.24
			  3111555 (+9513) 1.30 1.47 1.17
			  3111736 (+9694) 1.39 2.47 1.23
			  3112031 (+9989) 1.63 2.32 1.17
			  3112118 (+10076) 1.33 1.71 0.96
			  3112368 (+10326) 1.45 3.47 1.10
			  3112642 (+10600) 1.51 2.35 1.32
			  3112873 (+10831) 2.30 2.07 1.42
			  3113122 (+11080) 2.95 3.01 2.01
			* 3113295 (+11253) 2.25 3.22 1.48
			* 3113467 (+11425) 11.63 8.64 6.11
			* 3113700 (+11658) 3.49 3.54 1.63
			  3113913 (+11871) 1.82 2.15 1.49
			  3114183 (+12141) 1.29 1.06 1.02
			  3114263 (+12221) 1.04 1.17 1.14
			  3114472 (+12430) 1.06 2.98 0.90
			  3114721 (+12679) 1.09 1.10 1.09
			  3114971 (+12929) 1.37 1.44 0.99
			  3115221 (+13179) 1.43 1.06 1.04
			  3115471 (+13429) 1.25 1.38 1.14
			  3115809 (+13767) 1.23 0.74 0.81
			  3116556 (+14514) 1.22 0.98 0.86
			  3116693 (+14651) 1.05 1.15 1.07
			  3116932 (+14890) 1.09 1.11 0.98
			  3117101 (+15059) 1.03 1.77 1.21
			  3117351 (+15309) 1.14 1.37 0.99
			  3117593 (+15551) 1.09 1.32 1.03
			  3117834 (+15792) 1.10 1.07 1.01
			  3118212 (+16170) 1.48 0.48 1.10
			  3118522 (+16480) 1.04 0.48 1.04
			  3118757 (+16715) 1.30 1.52 1.08
			  3119006 (+16964) 1.01 1.35 1.08
			  3119531 (+17489) 1.11 1.60 1.19
			  3119889 (+17847) 1.06 1.63 0.93
			  3120300 (+18258) 1.09 1.08 0.78
			  3120546 (+18504) 0.97 1.39 1.04
			  3120875 (+18833) 0.90 0.81 0.86
			  3121104 (+19062) 0.90 0.86 0.90
			  3121688 (+19646) 1.08 0.92 0.93
			  3121808 (+19766) 1.02 0.94 1.05
		* CP Read Locations:
			3106931 to 3107430 (+4889 to +5388), width 500
			3109566 to 3109948 (+7524 to +7906), width 383
			3110859 to 3111262 (+8817 to +9220), width 404
			3112877 to 3113526 (+10835 to +11484), width 650
			3113279 to 3113440 (+11237 to +11398), width 162
			3113456 to 3113831 (+11414 to +11789), width 376
			3113456 to 3113831 (+11414 to +11789), width 376
			3113979 to 3114440 (+11937 to +12398), width 462
			3113993 to 3114253 (+11951 to +12211), width 261
			3116786 to 3117179 (+14744 to +15137), width 394
	Nanog Summary:
		# CC Peaks: 1
		CC Max Ratio: 3.03
		# CP Peaks: 0
		# CP Reads: 3
		CP Max Overlap: 2
		* Probe Locations:
			  3103226 (+1184) 0.78 0.91 0.96
			  3103535 (+1493) 1.04 0.86 0.97
			  3103935 (+1893) 1.14 1.00 1.09
			  3104132 (+2090) 0.81 0.76 0.97
			  3104475 (+2433) 0.94 0.97 0.85
			  3104725 (+2683) 0.84 0.96 1.05
			  3104937 (+2895) 0.84 0.57 0.71
			  3105054 (+3012) 1.10 0.96 0.87
			  3105430 (+3388) 0.86 0.90 0.93
			  3105680 (+3638) 0.92 0.82 0.85
			  3105930 (+3888) 0.91 0.88 0.91
			  3106007 (+3965) 1.05 0.88 1.04
			  3106218 (+4176) 0.92 0.81 0.82
			  3107851 (+5809) 1.03 1.09 0.89
			  3108072 (+6030) 0.98 0.81 1.12
			  3108571 (+6529) 1.13 0.99 1.00
			  3108727 (+6685) 1.00 0.64 0.78
			  3108974 (+6932) 0.91 0.79 0.88
			  3109181 (+7139) 1.04 0.58 0.87
			  3110034 (+7992) 1.07 0.89 0.90
			  3110255 (+8213) 1.15 1.36 1.20
			  3110505 (+8463) 1.17 1.31 1.18
			  3110755 (+8713) 1.15 0.95 1.14
			  3111001 (+8959) 1.09 1.02 0.93
			  3111173 (+9131) 1.12 0.94 0.94
			  3111400 (+9358) 1.36 1.25 1.33
			  3111555 (+9513) 1.05 0.97 0.96
			  3111736 (+9694) 0.99 0.93 1.14
			  3112031 (+9989) 1.12 1.51 1.38
			  3112118 (+10076) 1.06 1.25 1.03
			  3112368 (+10326) 1.17 1.19 1.19
			  3112642 (+10600) 1.48 1.94 1.60
			  3112873 (+10831) 1.17 1.22 1.13
			  3113122 (+11080) 1.13 1.00 0.99
			* 3113295 (+11253) 1.13 1.19 1.11
			* 3113467 (+11425) 2.60 2.40 3.03
			* 3113700 (+11658) 1.43 2.11 1.44
			  3113913 (+11871) 1.38 1.62 1.33
			  3114183 (+12141) 0.91 1.57 1.03
			  3114263 (+12221) 1.05 1.34 1.11
			  3114472 (+12430) 1.24 1.15 0.99
			  3114721 (+12679) 1.04 0.95 0.96
			  3114971 (+12929) 1.03 0.83 0.94
			  3115221 (+13179) 1.02 0.99 1.11
			  3115471 (+13429) 0.99 0.74 0.86
			  3115809 (+13767) 0.86 0.77 1.04
			  3116556 (+14514) 0.79 0.64 0.68
			  3116693 (+14651) 1.02 1.07 1.07
			  3116932 (+14890) 0.98 0.71 0.83
			  3117101 (+15059) 1.05 0.89 1.00
			  3117351 (+15309) 1.05 0.80 0.75
			  3117593 (+15551) 0.94 0.93 0.81
			  3117834 (+15792) 0.91 0.87 0.85
			  3118212 (+16170) 0.98 0.66 0.56
			  3118522 (+16480) 0.97 0.84 0.78
			  3118757 (+16715) 1.00 0.85 0.73
			  3119006 (+16964) 0.93 0.77 0.95
			  3119531 (+17489) 1.05 0.89 0.89
			  3119889 (+17847) 1.07 0.90 0.94
			  3120300 (+18258) 0.95 0.91 0.55
			  3120546 (+18504) 1.04 1.17 1.05
			  3120875 (+18833) 0.87 0.87 0.89
			  3121104 (+19062) 1.19 1.48 1.58
			  3121688 (+19646) 0.92 0.81 0.84
			  3121808 (+19766) 0.97 0.80 0.65
		* CP Read Locations:
			3105908 to 3106537 (+3866 to +4495), width 630
			3115193 to 3115653 (+13151 to +13611), width 461
			3115193 to 3115653 (+13151 to +13611), width 461

NM_001039658	19:3177563-3186863
	Promoter: 19:3167563-3187563
	Names: NM_001039658
	Oct4 Summary:
		# CC Peaks: 0
		CC Max Ratio: 2.07
		# CP Peaks: 0
		# CP Reads: 4
		CP Max Overlap: 1
		* Probe Locations:
			  3167576 (+13) 0.90 0.35 1.00
			  3167815 (+252) 1.10 0.71 0.90
			  3168064 (+501) 1.31 1.46 1.04
			  3168334 (+771) 0.90 0.50 1.07
			  3168534 (+971) 1.07 1.07 1.02
			  3168777 (+1214) 1.04 1.50 1.11
			  3169043 (+1480) 0.89 1.30 1.11
			  3169196 (+1633) 0.81 1.16 1.01
			  3170155 (+2592) 1.13 0.72 1.14
			  3170349 (+2786) 1.10 2.05 1.05
			  3170599 (+3036) 1.03 0.97 0.98
			  3170848 (+3285) 1.06 1.46 1.16
			  3171028 (+3465) 1.14 1.07 1.05
			  3171277 (+3714) 0.81 1.27 0.95
			  3172407 (+4844) 1.08 1.33 1.05
			  3172632 (+5069) 1.19 0.79 1.36
			  3172879 (+5316) 0.98 1.27 0.96
			  3173129 (+5566) 1.06 1.15 1.08
			  3173372 (+5809) 1.10 0.71 1.03
			  3173622 (+6059) 0.88 0.66 1.09
			  3173843 (+6280) 1.16 1.25 1.18
			  3174057 (+6494) 0.64 0.26 1.06
			  3174306 (+6743) 0.81 0.32 1.15
			  3174520 (+6957) 1.11 0.73 1.01
			  3174955 (+7392) 1.08 1.44 0.98
			  3175668 (+8105) 1.14 2.07 0.93
			  3175917 (+8354) 1.03 0.94 1.02
			  3176109 (+8546) 0.90 1.58 0.97
			  3176655 (+9092) 1.04 1.04
			  3176926 (+9363) 1.22 1.53 1.06
			  3177187 (+9624) 1.15 0.71 0.99
			  3177287 (+9724) 1.17 1.34 1.14
			  3177379 (+9816) 1.34 1.81 1.18
			  3177622 (+10059) 1.14 1.39 0.94
			  3177868 (+10305) 1.07 1.69 1.02
			  3178120 (+10557) 1.28 1.35 1.19
			  3178278 (+10715) 1.27 0.97 1.19
			  3178432 (+10869) 1.29 0.34 0.99
			  3178721 (+11158) 1.11 0.57 1.10
			  3178971 (+11408) 1.08 0.93 1.06
			  3179642 (+12079) 1.01 0.68 0.98
			  3179886 (+12323) 0.95 0.72 0.92
			  3180535 (+12972) 1.08 1.67 0.94
			  3180785 (+13222) 1.07 1.24 1.04
			  3181034 (+13471) 1.13 0.97 0.95
			  3181296 (+13733) 1.09 2.02 0.92
			  3181521 (+13958) 1.05 0.89 1.06
			  3181762 (+14199) 1.08 0.40 0.82
			  3181930 (+14367) 1.03 0.88 1.09
			  3182180 (+14617) 0.99 0.29 0.96
			  3182428 (+14865) 0.93 1.17 1.16
			  3182673 (+15110) 0.93 0.34 0.83
			  3183024 (+15461) 0.79 0.16 1.04
			  3183226 (+15663) 0.58 0.49 0.94
			  3183474 (+15911) 0.71 0.61 0.83
			  3183724 (+16161) 0.72 0.51 0.70
			  3184196 (+16633) 1.18 1.19 1.06
			  3184507 (+16944) 1.08 0.73 0.99
			  3184722 (+17159) 0.76 0.38 0.87
			  3184956 (+17393) 0.99 0.94 1.01
			  3185148 (+17585) 1.19 1.51 1.21
			  3185229 (+17666) 0.96 0.82 1.05
			  3185452 (+17889) 0.79 1.30 0.87
			  3185530 (+17967) 1.06 1.85 1.04
			  3185748 (+18185) 1.10 0.82 0.97
			  3186005 (+18442) 1.07 1.31 0.92
			  3186255 (+18692) 1.10 1.78 1.04
			  3186505 (+18942) 1.18 1.38 0.97
			  3186667 (+19104) 1.08 0.74 1.05
			  3186917 (+19354) 1.10 0.84 0.97
			  3187167 (+19604) 0.97 1.03 0.92
			  3187417 (+19854) 1.23 0.95 0.91
		* CP Read Locations:
			3173700 to 3173977 (+6137 to +6414), width 278
			3178162 to 3178351 (+10599 to +10788), width 190
			3184261 to 3185923 (+16698 to +18360), width 1663
			3187283 to 3187844 (+19720 to +20281), width 562
	Nanog Summary:
		# CC Peaks: 0
		CC Max Ratio: 1.45
		# CP Peaks: 0
		# CP Reads: 2
		CP Max Overlap: 1
		* Probe Locations:
			  3167576 (+13) 0.93 0.97 0.93
			  3167815 (+252) 0.90 0.73 0.78
			  3168064 (+501) 0.99 0.89 0.99
			  3168334 (+771) 0.97 0.79 0.90
			  3168534 (+971) 0.99 0.78 1.04
			  3168777 (+1214) 1.04 1.02 0.96
			  3169043 (+1480) 1.05 0.90 0.99
			  3169196 (+1633) 0.82 0.76 0.95
			  3170155 (+2592) 1.02 0.72 0.75
			  3170349 (+2786) 0.93 0.84 0.86
			  3170599 (+3036) 1.00 0.89 1.05
			  3170848 (+3285) 0.78 1.20 0.82
			  3171028 (+3465) 1.06 1.03 0.93
			  3171277 (+3714) 1.12 0.85 0.86
			  3172407 (+4844) 0.93 0.89 0.94
			  3172632 (+5069) 0.78 0.98 0.89
			  3172879 (+5316) 0.95 0.82 0.76
			  3173129 (+5566) 1.09 0.92 0.83
			  3173372 (+5809) 1.08 0.83 0.89
			  3173622 (+6059) 0.81 0.99 0.89
			  3173843 (+6280) 1.13 0.95 0.93
			  3174057 (+6494) 0.60 0.81 1.17
			  3174306 (+6743) 0.84 1.22 1.45
			  3174520 (+6957) 0.97 0.91 0.92
			  3174955 (+7392) 1.09 1.02 0.72
			  3175668 (+8105) 0.89 0.82 0.77
			  3175917 (+8354) 0.93 0.83 0.88
			  3176109 (+8546) 0.77 0.75 0.90
			  3176655 (+9092) 0.90 0.89 0.98
			  3176926 (+9363) 1.26 1.32 1.07
			  3177187 (+9624) 1.19 1.00 1.26
			  3177287 (+9724) 0.98 1.02 1.05
			  3177379 (+9816) 1.18 1.29 1.03
			  3177622 (+10059) 0.96 1.41 1.20
			  3177868 (+10305) 0.99 1.08 0.90
			  3178120 (+10557) 1.04 1.08 0.98
			  3178278 (+10715) 1.16 0.99 1.13
			  3178432 (+10869) 0.97 1.11 0.65
			  3178721 (+11158) 1.08 1.04 1.11
			  3178971 (+11408) 0.96 0.85 1.17
			  3179642 (+12079) 0.93 0.73 1.04
			  3179886 (+12323) 0.69 0.92 1.14
			  3180535 (+12972) 0.94 0.91 0.88
			  3180785 (+13222) 0.99 0.77 0.74
			  3181034 (+13471) 1.10 0.86 0.87
			  3181296 (+13733) 1.02 0.84 0.98
			  3181521 (+13958) 1.02 1.00 0.91
			  3181762 (+14199) 0.96 1.03 1.11
			  3181930 (+14367) 1.13 0.86 1.06
			  3182180 (+14617) 0.72 1.13 1.09
			  3182428 (+14865) 1.19 0.89 0.87
			  3182673 (+15110) 0.97 0.86 0.74
			  3183024 (+15461) 1.11 0.83 1.08
			  3183226 (+15663) 0.99 0.86 0.87
			  3183474 (+15911) 0.95 1.25 1.04
			  3183724 (+16161) 1.06 1.42 0.59
			  3184196 (+16633) 0.86 0.98 0.80
			  3184507 (+16944) 1.01 0.71 0.95
			  3184722 (+17159) 0.83 0.89 0.86
			  3184956 (+17393) 1.02 0.84 0.89
			  3185148 (+17585) 1.12 0.96 0.88
			  3185229 (+17666) 1.09 0.84 1.04
			  3185452 (+17889) 0.93 0.83 0.78
			  3185530 (+17967) 0.96 0.90 0.82
			  3185748 (+18185) 1.01 0.98 0.96
			  3186005 (+18442) 0.95 0.72 0.70
			  3186255 (+18692) 1.03 0.89 1.13
			  3186505 (+18942) 1.08 0.98 1.25
			  3186667 (+19104) 0.97 0.81 0.92
			  3186917 (+19354) 0.85 0.77 0.92
			  3187167 (+19604) 0.84 0.86 0.94
			  3187417 (+19854) 1.01 0.88 0.95
		* CP Read Locations:
			3168325 to 3168663 (+762 to +1100), width 339
			3184349 to 3184921 (+16786 to +17358), width 573

NM_001039657	19:3177563-3196479
	Promoter: 19:3167563-3187563
	Names: NM_001039657
	Oct4 Summary:
		# CC Peaks: 0
		CC Max Ratio: 2.07
		# CP Peaks: 0
		# CP Reads: 4
		CP Max Overlap: 1
		* Probe Locations:
			  3167576 (+13) 0.90 0.35 1.00
			  3167815 (+252) 1.10 0.71 0.90
			  3168064 (+501) 1.31 1.46 1.04
			  3168334 (+771) 0.90 0.50 1.07
			  3168534 (+971) 1.07 1.07 1.02
			  3168777 (+1214) 1.04 1.50 1.11
			  3169043 (+1480) 0.89 1.30 1.11
			  3169196 (+1633) 0.81 1.16 1.01
			  3170155 (+2592) 1.13 0.72 1.14
			  3170349 (+2786) 1.10 2.05 1.05
			  3170599 (+3036) 1.03 0.97 0.98
			  3170848 (+3285) 1.06 1.46 1.16
			  3171028 (+3465) 1.14 1.07 1.05
			  3171277 (+3714) 0.81 1.27 0.95
			  3172407 (+4844) 1.08 1.33 1.05
			  3172632 (+5069) 1.19 0.79 1.36
			  3172879 (+5316) 0.98 1.27 0.96
			  3173129 (+5566) 1.06 1.15 1.08
			  3173372 (+5809) 1.10 0.71 1.03
			  3173622 (+6059) 0.88 0.66 1.09
			  3173843 (+6280) 1.16 1.25 1.18
			  3174057 (+6494) 0.64 0.26 1.06
			  3174306 (+6743) 0.81 0.32 1.15
			  3174520 (+6957) 1.11 0.73 1.01
			  3174955 (+7392) 1.08 1.44 0.98
			  3175668 (+8105) 1.14 2.07 0.93
			  3175917 (+8354) 1.03 0.94 1.02
			  3176109 (+8546) 0.90 1.58 0.97
			  3176655 (+9092) 1.04 1.04
			  3176926 (+9363) 1.22 1.53 1.06
			  3177187 (+9624) 1.15 0.71 0.99
			  3177287 (+9724) 1.17 1.34 1.14
			  3177379 (+9816) 1.34 1.81 1.18
			  3177622 (+10059) 1.14 1.39 0.94
			  3177868 (+10305) 1.07 1.69 1.02
			  3178120 (+10557) 1.28 1.35 1.19
			  3178278 (+10715) 1.27 0.97 1.19
			  3178432 (+10869) 1.29 0.34 0.99
			  3178721 (+11158) 1.11 0.57 1.10
			  3178971 (+11408) 1.08 0.93 1.06
			  3179642 (+12079) 1.01 0.68 0.98
			  3179886 (+12323) 0.95 0.72 0.92
			  3180535 (+12972) 1.08 1.67 0.94
			  3180785 (+13222) 1.07 1.24 1.04
			  3181034 (+13471) 1.13 0.97 0.95
			  3181296 (+13733) 1.09 2.02 0.92
			  3181521 (+13958) 1.05 0.89 1.06
			  3181762 (+14199) 1.08 0.40 0.82
			  3181930 (+14367) 1.03 0.88 1.09
			  3182180 (+14617) 0.99 0.29 0.96
			  3182428 (+14865) 0.93 1.17 1.16
			  3182673 (+15110) 0.93 0.34 0.83
			  3183024 (+15461) 0.79 0.16 1.04
			  3183226 (+15663) 0.58 0.49 0.94
			  3183474 (+15911) 0.71 0.61 0.83
			  3183724 (+16161) 0.72 0.51 0.70
			  3184196 (+16633) 1.18 1.19 1.06
			  3184507 (+16944) 1.08 0.73 0.99
			  3184722 (+17159) 0.76 0.38 0.87
			  3184956 (+17393) 0.99 0.94 1.01
			  3185148 (+17585) 1.19 1.51 1.21
			  3185229 (+17666) 0.96 0.82 1.05
			  3185452 (+17889) 0.79 1.30 0.87
			  3185530 (+17967) 1.06 1.85 1.04
			  3185748 (+18185) 1.10 0.82 0.97
			  3186005 (+18442) 1.07 1.31 0.92
			  3186255 (+18692) 1.10 1.78 1.04
			  3186505 (+18942) 1.18 1.38 0.97
			  3186667 (+19104) 1.08 0.74 1.05
			  3186917 (+19354) 1.10 0.84 0.97
			  3187167 (+19604) 0.97 1.03 0.92
			  3187417 (+19854) 1.23 0.95 0.91
		* CP Read Locations:
			3173700 to 3173977 (+6137 to +6414), width 278
			3178162 to 3178351 (+10599 to +10788), width 190
			3184261 to 3185923 (+16698 to +18360), width 1663
			3187283 to 3187844 (+19720 to +20281), width 562
	Nanog Summary:
		# CC Peaks: 0
		CC Max Ratio: 1.45
		# CP Peaks: 0
		# CP Reads: 2
		CP Max Overlap: 1
		* Probe Locations:
			  3167576 (+13) 0.93 0.97 0.93
			  3167815 (+252) 0.90 0.73 0.78
			  3168064 (+501) 0.99 0.89 0.99
			  3168334 (+771) 0.97 0.79 0.90
			  3168534 (+971) 0.99 0.78 1.04
			  3168777 (+1214) 1.04 1.02 0.96
			  3169043 (+1480) 1.05 0.90 0.99
			  3169196 (+1633) 0.82 0.76 0.95
			  3170155 (+2592) 1.02 0.72 0.75
			  3170349 (+2786) 0.93 0.84 0.86
			  3170599 (+3036) 1.00 0.89 1.05
			  3170848 (+3285) 0.78 1.20 0.82
			  3171028 (+3465) 1.06 1.03 0.93
			  3171277 (+3714) 1.12 0.85 0.86
			  3172407 (+4844) 0.93 0.89 0.94
			  3172632 (+5069) 0.78 0.98 0.89
			  3172879 (+5316) 0.95 0.82 0.76
			  3173129 (+5566) 1.09 0.92 0.83
			  3173372 (+5809) 1.08 0.83 0.89
			  3173622 (+6059) 0.81 0.99 0.89
			  3173843 (+6280) 1.13 0.95 0.93
			  3174057 (+6494) 0.60 0.81 1.17
			  3174306 (+6743) 0.84 1.22 1.45
			  3174520 (+6957) 0.97 0.91 0.92
			  3174955 (+7392) 1.09 1.02 0.72
			  3175668 (+8105) 0.89 0.82 0.77
			  3175917 (+8354) 0.93 0.83 0.88
			  3176109 (+8546) 0.77 0.75 0.90
			  3176655 (+9092) 0.90 0.89 0.98
			  3176926 (+9363) 1.26 1.32 1.07
			  3177187 (+9624) 1.19 1.00 1.26
			  3177287 (+9724) 0.98 1.02 1.05
			  3177379 (+9816) 1.18 1.29 1.03
			  3177622 (+10059) 0.96 1.41 1.20
			  3177868 (+10305) 0.99 1.08 0.90
			  3178120 (+10557) 1.04 1.08 0.98
			  3178278 (+10715) 1.16 0.99 1.13
			  3178432 (+10869) 0.97 1.11 0.65
			  3178721 (+11158) 1.08 1.04 1.11
			  3178971 (+11408) 0.96 0.85 1.17
			  3179642 (+12079) 0.93 0.73 1.04
			  3179886 (+12323) 0.69 0.92 1.14
			  3180535 (+12972) 0.94 0.91 0.88
			  3180785 (+13222) 0.99 0.77 0.74
			  3181034 (+13471) 1.10 0.86 0.87
			  3181296 (+13733) 1.02 0.84 0.98
			  3181521 (+13958) 1.02 1.00 0.91
			  3181762 (+14199) 0.96 1.03 1.11
			  3181930 (+14367) 1.13 0.86 1.06
			  3182180 (+14617) 0.72 1.13 1.09
			  3182428 (+14865) 1.19 0.89 0.87
			  3182673 (+15110) 0.97 0.86 0.74
			  3183024 (+15461) 1.11 0.83 1.08
			  3183226 (+15663) 0.99 0.86 0.87
			  3183474 (+15911) 0.95 1.25 1.04
			  3183724 (+16161) 1.06 1.42 0.59
			  3184196 (+16633) 0.86 0.98 0.80
			  3184507 (+16944) 1.01 0.71 0.95
			  3184722 (+17159) 0.83 0.89 0.86
			  3184956 (+17393) 1.02 0.84 0.89
			  3185148 (+17585) 1.12 0.96 0.88
			  3185229 (+17666) 1.09 0.84 1.04
			  3185452 (+17889) 0.93 0.83 0.78
			  3185530 (+17967) 0.96 0.90 0.82
			  3185748 (+18185) 1.01 0.98 0.96
			  3186005 (+18442) 0.95 0.72 0.70
			  3186255 (+18692) 1.03 0.89 1.13
			  3186505 (+18942) 1.08 0.98 1.25
			  3186667 (+19104) 0.97 0.81 0.92
			  3186917 (+19354) 0.85 0.77 0.92
			  3187167 (+19604) 0.84 0.86 0.94
			  3187417 (+19854) 1.01 0.88 0.95
		* CP Read Locations:
			3168325 to 3168663 (+762 to +1100), width 339
			3184349 to 3184921 (+16786 to +17358), width 573

NM_010253	19:3198612-3203152
	Promoter: 19:3193152-3213152
	Names: BC044055 GAL GALN Gal NM_010253
	Oct4 Summary:
		# CC Peaks: 0
		CC Max Ratio: 2.62
		# CP Peaks: 0
		# CP Reads: 6
		CP Max Overlap: 3
		* Probe Locations:
			  3193512 (+360) 0.99 1.95 0.92
			  3193756 (+604) 1.40 1.05 1.01
			  3194068 (+916) 0.91 0.65 0.96
			  3194345 (+1193) 0.99 1.28 0.99
			  3194536 (+1384) 1.03 0.80 1.00
			  3194783 (+1631) 1.16 0.92 1.09
			  3195041 (+1889) 0.93 1.16 0.96
			  3195511 (+2359) 1.01 1.20 0.91
			  3195743 (+2591) 1.05 1.75 0.96
			  3195957 (+2805) 1.23 1.49 1.07
			  3196151 (+2999) 1.16 1.36 1.04
			  3196395 (+3243) 0.91 0.73 1.07
			  3196596 (+3444) 1.13 1.14 1.04
			  3196754 (+3602) 1.12 1.11 1.07
			  3197056 (+3904) 1.23 0.85 1.02
			  3197241 (+4089) 1.07 0.77 1.00
			  3197491 (+4339) 1.02 1.13 1.15
			  3197741 (+4589) 1.17 1.10 1.10
			  3197991 (+4839) 0.99 0.76 0.91
			  3198238 (+5086) 1.13 0.95 1.00
			  3198527 (+5375) 1.30 0.50 1.29
			  3198754 (+5602) 1.18 0.98 0.99
			  3198826 (+5674) 1.17 1.55 1.08
			  3199013 (+5861) 0.86 1.01 1.09
			  3199471 (+6319) 0.91 1.14 1.04
			  3199664 (+6512) 1.18 1.16 0.94
			  3199909 (+6757) 1.12 1.13 1.08
			  3200146 (+6994) 1.10 1.29 1.01
			  3200424 (+7272) 1.03 1.09 1.05
			  3200672 (+7520) 1.24 0.86 1.33
			  3200851 (+7699) 1.32 1.55 1.24
			  3200938 (+7786) 1.11 1.17 1.21
			  3201128 (+7976) 1.02 1.63 0.99
			  3201290 (+8138) 0.91 1.41 1.13
			  3201526 (+8374) 1.24 1.13 1.12
			  3201736 (+8584) 1.09 0.76 1.04
			  3201981 (+8829) 1.06 0.73 0.90
			  3202184 (+9032) 0.95 0.87 1.02
			  3202528 (+9376) 1.23 0.64 1.08
			  3202627 (+9475) 1.39 0.61 1.14
			  3202868 (+9716) 1.11 1.45 1.27
			  3203119 (+9967) 1.03 1.35 1.03
			  3203350 (+10198) 1.24 1.42 0.99
			  3203440 (+10288) 1.16 1.14 1.05
			  3203641 (+10489) 1.13 1.12 1.10
			  3203874 (+10722) 1.06 1.73 1.03
			  3204124 (+10972) 1.17 1.69 1.06
			  3204454 (+11302) 1.22 1.28 1.09
			  3204627 (+11475) 1.05 1.19 1.07
			  3204942 (+11790) 1.04 1.38 1.11
			  3205163 (+12011) 1.14 0.51 1.01
			  3205413 (+12261) 1.27 1.45 1.00
			  3205564 (+12412) 1.16 1.66 0.99
			  3205812 (+12660) 1.06 1.57 0.93
			  3206046 (+12894) 0.89 2.42 1.10
			  3206291 (+13139) 1.27 1.48 1.19
			  3206457 (+13305) 1.29 0.67 1.01
			  3206681 (+13529) 1.09 1.72 1.01
			  3206856 (+13704) 1.29 0.63 1.00
			  3207115 (+13963) 1.63 2.00 0.94
			  3207689 (+14537) 1.46 2.62 1.00
			  3207841 (+14689) 1.04 1.25 1.11
			  3208008 (+14856) 1.08 1.44 1.20
			  3208258 (+15106) 1.18 1.05 1.18
			  3208434 (+15282) 1.01 1.28 1.02
			  3208658 (+15506) 1.24 0.79 0.89
			  3208893 (+15741) 0.95 1.22 0.93
			  3209070 (+15918) 0.90 1.08 0.97
			  3209406 (+16254) 0.96 0.93 1.00
			  3209570 (+16418) 0.95 0.77 0.78
			  3210051 (+16899) 0.87 1.02 0.96
			  3210263 (+17111) 0.81 0.86 0.77
			  3210684 (+17532) 0.78 0.93 0.73
			  3211133 (+17981) 1.44 0.97 1.14
			  3211317 (+18165) 1.28 1.23 1.08
			  3211472 (+18320) 1.04 0.85 0.93
			  3211721 (+18569) 1.18 1.33 1.02
			  3211905 (+18753) 1.23 1.40 1.08
			  3212155 (+19003) 0.96 1.39 1.01
			  3212335 (+19183) 1.21 1.29 1.03
			  3212585 (+19433) 1.34 0.55 0.95
			  3212778 (+19626) 1.17 1.46 1.03
			  3213010 (+19858) 0.92 0.77 0.94
		* CP Read Locations:
			3202686 to 3203612 (+9534 to +10460), width 927
			3203321 to 3203492 (+10169 to +10340), width 172
			3208623 to 3209105 (+15471 to +15953), width 483
			3211822 to 3212909 (+18670 to +19757), width 1088
			3211822 to 3212909 (+18670 to +19757), width 1088
			3212637 to 3212809 (+19485 to +19657), width 173
	Nanog Summary:
		# CC Peaks: 0
		CC Max Ratio: 1.36
		# CP Peaks: 0
		# CP Reads: 1
		CP Max Overlap: 1
		* Probe Locations:
			  3193512 (+360) 0.75 0.83 0.81
			  3193756 (+604) 1.04 0.90 0.88
			  3194068 (+916) 0.95 0.79 0.65
			  3194345 (+1193) 0.80 0.89 0.96
			  3194536 (+1384) 0.95 0.83 0.98
			  3194783 (+1631) 0.96 0.90 0.78
			  3195041 (+1889) 0.93 0.82 0.75
			  3195511 (+2359) 0.99 0.77 0.80
			  3195743 (+2591) 1.07 0.96 0.96
			  3195957 (+2805) 0.94 0.84 0.92
			  3196151 (+2999) 1.01 0.87 1.00
			  3196395 (+3243) 1.05 0.74 0.76
			  3196596 (+3444) 1.04 0.95 0.82
			  3196754 (+3602) 1.10 0.90 0.79
			  3197056 (+3904) 1.03 0.89 0.84
			  3197241 (+4089) 0.98 0.90 0.86
			  3197491 (+4339) 1.11 0.98 0.86
			  3197741 (+4589) 1.17 0.98 0.85
			  3197991 (+4839) 0.91 0.80 0.76
			  3198238 (+5086) 1.03 1.09 1.07
			  3198527 (+5375) 1.04 1.20 1.09
			  3198754 (+5602) 0.90 0.89 0.83
			  3198826 (+5674) 1.01 1.06 1.01
			  3199013 (+5861) 0.79 0.94 0.76
			  3199471 (+6319) 0.89 0.80 0.87
			  3199664 (+6512) 0.91 0.74 0.85
			  3199909 (+6757) 1.13 0.99 0.95
			  3200146 (+6994) 0.95 0.78 0.82
			  3200424 (+7272) 1.09 1.01 0.88
			  3200672 (+7520) 1.19 0.77 1.03
			  3200851 (+7699) 1.20 0.99 1.03
			  3200938 (+7786) 1.00 0.92 0.96
			  3201128 (+7976) 1.08 1.00 0.88
			  3201290 (+8138) 1.06 0.85 0.72
			  3201526 (+8374) 1.11 0.90 0.88
			  3201736 (+8584) 0.97 0.67 0.91
			  3201981 (+8829) 0.92 0.89 1.01
			  3202184 (+9032) 0.94 0.80 0.80
			  3202528 (+9376) 1.12 0.97 0.94
			  3202627 (+9475) 1.16 1.00 0.99
			  3202868 (+9716) 1.01 1.13 0.94
			  3203119 (+9967) 0.94 0.97 0.87
			  3203350 (+10198) 0.93 1.18 1.04
			  3203440 (+10288) 0.99 0.90 0.87
			  3203641 (+10489) 0.94 0.92 0.97
			  3203874 (+10722) 0.88 0.65 0.82
			  3204124 (+10972) 0.90 0.82 0.92
			  3204454 (+11302) 0.93 0.87 1.11
			  3204627 (+11475) 1.10 1.04 1.04
			  3204942 (+11790) 1.06 0.90 0.92
			  3205163 (+12011) 0.98 0.82 0.73
			  3205413 (+12261) 0.95 1.00 0.95
			  3205564 (+12412) 0.97 0.85 0.93
			  3205812 (+12660) 1.13 1.05 0.98
			  3206046 (+12894) 1.32 1.01 1.21
			  3206291 (+13139) 1.15 0.94 1.03
			  3206457 (+13305) 1.01 0.92 1.00
			  3206681 (+13529) 1.00 0.86 0.90
			  3206856 (+13704) 1.05 0.58 0.95
			  3207115 (+13963) 1.03 0.64 0.81
			  3207689 (+14537) 1.10 1.07 0.96
			  3207841 (+14689) 1.02 0.93 0.86
			  3208008 (+14856) 0.97 1.17 0.94
			  3208258 (+15106) 1.06 1.06 0.95
			  3208434 (+15282) 1.06 1.04 0.95
			  3208658 (+15506) 0.69 1.01 0.85
			  3208893 (+15741) 0.99 1.12 0.77
			  3209070 (+15918) 1.00 0.85 0.75
			  3209406 (+16254) 1.05 0.87 0.79
			  3209570 (+16418) 1.01 0.98 0.85
			  3210051 (+16899) 1.07 0.83 0.69
			  3210263 (+17111) 0.88 0.71 0.55
			  3210684 (+17532) 0.80 0.73 0.69
			  3211133 (+17981) 0.94 0.94 1.36
			  3211317 (+18165) 0.95 0.81 0.83
			  3211472 (+18320) 1.04 0.89 0.83
			  3211721 (+18569) 1.02 0.97 1.04
			  3211905 (+18753) 1.07 0.78 0.89
			  3212155 (+19003) 1.00 0.77 0.85
			  3212335 (+19183) 1.03 1.00 1.01
			  3212585 (+19433) 0.86 0.95 1.13
			  3212778 (+19626) 0.96 1.00 0.89
			  3213010 (+19858) 1.01 0.62 0.81
		* CP Read Locations:
			3206585 to 3207194 (+13433 to +14042), width 610

NM_029456	19:3243625-3364415
	Promoter: 19:3354415-3374415
	Names: AK035236 BC008529 D19Ertd703e NM_029456
	Oct4 Summary:
		# CC Peaks: 0
		CC Max Ratio: 2.76
		# CP Peaks: 0
		# CP Reads: 4
		CP Max Overlap: 1
		* Probe Locations:
			  3354671 (+256) 0.94 1.06 1.04
			  3355578 (+1163) 0.88 0.95 1.00
			  3355746 (+1331) 0.80 1.34 1.07
			  3355982 (+1567) 0.90 1.05 0.87
			  3356303 (+1888) 1.10 1.53 1.03
			  3356513 (+2098) 0.97 1.01 1.09
			  3356725 (+2310) 0.89 0.67 0.83
			  3356958 (+2543) 0.58 0.20 0.70
			  3357138 (+2723) 0.83 0.16 0.90
			  3357299 (+2884) 0.73 0.07 0.69
			  3357517 (+3102) 0.87 1.03 1.07
			  3357764 (+3349) 1.21 1.39 1.00
			  3357921 (+3506) 1.07 1.31 1.09
			  3358186 (+3771) 1.01 1.04 0.96
			  3358409 (+3994) 0.87 1.18 0.91
			  3358588 (+4173) 0.95 0.75 0.97
			  3358826 (+4411) 0.46 0.74
			  3359032 (+4617) 1.02 1.42 0.93
			  3359489 (+5074) 1.03 1.02 1.16
			  3359729 (+5314) 0.94 0.39 1.10
			  3360007 (+5592) 0.91 1.56 0.96
			  3361154 (+6739) 0.84 1.36 0.89
			  3361448 (+7033) 1.16 1.04 1.10
			  3361702 (+7287) 1.13 0.39 0.76
			  3361884 (+7469) 0.94 1.10 0.89
			  3361958 (+7543) 1.04 1.39 0.67
			  3362147 (+7732) 0.74 1.63 0.92
			  3362395 (+7980) 0.78 1.48 0.90
			  3362575 (+8160) 0.67 0.90 0.80
			  3362986 (+8571) 1.09 1.30 0.92
			  3363228 (+8813) 1.14 1.28 1.01
			  3363411 (+8996) 0.86 1.19 0.95
			  3363659 (+9244) 1.16 1.34 0.98
			  3363879 (+9464) 0.96 1.55 0.87
			  3364106 (+9691) 1.26 1.37 1.06
			  3364263 (+9848) 1.50 2.25 1.34
			  3364379 (+9964) 1.23 1.82 0.89
			  3364603 (+10188) 1.34 1.39 0.80
			  3364823 (+10408) 1.28 1.62 1.13
			  3365072 (+10657) 1.02 0.74 0.98
			  3365257 (+10842) 0.95 0.43 0.94
			  3365540 (+11125) 1.06 1.11 1.06
			  3365736 (+11321) 1.10 0.99 0.98
			  3365971 (+11556) 1.32 1.10 0.91
			  3366213 (+11798) 1.17 1.86 1.27
			  3366511 (+12096) 1.28 1.00 1.22
			  3366744 (+12329) 1.16 1.72 1.19
			  3366813 (+12398) 1.17 2.02 1.26
			  3367024 (+12609) 1.14 1.66 1.28
			  3367369 (+12954) 0.91 1.77 1.37
			  3367468 (+13053) 1.89 2.60 1.70
			  3367634 (+13219) 2.76 1.77 1.83
			  3367882 (+13467) 1.29 1.29 1.10
			  3368032 (+13617) 1.07 1.11 1.09
			  3368506 (+14091) 1.10 1.18 0.95
			  3368755 (+14340) 1.19 1.08 0.96
			  3372185 (+17770) 0.74 1.27 1.18
			  3372429 (+18014) 0.93 0.42 1.29
			  3372591 (+18176) 1.07 0.42 1.07
			  3372824 (+18409) 0.86 0.26 0.94
			  3373070 (+18655) 0.96 0.44 0.90
			  3373316 (+18901) 1.35 0.97 0.96
			  3373467 (+19052) 1.31 0.91 1.21
			  3373688 (+19273) 1.29 1.02 1.02
			  3373859 (+19444) 0.96 1.02 0.93
			  3374239 (+19824) 1.06 1.06 1.02
		* CP Read Locations:
			3356808 to 3356960 (+2393 to +2545), width 153
			3370082 to 3370349 (+15667 to +15934), width 268
			3371894 to 3372505 (+17479 to +18090), width 612
			3373910 to 3374655 (+19495 to +20240), width 746
	Nanog Summary:
		# CC Peaks: 2
		CC Max Ratio: 3.48
		# CP Peaks: 0
		# CP Reads: 5
		CP Max Overlap: 2
		* Probe Locations:
			  3354671 (+256) 1.00 0.92 0.92
			  3355578 (+1163) 0.89 0.81 1.05
			  3355746 (+1331) 1.29 0.99 1.12
			  3355982 (+1567) 0.91 0.80 0.95
			  3356303 (+1888) 1.10 1.19 1.08
			  3356513 (+2098) 1.13 1.21 1.16
			  3356725 (+2310) 0.89 0.55 1.09
			  3356958 (+2543) 0.79 1.11 1.18
			  3357138 (+2723) 0.92 1.13 1.28
			  3357299 (+2884) 1.19 1.03 1.49
			  3357517 (+3102) 0.98 0.86 0.88
			  3357764 (+3349) 0.92 1.10 1.01
			  3357921 (+3506) 0.94 0.91 0.99
			  3358186 (+3771) 0.92 0.88 0.88
			  3358409 (+3994) 0.93 0.91 0.89
			  3358588 (+4173) 0.90 1.23 1.24
			  3358826 (+4411) 0.98 0.94 1.35
			  3359032 (+4617) 0.99 1.05 1.04
			  3359489 (+5074) 1.18 1.01 0.92
			  3359729 (+5314) 0.91 0.80 0.78
			  3360007 (+5592) 1.07 0.78 0.77
			  3361154 (+6739) 0.82 1.11 1.17
			  3361448 (+7033) 0.99 1.06 0.85
			  3361702 (+7287) 1.89 2.63 2.72
			* 3361884 (+7469) 1.24 1.49 1.69
			* 3361958 (+7543) 2.05 3.48 2.91
			* 3362147 (+7732) 1.32 1.58 1.47
			  3362395 (+7980) 1.00 1.20 1.19
			  3362575 (+8160) 1.07 1.50 1.74
			  3362986 (+8571) 1.11 0.97 1.05
			  3363228 (+8813) 1.18 0.68 1.06
			  3363411 (+8996) 0.97 0.77 0.86
			  3363659 (+9244) 1.19 0.64 1.02
			  3363879 (+9464) 0.78 0.95 1.02
			  3364106 (+9691) 1.04 1.19 0.98
			  3364263 (+9848) 1.23 1.44 1.12
			  3364379 (+9964) 1.04 1.60 1.21
			  3364603 (+10188) 0.98 1.18 1.40
			  3364823 (+10408) 1.27 1.47 1.41
			  3365072 (+10657) 1.16 1.14 1.12
			  3365257 (+10842) 0.88 0.92 0.89
			  3365540 (+11125) 1.12 0.79 0.76
			  3365736 (+11321) 1.03 0.97 1.09
			  3365971 (+11556) 1.11 0.88 0.97
			  3366213 (+11798) 1.10 1.08 1.16
			  3366511 (+12096) 1.32 1.99 2.19
			  3366744 (+12329) 1.12 0.96 1.21
			  3366813 (+12398) 1.04 0.84 1.10
			  3367024 (+12609) 1.08 1.03 1.13
			* 3367369 (+12954) 1.16 1.18 1.19
			* 3367468 (+13053) 1.90 2.84 2.11
			* 3367634 (+13219) 2.11 2.46 2.19
			* 3367882 (+13467) 1.03 1.01 1.12
			  3368032 (+13617) 0.94 0.81 0.90
			  3368506 (+14091) 1.05 0.83 0.99
			  3368755 (+14340) 0.99 0.88 0.95
			  3372185 (+17770) 1.63 1.02 0.97
			  3372429 (+18014) 1.18 1.25 0.89
			  3372591 (+18176) 1.08 1.11 0.92
			  3372824 (+18409) 0.75 0.86 0.97
			  3373070 (+18655) 0.73 0.64 0.79
			  3373316 (+18901) 1.13 0.91 0.93
			  3373467 (+19052) 0.95 0.84 0.77
			  3373688 (+19273) 0.98 0.91 0.82
			  3373859 (+19444) 0.91 0.82 0.86
			  3374239 (+19824) 1.06 0.91 0.93
		* CP Read Locations:
			3363246 to 3364198 (+8831 to +9783), width 953
			3365780 to 3366770 (+11365 to +12355), width 991
			3367028 to 3367769 (+12613 to +13354), width 742
			3367410 to 3367622 (+12995 to +13207), width 213
			3373145 to 3373292 (+18730 to +18877), width 148

NM_008513	19:3373571-3475345
	Promoter: 19:3465345-3485345
	Names: AF064984 AF077847 AK220186 BC011374 BMND1 HBM HGNC:8152 LR3 LRP5 LRP7 Lrp5 NM_008513 OPPG OPS
	Oct4 Summary:
		# CC Peaks: 0
		CC Max Ratio: 3.45
		# CP Peaks: 0
		# CP Reads: 4
		CP Max Overlap: 2
		* Probe Locations:
			  3465410 (+65) 0.79 0.58 1.13
			  3465721 (+376) 1.03 0.73 0.99
			  3465906 (+561) 1.05 1.24 1.10
			  3466175 (+830) 0.92 0.84 0.92
			  3466503 (+1158) 0.95 1.20 1.14
			  3467118 (+1773) 0.82 0.31 0.85
			  3467635 (+2290) 1.28 1.22 0.93
			  3467876 (+2531) 1.07 1.37 0.85
			  3468126 (+2781) 1.07 1.40 1.07
			  3468375 (+3030) 1.59 3.45 1.09
			  3468834 (+3489) 1.28 1.74 1.03
			  3468923 (+3578) 1.11 1.04 1.05
			  3469169 (+3824) 1.13 0.94 1.03
			  3469390 (+4045) 1.21 0.70 0.99
			  3469550 (+4205) 1.16 0.65 0.94
			  3469725 (+4380) 1.14 1.12 1.18
			  3469932 (+4587) 1.18 1.08 1.09
			  3470183 (+4838) 1.13 1.22 1.02
			  3470262 (+4917) 1.25 1.34 1.06
			  3470433 (+5088) 1.10 1.09 0.97
			  3470933 (+5588) 0.93 0.98 1.06
			  3471083 (+5738) 0.99 0.85 1.08
			  3471330 (+5985) 0.90 0.88 1.03
			  3471866 (+6521) 1.18 0.87 1.01
			  3472116 (+6771) 1.04 1.78 1.05
			  3472325 (+6980) 1.03 1.62 1.00
			  3472683 (+7338) 1.29 2.93 1.16
			  3472831 (+7486) 1.17 3.36 1.19
			  3473041 (+7696) 1.13 2.34 1.07
			  3473286 (+7941) 1.19 1.62 0.99
			  3473523 (+8178) 1.07 1.39 1.10
			  3473772 (+8427) 1.08 0.93 1.12
			  3473980 (+8635) 1.25 0.87 1.16
			  3474155 (+8810) 1.24 1.41 1.13
			  3474278 (+8933) 1.01 1.29 0.92
			  3474439 (+9094) 1.17 1.84 1.16
			  3474690 (+9345) 1.16 0.93 0.97
			  3474940 (+9595) 1.06 1.43 0.99
			  3475120 (+9775) 0.97 1.26 0.95
			  3475208 (+9863) 0.80 0.96 0.80
			  3475482 (+10137) 1.68 1.98 1.13
			  3475658 (+10313) 1.26 1.77 1.11
			  3475944 (+10599) 1.10 1.08 1.23
			  3476139 (+10794) 1.10 0.90 1.12
			  3476307 (+10962) 1.39 0.98 1.26
			  3476546 (+11201) 1.21 1.15 1.08
			  3476790 (+11445) 1.33 0.91 1.05
			  3477037 (+11692) 1.09 1.85 1.25
			  3477405 (+12060) 1.10 1.07 1.02
			  3477655 (+12310) 1.02 2.21 1.33
			  3478042 (+12697) 0.99 1.50 0.99
			  3480081 (+14736) 1.12 1.24 1.10
			  3480321 (+14976) 1.09 1.13 1.03
			  3480571 (+15226) 1.27 0.98 1.02
			  3480821 (+15476) 1.09 0.77 1.21
			  3481435 (+16090) 0.99 1.21 0.93
			  3481622 (+16277) 0.99 0.84 1.01
			  3482404 (+17059) 0.90 0.87 0.85
			  3483085 (+17740) 0.78 1.06 0.95
			  3483757 (+18412) 0.90 0.61 1.00
			  3483852 (+18507) 1.01 0.75 1.10
			  3484087 (+18742) 1.06 1.09 0.97
			  3484385 (+19040) 1.48 1.42 1.02
			  3484609 (+19264) 1.20 1.60 0.92
			  3484853 (+19508) 1.40 1.74 1.24
		* CP Read Locations:
			3468474 to 3470360 (+3129 to +5015), width 1887
			3469545 to 3470163 (+4200 to +4818), width 619
			3475486 to 3475793 (+10141 to +10448), width 308
			3475486 to 3475793 (+10141 to +10448), width 308
	Nanog Summary:
		# CC Peaks: 0
		CC Max Ratio: 1.76
		# CP Peaks: 0
		# CP Reads: 3
		CP Max Overlap: 1
		* Probe Locations:
			  3465410 (+65) 1.16 1.03 1.60
			  3465721 (+376) 0.79 0.60 0.89
			  3465906 (+561) 0.92 0.86 1.03
			  3466175 (+830) 1.04 0.70 0.98
			  3466503 (+1158) 1.06 0.78 1.02
			  3467118 (+1773) 1.17 0.87
			  3467635 (+2290) 0.98 0.85 0.80
			  3467876 (+2531) 0.88 0.80 1.02
			  3468126 (+2781) 0.93 0.93 1.01
			  3468375 (+3030) 1.51 1.76 1.30
			  3468834 (+3489) 1.01 1.01 1.06
			  3468923 (+3578) 1.00 0.77 0.84
			  3469169 (+3824) 1.00 1.04 0.92
			  3469390 (+4045) 1.02 0.81 1.05
			  3469550 (+4205) 0.95 0.88 0.99
			  3469725 (+4380) 0.90 0.85 0.96
			  3469932 (+4587) 1.01 1.00 0.99
			  3470183 (+4838) 0.91 1.13 1.01
			  3470262 (+4917) 0.98 1.22 0.96
			  3470433 (+5088) 0.90 1.12 0.91
			  3470933 (+5588) 0.85 0.96 0.92
			  3471083 (+5738) 1.09 1.12 0.92
			  3471330 (+5985) 1.04 0.82 0.77
			  3471866 (+6521) 1.01 0.90 0.95
			  3472116 (+6771) 0.84 0.91 0.83
			  3472325 (+6980) 0.97 0.85 0.77
			  3472683 (+7338) 1.11 0.87 0.96
			  3472831 (+7486) 1.01 0.65 0.65
			  3473041 (+7696) 1.02 0.95 0.91
			  3473286 (+7941) 0.75 0.96 0.89
			  3473523 (+8178) 1.00 0.93 1.04
			  3473772 (+8427) 0.95 0.57 0.89
			  3473980 (+8635) 0.97 1.10 1.13
			  3474155 (+8810) 1.04 1.27 1.15
			  3474278 (+8933) 0.92 0.89 0.99
			  3474439 (+9094) 1.09 1.10 1.07
			  3474690 (+9345) 1.05 1.02 0.93
			  3474940 (+9595) 0.97 0.99 0.91
			  3475120 (+9775) 1.09 0.94 0.86
			  3475208 (+9863) 0.91 0.71 0.67
			  3475482 (+10137) 1.18 1.50 1.12
			  3475658 (+10313) 0.97 0.85 0.99
			  3475944 (+10599) 1.05 0.78 0.85
			  3476139 (+10794) 0.90 0.71 0.90
			  3476307 (+10962) 1.12 1.20 1.43
			  3476546 (+11201) 1.14 1.01 1.02
			  3476790 (+11445) 0.96 0.99 0.87
			  3477037 (+11692) 1.01 0.95 1.07
			  3477405 (+12060) 0.85 0.88 1.02
			  3477655 (+12310) 0.70 0.99 0.90
			  3478042 (+12697) 0.99 0.67 0.65
			  3480081 (+14736) 1.01 0.88 0.89
			  3480321 (+14976) 1.10 0.81 0.89
			  3480571 (+15226) 1.03 0.78 0.83
			  3480821 (+15476) 1.17 0.74 0.82
			  3481435 (+16090) 1.12 1.22 1.07
			  3481622 (+16277) 0.89 0.95 1.05
			  3482404 (+17059) 1.01 0.97 0.82
			  3483085 (+17740) 0.69 0.97 1.06
			  3483757 (+18412) 0.89 0.72 0.79
			  3483852 (+18507) 1.06 0.88 0.98
			  3484087 (+18742) 0.98 0.71 0.80
			  3484385 (+19040) 0.92 0.82 0.86
			  3484609 (+19264) 1.06 0.84 0.90
			  3484853 (+19508) 1.18 0.94 0.97
		* CP Read Locations:
			3478291 to 3479515 (+12946 to +14170), width 1225
			3480084 to 3481048 (+14739 to +15703), width 965
			3482745 to 3483267 (+17400 to +17922), width 523

NM_028077	19:3497123-3506672
	Promoter: 19:3487123-3507123
	Names: 1810055G02Rik AK007868 BC019471 NM_028077
	Oct4 Summary:
		# CC Peaks: 0
		CC Max Ratio: 2.44
		# CP Peaks: 0
		# CP Reads: 6
		CP Max Overlap: 2
		* Probe Locations:
			  3487154 (+31) 1.14 0.93 0.96
			  3487404 (+281) 1.11 0.76 0.90
			  3487568 (+445) 1.16 0.70 0.81
			  3487818 (+695) 1.28 1.24 1.11
			  3488350 (+1227) 1.28 0.85 1.08
			  3488422 (+1299) 1.37 1.14 1.13
			  3488576 (+1453) 1.30 1.67 1.28
			  3488834 (+1711) 1.25 1.34 1.08
			  3488944 (+1821) 1.31 1.65 1.22
			  3489169 (+2046) 0.99 1.23 0.96
			  3489418 (+2295) 1.03 1.23 0.90
			  3489650 (+2527) 0.93 1.27 1.09
			  3489803 (+2680) 1.13 0.97 0.99
			  3490199 (+3076) 1.40 2.44 1.22
			  3490411 (+3288) 0.82 1.01 0.98
			  3490496 (+3373) 0.77 0.97 1.04
			  3491514 (+4391) 1.20 1.80 1.55
			  3492159 (+5036) 1.08 1.41 0.99
			  3492491 (+5368) 1.07 1.36 0.97
			  3492735 (+5612) 1.05 1.65 0.89
			  3492893 (+5770) 1.04 1.02 1.10
			  3492996 (+5873) 0.95 1.54 0.84
			  3493113 (+5990) 1.08 1.60 1.10
			  3494747 (+7624) 1.51 0.83
			  3495411 (+8288) 1.13 1.95 1.23
			  3495652 (+8529) 1.12 1.71 1.10
			  3495989 (+8866) 1.04 1.22 0.95
			  3496476 (+9353) 1.19 1.15 1.02
			  3496711 (+9588) 1.62 1.01 1.05
			  3496951 (+9828) 1.28 1.27 1.10
			  3497202 (+10079) 1.19 1.56 0.92
			  3497434 (+10311) 1.29 1.56 1.09
			  3497646 (+10523) 1.07 0.97 1.14
			  3497896 (+10773) 0.55 0.95 0.89
			  3498074 (+10951) 0.68 0.50 0.96
			  3498348 (+11225) 0.76 0.80 1.00
			  3498547 (+11424) 0.79 0.76 1.09
			  3499479 (+12356) 0.91 1.66 0.92
			  3499702 (+12579) 0.70 2.13 0.98
			  3499935 (+12812) 0.82 1.20 1.04
			  3500186 (+13063) 1.10 1.38 1.14
			  3500268 (+13145) 0.95 0.70 1.11
			  3500355 (+13232) 1.00 0.35 1.02
			  3500906 (+13783) 1.04 0.96 1.16
			  3502029 (+14906) 1.14 1.15 1.01
			  3502272 (+15149) 1.02 0.38 0.85
			  3503057 (+15934) 1.19 0.31 0.98
			  3503287 (+16164) 1.19 1.44 1.23
			  3503478 (+16355) 1.05 0.79 1.02
			  3503746 (+16623) 1.11 0.90 1.03
			  3503982 (+16859) 1.05 0.73 0.88
			  3504232 (+17109) 1.02 0.85 0.93
			  3504414 (+17291) 1.11 0.93 0.99
			  3504571 (+17448) 1.35 0.39 1.00
			  3504820 (+17697) 1.20 0.89 1.06
			  3505038 (+17915) 1.17 1.25 1.09
			  3505233 (+18110) 1.02 0.77 0.84
			  3505404 (+18281) 1.16 1.20 1.11
			  3505688 (+18565) 1.08 0.60 0.92
			  3505851 (+18728) 1.17 0.54 0.99
			  3506101 (+18978) 1.03 0.97 0.86
			  3506346 (+19223) 1.00 1.48 1.00
			  3506596 (+19473) 1.12 1.28 1.04
			  3506786 (+19663) 1.16 1.22 0.95
			  3507034 (+19911) 1.33 2.09 1.21
		* CP Read Locations:
			3487165 to 3487317 (+42 to +194), width 153
			3488270 to 3488542 (+1147 to +1419), width 273
			3488270 to 3488542 (+1147 to +1419), width 273
			3498311 to 3498630 (+11188 to +11507), width 320
			3504406 to 3504911 (+17283 to +17788), width 506
			3506774 to 3507338 (+19651 to +20215), width 565
	Nanog Summary:
		# CC Peaks: 0
		CC Max Ratio: 2.08
		# CP Peaks: 1
		# CP Reads: 6
		CP Max Overlap: 3
		* Probe Locations:
			  3487154 (+31) 0.91 0.87 0.92
			  3487404 (+281) 0.90 0.66 0.70
			  3487568 (+445) 1.00 0.68 0.81
			  3487818 (+695) 1.07 0.90 1.00
			  3488350 (+1227) 1.03 0.95 0.92
			  3488422 (+1299) 1.00 1.03
			  3488576 (+1453) 1.28 1.08 1.08
			  3488834 (+1711) 0.99 0.96 0.96
			  3488944 (+1821) 1.15 0.93 0.98
			  3489169 (+2046) 0.97 0.68 0.71
			  3489418 (+2295) 0.78 0.85 0.79
			  3489650 (+2527) 0.98 1.03 0.91
			  3489803 (+2680) 1.01 0.90 0.97
			  3490199 (+3076) 1.60 1.05 0.93
			  3490411 (+3288) 0.90 0.86 0.85
			  3490496 (+3373) 1.13 0.98 1.02
			  3491514 (+4391) 1.71 2.08 1.73
			  3492159 (+5036) 1.12 1.02 1.00
			  3492491 (+5368) 1.09 1.26 1.06
			  3492735 (+5612) 0.84 0.94 0.96
			  3492893 (+5770) 1.20 1.21 1.18
			  3492996 (+5873) 1.04 0.70 0.76
			  3493113 (+5990) 1.11 0.97 1.05
			  3494747 (+7624) 0.83 0.59 0.96
			  3495411 (+8288) 1.45 0.85 1.42
			  3495652 (+8529) 1.12 0.91 0.83
			  3495989 (+8866) 1.21 1.12 1.16
			  3496476 (+9353) 1.04 0.99 0.96
			  3496711 (+9588) 1.23 1.11 1.21
			  3496951 (+9828) 1.22 1.77 1.59
			  3497202 (+10079) 1.03 1.31 1.02
			  3497434 (+10311) 1.13 1.03 1.15
			  3497646 (+10523) 1.17 0.90 0.92
			  3497896 (+10773) 0.78 0.74 0.90
			  3498074 (+10951) 1.08 0.85 0.94
			  3498348 (+11225) 1.01 0.72 0.88
			  3498547 (+11424) 1.02 0.98 1.03
			  3499479 (+12356) 0.77 0.78 0.87
			  3499702 (+12579) 0.99 0.81 0.82
			  3499935 (+12812) 0.97 0.78 0.72
			  3500186 (+13063) 1.08 0.74 0.93
			  3500268 (+13145) 0.92 0.84 0.99
			  3500355 (+13232) 0.97 0.73 0.79
			  3500906 (+13783) 1.22 0.87 1.10
			  3502029 (+14906) 0.96 0.83 0.96
			  3502272 (+15149) 1.01 0.97 0.92
			  3503057 (+15934) 0.83 0.84 1.06
			  3503287 (+16164) 1.06 1.00 0.94
			  3503478 (+16355) 1.05 0.80 0.72
			  3503746 (+16623) 1.04 0.82 1.02
			  3503982 (+16859) 1.08 1.06 1.13
			  3504232 (+17109) 1.17 0.89 0.77
			  3504414 (+17291) 1.04 0.92 0.87
			  3504571 (+17448) 0.97 1.05 0.92
			  3504820 (+17697) 0.96 1.14 1.03
			  3505038 (+17915) 1.09 1.01 1.01
			  3505233 (+18110) 0.80 0.99 1.00
			  3505404 (+18281) 0.97 0.88 0.91
			  3505688 (+18565) 0.88 0.88 1.06
			  3505851 (+18728) 1.03 1.07 0.96
			  3506101 (+18978) 1.04 0.88 0.88
			  3506346 (+19223) 1.12 0.82 0.86
			  3506596 (+19473) 0.99 0.89 0.81
			  3506786 (+19663) 0.88 0.79 0.83
			  3507034 (+19911) 0.98 0.89 0.92
		* CP Read Locations:
			3495664 to 3496081 (+8541 to +8958), width 418
			3495664 to 3496081 (+8541 to +8958), width 418
			3496546 to 3497255 (+9423 to +10132), width 710
			3496546 to 3497255 (+9423 to +10132), width 710
			3496546 to 3497255 (+9423 to +10132), width 710
			3499145 to 3499660 (+12022 to +12537), width 516

NM_144871	19:3556211-3605182
	Promoter: 19:3546211-3566211
	Names: AK083227 C630029K18Rik CGI-85 NM_144871 SUV420H1 Suv420h1
	Oct4 Summary:
		# CC Peaks: 1
		CC Max Ratio: 5.30
		# CP Peaks: 0
		# CP Reads: 6
		CP Max Overlap: 2
		* Probe Locations:
			* 3546368 (+157) 1.04 1.40 1.05
			* 3546529 (+318) 2.04 5.30 1.86
			* 3546679 (+468) 1.96 4.00 1.41
			  3547262 (+1051) 1.18 1.47 1.21
			  3547527 (+1316) 1.15 0.81 0.97
			  3547757 (+1546) 1.30 1.56 1.14
			  3549907 (+3696) 0.94 1.04 1.00
			  3550265 (+4054) 0.79 0.39 1.04
			  3550865 (+4654) 1.12 1.01 0.89
			  3551181 (+4970) 1.38 1.55 1.18
			  3552108 (+5897) 0.83 0.78 1.07
			  3552967 (+6756) 1.05 0.81 1.00
			  3553215 (+7004) 0.79 0.38 1.11
			  3553458 (+7247) 0.78 1.15 1.04
			  3553733 (+7522) 1.16 1.76 1.11
			  3553952 (+7741) 0.98 2.83 0.92
			  3554201 (+7990) 1.19 1.74 1.05
			  3554445 (+8234) 1.26 1.38 1.05
			  3554695 (+8484) 1.08 2.00 1.20
			  3554937 (+8726) 1.10 1.04 1.06
			  3555182 (+8971) 0.89 0.34 0.89
			  3555390 (+9179) 1.20 1.18 0.90
			  3555632 (+9421) 1.24 1.17 1.16
			  3555863 (+9652) 1.25 1.15 1.04
			  3556099 (+9888) 1.13 1.76 1.00
			  3556373 (+10162) 1.32 1.14 1.25
			  3556570 (+10359) 1.30 1.93 1.12
			  3556744 (+10533) 2.22 2.95 1.28
			  3556820 (+10609) 2.23 3.86 1.34
			  3557070 (+10859) 0.95 2.99 0.88
			  3557282 (+11071) 1.49 2.14 1.20
			  3557350 (+11139) 1.74 2.54 0.93
			  3557566 (+11355) 1.40 2.31 1.17
			  3557672 (+11461) 1.04 1.08 0.91
			  3557886 (+11675) 0.87 1.51 1.07
			  3558083 (+11872) 0.96 0.69 1.20
			  3558469 (+12258) 1.13 0.63 0.70
			  3558704 (+12493) 1.13 0.72 0.97
			  3558954 (+12743) 1.21 1.03 1.09
			  3559203 (+12992) 0.89 1.09 0.95
			  3559448 (+13237) 1.17 1.94 0.94
			  3559698 (+13487) 1.17 1.35 1.03
			  3559907 (+13696) 0.98 1.27 0.92
			  3560396 (+14185) 1.30 1.03 0.94
			  3560652 (+14441) 0.77 0.42 0.71
			  3560866 (+14655) 0.81 0.53 0.90
			  3561232 (+15021) 0.93 1.08 0.85
			  3561534 (+15323) 0.50 0.52 0.64
			  3561865 (+15654) 1.05 1.64 0.90
			  3562052 (+15841) 0.99 1.01 1.16
			  3562265 (+16054) 1.12 1.51 1.03
			  3562514 (+16303) 1.02 1.54 1.07
			  3562764 (+16553) 1.06 0.96 1.02
			  3563165 (+16954) 1.22 1.80 0.93
			  3563398 (+17187) 1.09 1.17 1.00
			  3563690 (+17479) 1.21 1.75 0.82
			  3563865 (+17654) 1.13 2.30 0.94
			  3564115 (+17904) 1.01 1.39 0.99
			  3564471 (+18260) 0.62 1.43 0.80
			  3564577 (+18366) 0.59 1.25 0.87
			  3564738 (+18527) 1.07 1.47 1.12
			  3564989 (+18778) 1.03 1.65 1.11
			  3565238 (+19027) 1.13 1.33 1.04
			  3565529 (+19318) 1.02 0.20 0.75
			  3565778 (+19567) 0.90 0.51 1.00
			  3566028 (+19817) 1.00 0.98 0.97
		* CP Read Locations:
			3547745 to 3548127 (+1534 to +1916), width 383
			3548035 to 3549114 (+1824 to +2903), width 1080
			3556406 to 3556726 (+10195 to +10515), width 321
			3557074 to 3557634 (+10863 to +11423), width 561
			3557318 to 3557598 (+11107 to +11387), width 281
			3560228 to 3560461 (+14017 to +14250), width 234
	Nanog Summary:
		# CC Peaks: 1
		CC Max Ratio: 3.51
		# CP Peaks: 0
		# CP Reads: 3
		CP Max Overlap: 1
		* Probe Locations:
			* 3546368 (+157) 0.99 1.07 1.18
			* 3546529 (+318) 2.19 2.38 2.18
			* 3546679 (+468) 2.27 3.51 2.66
			* 3547262 (+1051) 1.34 1.50 1.14
			  3547527 (+1316) 1.04 0.98 0.84
			  3547757 (+1546) 0.89 1.05 0.90
			  3549907 (+3696) 1.03 1.03 1.00
			  3550265 (+4054) 0.92 0.92 0.86
			  3550865 (+4654) 0.99 1.05 0.73
			  3551181 (+4970) 1.04 0.75 0.76
			  3552108 (+5897) 1.32 1.10 1.24
			  3552967 (+6756) 1.02 0.96 0.99
			  3553215 (+7004) 1.03 1.22 1.71
			  3553458 (+7247) 0.81 0.81 0.92
			  3553733 (+7522) 0.97 0.87 0.91
			  3553952 (+7741) 0.65 0.77 0.79
			  3554201 (+7990) 0.93 0.82 0.78
			  3554445 (+8234) 1.04 1.03 1.04
			  3554695 (+8484) 0.95 1.01 0.97
			  3554937 (+8726) 1.05 0.81 0.87
			  3555182 (+8971) 0.95 1.02 0.98
			  3555390 (+9179) 1.08 1.04 1.06
			  3555632 (+9421) 1.15 1.14 1.25
			  3555863 (+9652) 1.00 0.79 0.95
			  3556099 (+9888) 1.14 0.98 1.01
			  3556373 (+10162) 1.05 1.35 1.36
			  3556570 (+10359) 1.11 1.97 1.46
			  3556744 (+10533) 1.16 1.82 1.53
			  3556820 (+10609) 1.26 2.27 1.89
			  3557070 (+10859) 0.82 1.28 1.00
			  3557282 (+11071) 1.13 0.75 1.12
			  3557350 (+11139) 0.90 1.79 1.68
			  3557566 (+11355) 1.08 1.36 1.13
			  3557672 (+11461) 0.85 1.28 1.00
			  3557886 (+11675) 0.99 1.18 1.05
			  3558083 (+11872) 1.06 0.87 0.76
			  3558469 (+12258) 0.93 0.83 0.86
			  3558704 (+12493) 0.85 0.83 0.77
			  3558954 (+12743) 0.91 0.98 1.19
			  3559203 (+12992) 1.09 0.88 0.94
			  3559448 (+13237) 0.93 0.82 1.03
			  3559698 (+13487) 1.08 0.98 1.02
			  3559907 (+13696) 0.94 0.91 1.08
			  3560396 (+14185) 1.29 1.00 1.51
			  3560652 (+14441) 1.20 1.14 1.00
			  3560866 (+14655) 1.04 1.30 1.15
			  3561232 (+15021) 0.92 1.00 0.84
			  3561534 (+15323) 0.84 0.68 2.45
			  3561865 (+15654) 0.72 0.94 1.08
			  3562052 (+15841) 1.13 0.84 1.03
			  3562265 (+16054) 1.09 0.82 0.75
			  3562514 (+16303) 1.04 0.85 0.90
			  3562764 (+16553) 0.94 0.91 0.96
			  3563165 (+16954) 0.89 0.80 1.00
			  3563398 (+17187) 0.79 0.85 1.10
			  3563690 (+17479) 0.94 1.33 1.79
			  3563865 (+17654) 0.72 0.85 0.84
			  3564115 (+17904) 1.10 1.03 0.95
			  3564471 (+18260) 0.62 1.25 0.83
			  3564577 (+18366) 0.66 1.41 1.07
			  3564738 (+18527) 1.10 0.99 1.25
			  3564989 (+18778) 0.81 0.91 0.88
			  3565238 (+19027) 1.05 1.44 1.13
			  3565529 (+19318) 0.80 1.57 0.90
			  3565778 (+19567) 1.05 0.95 0.96
			  3566028 (+19817) 0.92 0.87 0.86
		* CP Read Locations:
			3546170 to 3546388 (+-41 to +177), width 219
			3546706 to 3546980 (+495 to +769), width 275
			3555337 to 3555574 (+9126 to +9363), width 238

NM_001025566	19:3640563-3656340
	Promoter: 19:3630563-3650563
	Names: NM_001025566
	Oct4 Summary:
		# CC Peaks: 0
		CC Max Ratio: 3.09
		# CP Peaks: 0
		# CP Reads: 9
		CP Max Overlap: 3
		* Probe Locations:
			  3630640 (+77) 1.15 1.53 1.14
			  3631088 (+525) 1.71 3.09 1.12
			  3631279 (+716) 1.34 1.69 1.13
			  3631529 (+966) 1.62 1.53 1.09
			  3631791 (+1228) 1.76 1.45 1.04
			  3632034 (+1471) 1.01 1.36 1.13
			  3632190 (+1627) 0.98 1.92 1.04
			  3632440 (+1877) 1.03 1.24 1.00
			  3632595 (+2032) 0.95 1.43 0.94
			  3632793 (+2230) 1.06 1.29 0.99
			  3633313 (+2750) 1.19 1.01 1.17
			  3633463 (+2900) 1.08 0.74 1.11
			  3633630 (+3067) 1.32 0.44 1.31
			  3633814 (+3251) 1.27 1.46 1.24
			  3634054 (+3491) 1.21 1.40 1.01
			  3634304 (+3741) 1.30 1.31 1.06
			  3634594 (+4031) 1.27 0.94 0.91
			  3634833 (+4270) 0.96 1.09 0.86
			  3634989 (+4426) 0.94 1.53 0.90
			  3635432 (+4869) 1.10 1.05 0.98
			  3635611 (+5048) 1.34 0.78 1.04
			  3635858 (+5295) 1.24 1.10 1.09
			  3636091 (+5528) 1.31 1.12 1.01
			  3636341 (+5778) 1.18 1.65 1.18
			  3636502 (+5939) 1.22 1.02 1.13
			  3637726 (+7163) 1.16 0.86 0.92
			  3637970 (+7407) 0.92 1.06 0.97
			  3638616 (+8053) 0.99 1.66 0.69
			  3638864 (+8301) 1.27 1.42 0.85
			  3639114 (+8551) 1.17 1.54 1.13
			  3639189 (+8626) 0.99 1.04 1.05
			  3639466 (+8903) 0.65 0.62 1.09
			  3639664 (+9101) 1.44 1.12 1.13
			  3639895 (+9332) 1.18 1.27 1.08
			  3640142 (+9579) 1.24 1.37 1.02
			  3640330 (+9767) 1.22 1.30 0.85
			  3640556 (+9993) 1.23 1.99 1.20
			  3640806 (+10243) 1.09 1.03 1.01
			  3640971 (+10408) 1.05 1.37 0.95
			  3641145 (+10582) 1.12 0.92 0.95
			  3641390 (+10827) 1.19 1.75 0.99
			  3641900 (+11337) 1.80 0.41 1.16
			  3642137 (+11574) 1.12 1.09 1.01
			  3642407 (+11844) 1.06 1.15 1.02
			  3642698 (+12135) 0.82 0.90 1.15
			  3642932 (+12369) 0.71 1.35 0.97
			  3643165 (+12602) 0.89 1.06 0.99
			  3643560 (+12997) 1.06 0.83 1.09
			  3643810 (+13247) 1.09 0.64 1.12
			  3644058 (+13495) 0.98 1.04 1.01
			  3644293 (+13730) 1.18 1.67 1.12
			  3644528 (+13965) 1.53 1.52 1.08
			  3644777 (+14214) 0.94 0.83 0.93
			  3644943 (+14380) 0.98 0.83 0.90
			  3645959 (+15396) 0.76 0.61 0.98
			  3646121 (+15558) 0.99 1.25 0.99
			  3646288 (+15725) 0.95 1.57 1.18
			  3646783 (+16220) 0.74 1.06 1.05
			  3646940 (+16377) 0.90 1.27 1.04
			  3647371 (+16808) 0.80 0.55 0.96
			  3647561 (+16998) 0.93 0.84 1.03
			  3647911 (+17348) 0.94 0.67 1.02
			  3648034 (+17471) 1.10 0.68 0.95
			  3648122 (+17559) 0.95 0.74 0.98
			  3648346 (+17783) 0.99 1.10 1.00
			  3648675 (+18112) 0.89 1.86 0.91
			  3649378 (+18815) 0.67 0.65 1.01
			  3649635 (+19072) 1.09 1.51 1.00
			  3649885 (+19322) 1.03 1.11 1.02
			  3650326 (+19763) 0.97 0.92 1.09
		* CP Read Locations:
			3629990 to 3631106 (+-573 to +543), width 1117
			3629990 to 3631106 (+-573 to +543), width 1117
			3630571 to 3631027 (+8 to +464), width 457
			3632954 to 3633374 (+2391 to +2811), width 421
			3635093 to 3635404 (+4530 to +4841), width 312
			3637585 to 3640126 (+7022 to +9563), width 2542
			3637585 to 3640126 (+7022 to +9563), width 2542
			3639846 to 3640111 (+9283 to +9548), width 266
			3649888 to 3650172 (+19325 to +19609), width 285
	Nanog Summary:
		# CC Peaks: 1
		CC Max Ratio: 5.50
		# CP Peaks: 1
		# CP Reads: 7
		CP Max Overlap: 3
		* Probe Locations:
			  3630640 (+77) 1.11 1.01 0.90
			  3631088 (+525) 1.07 1.21 1.26
			* 3631279 (+716) 1.35 2.01 1.95
			* 3631529 (+966) 2.18 5.50 3.72
			* 3631791 (+1228) 1.18 1.12 1.62
			  3632034 (+1471) 1.06 0.95 0.94
			  3632190 (+1627) 0.96 0.87 0.90
			  3632440 (+1877) 1.11 0.63 0.68
			  3632595 (+2032) 1.03 0.82 0.75
			  3632793 (+2230) 1.08 0.84 0.83
			  3633313 (+2750) 1.09 1.37 1.33
			  3633463 (+2900) 1.18 1.88 1.31
			  3633630 (+3067) 1.48 1.74 1.88
			  3633814 (+3251) 1.02 1.05 1.01
			  3634054 (+3491) 1.07 1.04 0.96
			  3634304 (+3741) 1.02 0.76 0.77
			  3634594 (+4031) 1.05 1.01 1.12
			  3634833 (+4270) 0.95 0.62 0.70
			  3634989 (+4426) 1.05 0.93 1.01
			  3635432 (+4869) 1.01 0.91 0.84
			  3635611 (+5048) 1.06 0.95 0.92
			  3635858 (+5295) 1.16 1.02 1.12
			  3636091 (+5528) 1.11 0.87 0.95
			  3636341 (+5778) 0.92 0.77 0.80
			  3636502 (+5939) 0.99 1.00 0.84
			  3637726 (+7163) 0.93 0.85 0.80
			  3637970 (+7407) 0.95 0.68 0.79
			  3638616 (+8053) 1.02 0.68 0.95
			  3638864 (+8301) 0.95 0.88 1.06
			  3639114 (+8551) 0.93 0.70 0.75
			  3639189 (+8626) 1.07 0.94 0.86
			  3639466 (+8903) 1.02 0.92 0.93
			  3639664 (+9101) 1.05 1.24 1.12
			  3639895 (+9332) 0.98 1.06 1.04
			  3640142 (+9579) 1.07 1.02 1.06
			  3640330 (+9767) 1.04 1.42 1.34
			  3640556 (+9993) 1.09 1.27 0.95
			  3640806 (+10243) 1.02 1.10 0.97
			  3640971 (+10408) 1.03 1.13 0.91
			  3641145 (+10582) 1.03 1.27 1.05
			  3641390 (+10827) 0.87 0.97
			  3641900 (+11337) 1.03 0.62 1.20
			  3642137 (+11574) 1.09 0.71 0.72
			  3642407 (+11844) 0.94 0.81 0.82
			  3642698 (+12135) 0.92 0.72 0.90
			  3642932 (+12369) 0.85 0.98 0.91
			  3643165 (+12602) 0.82 0.87 0.83
			  3643560 (+12997) 0.96 0.86 0.82
			  3643810 (+13247) 1.04 0.70
			  3644058 (+13495) 0.96 0.95 0.87
			  3644293 (+13730) 1.22 0.92 0.94
			  3644528 (+13965) 1.28 1.50 1.27
			  3644777 (+14214) 0.86 1.26 1.06
			  3644943 (+14380) 1.13 1.18 0.99
			  3645959 (+15396) 1.16 1.46
			  3646121 (+15558) 0.89 0.98 0.84
			  3646288 (+15725) 0.92 0.91 0.84
			  3646783 (+16220) 1.14 0.78 0.91
			  3646940 (+16377) 0.98 0.82 0.79
			  3647371 (+16808) 0.82 1.06 0.95
			  3647561 (+16998) 0.96 0.89 0.93
			  3647911 (+17348) 0.98 1.09 1.00
			  3648034 (+17471) 1.22 1.01 0.89
			  3648122 (+17559) 1.13 0.89 0.89
			  3648346 (+17783) 1.09 1.07 1.16
			  3648675 (+18112) 1.17 0.78 1.34
			  3649378 (+18815) 0.96 0.99 1.01
			  3649635 (+19072) 1.05 0.90 1.00
			  3649885 (+19322) 1.11 0.94 0.82
			  3650326 (+19763) 1.16 1.02 0.83
		* CP Read Locations:
			3631285 to 3631499 (+722 to +936), width 215
			3631288 to 3631426 (+725 to +863), width 139
			3631366 to 3631706 (+803 to +1143), width 341
			3636760 to 3637288 (+6197 to +6725), width 529
			3639437 to 3640343 (+8874 to +9780), width 907
			3640107 to 3640297 (+9544 to +9734), width 191
			3644509 to 3645031 (+13946 to +14468), width 523

NM_013490	19:3640563-3683158
	Promoter: 19:3630563-3650563
	Names: AB011002 CHK CHKA CKI Chka NM_013490
	Oct4 Summary:
		# CC Peaks: 0
		CC Max Ratio: 3.09
		# CP Peaks: 0
		# CP Reads: 9
		CP Max Overlap: 3
		* Probe Locations:
			  3630640 (+77) 1.15 1.53 1.14
			  3631088 (+525) 1.71 3.09 1.12
			  3631279 (+716) 1.34 1.69 1.13
			  3631529 (+966) 1.62 1.53 1.09
			  3631791 (+1228) 1.76 1.45 1.04
			  3632034 (+1471) 1.01 1.36 1.13
			  3632190 (+1627) 0.98 1.92 1.04
			  3632440 (+1877) 1.03 1.24 1.00
			  3632595 (+2032) 0.95 1.43 0.94
			  3632793 (+2230) 1.06 1.29 0.99
			  3633313 (+2750) 1.19 1.01 1.17
			  3633463 (+2900) 1.08 0.74 1.11
			  3633630 (+3067) 1.32 0.44 1.31
			  3633814 (+3251) 1.27 1.46 1.24
			  3634054 (+3491) 1.21 1.40 1.01
			  3634304 (+3741) 1.30 1.31 1.06
			  3634594 (+4031) 1.27 0.94 0.91
			  3634833 (+4270) 0.96 1.09 0.86
			  3634989 (+4426) 0.94 1.53 0.90
			  3635432 (+4869) 1.10 1.05 0.98
			  3635611 (+5048) 1.34 0.78 1.04
			  3635858 (+5295) 1.24 1.10 1.09
			  3636091 (+5528) 1.31 1.12 1.01
			  3636341 (+5778) 1.18 1.65 1.18
			  3636502 (+5939) 1.22 1.02 1.13
			  3637726 (+7163) 1.16 0.86 0.92
			  3637970 (+7407) 0.92 1.06 0.97
			  3638616 (+8053) 0.99 1.66 0.69
			  3638864 (+8301) 1.27 1.42 0.85
			  3639114 (+8551) 1.17 1.54 1.13
			  3639189 (+8626) 0.99 1.04 1.05
			  3639466 (+8903) 0.65 0.62 1.09
			  3639664 (+9101) 1.44 1.12 1.13
			  3639895 (+9332) 1.18 1.27 1.08
			  3640142 (+9579) 1.24 1.37 1.02
			  3640330 (+9767) 1.22 1.30 0.85
			  3640556 (+9993) 1.23 1.99 1.20
			  3640806 (+10243) 1.09 1.03 1.01
			  3640971 (+10408) 1.05 1.37 0.95
			  3641145 (+10582) 1.12 0.92 0.95
			  3641390 (+10827) 1.19 1.75 0.99
			  3641900 (+11337) 1.80 0.41 1.16
			  3642137 (+11574) 1.12 1.09 1.01
			  3642407 (+11844) 1.06 1.15 1.02
			  3642698 (+12135) 0.82 0.90 1.15
			  3642932 (+12369) 0.71 1.35 0.97
			  3643165 (+12602) 0.89 1.06 0.99
			  3643560 (+12997) 1.06 0.83 1.09
			  3643810 (+13247) 1.09 0.64 1.12
			  3644058 (+13495) 0.98 1.04 1.01
			  3644293 (+13730) 1.18 1.67 1.12
			  3644528 (+13965) 1.53 1.52 1.08
			  3644777 (+14214) 0.94 0.83 0.93
			  3644943 (+14380) 0.98 0.83 0.90
			  3645959 (+15396) 0.76 0.61 0.98
			  3646121 (+15558) 0.99 1.25 0.99
			  3646288 (+15725) 0.95 1.57 1.18
			  3646783 (+16220) 0.74 1.06 1.05
			  3646940 (+16377) 0.90 1.27 1.04
			  3647371 (+16808) 0.80 0.55 0.96
			  3647561 (+16998) 0.93 0.84 1.03
			  3647911 (+17348) 0.94 0.67 1.02
			  3648034 (+17471) 1.10 0.68 0.95
			  3648122 (+17559) 0.95 0.74 0.98
			  3648346 (+17783) 0.99 1.10 1.00
			  3648675 (+18112) 0.89 1.86 0.91
			  3649378 (+18815) 0.67 0.65 1.01
			  3649635 (+19072) 1.09 1.51 1.00
			  3649885 (+19322) 1.03 1.11 1.02
			  3650326 (+19763) 0.97 0.92 1.09
		* CP Read Locations:
			3629990 to 3631106 (+-573 to +543), width 1117
			3629990 to 3631106 (+-573 to +543), width 1117
			3630571 to 3631027 (+8 to +464), width 457
			3632954 to 3633374 (+2391 to +2811), width 421
			3635093 to 3635404 (+4530 to +4841), width 312
			3637585 to 3640126 (+7022 to +9563), width 2542
			3637585 to 3640126 (+7022 to +9563), width 2542
			3639846 to 3640111 (+9283 to +9548), width 266
			3649888 to 3650172 (+19325 to +19609), width 285
	Nanog Summary:
		# CC Peaks: 1
		CC Max Ratio: 5.50
		# CP Peaks: 1
		# CP Reads: 7
		CP Max Overlap: 3
		* Probe Locations:
			  3630640 (+77) 1.11 1.01 0.90
			  3631088 (+525) 1.07 1.21 1.26
			* 3631279 (+716) 1.35 2.01 1.95
			* 3631529 (+966) 2.18 5.50 3.72
			* 3631791 (+1228) 1.18 1.12 1.62
			  3632034 (+1471) 1.06 0.95 0.94
			  3632190 (+1627) 0.96 0.87 0.90
			  3632440 (+1877) 1.11 0.63 0.68
			  3632595 (+2032) 1.03 0.82 0.75
			  3632793 (+2230) 1.08 0.84 0.83
			  3633313 (+2750) 1.09 1.37 1.33
			  3633463 (+2900) 1.18 1.88 1.31
			  3633630 (+3067) 1.48 1.74 1.88
			  3633814 (+3251) 1.02 1.05 1.01
			  3634054 (+3491) 1.07 1.04 0.96
			  3634304 (+3741) 1.02 0.76 0.77
			  3634594 (+4031) 1.05 1.01 1.12
			  3634833 (+4270) 0.95 0.62 0.70
			  3634989 (+4426) 1.05 0.93 1.01
			  3635432 (+4869) 1.01 0.91 0.84
			  3635611 (+5048) 1.06 0.95 0.92
			  3635858 (+5295) 1.16 1.02 1.12
			  3636091 (+5528) 1.11 0.87 0.95
			  3636341 (+5778) 0.92 0.77 0.80
			  3636502 (+5939) 0.99 1.00 0.84
			  3637726 (+7163) 0.93 0.85 0.80
			  3637970 (+7407) 0.95 0.68 0.79
			  3638616 (+8053) 1.02 0.68 0.95
			  3638864 (+8301) 0.95 0.88 1.06
			  3639114 (+8551) 0.93 0.70 0.75
			  3639189 (+8626) 1.07 0.94 0.86
			  3639466 (+8903) 1.02 0.92 0.93
			  3639664 (+9101) 1.05 1.24 1.12
			  3639895 (+9332) 0.98 1.06 1.04
			  3640142 (+9579) 1.07 1.02 1.06
			  3640330 (+9767) 1.04 1.42 1.34
			  3640556 (+9993) 1.09 1.27 0.95
			  3640806 (+10243) 1.02 1.10 0.97
			  3640971 (+10408) 1.03 1.13 0.91
			  3641145 (+10582) 1.03 1.27 1.05
			  3641390 (+10827) 0.87 0.97
			  3641900 (+11337) 1.03 0.62 1.20
			  3642137 (+11574) 1.09 0.71 0.72
			  3642407 (+11844) 0.94 0.81 0.82
			  3642698 (+12135) 0.92 0.72 0.90
			  3642932 (+12369) 0.85 0.98 0.91
			  3643165 (+12602) 0.82 0.87 0.83
			  3643560 (+12997) 0.96 0.86 0.82
			  3643810 (+13247) 1.04 0.70
			  3644058 (+13495) 0.96 0.95 0.87
			  3644293 (+13730) 1.22 0.92 0.94
			  3644528 (+13965) 1.28 1.50 1.27
			  3644777 (+14214) 0.86 1.26 1.06
			  3644943 (+14380) 1.13 1.18 0.99
			  3645959 (+15396) 1.16 1.46
			  3646121 (+15558) 0.89 0.98 0.84
			  3646288 (+15725) 0.92 0.91 0.84
			  3646783 (+16220) 1.14 0.78 0.91
			  3646940 (+16377) 0.98 0.82 0.79
			  3647371 (+16808) 0.82 1.06 0.95
			  3647561 (+16998) 0.96 0.89 0.93
			  3647911 (+17348) 0.98 1.09 1.00
			  3648034 (+17471) 1.22 1.01 0.89
			  3648122 (+17559) 1.13 0.89 0.89
			  3648346 (+17783) 1.09 1.07 1.16
			  3648675 (+18112) 1.17 0.78 1.34
			  3649378 (+18815) 0.96 0.99 1.01
			  3649635 (+19072) 1.05 0.90 1.00
			  3649885 (+19322) 1.11 0.94 0.82
			  3650326 (+19763) 1.16 1.02 0.83
		* CP Read Locations:
			3631285 to 3631499 (+722 to +936), width 215
			3631288 to 3631426 (+725 to +863), width 139
			3631366 to 3631706 (+803 to +1143), width 341
			3636760 to 3637288 (+6197 to +6725), width 529
			3639437 to 3640343 (+8874 to +9780), width 907
			3640107 to 3640297 (+9544 to +9734), width 191
			3644509 to 3645031 (+13946 to +14468), width 523

NM_016921	19:3684843-3694021
	Promoter: 19:3684021-3704021
	Names: AB022322 AF218253 ATP6N1C ATP6V0A3 Atp6i BC006761 BC085234 NM_016921 OC-116 OC116 TCIRG1 TIRC7 Tcirg1 a3
	Oct4 Summary:
		# CC Peaks: 0
		CC Max Ratio: 2.48
		# CP Peaks: 0
		# CP Reads: 7
		CP Max Overlap: 2
		* Probe Locations:
			  3684155 (+134) 1.22 1.15 0.99
			  3684398 (+377) 1.23 1.41 1.10
			  3684642 (+621) 1.22 1.54 1.10
			  3684865 (+844) 1.29 1.80 1.22
			  3685060 (+1039) 1.29 0.82 1.02
			  3685310 (+1289) 1.31 1.24 1.04
			  3685523 (+1502) 1.22 1.20 1.03
			  3685767 (+1746) 1.22 1.39 1.12
			  3685957 (+1936) 0.99 0.60 0.85
			  3686205 (+2184) 1.11 0.86 1.00
			  3686359 (+2338) 0.93 0.54 0.95
			  3686542 (+2521) 1.11 0.85 1.03
			  3686759 (+2738) 1.35 0.17 0.85
			  3687209 (+3188) 0.99 1.42 0.84
			  3687414 (+3393) 1.18 1.47 1.00
			  3687580 (+3559) 1.13 1.49 0.98
			  3687797 (+3776) 0.94 1.01 0.95
			  3688163 (+4142) 1.15 1.99 1.04
			  3688389 (+4368) 1.13 1.63 1.04
			  3688637 (+4616) 0.99 0.74 0.95
			  3689628 (+5607) 1.13 1.17 0.89
			  3690163 (+6142) 0.96 0.56 0.92
			  3690334 (+6313) 1.07 0.78 1.03
			  3690502 (+6481) 0.92 1.31 0.99
			  3690715 (+6694) 0.96 1.32 1.06
			  3690966 (+6945) 1.15 1.27 1.11
			  3691225 (+7204) 1.32 1.46 1.14
			  3691448 (+7427) 1.03 1.13 0.97
			  3691573 (+7552) 1.21 1.11 0.96
			  3691735 (+7714) 1.14 0.90 0.92
			  3692035 (+8014) 1.18 1.42 1.04
			  3692230 (+8209) 1.12 1.37 1.05
			  3692475 (+8454) 1.36 1.74 1.16
			  3692751 (+8730) 1.24 1.27 1.23
			  3692999 (+8978) 1.25 1.22 1.08
			  3693212 (+9191) 1.29 0.83 0.97
			  3693453 (+9432) 1.25 1.10 1.06
			  3693830 (+9809) 1.25 1.26 1.10
			  3693999 (+9978) 1.27 0.66 1.01
			  3694223 (+10202) 1.19 1.10 1.07
			  3694472 (+10451) 1.36 1.12 1.16
			  3694798 (+10777) 1.12 0.67 1.00
			  3695140 (+11119) 1.25 0.93 1.07
			  3695339 (+11318) 1.08 1.33 1.06
			  3695584 (+11563) 1.38 0.90 1.15
			  3695795 (+11774) 1.17 1.13 1.05
			  3696031 (+12010) 1.34 0.78 0.84
			  3696281 (+12260) 1.06 2.10 1.07
			  3696516 (+12495) 1.06 1.50 1.03
			  3696765 (+12744) 1.49 1.81 1.31
			  3696935 (+12914) 0.98 0.67 1.02
			  3697191 (+13170) 1.08 1.14 0.94
			  3697258 (+13237) 1.11 1.09 0.94
			  3697505 (+13484) 1.26 1.37 1.25
			  3697668 (+13647) 1.06 1.04 1.03
			  3697847 (+13826) 1.20 1.21 1.14
			  3698087 (+14066) 1.15 0.94 1.03
			  3698294 (+14273) 0.64 0.60 0.93
			  3698544 (+14523) 0.87 0.72 1.01
			  3698765 (+14744) 1.17 1.35 1.14
			  3698958 (+14937) 1.35 1.00 1.06
			  3699154 (+15133) 0.92 1.24 0.97
			  3699628 (+15607) 1.09 1.70 1.33
			  3699824 (+15803) 1.43 1.69 1.43
			  3700074 (+16053) 1.28 1.38 1.02
			  3700324 (+16303) 1.26 1.46 0.97
			  3700559 (+16538) 0.93 1.59 1.28
			  3700823 (+16802) 1.39 1.33 0.95
			  3700974 (+16953) 1.24 1.57 1.13
			  3701190 (+17169) 1.40 2.33 1.06
			  3701414 (+17393) 1.63 2.48 1.10
			  3701663 (+17642) 1.13 1.17 1.14
			  3701913 (+17892) 1.77 1.20 1.05
			  3702153 (+18132) 1.13 1.78 1.17
			  3702386 (+18365) 1.18 0.68 1.13
			  3702760 (+18739) 1.53 0.76 1.05
			  3703010 (+18989) 1.42 1.34 1.19
			  3703225 (+19204) 1.14 0.98
			  3703475 (+19454) 0.99 1.69 1.00
			  3703710 (+19689) 1.23 1.80 0.99
			  3703862 (+19841) 1.44 2.07 0.94
		* CP Read Locations:
			3686258 to 3686440 (+2237 to +2419), width 183
			3688257 to 3688646 (+4236 to +4625), width 390
			3688257 to 3688646 (+4236 to +4625), width 390
			3693243 to 3693646 (+9222 to +9625), width 404
			3698699 to 3699008 (+14678 to +14987), width 310
			3701713 to 3701987 (+17692 to +17966), width 275
			3702052 to 3702268 (+18031 to +18247), width 217
	Nanog Summary:
		# CC Peaks: 0
		CC Max Ratio: 1.92
		# CP Peaks: 0
		# CP Reads: 2
		CP Max Overlap: 1
		* Probe Locations:
			  3684155 (+134) 0.99 1.17 1.04
			  3684398 (+377) 0.90 0.89 1.02
			  3684642 (+621) 0.99 0.85 0.89
			  3684865 (+844) 0.94 0.85 0.89
			  3685060 (+1039) 1.03 0.91 0.90
			  3685310 (+1289) 1.01 0.93 0.96
			  3685523 (+1502) 1.02 1.04 1.03
			  3685767 (+1746) 0.93 1.02 0.88
			  3685957 (+1936) 0.92 0.82 0.76
			  3686205 (+2184) 0.96 0.95 0.97
			  3686359 (+2338) 0.80 0.79 0.66
			  3686542 (+2521) 1.18 0.88 0.92
			  3686759 (+2738) 1.19 0.81 0.95
			  3687209 (+3188) 0.84 0.80 0.77
			  3687414 (+3393) 0.93 0.83 0.75
			  3687580 (+3559) 1.20 1.03 0.95
			  3687797 (+3776) 0.88 0.78 0.87
			  3688163 (+4142) 1.08 0.79 1.00
			  3688389 (+4368) 0.86 0.85 0.79
			  3688637 (+4616) 0.92 0.78 0.86
			  3689628 (+5607) 1.02 1.01 0.90
			  3690163 (+6142) 0.73 0.84 1.06
			  3690334 (+6313) 0.94 0.97 0.90
			  3690502 (+6481) 1.10 0.85 0.72
			  3690715 (+6694) 1.07 0.84 0.77
			  3690966 (+6945) 1.07 1.06 0.87
			  3691225 (+7204) 0.99 1.06 1.02
			  3691448 (+7427) 0.93 0.95 0.96
			  3691573 (+7552) 1.06 1.02 0.93
			  3691735 (+7714) 0.95 1.02 0.90
			  3692035 (+8014) 0.83 0.97 0.80
			  3692230 (+8209) 1.14 1.09 0.96
			  3692475 (+8454) 1.11 1.19 1.04
			  3692751 (+8730) 1.13 0.92 0.83
			  3692999 (+8978) 0.80 1.02 0.95
			  3693212 (+9191) 1.06 0.95 0.75
			  3693453 (+9432) 0.91 0.86 0.91
			  3693830 (+9809) 1.13 0.97 0.92
			  3693999 (+9978) 1.25 1.14 1.28
			  3694223 (+10202) 1.15 1.03 1.17
			  3694472 (+10451) 0.90 0.98 1.11
			  3694798 (+10777) 1.08 0.90 1.02
			  3695140 (+11119) 1.05 1.03 0.94
			  3695339 (+11318) 1.01 0.88 0.88
			  3695584 (+11563) 1.00 1.06 0.90
			  3695795 (+11774) 0.96 1.07 0.96
			  3696031 (+12010) 1.22 1.24 0.97
			  3696281 (+12260) 1.08 0.95 1.05
			  3696516 (+12495) 0.90 0.88 0.87
			  3696765 (+12744) 0.97 1.12 1.17
			  3696935 (+12914) 0.96 0.87 0.83
			  3697191 (+13170) 0.82 0.96 0.82
			  3697258 (+13237) 0.76 0.69 0.72
			  3697505 (+13484) 0.98 0.82 0.94
			  3697668 (+13647) 0.98 0.91 0.86
			  3697847 (+13826) 1.03 1.11 1.03
			  3698087 (+14066) 0.99 1.01 0.86
			  3698294 (+14273) 1.08 1.16 1.35
			  3698544 (+14523) 0.96 1.09 1.25
			  3698765 (+14744) 0.96 0.91 0.98
			  3698958 (+14937) 0.92 0.96 0.80
			  3699154 (+15133) 0.83 0.78 0.79
			  3699628 (+15607) 1.03 0.85 0.85
			  3699824 (+15803) 1.01 0.82 0.93
			  3700074 (+16053) 1.01 0.92 0.97
			  3700324 (+16303) 0.87 0.89 0.91
			  3700559 (+16538) 1.18 0.84 1.12
			  3700823 (+16802) 1.09 0.74
			  3700974 (+16953) 1.17 0.81 0.97
			  3701190 (+17169) 1.12 1.03 0.86
			  3701414 (+17393) 1.12 1.92 1.51
			  3701663 (+17642) 1.14 1.35 1.52
			  3701913 (+17892) 1.06 0.82 0.98
			  3702153 (+18132) 1.03 0.75 0.94
			  3702386 (+18365) 1.20 0.71 0.91
			  3702760 (+18739) 1.05 0.85 1.05
			  3703010 (+18989) 1.11 1.31 1.09
			  3703225 (+19204) 0.91 0.75 0.97
			  3703475 (+19454) 0.94 0.77 0.74
			  3703710 (+19689) 1.01 0.76 0.95
			  3703862 (+19841) 0.89 0.71 0.99
		* CP Read Locations:
			3683824 to 3684211 (+-197 to +190), width 388
			3690362 to 3690562 (+6341 to +6541), width 201

NM_144870	19:3697660-3701508
	Promoter: 19:3691508-3711508
	Names: BC021616 BC086766 NDUFS8 NM_144870 Ndufs8
	Oct4 Summary:
		# CC Peaks: 0
		CC Max Ratio: 2.89
		# CP Peaks: 0
		# CP Reads: 4
		CP Max Overlap: 1
		* Probe Locations:
			  3691573 (+65) 1.21 1.11 0.96
			  3691735 (+227) 1.14 0.90 0.92
			  3692035 (+527) 1.18 1.42 1.04
			  3692230 (+722) 1.12 1.37 1.05
			  3692475 (+967) 1.36 1.74 1.16
			  3692751 (+1243) 1.24 1.27 1.23
			  3692999 (+1491) 1.25 1.22 1.08
			  3693212 (+1704) 1.29 0.83 0.97
			  3693453 (+1945) 1.25 1.10 1.06
			  3693830 (+2322) 1.25 1.26 1.10
			  3693999 (+2491) 1.27 0.66 1.01
			  3694223 (+2715) 1.19 1.10 1.07
			  3694472 (+2964) 1.36 1.12 1.16
			  3694798 (+3290) 1.12 0.67 1.00
			  3695140 (+3632) 1.25 0.93 1.07
			  3695339 (+3831) 1.08 1.33 1.06
			  3695584 (+4076) 1.38 0.90 1.15
			  3695795 (+4287) 1.17 1.13 1.05
			  3696031 (+4523) 1.34 0.78 0.84
			  3696281 (+4773) 1.06 2.10 1.07
			  3696516 (+5008) 1.06 1.50 1.03
			  3696765 (+5257) 1.49 1.81 1.31
			  3696935 (+5427) 0.98 0.67 1.02
			  3697191 (+5683) 1.08 1.14 0.94
			  3697258 (+5750) 1.11 1.09 0.94
			  3697505 (+5997) 1.26 1.37 1.25
			  3697668 (+6160) 1.06 1.04 1.03
			  3697847 (+6339) 1.20 1.21 1.14
			  3698087 (+6579) 1.15 0.94 1.03
			  3698294 (+6786) 0.64 0.60 0.93
			  3698544 (+7036) 0.87 0.72 1.01
			  3698765 (+7257) 1.17 1.35 1.14
			  3698958 (+7450) 1.35 1.00 1.06
			  3699154 (+7646) 0.92 1.24 0.97
			  3699628 (+8120) 1.09 1.70 1.33
			  3699824 (+8316) 1.43 1.69 1.43
			  3700074 (+8566) 1.28 1.38 1.02
			  3700324 (+8816) 1.26 1.46 0.97
			  3700559 (+9051) 0.93 1.59 1.28
			  3700823 (+9315) 1.39 1.33 0.95
			  3700974 (+9466) 1.24 1.57 1.13
			  3701190 (+9682) 1.40 2.33 1.06
			  3701414 (+9906) 1.63 2.48 1.10
			  3701663 (+10155) 1.13 1.17 1.14
			  3701913 (+10405) 1.77 1.20 1.05
			  3702153 (+10645) 1.13 1.78 1.17
			  3702386 (+10878) 1.18 0.68 1.13
			  3702760 (+11252) 1.53 0.76 1.05
			  3703010 (+11502) 1.42 1.34 1.19
			  3703225 (+11717) 1.14 0.98
			  3703475 (+11967) 0.99 1.69 1.00
			  3703710 (+12202) 1.23 1.80 0.99
			  3703862 (+12354) 1.44 2.07 0.94
			  3704113 (+12605) 1.14 1.41 1.05
			  3704245 (+12737) 1.28 1.35 1.08
			  3704431 (+12923) 0.97 0.83 1.25
			  3704680 (+13172) 1.05 1.14 1.05
			  3704908 (+13400) 1.05 1.73 1.12
			  3705227 (+13719) 0.96 1.79 0.99
			  3705423 (+13915) 1.00 2.89 1.05
			  3705618 (+14110) 1.09 1.07 1.04
			  3705866 (+14358) 1.71 0.17 1.09
			  3706333 (+14825) 1.44 0.43 1.13
			  3706643 (+15135) 1.09 1.22 1.05
			  3706799 (+15291) 1.24 1.24 1.28
			  3707049 (+15541) 1.25 0.84 1.05
			  3707299 (+15791) 1.18 1.17 1.12
			  3707550 (+16042) 1.12 0.89 1.09
			  3707731 (+16223) 1.28 0.78 1.05
			  3707943 (+16435) 1.12 0.81 1.01
			  3708205 (+16697) 1.22 2.31 1.07
			  3708648 (+17140) 1.06 0.76 1.21
			  3708850 (+17342) 0.94 0.60 1.32
			  3709048 (+17540) 0.96 1.17 1.04
			  3709297 (+17789) 1.05 0.61 1.21
			  3709536 (+18028) 1.11 1.12 0.99
			  3709741 (+18233) 1.16 0.80 0.99
			  3709984 (+18476) 1.37 0.83 1.17
			  3710278 (+18770) 1.40 0.69 1.30
			  3710521 (+19013) 1.27 1.41 1.03
			  3710745 (+19237) 1.13 1.28 1.15
			  3711111 (+19603) 1.28 1.18 1.04
			  3711303 (+19795) 0.94 1.43 0.98
		* CP Read Locations:
			3693243 to 3693646 (+1735 to +2138), width 404
			3698699 to 3699008 (+7191 to +7500), width 310
			3701713 to 3701987 (+10205 to +10479), width 275
			3702052 to 3702268 (+10544 to +10760), width 217
	Nanog Summary:
		# CC Peaks: 0
		CC Max Ratio: 1.92
		# CP Peaks: 0
		# CP Reads: 1
		CP Max Overlap: 1
		* Probe Locations:
			  3691573 (+65) 1.06 1.02 0.93
			  3691735 (+227) 0.95 1.02 0.90
			  3692035 (+527) 0.83 0.97 0.80
			  3692230 (+722) 1.14 1.09 0.96
			  3692475 (+967) 1.11 1.19 1.04
			  3692751 (+1243) 1.13 0.92 0.83
			  3692999 (+1491) 0.80 1.02 0.95
			  3693212 (+1704) 1.06 0.95 0.75
			  3693453 (+1945) 0.91 0.86 0.91
			  3693830 (+2322) 1.13 0.97 0.92
			  3693999 (+2491) 1.25 1.14 1.28
			  3694223 (+2715) 1.15 1.03 1.17
			  3694472 (+2964) 0.90 0.98 1.11
			  3694798 (+3290) 1.08 0.90 1.02
			  3695140 (+3632) 1.05 1.03 0.94
			  3695339 (+3831) 1.01 0.88 0.88
			  3695584 (+4076) 1.00 1.06 0.90
			  3695795 (+4287) 0.96 1.07 0.96
			  3696031 (+4523) 1.22 1.24 0.97
			  3696281 (+4773) 1.08 0.95 1.05
			  3696516 (+5008) 0.90 0.88 0.87
			  3696765 (+5257) 0.97 1.12 1.17
			  3696935 (+5427) 0.96 0.87 0.83
			  3697191 (+5683) 0.82 0.96 0.82
			  3697258 (+5750) 0.76 0.69 0.72
			  3697505 (+5997) 0.98 0.82 0.94
			  3697668 (+6160) 0.98 0.91 0.86
			  3697847 (+6339) 1.03 1.11 1.03
			  3698087 (+6579) 0.99 1.01 0.86
			  3698294 (+6786) 1.08 1.16 1.35
			  3698544 (+7036) 0.96 1.09 1.25
			  3698765 (+7257) 0.96 0.91 0.98
			  3698958 (+7450) 0.92 0.96 0.80
			  3699154 (+7646) 0.83 0.78 0.79
			  3699628 (+8120) 1.03 0.85 0.85
			  3699824 (+8316) 1.01 0.82 0.93
			  3700074 (+8566) 1.01 0.92 0.97
			  3700324 (+8816) 0.87 0.89 0.91
			  3700559 (+9051) 1.18 0.84 1.12
			  3700823 (+9315) 1.09 0.74
			  3700974 (+9466) 1.17 0.81 0.97
			  3701190 (+9682) 1.12 1.03 0.86
			  3701414 (+9906) 1.12 1.92 1.51
			  3701663 (+10155) 1.14 1.35 1.52
			  3701913 (+10405) 1.06 0.82 0.98
			  3702153 (+10645) 1.03 0.75 0.94
			  3702386 (+10878) 1.20 0.71 0.91
			  3702760 (+11252) 1.05 0.85 1.05
			  3703010 (+11502) 1.11 1.31 1.09
			  3703225 (+11717) 0.91 0.75 0.97
			  3703475 (+11967) 0.94 0.77 0.74
			  3703710 (+12202) 1.01 0.76 0.95
			  3703862 (+12354) 0.89 0.71 0.99
			  3704113 (+12605) 1.09 0.96 0.98
			  3704245 (+12737) 1.13 0.89 0.98
			  3704431 (+12923) 1.09 0.86 1.20
			  3704680 (+13172) 1.00 0.94 0.91
			  3704908 (+13400) 0.98 0.96 0.88
			  3705227 (+13719) 1.05 0.98 0.91
			  3705423 (+13915) 0.90 0.95 0.96
			  3705618 (+14110) 0.96 1.44 1.09
			  3705866 (+14358) 0.92 1.18 1.60
			  3706333 (+14825) 0.81 0.66 1.55
			  3706643 (+15135) 1.04 0.96 0.96
			  3706799 (+15291) 1.14 0.97 1.03
			  3707049 (+15541) 0.94 0.72 0.82
			  3707299 (+15791) 1.06 0.95 0.84
			  3707550 (+16042) 1.02 0.99 0.98
			  3707731 (+16223) 0.96 0.84 1.06
			  3707943 (+16435) 1.07 1.01 0.86
			  3708205 (+16697) 0.95 1.09 1.20
			  3708648 (+17140) 0.88 0.86 0.96
			  3708850 (+17342) 1.19 0.80 1.04
			  3709048 (+17540) 0.99 0.92 1.01
			  3709297 (+17789) 0.88 1.09 0.86
			  3709536 (+18028) 1.01 0.98 0.82
			  3709741 (+18233) 1.00 0.87 0.86
			  3709984 (+18476) 1.09 0.95 0.99
			  3710278 (+18770) 0.97 0.94 1.03
			  3710521 (+19013) 1.02 0.87 0.89
			  3710745 (+19237) 1.06 0.86 0.83
			  3711111 (+19603) 1.08 0.82 0.91
			  3711303 (+19795) 0.90 0.88 1.01
		* CP Read Locations:
			3704763 to 3705232 (+13255 to +13724), width 470

NM_026316	19:3702283-3718507
	Promoter: 19:3708507-3728507
	Names: ALDH3B1 ALDH7 Aldh3b1 BC046597 NM_026316
	Oct4 Summary:
		# CC Peaks: 0
		CC Max Ratio: 3.34
		# CP Peaks: 0
		# CP Reads: 4
		CP Max Overlap: 2
		* Probe Locations:
			  3708648 (+141) 1.06 0.76 1.21
			  3708850 (+343) 0.94 0.60 1.32
			  3709048 (+541) 0.96 1.17 1.04
			  3709297 (+790) 1.05 0.61 1.21
			  3709536 (+1029) 1.11 1.12 0.99
			  3709741 (+1234) 1.16 0.80 0.99
			  3709984 (+1477) 1.37 0.83 1.17
			  3710278 (+1771) 1.40 0.69 1.30
			  3710521 (+2014) 1.27 1.41 1.03
			  3710745 (+2238) 1.13 1.28 1.15
			  3711111 (+2604) 1.28 1.18 1.04
			  3711303 (+2796) 0.94 1.43 0.98
			  3711552 (+3045) 1.20 0.99 0.99
			  3711753 (+3246) 1.35 1.39 1.00
			  3712189 (+3682) 1.24 1.22 1.06
			  3712439 (+3932) 1.38 1.42 1.08
			  3712690 (+4183) 1.34 1.66 1.21
			  3712765 (+4258) 1.36 1.37 1.08
			  3713014 (+4507) 1.13 1.09 1.01
			  3713250 (+4743) 0.91 1.15 1.07
			  3713421 (+4914) 1.15 0.65 0.91
			  3713670 (+5163) 1.22 1.14 1.08
			  3714051 (+5544) 1.09 1.11 0.98
			  3714379 (+5872) 1.08 1.02 1.01
			  3714515 (+6008) 0.98 0.64 0.88
			  3714689 (+6182) 1.18 0.93 1.13
			  3715022 (+6515) 0.73 1.67 1.15
			  3715108 (+6601) 0.93 1.20 1.10
			  3715358 (+6851) 1.06 1.40 1.08
			  3715537 (+7030) 1.08 1.12 1.05
			  3715642 (+7135) 1.16 1.16 1.05
			  3715865 (+7358) 0.79 0.95 0.99
			  3716834 (+8327) 1.10 1.36 1.07
			  3717084 (+8577) 1.16 0.93 1.04
			  3717245 (+8738) 1.15 1.19 0.99
			  3717557 (+9050) 1.19 1.11 0.99
			  3717740 (+9233) 1.08 1.20 1.09
			  3717963 (+9456) 1.20 1.41 1.05
			  3718157 (+9650) 1.44 1.47 1.16
			  3718406 (+9899) 1.23 1.10 0.99
			  3718654 (+10147) 1.03 0.87 0.97
			  3718825 (+10318) 1.12 1.21 1.12
			  3719000 (+10493) 1.11 1.25 1.03
			  3719195 (+10688) 1.11 1.26 1.03
			  3719350 (+10843) 1.23 1.34 0.99
			  3719445 (+10938) 1.22 2.33 1.41
			  3719633 (+11126) 1.24 1.43 1.12
			  3719899 (+11392) 1.26 1.57 0.95
			  3720541 (+12034) 1.13 1.70 1.04
			  3720637 (+12130) 1.86 1.46 1.18
			  3720813 (+12306) 1.28 1.37 1.13
			  3721474 (+12967) 1.02 1.28 1.03
			  3721751 (+13244) 0.94 0.93 1.03
			  3721902 (+13395) 1.01 1.12 1.06
			  3722152 (+13645) 1.13 0.83 1.04
			  3722738 (+14231) 1.17 1.35 1.25
			  3722837 (+14330) 0.90 0.98 1.10
			  3722988 (+14481) 0.88 1.69 1.06
			  3723941 (+15434) 1.31 1.32 1.16
			  3724126 (+15619) 1.52 1.35 1.09
			  3724336 (+15829) 1.26 2.78 1.19
			  3724512 (+16005) 1.40 3.34 1.22
			  3724662 (+16155) 1.33 1.77 1.12
			  3724894 (+16387) 1.09 1.31 1.01
			  3725144 (+16637) 1.35 1.36 1.04
			  3725313 (+16806) 1.36 0.95 1.14
			  3725596 (+17089) 1.41 2.17 1.21
			  3726129 (+17622) 1.20 1.53 0.95
			  3726468 (+17961) 1.35 1.30 0.92
			  3726694 (+18187) 0.87 2.49 1.01
			  3727105 (+18598) 1.09 0.42 0.83
			  3727270 (+18763) 0.91 0.40 0.81
			  3727806 (+19299) 0.95 0.72 0.80
			  3728056 (+19549) 0.85 0.58 0.76
		* CP Read Locations:
			3712276 to 3712457 (+3769 to +3950), width 182
			3715221 to 3715588 (+6714 to +7081), width 368
			3720657 to 3720934 (+12150 to +12427), width 278
			3720657 to 3720934 (+12150 to +12427), width 278
	Nanog Summary:
		# CC Peaks: 0
		CC Max Ratio: 3.29
		# CP Peaks: 0
		# CP Reads: 0
		CP Max Overlap: 0
		* Probe Locations:
			  3708648 (+141) 0.88 0.86 0.96
			  3708850 (+343) 1.19 0.80 1.04
			  3709048 (+541) 0.99 0.92 1.01
			  3709297 (+790) 0.88 1.09 0.86
			  3709536 (+1029) 1.01 0.98 0.82
			  3709741 (+1234) 1.00 0.87 0.86
			  3709984 (+1477) 1.09 0.95 0.99
			  3710278 (+1771) 0.97 0.94 1.03
			  3710521 (+2014) 1.02 0.87 0.89
			  3710745 (+2238) 1.06 0.86 0.83
			  3711111 (+2604) 1.08 0.82 0.91
			  3711303 (+2796) 0.90 0.88 1.01
			  3711552 (+3045) 0.86 0.93 0.96
			  3711753 (+3246) 1.04 1.15 1.10
			  3712189 (+3682) 0.97 0.84 0.93
			  3712439 (+3932) 1.08 0.97 1.01
			  3712690 (+4183) 1.08 1.37 1.25
			  3712765 (+4258) 0.92 1.06 0.95
			  3713014 (+4507) 0.99 1.02 0.92
			  3713250 (+4743) 1.08 0.91 0.85
			  3713421 (+4914) 0.80 0.73 0.79
			  3713670 (+5163) 0.98 1.05 1.00
			  3714051 (+5544) 0.97 0.88 0.97
			  3714379 (+5872) 0.94 0.98 0.81
			  3714515 (+6008) 0.96 0.81 0.89
			  3714689 (+6182) 1.01 0.89 0.82
			  3715022 (+6515) 0.91 0.70 0.82
			  3715108 (+6601) 0.96 0.74 0.79
			  3715358 (+6851) 0.98 0.97 0.87
			  3715537 (+7030) 1.01 0.80 0.89
			  3715642 (+7135) 1.01 0.79 0.98
			  3715865 (+7358) 1.15 0.82 0.92
			  3716834 (+8327) 1.05 0.93 0.96
			  3717084 (+8577) 1.01 0.86 0.97
			  3717245 (+8738) 1.02 0.97 1.02
			  3717557 (+9050) 0.94 0.87 0.90
			  3717740 (+9233) 1.04 0.75 0.99
			  3717963 (+9456) 0.93 0.92 1.02
			  3718157 (+9650) 1.04 0.95 1.07
			  3718406 (+9899) 0.96 1.04 0.96
			  3718654 (+10147) 0.84 1.07 0.98
			  3718825 (+10318) 1.08 1.07 0.94
			  3719000 (+10493) 1.09 1.01 0.97
			  3719195 (+10688) 1.04 0.96 1.00
			  3719350 (+10843) 1.00 0.82 0.88
			  3719445 (+10938) 1.21 1.44 1.21
			  3719633 (+11126) 1.08 1.02 0.92
			  3719899 (+11392) 1.17 0.87 0.89
			  3720541 (+12034) 0.94 0.74 0.98
			  3720637 (+12130) 1.03 1.36 1.22
			  3720813 (+12306) 1.08 0.97 0.90
			  3721474 (+12967) 1.05 0.88 0.75
			  3721751 (+13244) 1.02 0.96 0.97
			  3721902 (+13395) 1.04 0.85 0.88
			  3722152 (+13645) 0.99 0.78 0.88
			  3722738 (+14231) 1.07 0.98 0.97
			  3722837 (+14330) 0.99 0.73 0.75
			  3722988 (+14481) 1.02 0.80 0.84
			  3723941 (+15434) 1.09 1.05 0.97
			  3724126 (+15619) 1.10 1.10 1.04
			  3724336 (+15829) 1.03 1.02 1.06
			  3724512 (+16005) 1.05 1.03 1.08
			  3724662 (+16155) 0.93 1.00 0.83
			  3724894 (+16387) 1.06 1.18 0.99
			  3725144 (+16637) 0.99 0.77 0.78
			  3725313 (+16806) 1.05 0.72 0.92
			  3725596 (+17089) 0.90 0.96 1.05
			  3726129 (+17622) 1.04 1.04 1.10
			  3726468 (+17961) 1.35 0.75 0.93
			  3726694 (+18187) 0.99 0.76 0.94
			  3727105 (+18598) 0.64 2.15 0.61
			  3727270 (+18763) 1.00 0.72
			  3727806 (+19299) 0.67 3.12 3.29
			  3728056 (+19549) 0.99 1.62
		* CP Read Locations:

NM_019449	19:3724015-3738130
	Promoter: 19:3714015-3734015
	Names: BC018388 NM_019449 UNC93B1 Unc93b1 unc-93B
	Oct4 Summary:
		# CC Peaks: 0
		CC Max Ratio: 3.34
		# CP Peaks: 0
		# CP Reads: 4
		CP Max Overlap: 2
		* Probe Locations:
			  3714051 (+36) 1.09 1.11 0.98
			  3714379 (+364) 1.08 1.02 1.01
			  3714515 (+500) 0.98 0.64 0.88
			  3714689 (+674) 1.18 0.93 1.13
			  3715022 (+1007) 0.73 1.67 1.15
			  3715108 (+1093) 0.93 1.20 1.10
			  3715358 (+1343) 1.06 1.40 1.08
			  3715537 (+1522) 1.08 1.12 1.05
			  3715642 (+1627) 1.16 1.16 1.05
			  3715865 (+1850) 0.79 0.95 0.99
			  3716834 (+2819) 1.10 1.36 1.07
			  3717084 (+3069) 1.16 0.93 1.04
			  3717245 (+3230) 1.15 1.19 0.99
			  3717557 (+3542) 1.19 1.11 0.99
			  3717740 (+3725) 1.08 1.20 1.09
			  3717963 (+3948) 1.20 1.41 1.05
			  3718157 (+4142) 1.44 1.47 1.16
			  3718406 (+4391) 1.23 1.10 0.99
			  3718654 (+4639) 1.03 0.87 0.97
			  3718825 (+4810) 1.12 1.21 1.12
			  3719000 (+4985) 1.11 1.25 1.03
			  3719195 (+5180) 1.11 1.26 1.03
			  3719350 (+5335) 1.23 1.34 0.99
			  3719445 (+5430) 1.22 2.33 1.41
			  3719633 (+5618) 1.24 1.43 1.12
			  3719899 (+5884) 1.26 1.57 0.95
			  3720541 (+6526) 1.13 1.70 1.04
			  3720637 (+6622) 1.86 1.46 1.18
			  3720813 (+6798) 1.28 1.37 1.13
			  3721474 (+7459) 1.02 1.28 1.03
			  3721751 (+7736) 0.94 0.93 1.03
			  3721902 (+7887) 1.01 1.12 1.06
			  3722152 (+8137) 1.13 0.83 1.04
			  3722738 (+8723) 1.17 1.35 1.25
			  3722837 (+8822) 0.90 0.98 1.10
			  3722988 (+8973) 0.88 1.69 1.06
			  3723941 (+9926) 1.31 1.32 1.16
			  3724126 (+10111) 1.52 1.35 1.09
			  3724336 (+10321) 1.26 2.78 1.19
			  3724512 (+10497) 1.40 3.34 1.22
			  3724662 (+10647) 1.33 1.77 1.12
			  3724894 (+10879) 1.09 1.31 1.01
			  3725144 (+11129) 1.35 1.36 1.04
			  3725313 (+11298) 1.36 0.95 1.14
			  3725596 (+11581) 1.41 2.17 1.21
			  3726129 (+12114) 1.20 1.53 0.95
			  3726468 (+12453) 1.35 1.30 0.92
			  3726694 (+12679) 0.87 2.49 1.01
			  3727105 (+13090) 1.09 0.42 0.83
			  3727270 (+13255) 0.91 0.40 0.81
			  3727806 (+13791) 0.95 0.72 0.80
			  3728056 (+14041) 0.85 0.58 0.76
			  3730062 (+16047) 1.23 0.78 0.97
			  3730288 (+16273) 0.94 0.56 0.92
			  3730498 (+16483) 0.92 0.55 1.06
			  3730680 (+16665) 1.02 0.84 1.00
			  3730860 (+16845) 1.11 0.98 0.94
			  3731138 (+17123) 1.28 1.01 1.00
			  3731366 (+17351) 1.13 1.79 1.05
			  3731566 (+17551) 1.05 1.72 1.10
			  3731822 (+17807) 1.18 1.48 1.18
			  3732006 (+17991) 1.20 1.43 1.04
			  3732255 (+18240) 1.24 2.07 1.19
			  3732501 (+18486) 1.63 2.17 1.57
			  3732751 (+18736) 1.11 1.29 1.16
			  3733020 (+19005) 1.02 1.25 0.88
			  3733220 (+19205) 0.84 1.57 1.18
			  3733456 (+19441) 1.17 1.11 1.07
		* CP Read Locations:
			3715221 to 3715588 (+1206 to +1573), width 368
			3720657 to 3720934 (+6642 to +6919), width 278
			3720657 to 3720934 (+6642 to +6919), width 278
			3731785 to 3732017 (+17770 to +18002), width 233
	Nanog Summary:
		# CC Peaks: 0
		CC Max Ratio: 3.29
		# CP Peaks: 0
		# CP Reads: 0
		CP Max Overlap: 0
		* Probe Locations:
			  3714051 (+36) 0.97 0.88 0.97
			  3714379 (+364) 0.94 0.98 0.81
			  3714515 (+500) 0.96 0.81 0.89
			  3714689 (+674) 1.01 0.89 0.82
			  3715022 (+1007) 0.91 0.70 0.82
			  3715108 (+1093) 0.96 0.74 0.79
			  3715358 (+1343) 0.98 0.97 0.87
			  3715537 (+1522) 1.01 0.80 0.89
			  3715642 (+1627) 1.01 0.79 0.98
			  3715865 (+1850) 1.15 0.82 0.92
			  3716834 (+2819) 1.05 0.93 0.96
			  3717084 (+3069) 1.01 0.86 0.97
			  3717245 (+3230) 1.02 0.97 1.02
			  3717557 (+3542) 0.94 0.87 0.90
			  3717740 (+3725) 1.04 0.75 0.99
			  3717963 (+3948) 0.93 0.92 1.02
			  3718157 (+4142) 1.04 0.95 1.07
			  3718406 (+4391) 0.96 1.04 0.96
			  3718654 (+4639) 0.84 1.07 0.98
			  3718825 (+4810) 1.08 1.07 0.94
			  3719000 (+4985) 1.09 1.01 0.97
			  3719195 (+5180) 1.04 0.96 1.00
			  3719350 (+5335) 1.00 0.82 0.88
			  3719445 (+5430) 1.21 1.44 1.21
			  3719633 (+5618) 1.08 1.02 0.92
			  3719899 (+5884) 1.17 0.87 0.89
			  3720541 (+6526) 0.94 0.74 0.98
			  3720637 (+6622) 1.03 1.36 1.22
			  3720813 (+6798) 1.08 0.97 0.90
			  3721474 (+7459) 1.05 0.88 0.75
			  3721751 (+7736) 1.02 0.96 0.97
			  3721902 (+7887) 1.04 0.85 0.88
			  3722152 (+8137) 0.99 0.78 0.88
			  3722738 (+8723) 1.07 0.98 0.97
			  3722837 (+8822) 0.99 0.73 0.75
			  3722988 (+8973) 1.02 0.80 0.84
			  3723941 (+9926) 1.09 1.05 0.97
			  3724126 (+10111) 1.10 1.10 1.04
			  3724336 (+10321) 1.03 1.02 1.06
			  3724512 (+10497) 1.05 1.03 1.08
			  3724662 (+10647) 0.93 1.00 0.83
			  3724894 (+10879) 1.06 1.18 0.99
			  3725144 (+11129) 0.99 0.77 0.78
			  3725313 (+11298) 1.05 0.72 0.92
			  3725596 (+11581) 0.90 0.96 1.05
			  3726129 (+12114) 1.04 1.04 1.10
			  3726468 (+12453) 1.35 0.75 0.93
			  3726694 (+12679) 0.99 0.76 0.94
			  3727105 (+13090) 0.64 2.15 0.61
			  3727270 (+13255) 1.00 0.72
			  3727806 (+13791) 0.67 3.12 3.29
			  3728056 (+14041) 0.99 1.62
			  3730062 (+16047) 0.95 0.66 0.75
			  3730288 (+16273) 1.09 0.91 0.94
			  3730498 (+16483) 1.03 0.63 1.07
			  3730680 (+16665) 0.96 0.80 0.94
			  3730860 (+16845) 1.00 0.99 0.91
			  3731138 (+17123) 1.01 1.06 0.99
			  3731366 (+17351) 1.05 1.12 0.99
			  3731566 (+17551) 1.04 0.93 1.11
			  3731822 (+17807) 1.05 1.19 1.22
			  3732006 (+17991) 1.00 1.02 1.19
			  3732255 (+18240) 0.91 1.01 1.15
			  3732501 (+18486) 0.91 1.01 1.22
			  3732751 (+18736) 1.12 1.17 1.05
			  3733020 (+19005) 1.05 0.86 0.80
			  3733220 (+19205) 1.04 0.65 0.86
			  3733456 (+19441) 1.02 0.95 0.87
		* CP Read Locations:

NM_027857	19:3775451-3778794
	Promoter: 19:3765451-3785451
	Names: ACY-3 ACY3 AF356878 AF356879 AK002247 AY169234 Acy3 Aspa2 BC010795 HCBP1 MGC9740 NM_027857
	Oct4 Summary:
		# CC Peaks: 0
		CC Max Ratio: 2.40
		# CP Peaks: 0
		# CP Reads: 7
		CP Max Overlap: 3
		* Probe Locations:
			  3765567 (+116) 1.07 1.32 0.83
			  3765796 (+345) 1.01 1.10 1.05
			  3766046 (+595) 1.26 0.84 0.87
			  3766357 (+906) 1.32 0.91 1.05
			  3766504 (+1053) 1.27 0.61 1.21
			  3766754 (+1303) 1.16 0.91 1.11
			  3767005 (+1554) 1.20 1.68 0.93
			  3767255 (+1804) 1.07 2.40 0.77
			  3767505 (+2054) 1.16 1.79 0.87
			  3767761 (+2310) 1.11 2.19 0.91
			  3767977 (+2526) 1.19 0.55 0.99
			  3768273 (+2822) 1.02 1.12 1.06
			  3768449 (+2998) 1.01 1.14 1.15
			  3768699 (+3248) 1.11 0.85 1.04
			  3768924 (+3473) 1.15 1.77 1.08
			  3769121 (+3670) 1.23 1.16 1.03
			  3769215 (+3764) 1.29 1.11 1.05
			  3769449 (+3998) 1.09 0.89 1.10
			  3769659 (+4208) 1.66 0.48 1.36
			  3769909 (+4458) 1.39 0.88 1.14
			  3770119 (+4668) 1.22 1.20 1.07
			  3770339 (+4888) 0.74 1.47 1.05
			  3770519 (+5068) 0.72 1.05 1.04
			  3770589 (+5138) 0.97 1.04 1.22
			  3771031 (+5580) 1.16 1.27 1.07
			  3771247 (+5796) 0.96 0.78 1.00
			  3771498 (+6047) 1.23 1.44 1.09
			  3771587 (+6136) 1.03 2.22 1.04
			  3771784 (+6333) 1.04 1.20 0.98
			  3772285 (+6834) 1.04 1.46 1.09
			  3772461 (+7010) 1.25 1.20 1.03
			  3772720 (+7269) 1.15 1.10 1.03
			  3772970 (+7519) 1.21 1.38 1.11
			  3773115 (+7664) 1.11 1.20 0.99
			  3773273 (+7822) 1.13 1.10 1.08
			  3773513 (+8062) 1.13 0.90 1.04
			  3773773 (+8322) 1.21 0.95 0.98
			  3773990 (+8539) 1.10 1.11 0.92
			  3774240 (+8789) 1.56 1.13 0.93
			  3774450 (+8999) 1.31 1.59 1.17
			  3774648 (+9197) 1.07 0.69 1.01
			  3774893 (+9442) 1.44 1.01 1.09
			  3775145 (+9694) 1.19 0.83 0.97
			  3775279 (+9828) 1.27 0.83 0.96
			  3775526 (+10075) 1.06 1.31 1.05
			  3775773 (+10322) 0.93 1.11 0.86
			  3776011 (+10560) 1.21 1.24 0.99
			  3776254 (+10803) 0.86 0.86 0.94
			  3776505 (+11054) 1.22 1.26 1.28
			  3776667 (+11216) 1.08 1.14 0.95
			  3776754 (+11303) 1.25 1.52 1.01
			  3776944 (+11493) 1.19 1.40 1.15
			  3777221 (+11770) 1.21 1.87 1.06
			  3777532 (+12081) 1.22 1.28 0.99
			  3777775 (+12324) 1.20 0.97 1.00
			  3777984 (+12533) 1.14 0.31 1.12
			  3778234 (+12783) 1.11 0.69 0.98
			  3778305 (+12854) 1.06 1.65 0.86
			  3778555 (+13104) 1.14 0.64 1.18
			  3778767 (+13316) 1.15 0.74 1.00
			  3779072 (+13621) 1.07 0.68 1.04
			  3779271 (+13820) 1.37 0.83 0.92
			  3779433 (+13982) 1.19 0.99 0.98
			  3779660 (+14209) 1.27 0.70 0.98
			  3779907 (+14456) 1.04 1.00 0.93
			  3780227 (+14776) 1.08 1.24 1.03
			  3780438 (+14987) 1.37 1.23 1.22
			  3780687 (+15236) 1.07 1.61 1.09
			  3780936 (+15485) 1.08 0.89 1.01
			  3781148 (+15697) 1.09 2.12 1.17
			  3781300 (+15849) 1.24 1.95 1.27
			  3781601 (+16150) 1.05 1.38 1.02
			  3781811 (+16360) 0.99 0.85 0.88
			  3782018 (+16567) 1.03 0.93 0.94
			  3782204 (+16753) 0.93 1.25 1.11
			  3782389 (+16938) 1.12 0.89 1.06
			  3783485 (+18034) 1.10 1.90 1.02
			  3783819 (+18368) 0.78 1.72 1.02
			  3784381 (+18930) 0.82 0.51 1.23
			  3784624 (+19173) 1.02 0.79 0.98
			  3785180 (+19729) 1.01 1.07 0.99
			  3785389 (+19938) 1.03 1.52 0.97
		* CP Read Locations:
			3772863 to 3773157 (+7412 to +7706), width 295
			3774711 to 3775061 (+9260 to +9610), width 351
			3775001 to 3775223 (+9550 to +9772), width 223
			3775001 to 3775223 (+9550 to +9772), width 223
			3775206 to 3775473 (+9755 to +10022), width 268
			3776720 to 3776872 (+11269 to +11421), width 153
			3781655 to 3781921 (+16204 to +16470), width 267
	Nanog Summary:
		# CC Peaks: 0
		CC Max Ratio: 1.39
		# CP Peaks: 0
		# CP Reads: 2
		CP Max Overlap: 1
		* Probe Locations:
			  3765567 (+116) 0.95 0.97 0.87
			  3765796 (+345) 1.02 0.89 0.86
			  3766046 (+595) 1.04 0.84 1.27
			  3766357 (+906) 0.89 0.90 0.89
			  3766504 (+1053) 1.00 0.97 0.97
			  3766754 (+1303) 1.08 0.86 0.87
			  3767005 (+1554) 0.97 1.02 1.03
			  3767255 (+1804) 0.78 0.73 0.83
			  3767505 (+2054) 0.91 1.05 0.94
			  3767761 (+2310) 0.98 0.84 0.93
			  3767977 (+2526) 0.86 0.89 1.06
			  3768273 (+2822) 1.09 1.11 1.07
			  3768449 (+2998) 1.03 0.91 0.91
			  3768699 (+3248) 1.00 0.82 0.95
			  3768924 (+3473) 1.14 1.01 0.96
			  3769121 (+3670) 1.09 0.94 1.02
			  3769215 (+3764) 1.05 0.78 0.90
			  3769449 (+3998) 1.09 0.71 0.78
			  3769659 (+4208) 1.18 1.11 1.08
			  3769909 (+4458) 0.88 0.87 1.07
			  3770119 (+4668) 0.95 0.89 1.00
			  3770339 (+4888) 0.99 0.69 0.87
			  3770519 (+5068) 1.03 0.67 0.87
			  3770589 (+5138) 1.16 0.85 0.97
			  3771031 (+5580) 0.92 1.09 1.05
			  3771247 (+5796) 0.94 0.84 0.86
			  3771498 (+6047) 1.08 0.92 0.91
			  3771587 (+6136) 1.31 0.92 0.99
			  3771784 (+6333) 0.96 0.81 0.90
			  3772285 (+6834) 1.12 1.04 0.94
			  3772461 (+7010) 1.13 1.32 1.15
			  3772720 (+7269) 0.97 0.94 0.90
			  3772970 (+7519) 0.97 0.99 1.01
			  3773115 (+7664) 1.03 0.80 0.89
			  3773273 (+7822) 0.87 0.79 0.79
			  3773513 (+8062) 0.94 0.73 0.90
			  3773773 (+8322) 0.88 1.00 0.98
			  3773990 (+8539) 0.98 1.04 0.96
			  3774240 (+8789) 0.78 1.07 0.93
			  3774450 (+8999) 1.09 0.93 0.85
			  3774648 (+9197) 0.82 0.78 0.91
			  3774893 (+9442) 0.99 0.91 1.05
			  3775145 (+9694) 1.10 1.17 1.07
			  3775279 (+9828) 1.04 1.14 1.01
			  3775526 (+10075) 1.01 0.80 0.87
			  3775773 (+10322) 0.60 0.77 0.89
			  3776011 (+10560) 0.94 0.94 1.03
			  3776254 (+10803) 0.90 0.82 0.94
			  3776505 (+11054) 0.99 0.91 1.12
			  3776667 (+11216) 0.78 0.90 0.87
			  3776754 (+11303) 0.93 0.93 1.06
			  3776944 (+11493) 1.00 0.93 0.96
			  3777221 (+11770) 0.97 0.98 1.03
			  3777532 (+12081) 1.01 0.98 1.07
			  3777775 (+12324) 1.12 0.99 0.90
			  3777984 (+12533) 0.68 1.18 1.39
			  3778234 (+12783) 0.88 0.94 0.66
			  3778305 (+12854) 0.88 0.91 0.80
			  3778555 (+13104) 0.93 0.77 0.88
			  3778767 (+13316) 0.98 0.72 0.98
			  3779072 (+13621) 1.02 1.09 1.00
			  3779271 (+13820) 1.08 1.20 1.11
			  3779433 (+13982) 0.94 0.83 0.80
			  3779660 (+14209) 1.12 1.06 1.08
			  3779907 (+14456) 1.11 0.95 0.99
			  3780227 (+14776) 0.98 1.03 1.00
			  3780438 (+14987) 1.02 0.93 1.11
			  3780687 (+15236) 1.05 0.95 0.90
			  3780936 (+15485) 0.95 0.95 0.92
			  3781148 (+15697) 0.87 0.68 0.73
			  3781300 (+15849) 1.13 1.02 1.16
			  3781601 (+16150) 1.18 1.09 0.96
			  3781811 (+16360) 0.96 0.98 0.84
			  3782018 (+16567) 0.96 0.83 0.76
			  3782204 (+16753) 1.03 0.91 0.65
			  3782389 (+16938) 1.11 1.09 0.85
			  3783485 (+18034) 1.15 1.21 1.09
			  3783819 (+18368) 0.97 0.82 0.91
			  3784381 (+18930) 0.89 0.74 0.89
			  3784624 (+19173) 1.04 0.79 0.78
			  3785180 (+19729) 0.91 1.00 1.00
			  3785389 (+19938) 0.96 0.93 0.92
		* CP Read Locations:
			3773543 to 3773817 (+8092 to +8366), width 275
			3783214 to 3783852 (+17763 to +18401), width 639

NM_001001320	19:3781542-3788302
	Promoter: 19:3771542-3791542
	Names: AY229976 HGNC:11606 NM_001001320 TBX10 TBX13 TBX7 Tbx10
	Oct4 Summary:
		# CC Peaks: 0
		CC Max Ratio: 2.22
		# CP Peaks: 0
		# CP Reads: 9
		CP Max Overlap: 3
		* Probe Locations:
			  3771587 (+45) 1.03 2.22 1.04
			  3771784 (+242) 1.04 1.20 0.98
			  3772285 (+743) 1.04 1.46 1.09
			  3772461 (+919) 1.25 1.20 1.03
			  3772720 (+1178) 1.15 1.10 1.03
			  3772970 (+1428) 1.21 1.38 1.11
			  3773115 (+1573) 1.11 1.20 0.99
			  3773273 (+1731) 1.13 1.10 1.08
			  3773513 (+1971) 1.13 0.90 1.04
			  3773773 (+2231) 1.21 0.95 0.98
			  3773990 (+2448) 1.10 1.11 0.92
			  3774240 (+2698) 1.56 1.13 0.93
			  3774450 (+2908) 1.31 1.59 1.17
			  3774648 (+3106) 1.07 0.69 1.01
			  3774893 (+3351) 1.44 1.01 1.09
			  3775145 (+3603) 1.19 0.83 0.97
			  3775279 (+3737) 1.27 0.83 0.96
			  3775526 (+3984) 1.06 1.31 1.05
			  3775773 (+4231) 0.93 1.11 0.86
			  3776011 (+4469) 1.21 1.24 0.99
			  3776254 (+4712) 0.86 0.86 0.94
			  3776505 (+4963) 1.22 1.26 1.28
			  3776667 (+5125) 1.08 1.14 0.95
			  3776754 (+5212) 1.25 1.52 1.01
			  3776944 (+5402) 1.19 1.40 1.15
			  3777221 (+5679) 1.21 1.87 1.06
			  3777532 (+5990) 1.22 1.28 0.99
			  3777775 (+6233) 1.20 0.97 1.00
			  3777984 (+6442) 1.14 0.31 1.12
			  3778234 (+6692) 1.11 0.69 0.98
			  3778305 (+6763) 1.06 1.65 0.86
			  3778555 (+7013) 1.14 0.64 1.18
			  3778767 (+7225) 1.15 0.74 1.00
			  3779072 (+7530) 1.07 0.68 1.04
			  3779271 (+7729) 1.37 0.83 0.92
			  3779433 (+7891) 1.19 0.99 0.98
			  3779660 (+8118) 1.27 0.70 0.98
			  3779907 (+8365) 1.04 1.00 0.93
			  3780227 (+8685) 1.08 1.24 1.03
			  3780438 (+8896) 1.37 1.23 1.22
			  3780687 (+9145) 1.07 1.61 1.09
			  3780936 (+9394) 1.08 0.89 1.01
			  3781148 (+9606) 1.09 2.12 1.17
			  3781300 (+9758) 1.24 1.95 1.27
			  3781601 (+10059) 1.05 1.38 1.02
			  3781811 (+10269) 0.99 0.85 0.88
			  3782018 (+10476) 1.03 0.93 0.94
			  3782204 (+10662) 0.93 1.25 1.11
			  3782389 (+10847) 1.12 0.89 1.06
			  3783485 (+11943) 1.10 1.90 1.02
			  3783819 (+12277) 0.78 1.72 1.02
			  3784381 (+12839) 0.82 0.51 1.23
			  3784624 (+13082) 1.02 0.79 0.98
			  3785180 (+13638) 1.01 1.07 0.99
			  3785389 (+13847) 1.03 1.52 0.97
			  3785639 (+14097) 1.10 1.15 1.10
			  3785876 (+14334) 0.98 1.35 1.22
			  3786134 (+14592) 1.31 1.33 1.10
			  3786304 (+14762) 1.26 1.34 1.19
			  3786379 (+14837) 1.02 1.36 0.98
			  3786563 (+15021) 1.19 1.53 1.15
			  3786738 (+15196) 1.10 1.29 0.98
			  3786988 (+15446) 1.22 0.98 0.98
			  3787151 (+15609) 1.11 0.67 1.07
			  3787300 (+15758) 1.08 1.34 1.28
			  3787401 (+15859) 1.06 1.70 1.13
			  3787609 (+16067) 1.28 1.29 1.19
			  3787824 (+16282) 1.17 1.52 1.28
			  3787985 (+16443) 1.12 1.12 1.11
			  3788189 (+16647) 1.16 2.10 1.17
			  3788426 (+16884) 1.24 0.75 0.95
			  3788662 (+17120) 1.35 1.49 1.09
			  3788912 (+17370) 1.40 0.99 0.87
			  3789171 (+17629) 1.23 1.19 1.06
			  3789344 (+17802) 1.25 1.58 1.09
			  3789576 (+18034) 0.98 1.15 1.04
			  3789821 (+18279) 1.31 1.10 1.05
			  3790027 (+18485) 1.14 1.32 1.04
			  3790256 (+18714) 1.29 1.17 1.09
			  3790500 (+18958) 1.17 1.43 1.04
			  3790686 (+19144) 1.22 0.81 1.01
			  3790871 (+19329) 1.08 1.38 1.03
		* CP Read Locations:
			3772863 to 3773157 (+1321 to +1615), width 295
			3774711 to 3775061 (+3169 to +3519), width 351
			3775001 to 3775223 (+3459 to +3681), width 223
			3775001 to 3775223 (+3459 to +3681), width 223
			3775206 to 3775473 (+3664 to +3931), width 268
			3776720 to 3776872 (+5178 to +5330), width 153
			3781655 to 3781921 (+10113 to +10379), width 267
			3787116 to 3787316 (+15574 to +15774), width 201
			3789001 to 3789796 (+17459 to +18254), width 796
	Nanog Summary:
		# CC Peaks: 0
		CC Max Ratio: 1.45
		# CP Peaks: 0
		# CP Reads: 4
		CP Max Overlap: 1
		* Probe Locations:
			  3771587 (+45) 1.31 0.92 0.99
			  3771784 (+242) 0.96 0.81 0.90
			  3772285 (+743) 1.12 1.04 0.94
			  3772461 (+919) 1.13 1.32 1.15
			  3772720 (+1178) 0.97 0.94 0.90
			  3772970 (+1428) 0.97 0.99 1.01
			  3773115 (+1573) 1.03 0.80 0.89
			  3773273 (+1731) 0.87 0.79 0.79
			  3773513 (+1971) 0.94 0.73 0.90
			  3773773 (+2231) 0.88 1.00 0.98
			  3773990 (+2448) 0.98 1.04 0.96
			  3774240 (+2698) 0.78 1.07 0.93
			  3774450 (+2908) 1.09 0.93 0.85
			  3774648 (+3106) 0.82 0.78 0.91
			  3774893 (+3351) 0.99 0.91 1.05
			  3775145 (+3603) 1.10 1.17 1.07
			  3775279 (+3737) 1.04 1.14 1.01
			  3775526 (+3984) 1.01 0.80 0.87
			  3775773 (+4231) 0.60 0.77 0.89
			  3776011 (+4469) 0.94 0.94 1.03
			  3776254 (+4712) 0.90 0.82 0.94
			  3776505 (+4963) 0.99 0.91 1.12
			  3776667 (+5125) 0.78 0.90 0.87
			  3776754 (+5212) 0.93 0.93 1.06
			  3776944 (+5402) 1.00 0.93 0.96
			  3777221 (+5679) 0.97 0.98 1.03
			  3777532 (+5990) 1.01 0.98 1.07
			  3777775 (+6233) 1.12 0.99 0.90
			  3777984 (+6442) 0.68 1.18 1.39
			  3778234 (+6692) 0.88 0.94 0.66
			  3778305 (+6763) 0.88 0.91 0.80
			  3778555 (+7013) 0.93 0.77 0.88
			  3778767 (+7225) 0.98 0.72 0.98
			  3779072 (+7530) 1.02 1.09 1.00
			  3779271 (+7729) 1.08 1.20 1.11
			  3779433 (+7891) 0.94 0.83 0.80
			  3779660 (+8118) 1.12 1.06 1.08
			  3779907 (+8365) 1.11 0.95 0.99
			  3780227 (+8685) 0.98 1.03 1.00
			  3780438 (+8896) 1.02 0.93 1.11
			  3780687 (+9145) 1.05 0.95 0.90
			  3780936 (+9394) 0.95 0.95 0.92
			  3781148 (+9606) 0.87 0.68 0.73
			  3781300 (+9758) 1.13 1.02 1.16
			  3781601 (+10059) 1.18 1.09 0.96
			  3781811 (+10269) 0.96 0.98 0.84
			  3782018 (+10476) 0.96 0.83 0.76
			  3782204 (+10662) 1.03 0.91 0.65
			  3782389 (+10847) 1.11 1.09 0.85
			  3783485 (+11943) 1.15 1.21 1.09
			  3783819 (+12277) 0.97 0.82 0.91
			  3784381 (+12839) 0.89 0.74 0.89
			  3784624 (+13082) 1.04 0.79 0.78
			  3785180 (+13638) 0.91 1.00 1.00
			  3785389 (+13847) 0.96 0.93 0.92
			  3785639 (+14097) 1.06 1.27 1.14
			  3785876 (+14334) 1.04 1.09 1.02
			  3786134 (+14592) 0.98 0.94 0.92
			  3786304 (+14762) 1.07 1.05 0.95
			  3786379 (+14837) 0.97 1.06 0.95
			  3786563 (+15021) 1.02 0.90 0.80
			  3786738 (+15196) 1.03 1.03 0.90
			  3786988 (+15446) 1.04 0.90 0.99
			  3787151 (+15609) 1.06 0.89 0.86
			  3787300 (+15758) 1.05 1.00 1.03
			  3787401 (+15859) 1.00 0.83 0.83
			  3787609 (+16067) 1.06 0.86 1.08
			  3787824 (+16282) 1.13 1.01 0.99
			  3787985 (+16443) 0.93 0.84 0.83
			  3788189 (+16647) 0.79 0.91 0.93
			  3788426 (+16884) 0.95 0.73 1.08
			  3788662 (+17120) 1.17 0.98 1.10
			  3788912 (+17370) 1.06 1.06 1.06
			  3789171 (+17629) 0.93 1.45 1.16
			  3789344 (+17802) 1.21 1.28 1.09
			  3789576 (+18034) 1.06 1.22 1.06
			  3789821 (+18279) 0.99 0.68 0.90
			  3790027 (+18485) 0.98 0.99 0.90
			  3790256 (+18714) 0.93 1.09 0.94
			  3790500 (+18958) 0.99 0.95 0.94
			  3790686 (+19144) 0.98 0.90 0.84
			  3790871 (+19329) 1.01 0.91 0.91
		* CP Read Locations:
			3773543 to 3773817 (+2001 to +2275), width 275
			3783214 to 3783852 (+11672 to +12310), width 639
			3788891 to 3789112 (+17349 to +17570), width 222
			3789442 to 3789636 (+17900 to +18094), width 195

NM_175203	19:3788339-3789331
	Promoter: 19:3779331-3799331
	Names: NM_175203
	Oct4 Summary:
		# CC Peaks: 0
		CC Max Ratio: 2.12
		# CP Peaks: 0
		# CP Reads: 3
		CP Max Overlap: 1
		* Probe Locations:
			  3779433 (+102) 1.19 0.99 0.98
			  3779660 (+329) 1.27 0.70 0.98
			  3779907 (+576) 1.04 1.00 0.93
			  3780227 (+896) 1.08 1.24 1.03
			  3780438 (+1107) 1.37 1.23 1.22
			  3780687 (+1356) 1.07 1.61 1.09
			  3780936 (+1605) 1.08 0.89 1.01
			  3781148 (+1817) 1.09 2.12 1.17
			  3781300 (+1969) 1.24 1.95 1.27
			  3781601 (+2270) 1.05 1.38 1.02
			  3781811 (+2480) 0.99 0.85 0.88
			  3782018 (+2687) 1.03 0.93 0.94
			  3782204 (+2873) 0.93 1.25 1.11
			  3782389 (+3058) 1.12 0.89 1.06
			  3783485 (+4154) 1.10 1.90 1.02
			  3783819 (+4488) 0.78 1.72 1.02
			  3784381 (+5050) 0.82 0.51 1.23
			  3784624 (+5293) 1.02 0.79 0.98
			  3785180 (+5849) 1.01 1.07 0.99
			  3785389 (+6058) 1.03 1.52 0.97
			  3785639 (+6308) 1.10 1.15 1.10
			  3785876 (+6545) 0.98 1.35 1.22
			  3786134 (+6803) 1.31 1.33 1.10
			  3786304 (+6973) 1.26 1.34 1.19
			  3786379 (+7048) 1.02 1.36 0.98
			  3786563 (+7232) 1.19 1.53 1.15
			  3786738 (+7407) 1.10 1.29 0.98
			  3786988 (+7657) 1.22 0.98 0.98
			  3787151 (+7820) 1.11 0.67 1.07
			  3787300 (+7969) 1.08 1.34 1.28
			  3787401 (+8070) 1.06 1.70 1.13
			  3787609 (+8278) 1.28 1.29 1.19
			  3787824 (+8493) 1.17 1.52 1.28
			  3787985 (+8654) 1.12 1.12 1.11
			  3788189 (+8858) 1.16 2.10 1.17
			  3788426 (+9095) 1.24 0.75 0.95
			  3788662 (+9331) 1.35 1.49 1.09
			  3788912 (+9581) 1.40 0.99 0.87
			  3789171 (+9840) 1.23 1.19 1.06
			  3789344 (+10013) 1.25 1.58 1.09
			  3789576 (+10245) 0.98 1.15 1.04
			  3789821 (+10490) 1.31 1.10 1.05
			  3790027 (+10696) 1.14 1.32 1.04
			  3790256 (+10925) 1.29 1.17 1.09
			  3790500 (+11169) 1.17 1.43 1.04
			  3790686 (+11355) 1.22 0.81 1.01
			  3790871 (+11540) 1.08 1.38 1.03
			  3791558 (+12227) 1.30 0.79 1.05
			  3791766 (+12435) 1.30 0.99 1.46
			  3791986 (+12655) 1.55 0.45 1.31
			  3792171 (+12840) 1.29 0.51 0.95
			  3792418 (+13087) 1.21 1.81 1.05
			  3792599 (+13268) 1.18 1.73 1.02
			  3792847 (+13516) 1.13 1.36 0.92
			  3793039 (+13708) 1.17 1.22 0.99
			  3793290 (+13959) 1.34 0.84 0.89
			  3793387 (+14056) 1.12 0.80 1.07
			  3793610 (+14279) 1.16 0.58 1.03
			  3793835 (+14504) 1.12 1.14 1.03
			  3794002 (+14671) 1.07 1.24 1.03
			  3794252 (+14921) 1.30 0.90 1.02
			  3794442 (+15111) 1.10 1.09 1.00
			  3794691 (+15360) 1.62 0.84 0.92
			  3794883 (+15552) 0.95 1.39 1.21
			  3795027 (+15696) 1.13 1.04 1.09
			  3795198 (+15867) 1.08 1.27 1.05
			  3795448 (+16117) 1.05 1.20 0.97
			  3795679 (+16348) 1.19 1.00 1.07
			  3795837 (+16506) 1.22 1.74 1.29
			  3796028 (+16697) 1.04 1.05 1.01
			  3796185 (+16854) 1.06 0.97 1.22
			  3796405 (+17074) 1.03 0.46 1.16
			  3796653 (+17322) 1.10 0.85 1.14
			  3796903 (+17572) 1.36 0.80 0.93
			  3797153 (+17822) 1.14 1.10 0.98
			  3797367 (+18036) 1.06 1.12 0.91
			  3797580 (+18249) 0.95 0.88 0.92
			  3797811 (+18480) 1.02 1.28 1.04
			  3797966 (+18635) 0.96 1.77 1.07
			  3798211 (+18880) 1.09 1.25 1.01
			  3798432 (+19101) 1.07 0.64 1.06
			  3798625 (+19294) 1.09 0.40 1.23
			  3798875 (+19544) 1.07 0.67 1.09
			  3799078 (+19747) 0.83 0.51 0.93
		* CP Read Locations:
			3781655 to 3781921 (+2324 to +2590), width 267
			3787116 to 3787316 (+7785 to +7985), width 201
			3789001 to 3789796 (+9670 to +10465), width 796
	Nanog Summary:
		# CC Peaks: 0
		CC Max Ratio: 1.68
		# CP Peaks: 0
		# CP Reads: 3
		CP Max Overlap: 1
		* Probe Locations:
			  3779433 (+102) 0.94 0.83 0.80
			  3779660 (+329) 1.12 1.06 1.08
			  3779907 (+576) 1.11 0.95 0.99
			  3780227 (+896) 0.98 1.03 1.00
			  3780438 (+1107) 1.02 0.93 1.11
			  3780687 (+1356) 1.05 0.95 0.90
			  3780936 (+1605) 0.95 0.95 0.92
			  3781148 (+1817) 0.87 0.68 0.73
			  3781300 (+1969) 1.13 1.02 1.16
			  3781601 (+2270) 1.18 1.09 0.96
			  3781811 (+2480) 0.96 0.98 0.84
			  3782018 (+2687) 0.96 0.83 0.76
			  3782204 (+2873) 1.03 0.91 0.65
			  3782389 (+3058) 1.11 1.09 0.85
			  3783485 (+4154) 1.15 1.21 1.09
			  3783819 (+4488) 0.97 0.82 0.91
			  3784381 (+5050) 0.89 0.74 0.89
			  3784624 (+5293) 1.04 0.79 0.78
			  3785180 (+5849) 0.91 1.00 1.00
			  3785389 (+6058) 0.96 0.93 0.92
			  3785639 (+6308) 1.06 1.27 1.14
			  3785876 (+6545) 1.04 1.09 1.02
			  3786134 (+6803) 0.98 0.94 0.92
			  3786304 (+6973) 1.07 1.05 0.95
			  3786379 (+7048) 0.97 1.06 0.95
			  3786563 (+7232) 1.02 0.90 0.80
			  3786738 (+7407) 1.03 1.03 0.90
			  3786988 (+7657) 1.04 0.90 0.99
			  3787151 (+7820) 1.06 0.89 0.86
			  3787300 (+7969) 1.05 1.00 1.03
			  3787401 (+8070) 1.00 0.83 0.83
			  3787609 (+8278) 1.06 0.86 1.08
			  3787824 (+8493) 1.13 1.01 0.99
			  3787985 (+8654) 0.93 0.84 0.83
			  3788189 (+8858) 0.79 0.91 0.93
			  3788426 (+9095) 0.95 0.73 1.08
			  3788662 (+9331) 1.17 0.98 1.10
			  3788912 (+9581) 1.06 1.06 1.06
			  3789171 (+9840) 0.93 1.45 1.16
			  3789344 (+10013) 1.21 1.28 1.09
			  3789576 (+10245) 1.06 1.22 1.06
			  3789821 (+10490) 0.99 0.68 0.90
			  3790027 (+10696) 0.98 0.99 0.90
			  3790256 (+10925) 0.93 1.09 0.94
			  3790500 (+11169) 0.99 0.95 0.94
			  3790686 (+11355) 0.98 0.90 0.84
			  3790871 (+11540) 1.01 0.91 0.91
			  3791558 (+12227) 0.99 0.86 0.94
			  3791766 (+12435) 1.11 0.91 1.08
			  3791986 (+12655) 0.93 1.68 1.46
			  3792171 (+12840) 1.10 1.11 1.04
			  3792418 (+13087) 1.23 1.16 0.98
			  3792599 (+13268) 1.13 1.11 0.97
			  3792847 (+13516) 1.01 0.87 1.07
			  3793039 (+13708) 0.99 0.85 0.84
			  3793290 (+13959) 1.05 0.95 1.15
			  3793387 (+14056) 0.91 0.89 1.02
			  3793610 (+14279) 1.04 0.96 0.87
			  3793835 (+14504) 1.05 0.87 0.90
			  3794002 (+14671) 1.13 1.02 0.90
			  3794252 (+14921) 1.02 0.88 0.83
			  3794442 (+15111) 1.01 0.85 0.92
			  3794691 (+15360) 0.98 0.85 1.14
			  3794883 (+15552) 0.99 0.89 0.87
			  3795027 (+15696) 0.96 1.01 0.93
			  3795198 (+15867) 1.06 0.93 0.95
			  3795448 (+16117) 0.97 0.86 0.82
			  3795679 (+16348) 1.00 0.95 0.92
			  3795837 (+16506) 1.08 0.91 0.85
			  3796028 (+16697) 0.95 0.88 0.90
			  3796185 (+16854) 1.00 0.83 0.79
			  3796405 (+17074) 0.93 0.69 0.97
			  3796653 (+17322) 0.84 1.06 1.06
			  3796903 (+17572) 0.96 0.73 1.01
			  3797153 (+17822) 0.93 0.79 0.89
			  3797367 (+18036) 0.96 1.05 1.07
			  3797580 (+18249) 1.15 0.99 1.08
			  3797811 (+18480) 1.01 0.92 0.79
			  3797966 (+18635) 1.12 0.93 1.05
			  3798211 (+18880) 1.07 0.88 0.80
			  3798432 (+19101) 1.00 0.74 0.77
			  3798625 (+19294) 1.15 0.91 0.97
			  3798875 (+19544) 0.88 0.79 0.95
			  3799078 (+19747) 0.89 0.90 0.85
		* CP Read Locations:
			3783214 to 3783852 (+3883 to +4521), width 639
			3788891 to 3789112 (+9560 to +9781), width 222
			3789442 to 3789636 (+10111 to +10305), width 195

NM_025529	19:3789370-3790893
	Promoter: 19:3779370-3799370
	Names: AK002605 AK009700 AK045197 BC056443 NM_025529 NUDT8 Nudt8
	Oct4 Summary:
		# CC Peaks: 0
		CC Max Ratio: 2.12
		# CP Peaks: 0
		# CP Reads: 3
		CP Max Overlap: 1
		* Probe Locations:
			  3779433 (+63) 1.19 0.99 0.98
			  3779660 (+290) 1.27 0.70 0.98
			  3779907 (+537) 1.04 1.00 0.93
			  3780227 (+857) 1.08 1.24 1.03
			  3780438 (+1068) 1.37 1.23 1.22
			  3780687 (+1317) 1.07 1.61 1.09
			  3780936 (+1566) 1.08 0.89 1.01
			  3781148 (+1778) 1.09 2.12 1.17
			  3781300 (+1930) 1.24 1.95 1.27
			  3781601 (+2231) 1.05 1.38 1.02
			  3781811 (+2441) 0.99 0.85 0.88
			  3782018 (+2648) 1.03 0.93 0.94
			  3782204 (+2834) 0.93 1.25 1.11
			  3782389 (+3019) 1.12 0.89 1.06
			  3783485 (+4115) 1.10 1.90 1.02
			  3783819 (+4449) 0.78 1.72 1.02
			  3784381 (+5011) 0.82 0.51 1.23
			  3784624 (+5254) 1.02 0.79 0.98
			  3785180 (+5810) 1.01 1.07 0.99
			  3785389 (+6019) 1.03 1.52 0.97
			  3785639 (+6269) 1.10 1.15 1.10
			  3785876 (+6506) 0.98 1.35 1.22
			  3786134 (+6764) 1.31 1.33 1.10
			  3786304 (+6934) 1.26 1.34 1.19
			  3786379 (+7009) 1.02 1.36 0.98
			  3786563 (+7193) 1.19 1.53 1.15
			  3786738 (+7368) 1.10 1.29 0.98
			  3786988 (+7618) 1.22 0.98 0.98
			  3787151 (+7781) 1.11 0.67 1.07
			  3787300 (+7930) 1.08 1.34 1.28
			  3787401 (+8031) 1.06 1.70 1.13
			  3787609 (+8239) 1.28 1.29 1.19
			  3787824 (+8454) 1.17 1.52 1.28
			  3787985 (+8615) 1.12 1.12 1.11
			  3788189 (+8819) 1.16 2.10 1.17
			  3788426 (+9056) 1.24 0.75 0.95
			  3788662 (+9292) 1.35 1.49 1.09
			  3788912 (+9542) 1.40 0.99 0.87
			  3789171 (+9801) 1.23 1.19 1.06
			  3789344 (+9974) 1.25 1.58 1.09
			  3789576 (+10206) 0.98 1.15 1.04
			  3789821 (+10451) 1.31 1.10 1.05
			  3790027 (+10657) 1.14 1.32 1.04
			  3790256 (+10886) 1.29 1.17 1.09
			  3790500 (+11130) 1.17 1.43 1.04
			  3790686 (+11316) 1.22 0.81 1.01
			  3790871 (+11501) 1.08 1.38 1.03
			  3791558 (+12188) 1.30 0.79 1.05
			  3791766 (+12396) 1.30 0.99 1.46
			  3791986 (+12616) 1.55 0.45 1.31
			  3792171 (+12801) 1.29 0.51 0.95
			  3792418 (+13048) 1.21 1.81 1.05
			  3792599 (+13229) 1.18 1.73 1.02
			  3792847 (+13477) 1.13 1.36 0.92
			  3793039 (+13669) 1.17 1.22 0.99
			  3793290 (+13920) 1.34 0.84 0.89
			  3793387 (+14017) 1.12 0.80 1.07
			  3793610 (+14240) 1.16 0.58 1.03
			  3793835 (+14465) 1.12 1.14 1.03
			  3794002 (+14632) 1.07 1.24 1.03
			  3794252 (+14882) 1.30 0.90 1.02
			  3794442 (+15072) 1.10 1.09 1.00
			  3794691 (+15321) 1.62 0.84 0.92
			  3794883 (+15513) 0.95 1.39 1.21
			  3795027 (+15657) 1.13 1.04 1.09
			  3795198 (+15828) 1.08 1.27 1.05
			  3795448 (+16078) 1.05 1.20 0.97
			  3795679 (+16309) 1.19 1.00 1.07
			  3795837 (+16467) 1.22 1.74 1.29
			  3796028 (+16658) 1.04 1.05 1.01
			  3796185 (+16815) 1.06 0.97 1.22
			  3796405 (+17035) 1.03 0.46 1.16
			  3796653 (+17283) 1.10 0.85 1.14
			  3796903 (+17533) 1.36 0.80 0.93
			  3797153 (+17783) 1.14 1.10 0.98
			  3797367 (+17997) 1.06 1.12 0.91
			  3797580 (+18210) 0.95 0.88 0.92
			  3797811 (+18441) 1.02 1.28 1.04
			  3797966 (+18596) 0.96 1.77 1.07
			  3798211 (+18841) 1.09 1.25 1.01
			  3798432 (+19062) 1.07 0.64 1.06
			  3798625 (+19255) 1.09 0.40 1.23
			  3798875 (+19505) 1.07 0.67 1.09
			  3799078 (+19708) 0.83 0.51 0.93
		* CP Read Locations:
			3781655 to 3781921 (+2285 to +2551), width 267
			3787116 to 3787316 (+7746 to +7946), width 201
			3789001 to 3789796 (+9631 to +10426), width 796
	Nanog Summary:
		# CC Peaks: 0
		CC Max Ratio: 1.68
		# CP Peaks: 0
		# CP Reads: 3
		CP Max Overlap: 1
		* Probe Locations:
			  3779433 (+63) 0.94 0.83 0.80
			  3779660 (+290) 1.12 1.06 1.08
			  3779907 (+537) 1.11 0.95 0.99
			  3780227 (+857) 0.98 1.03 1.00
			  3780438 (+1068) 1.02 0.93 1.11
			  3780687 (+1317) 1.05 0.95 0.90
			  3780936 (+1566) 0.95 0.95 0.92
			  3781148 (+1778) 0.87 0.68 0.73
			  3781300 (+1930) 1.13 1.02 1.16
			  3781601 (+2231) 1.18 1.09 0.96
			  3781811 (+2441) 0.96 0.98 0.84
			  3782018 (+2648) 0.96 0.83 0.76
			  3782204 (+2834) 1.03 0.91 0.65
			  3782389 (+3019) 1.11 1.09 0.85
			  3783485 (+4115) 1.15 1.21 1.09
			  3783819 (+4449) 0.97 0.82 0.91
			  3784381 (+5011) 0.89 0.74 0.89
			  3784624 (+5254) 1.04 0.79 0.78
			  3785180 (+5810) 0.91 1.00 1.00
			  3785389 (+6019) 0.96 0.93 0.92
			  3785639 (+6269) 1.06 1.27 1.14
			  3785876 (+6506) 1.04 1.09 1.02
			  3786134 (+6764) 0.98 0.94 0.92
			  3786304 (+6934) 1.07 1.05 0.95
			  3786379 (+7009) 0.97 1.06 0.95
			  3786563 (+7193) 1.02 0.90 0.80
			  3786738 (+7368) 1.03 1.03 0.90
			  3786988 (+7618) 1.04 0.90 0.99
			  3787151 (+7781) 1.06 0.89 0.86
			  3787300 (+7930) 1.05 1.00 1.03
			  3787401 (+8031) 1.00 0.83 0.83
			  3787609 (+8239) 1.06 0.86 1.08
			  3787824 (+8454) 1.13 1.01 0.99
			  3787985 (+8615) 0.93 0.84 0.83
			  3788189 (+8819) 0.79 0.91 0.93
			  3788426 (+9056) 0.95 0.73 1.08
			  3788662 (+9292) 1.17 0.98 1.10
			  3788912 (+9542) 1.06 1.06 1.06
			  3789171 (+9801) 0.93 1.45 1.16
			  3789344 (+9974) 1.21 1.28 1.09
			  3789576 (+10206) 1.06 1.22 1.06
			  3789821 (+10451) 0.99 0.68 0.90
			  3790027 (+10657) 0.98 0.99 0.90
			  3790256 (+10886) 0.93 1.09 0.94
			  3790500 (+11130) 0.99 0.95 0.94
			  3790686 (+11316) 0.98 0.90 0.84
			  3790871 (+11501) 1.01 0.91 0.91
			  3791558 (+12188) 0.99 0.86 0.94
			  3791766 (+12396) 1.11 0.91 1.08
			  3791986 (+12616) 0.93 1.68 1.46
			  3792171 (+12801) 1.10 1.11 1.04
			  3792418 (+13048) 1.23 1.16 0.98
			  3792599 (+13229) 1.13 1.11 0.97
			  3792847 (+13477) 1.01 0.87 1.07
			  3793039 (+13669) 0.99 0.85 0.84
			  3793290 (+13920) 1.05 0.95 1.15
			  3793387 (+14017) 0.91 0.89 1.02
			  3793610 (+14240) 1.04 0.96 0.87
			  3793835 (+14465) 1.05 0.87 0.90
			  3794002 (+14632) 1.13 1.02 0.90
			  3794252 (+14882) 1.02 0.88 0.83
			  3794442 (+15072) 1.01 0.85 0.92
			  3794691 (+15321) 0.98 0.85 1.14
			  3794883 (+15513) 0.99 0.89 0.87
			  3795027 (+15657) 0.96 1.01 0.93
			  3795198 (+15828) 1.06 0.93 0.95
			  3795448 (+16078) 0.97 0.86 0.82
			  3795679 (+16309) 1.00 0.95 0.92
			  3795837 (+16467) 1.08 0.91 0.85
			  3796028 (+16658) 0.95 0.88 0.90
			  3796185 (+16815) 1.00 0.83 0.79
			  3796405 (+17035) 0.93 0.69 0.97
			  3796653 (+17283) 0.84 1.06 1.06
			  3796903 (+17533) 0.96 0.73 1.01
			  3797153 (+17783) 0.93 0.79 0.89
			  3797367 (+17997) 0.96 1.05 1.07
			  3797580 (+18210) 1.15 0.99 1.08
			  3797811 (+18441) 1.01 0.92 0.79
			  3797966 (+18596) 1.12 0.93 1.05
			  3798211 (+18841) 1.07 0.88 0.80
			  3798432 (+19062) 1.00 0.74 0.77
			  3798625 (+19255) 1.15 0.91 0.97
			  3798875 (+19505) 0.88 0.79 0.95
			  3799078 (+19708) 0.89 0.90 0.85
		* CP Read Locations:
			3783214 to 3783852 (+3844 to +4482), width 639
			3788891 to 3789112 (+9521 to +9742), width 222
			3789442 to 3789636 (+10072 to +10266), width 195

NM_021791	19:3792175-3795795
	Promoter: 19:3782175-3802175
	Names: AB046665 Doc2g NM_021791
	Oct4 Summary:
		# CC Peaks: 0
		CC Max Ratio: 2.42
		# CP Peaks: 0
		# CP Reads: 3
		CP Max Overlap: 1
		* Probe Locations:
			  3782204 (+29) 0.93 1.25 1.11
			  3782389 (+214) 1.12 0.89 1.06
			  3783485 (+1310) 1.10 1.90 1.02
			  3783819 (+1644) 0.78 1.72 1.02
			  3784381 (+2206) 0.82 0.51 1.23
			  3784624 (+2449) 1.02 0.79 0.98
			  3785180 (+3005) 1.01 1.07 0.99
			  3785389 (+3214) 1.03 1.52 0.97
			  3785639 (+3464) 1.10 1.15 1.10
			  3785876 (+3701) 0.98 1.35 1.22
			  3786134 (+3959) 1.31 1.33 1.10
			  3786304 (+4129) 1.26 1.34 1.19
			  3786379 (+4204) 1.02 1.36 0.98
			  3786563 (+4388) 1.19 1.53 1.15
			  3786738 (+4563) 1.10 1.29 0.98
			  3786988 (+4813) 1.22 0.98 0.98
			  3787151 (+4976) 1.11 0.67 1.07
			  3787300 (+5125) 1.08 1.34 1.28
			  3787401 (+5226) 1.06 1.70 1.13
			  3787609 (+5434) 1.28 1.29 1.19
			  3787824 (+5649) 1.17 1.52 1.28
			  3787985 (+5810) 1.12 1.12 1.11
			  3788189 (+6014) 1.16 2.10 1.17
			  3788426 (+6251) 1.24 0.75 0.95
			  3788662 (+6487) 1.35 1.49 1.09
			  3788912 (+6737) 1.40 0.99 0.87
			  3789171 (+6996) 1.23 1.19 1.06
			  3789344 (+7169) 1.25 1.58 1.09
			  3789576 (+7401) 0.98 1.15 1.04
			  3789821 (+7646) 1.31 1.10 1.05
			  3790027 (+7852) 1.14 1.32 1.04
			  3790256 (+8081) 1.29 1.17 1.09
			  3790500 (+8325) 1.17 1.43 1.04
			  3790686 (+8511) 1.22 0.81 1.01
			  3790871 (+8696) 1.08 1.38 1.03
			  3791558 (+9383) 1.30 0.79 1.05
			  3791766 (+9591) 1.30 0.99 1.46
			  3791986 (+9811) 1.55 0.45 1.31
			  3792171 (+9996) 1.29 0.51 0.95
			  3792418 (+10243) 1.21 1.81 1.05
			  3792599 (+10424) 1.18 1.73 1.02
			  3792847 (+10672) 1.13 1.36 0.92
			  3793039 (+10864) 1.17 1.22 0.99
			  3793290 (+11115) 1.34 0.84 0.89
			  3793387 (+11212) 1.12 0.80 1.07
			  3793610 (+11435) 1.16 0.58 1.03
			  3793835 (+11660) 1.12 1.14 1.03
			  3794002 (+11827) 1.07 1.24 1.03
			  3794252 (+12077) 1.30 0.90 1.02
			  3794442 (+12267) 1.10 1.09 1.00
			  3794691 (+12516) 1.62 0.84 0.92
			  3794883 (+12708) 0.95 1.39 1.21
			  3795027 (+12852) 1.13 1.04 1.09
			  3795198 (+13023) 1.08 1.27 1.05
			  3795448 (+13273) 1.05 1.20 0.97
			  3795679 (+13504) 1.19 1.00 1.07
			  3795837 (+13662) 1.22 1.74 1.29
			  3796028 (+13853) 1.04 1.05 1.01
			  3796185 (+14010) 1.06 0.97 1.22
			  3796405 (+14230) 1.03 0.46 1.16
			  3796653 (+14478) 1.10 0.85 1.14
			  3796903 (+14728) 1.36 0.80 0.93
			  3797153 (+14978) 1.14 1.10 0.98
			  3797367 (+15192) 1.06 1.12 0.91
			  3797580 (+15405) 0.95 0.88 0.92
			  3797811 (+15636) 1.02 1.28 1.04
			  3797966 (+15791) 0.96 1.77 1.07
			  3798211 (+16036) 1.09 1.25 1.01
			  3798432 (+16257) 1.07 0.64 1.06
			  3798625 (+16450) 1.09 0.40 1.23
			  3798875 (+16700) 1.07 0.67 1.09
			  3799078 (+16903) 0.83 0.51 0.93
			  3799468 (+17293) 0.99 0.91 1.05
			  3799713 (+17538) 1.13 0.51 0.93
			  3799960 (+17785) 2.01 1.57 1.17
			  3800181 (+18006) 1.03 0.75 1.04
			  3800540 (+18365) 1.09 1.05 1.02
			  3800784 (+18609) 0.82 1.66 0.94
			  3801036 (+18861) 1.07 0.63 1.10
			  3801212 (+19037) 1.35 1.08 1.26
			  3801285 (+19110) 1.31 1.32 1.06
			  3801516 (+19341) 1.30 1.18 1.01
			  3801592 (+19417) 1.16 1.03 0.98
			  3801801 (+19626) 1.62 2.42 1.16
			  3802049 (+19874) 1.13 1.29 1.12
		* CP Read Locations:
			3787116 to 3787316 (+4941 to +5141), width 201
			3789001 to 3789796 (+6826 to +7621), width 796
			3801685 to 3801902 (+19510 to +19727), width 218
	Nanog Summary:
		# CC Peaks: 0
		CC Max Ratio: 1.95
		# CP Peaks: 0
		# CP Reads: 5
		CP Max Overlap: 2
		* Probe Locations:
			  3782204 (+29) 1.03 0.91 0.65
			  3782389 (+214) 1.11 1.09 0.85
			  3783485 (+1310) 1.15 1.21 1.09
			  3783819 (+1644) 0.97 0.82 0.91
			  3784381 (+2206) 0.89 0.74 0.89
			  3784624 (+2449) 1.04 0.79 0.78
			  3785180 (+3005) 0.91 1.00 1.00
			  3785389 (+3214) 0.96 0.93 0.92
			  3785639 (+3464) 1.06 1.27 1.14
			  3785876 (+3701) 1.04 1.09 1.02
			  3786134 (+3959) 0.98 0.94 0.92
			  3786304 (+4129) 1.07 1.05 0.95
			  3786379 (+4204) 0.97 1.06 0.95
			  3786563 (+4388) 1.02 0.90 0.80
			  3786738 (+4563) 1.03 1.03 0.90
			  3786988 (+4813) 1.04 0.90 0.99
			  3787151 (+4976) 1.06 0.89 0.86
			  3787300 (+5125) 1.05 1.00 1.03
			  3787401 (+5226) 1.00 0.83 0.83
			  3787609 (+5434) 1.06 0.86 1.08
			  3787824 (+5649) 1.13 1.01 0.99
			  3787985 (+5810) 0.93 0.84 0.83
			  3788189 (+6014) 0.79 0.91 0.93
			  3788426 (+6251) 0.95 0.73 1.08
			  3788662 (+6487) 1.17 0.98 1.10
			  3788912 (+6737) 1.06 1.06 1.06
			  3789171 (+6996) 0.93 1.45 1.16
			  3789344 (+7169) 1.21 1.28 1.09
			  3789576 (+7401) 1.06 1.22 1.06
			  3789821 (+7646) 0.99 0.68 0.90
			  3790027 (+7852) 0.98 0.99 0.90
			  3790256 (+8081) 0.93 1.09 0.94
			  3790500 (+8325) 0.99 0.95 0.94
			  3790686 (+8511) 0.98 0.90 0.84
			  3790871 (+8696) 1.01 0.91 0.91
			  3791558 (+9383) 0.99 0.86 0.94
			  3791766 (+9591) 1.11 0.91 1.08
			  3791986 (+9811) 0.93 1.68 1.46
			  3792171 (+9996) 1.10 1.11 1.04
			  3792418 (+10243) 1.23 1.16 0.98
			  3792599 (+10424) 1.13 1.11 0.97
			  3792847 (+10672) 1.01 0.87 1.07
			  3793039 (+10864) 0.99 0.85 0.84
			  3793290 (+11115) 1.05 0.95 1.15
			  3793387 (+11212) 0.91 0.89 1.02
			  3793610 (+11435) 1.04 0.96 0.87
			  3793835 (+11660) 1.05 0.87 0.90
			  3794002 (+11827) 1.13 1.02 0.90
			  3794252 (+12077) 1.02 0.88 0.83
			  3794442 (+12267) 1.01 0.85 0.92
			  3794691 (+12516) 0.98 0.85 1.14
			  3794883 (+12708) 0.99 0.89 0.87
			  3795027 (+12852) 0.96 1.01 0.93
			  3795198 (+13023) 1.06 0.93 0.95
			  3795448 (+13273) 0.97 0.86 0.82
			  3795679 (+13504) 1.00 0.95 0.92
			  3795837 (+13662) 1.08 0.91 0.85
			  3796028 (+13853) 0.95 0.88 0.90
			  3796185 (+14010) 1.00 0.83 0.79
			  3796405 (+14230) 0.93 0.69 0.97
			  3796653 (+14478) 0.84 1.06 1.06
			  3796903 (+14728) 0.96 0.73 1.01
			  3797153 (+14978) 0.93 0.79 0.89
			  3797367 (+15192) 0.96 1.05 1.07
			  3797580 (+15405) 1.15 0.99 1.08
			  3797811 (+15636) 1.01 0.92 0.79
			  3797966 (+15791) 1.12 0.93 1.05
			  3798211 (+16036) 1.07 0.88 0.80
			  3798432 (+16257) 1.00 0.74 0.77
			  3798625 (+16450) 1.15 0.91 0.97
			  3798875 (+16700) 0.88 0.79 0.95
			  3799078 (+16903) 0.89 0.90 0.85
			  3799468 (+17293) 0.88 0.92 1.21
			  3799713 (+17538) 0.76 1.33 1.00
			  3799960 (+17785) 1.13 0.90 0.75
			  3800181 (+18006) 0.98 0.94 1.02
			  3800540 (+18365) 0.98 0.78 1.00
			  3800784 (+18609) 1.06 0.82 0.85
			  3801036 (+18861) 1.15 0.79 1.10
			  3801212 (+19037) 1.08 0.97 1.02
			  3801285 (+19110) 1.02 1.00 0.85
			  3801516 (+19341) 1.24 1.95 1.30
			  3801592 (+19417) 1.26 1.60 1.17
			  3801801 (+19626) 1.24 0.88 1.02
			  3802049 (+19874) 1.07 1.12 1.19
		* CP Read Locations:
			3783214 to 3783852 (+1039 to +1677), width 639
			3788891 to 3789112 (+6716 to +6937), width 222
			3789442 to 3789636 (+7267 to +7461), width 195
			3801626 to 3801737 (+19451 to +19562), width 112
			3801626 to 3801737 (+19451 to +19562), width 112

NM_133666	19:3796297-3801516
	Promoter: 19:3791516-3811516
	Names: AK005021 AK075692 BC014818 BC041682 NDUFV1 NM_133666 Ndufv1
	Oct4 Summary:
		# CC Peaks: 0
		CC Max Ratio: 2.42
		# CP Peaks: 0
		# CP Reads: 2
		CP Max Overlap: 1
		* Probe Locations:
			  3791558 (+42) 1.30 0.79 1.05
			  3791766 (+250) 1.30 0.99 1.46
			  3791986 (+470) 1.55 0.45 1.31
			  3792171 (+655) 1.29 0.51 0.95
			  3792418 (+902) 1.21 1.81 1.05
			  3792599 (+1083) 1.18 1.73 1.02
			  3792847 (+1331) 1.13 1.36 0.92
			  3793039 (+1523) 1.17 1.22 0.99
			  3793290 (+1774) 1.34 0.84 0.89
			  3793387 (+1871) 1.12 0.80 1.07
			  3793610 (+2094) 1.16 0.58 1.03
			  3793835 (+2319) 1.12 1.14 1.03
			  3794002 (+2486) 1.07 1.24 1.03
			  3794252 (+2736) 1.30 0.90 1.02
			  3794442 (+2926) 1.10 1.09 1.00
			  3794691 (+3175) 1.62 0.84 0.92
			  3794883 (+3367) 0.95 1.39 1.21
			  3795027 (+3511) 1.13 1.04 1.09
			  3795198 (+3682) 1.08 1.27 1.05
			  3795448 (+3932) 1.05 1.20 0.97
			  3795679 (+4163) 1.19 1.00 1.07
			  3795837 (+4321) 1.22 1.74 1.29
			  3796028 (+4512) 1.04 1.05 1.01
			  3796185 (+4669) 1.06 0.97 1.22
			  3796405 (+4889) 1.03 0.46 1.16
			  3796653 (+5137) 1.10 0.85 1.14
			  3796903 (+5387) 1.36 0.80 0.93
			  3797153 (+5637) 1.14 1.10 0.98
			  3797367 (+5851) 1.06 1.12 0.91
			  3797580 (+6064) 0.95 0.88 0.92
			  3797811 (+6295) 1.02 1.28 1.04
			  3797966 (+6450) 0.96 1.77 1.07
			  3798211 (+6695) 1.09 1.25 1.01
			  3798432 (+6916) 1.07 0.64 1.06
			  3798625 (+7109) 1.09 0.40 1.23
			  3798875 (+7359) 1.07 0.67 1.09
			  3799078 (+7562) 0.83 0.51 0.93
			  3799468 (+7952) 0.99 0.91 1.05
			  3799713 (+8197) 1.13 0.51 0.93
			  3799960 (+8444) 2.01 1.57 1.17
			  3800181 (+8665) 1.03 0.75 1.04
			  3800540 (+9024) 1.09 1.05 1.02
			  3800784 (+9268) 0.82 1.66 0.94
			  3801036 (+9520) 1.07 0.63 1.10
			  3801212 (+9696) 1.35 1.08 1.26
			  3801285 (+9769) 1.31 1.32 1.06
			  3801516 (+10000) 1.30 1.18 1.01
			  3801592 (+10076) 1.16 1.03 0.98
			  3801801 (+10285) 1.62 2.42 1.16
			  3802049 (+10533) 1.13 1.29 1.12
			  3802988 (+11472) 0.81 0.60 0.82
			  3803486 (+11970) 0.78 0.68 0.95
			  3803762 (+12246) 0.96 1.52 1.08
			  3803877 (+12361) 0.93 1.61 1.02
			  3804106 (+12590) 1.33 1.76 1.24
			  3804259 (+12743) 1.10 0.91 1.02
			  3804508 (+12992) 1.18 1.05 0.99
			  3805116 (+13600) 0.79 1.55 1.08
			  3805324 (+13808) 1.16 0.82 0.93
			  3805778 (+14262) 1.44 1.10 1.05
			  3805981 (+14465) 0.96 0.87 0.99
			  3806297 (+14781) 0.98 0.88 0.90
			  3806496 (+14980) 0.87 0.57 0.99
			  3806752 (+15236) 1.15 1.17 0.98
			  3807046 (+15530) 1.43 0.23 1.25
			  3807476 (+15960) 1.17 0.79 0.93
			  3807724 (+16208) 1.33 1.26 1.03
			  3808137 (+16621) 1.12 1.13 1.00
			  3808335 (+16819) 0.95 0.44 0.80
			  3808602 (+17086) 1.13 0.94 0.99
			  3809140 (+17624) 1.11 1.19 0.98
			  3809856 (+18340) 0.80 0.94 0.85
			  3809966 (+18450) 0.82 0.85 0.93
			  3810106 (+18590) 0.78 0.86 0.91
			  3810904 (+19388) 0.82 0.82 1.15
			  3811111 (+19595) 0.73 0.65 0.61
		* CP Read Locations:
			3801685 to 3801902 (+10169 to +10386), width 218
			3808645 to 3808863 (+17129 to +17347), width 219
	Nanog Summary:
		# CC Peaks: 0
		CC Max Ratio: 1.96
		# CP Peaks: 0
		# CP Reads: 2
		CP Max Overlap: 2
		* Probe Locations:
			  3791558 (+42) 0.99 0.86 0.94
			  3791766 (+250) 1.11 0.91 1.08
			  3791986 (+470) 0.93 1.68 1.46
			  3792171 (+655) 1.10 1.11 1.04
			  3792418 (+902) 1.23 1.16 0.98
			  3792599 (+1083) 1.13 1.11 0.97
			  3792847 (+1331) 1.01 0.87 1.07
			  3793039 (+1523) 0.99 0.85 0.84
			  3793290 (+1774) 1.05 0.95 1.15
			  3793387 (+1871) 0.91 0.89 1.02
			  3793610 (+2094) 1.04 0.96 0.87
			  3793835 (+2319) 1.05 0.87 0.90
			  3794002 (+2486) 1.13 1.02 0.90
			  3794252 (+2736) 1.02 0.88 0.83
			  3794442 (+2926) 1.01 0.85 0.92
			  3794691 (+3175) 0.98 0.85 1.14
			  3794883 (+3367) 0.99 0.89 0.87
			  3795027 (+3511) 0.96 1.01 0.93
			  3795198 (+3682) 1.06 0.93 0.95
			  3795448 (+3932) 0.97 0.86 0.82
			  3795679 (+4163) 1.00 0.95 0.92
			  3795837 (+4321) 1.08 0.91 0.85
			  3796028 (+4512) 0.95 0.88 0.90
			  3796185 (+4669) 1.00 0.83 0.79
			  3796405 (+4889) 0.93 0.69 0.97
			  3796653 (+5137) 0.84 1.06 1.06
			  3796903 (+5387) 0.96 0.73 1.01
			  3797153 (+5637) 0.93 0.79 0.89
			  3797367 (+5851) 0.96 1.05 1.07
			  3797580 (+6064) 1.15 0.99 1.08
			  3797811 (+6295) 1.01 0.92 0.79
			  3797966 (+6450) 1.12 0.93 1.05
			  3798211 (+6695) 1.07 0.88 0.80
			  3798432 (+6916) 1.00 0.74 0.77
			  3798625 (+7109) 1.15 0.91 0.97
			  3798875 (+7359) 0.88 0.79 0.95
			  3799078 (+7562) 0.89 0.90 0.85
			  3799468 (+7952) 0.88 0.92 1.21
			  3799713 (+8197) 0.76 1.33 1.00
			  3799960 (+8444) 1.13 0.90 0.75
			  3800181 (+8665) 0.98 0.94 1.02
			  3800540 (+9024) 0.98 0.78 1.00
			  3800784 (+9268) 1.06 0.82 0.85
			  3801036 (+9520) 1.15 0.79 1.10
			  3801212 (+9696) 1.08 0.97 1.02
			  3801285 (+9769) 1.02 1.00 0.85
			  3801516 (+10000) 1.24 1.95 1.30
			  3801592 (+10076) 1.26 1.60 1.17
			  3801801 (+10285) 1.24 0.88 1.02
			  3802049 (+10533) 1.07 1.12 1.19
			  3802988 (+11472) 1.15 0.99 1.08
			  3803486 (+11970) 1.04 0.59 0.54
			  3803762 (+12246) 0.99 0.89 0.84
			  3803877 (+12361) 0.90 0.80 0.70
			  3804106 (+12590) 0.90 1.07 0.59
			  3804259 (+12743) 0.93 0.99 0.95
			  3804508 (+12992) 1.21 1.17 1.22
			  3805116 (+13600) 1.02 0.80 1.01
			  3805324 (+13808) 1.08 0.72 1.05
			  3805778 (+14262) 1.04 0.92 0.94
			  3805981 (+14465) 1.07 0.84 0.81
			  3806297 (+14781) 1.12 1.17 1.30
			  3806496 (+14980) 0.85 0.87 0.83
			  3806752 (+15236) 1.07 1.04 1.18
			  3807046 (+15530) 1.69 1.25 1.44
			  3807476 (+15960) 1.51 0.98 0.96
			  3807724 (+16208) 1.05 1.03 1.05
			  3808137 (+16621) 1.06 1.05 0.98
			  3808335 (+16819) 1.08 0.76 0.75
			  3808602 (+17086) 1.03 0.91 0.92
			  3809140 (+17624) 0.92 0.91 0.94
			  3809856 (+18340) 0.94 1.24 1.19
			  3809966 (+18450) 0.87 1.03 0.95
			  3810106 (+18590) 0.93 1.24 1.26
			  3810904 (+19388) 1.00 0.99
			  3811111 (+19595) 0.66 1.33 1.96
		* CP Read Locations:
			3801626 to 3801737 (+10110 to +10221), width 112
			3801626 to 3801737 (+10110 to +10221), width 112

NM_013541	19:3824201-3826703
	Promoter: 19:3816703-3836703
	Names: BC002048 BC061109 D30687 FAEES3 GST3 GSTP1 Gstp1 Gstpib NM_013541
	Oct4 Summary:
		# CC Peaks: 0
		CC Max Ratio: 2.46
		# CP Peaks: 1
		# CP Reads: 9
		CP Max Overlap: 4
		* Probe Locations:
			  3817073 (+370) 1.15 1.17 1.05
			  3817233 (+530) 0.98 1.35 0.99
			  3817517 (+814) 0.76 0.91 0.94
			  3818158 (+1455) 1.11 0.82 0.94
			  3818381 (+1678) 1.34 1.63 1.28
			  3820395 (+3692) 1.09 0.20 1.13
			  3821470 (+4767) 1.16 0.87 0.91
			  3821690 (+4987) 1.08 1.59
			  3821856 (+5153) 0.97 1.71 1.08
			  3822148 (+5445) 1.03 1.00 1.06
			  3822543 (+5840) 1.00 1.27 1.20
			  3822736 (+6033) 0.60 0.13 0.66
			  3822978 (+6275) 1.03 0.84 0.91
			  3823224 (+6521) 1.32 0.89 1.25
			  3823473 (+6770) 1.69 1.92 1.32
			  3823721 (+7018) 1.24 1.13 1.26
			  3823925 (+7222) 1.17 0.77 1.19
			  3824176 (+7473) 1.01 0.72 1.09
			  3824426 (+7723) 1.11 1.30 1.16
			  3824676 (+7973) 1.55 1.03 1.05
			  3824871 (+8168) 1.06 1.42 1.06
			  3825116 (+8413) 1.12 1.01 1.00
			  3825312 (+8609) 1.19 1.12 1.14
			  3825563 (+8860) 1.77 0.65 1.29
			  3825789 (+9086) 1.81 1.53 1.13
			  3826039 (+9336) 1.12 1.51 1.09
			  3826190 (+9487) 1.29 1.08 1.07
			  3826350 (+9647) 1.26 1.36 0.98
			  3826440 (+9737) 1.34 1.10 0.94
			  3826648 (+9945) 1.22 1.46 0.99
			  3826941 (+10238) 1.22 1.59 0.97
			  3827045 (+10342) 1.12 1.85 0.94
			  3827566 (+10863) 0.95 1.21 1.09
			  3828007 (+11304) 0.92 0.73 1.06
			  3828201 (+11498) 1.03 0.89 1.03
			  3828903 (+12200) 0.93 0.48 1.15
			  3829152 (+12449) 0.99 0.88 1.01
			  3829402 (+12699) 1.17 1.34 1.24
			  3829646 (+12943) 1.16 0.87 0.99
			  3829896 (+13193) 1.41 1.14 1.21
			  3830142 (+13439) 1.21 1.39 1.09
			  3830248 (+13545) 1.50 1.87 1.02
			  3830527 (+13824) 1.41 2.06 0.98
			  3830774 (+14071) 1.37 1.37 0.98
			  3831006 (+14303) 1.19 1.69 1.08
			  3831159 (+14456) 1.23 2.04 0.98
			  3831408 (+14705) 0.89 1.84 0.91
			  3831777 (+15074) 1.20 1.54 1.15
			  3832007 (+15304) 0.96 0.74 1.00
			  3832517 (+15814) 1.46 1.59 1.31
			  3832727 (+16024) 1.14 1.29 1.03
			  3833546 (+16843) 0.95 1.18 1.11
			  3833619 (+16916) 0.78 0.89 1.07
			  3834424 (+17721) 1.29 1.81 0.99
			  3834658 (+17955) 1.45 0.93 1.10
			  3834908 (+18205) 1.97 1.15 1.02
			  3835167 (+18464) 1.20 1.32 1.04
			  3835371 (+18668) 1.54 2.46 1.34
			  3835488 (+18785) 1.41 2.32 1.21
			  3835816 (+19113) 1.58 1.54 1.01
			  3836109 (+19406) 0.93 1.53 1.14
			  3836274 (+19571) 1.09 1.39 1.17
			  3836546 (+19843) 0.95 1.19 1.03
		* CP Read Locations:
			3822867 to 3823455 (+6164 to +6752), width 589
			3826463 to 3826819 (+9760 to +10116), width 357
			3826463 to 3826819 (+9760 to +10116), width 357
			3827808 to 3829938 (+11105 to +13235), width 2131
			3827808 to 3829938 (+11105 to +13235), width 2131
			3828119 to 3828218 (+11416 to +11515), width 100
			3828119 to 3828218 (+11416 to +11515), width 100
			3832894 to 3833253 (+16191 to +16550), width 360
			3832894 to 3833253 (+16191 to +16550), width 360
	Nanog Summary:
		# CC Peaks: 1
		CC Max Ratio: 2.04
		# CP Peaks: 0
		# CP Reads: 2
		CP Max Overlap: 1
		* Probe Locations:
			  3817073 (+370) 1.06 0.97 0.86
			  3817233 (+530) 1.09 0.99 0.83
			  3817517 (+814) 1.06 0.94 0.89
			  3818158 (+1455) 0.95 0.93 0.90
			  3818381 (+1678) 1.20 0.77 0.83
			  3820395 (+3692) 0.89 0.38
			  3821470 (+4767) 1.04 0.77 0.88
			  3821690 (+4987) 1.02 0.91 0.99
			  3821856 (+5153) 1.22 0.95 0.84
			  3822148 (+5445) 1.04 0.82 0.77
			  3822543 (+5840) 1.00 1.06 1.12
			  3822736 (+6033) 0.61 0.94 1.06
			  3822978 (+6275) 1.03 0.91 0.93
			* 3823224 (+6521) 1.12 0.90 1.01
			* 3823473 (+6770) 1.55 2.03 2.04
			* 3823721 (+7018) 1.18 0.89 1.09
			  3823925 (+7222) 1.03 0.92 0.79
			  3824176 (+7473) 1.00 0.93 0.91
			  3824426 (+7723) 1.02 1.00 1.02
			  3824676 (+7973) 1.16 0.90 1.05
			  3824871 (+8168) 0.98 0.95 0.98
			  3825116 (+8413) 1.19 0.92 0.93
			  3825312 (+8609) 0.97 0.95 0.83
			  3825563 (+8860) 0.90 0.88 1.12
			  3825789 (+9086) 0.94 0.81 1.13
			  3826039 (+9336) 1.06 0.92 1.01
			  3826190 (+9487) 1.03 0.75 0.95
			  3826350 (+9647) 0.86 0.56 0.78
			  3826440 (+9737) 1.01 0.82 1.02
			  3826648 (+9945) 1.06 1.25 0.94
			  3826941 (+10238) 1.03 0.98 0.88
			  3827045 (+10342) 0.84 0.85 0.86
			  3827566 (+10863) 1.20 0.96 0.84
			  3828007 (+11304) 1.19 1.36 1.55
			  3828201 (+11498) 0.99 0.95 0.92
			  3828903 (+12200) 0.76 0.73 0.91
			  3829152 (+12449) 0.87 0.88 0.79
			  3829402 (+12699) 1.11 0.93 0.91
			  3829646 (+12943) 0.99 0.82 0.99
			  3829896 (+13193) 0.93 0.93 1.05
			  3830142 (+13439) 1.05 0.95 0.98
			  3830248 (+13545) 1.14 0.93 1.14
			  3830527 (+13824) 0.93 0.68 0.93
			  3830774 (+14071) 1.03 1.00 1.14
			  3831006 (+14303) 1.06 1.21 1.13
			  3831159 (+14456) 1.11 1.08 1.00
			  3831408 (+14705) 1.37 0.78 0.90
			  3831777 (+15074) 0.99 0.85 0.96
			  3832007 (+15304) 0.92 0.89 0.96
			  3832517 (+15814) 1.18 1.23 1.08
			  3832727 (+16024) 0.97 0.93 0.87
			  3833546 (+16843) 0.88 0.84 1.31
			  3833619 (+16916) 0.83 0.65 0.82
			  3834424 (+17721) 0.97 0.77 0.92
			  3834658 (+17955) 0.93 0.92 0.91
			  3834908 (+18205) 1.32 1.26 1.09
			  3835167 (+18464) 1.03 0.96 1.01
			  3835371 (+18668) 1.42 1.32 1.43
			  3835488 (+18785) 1.48 1.59 1.52
			  3835816 (+19113) 1.01 1.46 1.32
			  3836109 (+19406) 1.12 0.76 0.78
			  3836274 (+19571) 1.09 0.97 0.98
			  3836546 (+19843) 0.95 0.85 0.89
		* CP Read Locations:
			3829754 to 3830019 (+13051 to +13316), width 266
			3832513 to 3832967 (+15810 to +16264), width 455

NM_181796	19:3829079-3831012
	Promoter: 19:3821012-3841012
	Names: BC064781 BC094623 Gstp2 Gstpia NM_181796
	Oct4 Summary:
		# CC Peaks: 0
		CC Max Ratio: 4.84
		# CP Peaks: 1
		# CP Reads: 11
		CP Max Overlap: 4
		* Probe Locations:
			  3821470 (+458) 1.16 0.87 0.91
			  3821690 (+678) 1.08 1.59
			  3821856 (+844) 0.97 1.71 1.08
			  3822148 (+1136) 1.03 1.00 1.06
			  3822543 (+1531) 1.00 1.27 1.20
			  3822736 (+1724) 0.60 0.13 0.66
			  3822978 (+1966) 1.03 0.84 0.91
			  3823224 (+2212) 1.32 0.89 1.25
			  3823473 (+2461) 1.69 1.92 1.32
			  3823721 (+2709) 1.24 1.13 1.26
			  3823925 (+2913) 1.17 0.77 1.19
			  3824176 (+3164) 1.01 0.72 1.09
			  3824426 (+3414) 1.11 1.30 1.16
			  3824676 (+3664) 1.55 1.03 1.05
			  3824871 (+3859) 1.06 1.42 1.06
			  3825116 (+4104) 1.12 1.01 1.00
			  3825312 (+4300) 1.19 1.12 1.14
			  3825563 (+4551) 1.77 0.65 1.29
			  3825789 (+4777) 1.81 1.53 1.13
			  3826039 (+5027) 1.12 1.51 1.09
			  3826190 (+5178) 1.29 1.08 1.07
			  3826350 (+5338) 1.26 1.36 0.98
			  3826440 (+5428) 1.34 1.10 0.94
			  3826648 (+5636) 1.22 1.46 0.99
			  3826941 (+5929) 1.22 1.59 0.97
			  3827045 (+6033) 1.12 1.85 0.94
			  3827566 (+6554) 0.95 1.21 1.09
			  3828007 (+6995) 0.92 0.73 1.06
			  3828201 (+7189) 1.03 0.89 1.03
			  3828903 (+7891) 0.93 0.48 1.15
			  3829152 (+8140) 0.99 0.88 1.01
			  3829402 (+8390) 1.17 1.34 1.24
			  3829646 (+8634) 1.16 0.87 0.99
			  3829896 (+8884) 1.41 1.14 1.21
			  3830142 (+9130) 1.21 1.39 1.09
			  3830248 (+9236) 1.50 1.87 1.02
			  3830527 (+9515) 1.41 2.06 0.98
			  3830774 (+9762) 1.37 1.37 0.98
			  3831006 (+9994) 1.19 1.69 1.08
			  3831159 (+10147) 1.23 2.04 0.98
			  3831408 (+10396) 0.89 1.84 0.91
			  3831777 (+10765) 1.20 1.54 1.15
			  3832007 (+10995) 0.96 0.74 1.00
			  3832517 (+11505) 1.46 1.59 1.31
			  3832727 (+11715) 1.14 1.29 1.03
			  3833546 (+12534) 0.95 1.18 1.11
			  3833619 (+12607) 0.78 0.89 1.07
			  3834424 (+13412) 1.29 1.81 0.99
			  3834658 (+13646) 1.45 0.93 1.10
			  3834908 (+13896) 1.97 1.15 1.02
			  3835167 (+14155) 1.20 1.32 1.04
			  3835371 (+14359) 1.54 2.46 1.34
			  3835488 (+14476) 1.41 2.32 1.21
			  3835816 (+14804) 1.58 1.54 1.01
			  3836109 (+15097) 0.93 1.53 1.14
			  3836274 (+15262) 1.09 1.39 1.17
			  3836546 (+15534) 0.95 1.19 1.03
			  3836784 (+15772) 1.22 1.22 1.08
			  3837034 (+16022) 1.14 2.32 1.02
			  3837252 (+16240) 1.11 4.84 0.99
			  3837668 (+16656) 1.16 1.15 1.07
			  3838361 (+17349) 1.18 1.42 1.20
			  3838586 (+17574) 1.34 1.22 1.03
			  3838832 (+17820) 1.04 0.90 0.96
			  3839268 (+18256) 0.99 0.80 0.97
			  3839474 (+18462) 0.84 0.56 1.01
			  3839712 (+18700) 1.74 1.28 0.95
			  3840336 (+19324) 1.11 0.93 0.98
			  3840661 (+19649) 0.95 0.89 1.04
			  3840927 (+19915) 1.69 1.69 1.14
		* CP Read Locations:
			3822867 to 3823455 (+1855 to +2443), width 589
			3826463 to 3826819 (+5451 to +5807), width 357
			3826463 to 3826819 (+5451 to +5807), width 357
			3827808 to 3829938 (+6796 to +8926), width 2131
			3827808 to 3829938 (+6796 to +8926), width 2131
			3828119 to 3828218 (+7107 to +7206), width 100
			3828119 to 3828218 (+7107 to +7206), width 100
			3832894 to 3833253 (+11882 to +12241), width 360
			3832894 to 3833253 (+11882 to +12241), width 360
			3840036 to 3840441 (+19024 to +19429), width 406
			3840848 to 3841786 (+19836 to +20774), width 939
	Nanog Summary:
		# CC Peaks: 1
		CC Max Ratio: 2.04
		# CP Peaks: 0
		# CP Reads: 2
		CP Max Overlap: 1
		* Probe Locations:
			  3821470 (+458) 1.04 0.77 0.88
			  3821690 (+678) 1.02 0.91 0.99
			  3821856 (+844) 1.22 0.95 0.84
			  3822148 (+1136) 1.04 0.82 0.77
			  3822543 (+1531) 1.00 1.06 1.12
			  3822736 (+1724) 0.61 0.94 1.06
			  3822978 (+1966) 1.03 0.91 0.93
			* 3823224 (+2212) 1.12 0.90 1.01
			* 3823473 (+2461) 1.55 2.03 2.04
			* 3823721 (+2709) 1.18 0.89 1.09
			  3823925 (+2913) 1.03 0.92 0.79
			  3824176 (+3164) 1.00 0.93 0.91
			  3824426 (+3414) 1.02 1.00 1.02
			  3824676 (+3664) 1.16 0.90 1.05
			  3824871 (+3859) 0.98 0.95 0.98
			  3825116 (+4104) 1.19 0.92 0.93
			  3825312 (+4300) 0.97 0.95 0.83
			  3825563 (+4551) 0.90 0.88 1.12
			  3825789 (+4777) 0.94 0.81 1.13
			  3826039 (+5027) 1.06 0.92 1.01
			  3826190 (+5178) 1.03 0.75 0.95
			  3826350 (+5338) 0.86 0.56 0.78
			  3826440 (+5428) 1.01 0.82 1.02
			  3826648 (+5636) 1.06 1.25 0.94
			  3826941 (+5929) 1.03 0.98 0.88
			  3827045 (+6033) 0.84 0.85 0.86
			  3827566 (+6554) 1.20 0.96 0.84
			  3828007 (+6995) 1.19 1.36 1.55
			  3828201 (+7189) 0.99 0.95 0.92
			  3828903 (+7891) 0.76 0.73 0.91
			  3829152 (+8140) 0.87 0.88 0.79
			  3829402 (+8390) 1.11 0.93 0.91
			  3829646 (+8634) 0.99 0.82 0.99
			  3829896 (+8884) 0.93 0.93 1.05
			  3830142 (+9130) 1.05 0.95 0.98
			  3830248 (+9236) 1.14 0.93 1.14
			  3830527 (+9515) 0.93 0.68 0.93
			  3830774 (+9762) 1.03 1.00 1.14
			  3831006 (+9994) 1.06 1.21 1.13
			  3831159 (+10147) 1.11 1.08 1.00
			  3831408 (+10396) 1.37 0.78 0.90
			  3831777 (+10765) 0.99 0.85 0.96
			  3832007 (+10995) 0.92 0.89 0.96
			  3832517 (+11505) 1.18 1.23 1.08
			  3832727 (+11715) 0.97 0.93 0.87
			  3833546 (+12534) 0.88 0.84 1.31
			  3833619 (+12607) 0.83 0.65 0.82
			  3834424 (+13412) 0.97 0.77 0.92
			  3834658 (+13646) 0.93 0.92 0.91
			  3834908 (+13896) 1.32 1.26 1.09
			  3835167 (+14155) 1.03 0.96 1.01
			  3835371 (+14359) 1.42 1.32 1.43
			  3835488 (+14476) 1.48 1.59 1.52
			  3835816 (+14804) 1.01 1.46 1.32
			  3836109 (+15097) 1.12 0.76 0.78
			  3836274 (+15262) 1.09 0.97 0.98
			  3836546 (+15534) 0.95 0.85 0.89
			  3836784 (+15772) 1.08 1.12 1.16
			  3837034 (+16022) 1.00 0.81 0.83
			  3837252 (+16240) 1.00 0.88 0.91
			  3837668 (+16656) 0.97 0.67 0.87
			  3838361 (+17349) 1.08 0.94 1.02
			  3838586 (+17574) 1.00 0.95 0.93
			  3838832 (+17820) 0.94 0.70 0.77
			  3839268 (+18256) 0.95 0.75 0.90
			  3839474 (+18462) 0.74 0.76 0.83
			  3839712 (+18700) 0.95 0.89 1.25
			  3840336 (+19324) 1.07 0.88 1.00
			  3840661 (+19649) 1.05 0.95 1.19
			  3840927 (+19915) 1.07 0.96 1.01
		* CP Read Locations:
			3829754 to 3830019 (+8742 to +9007), width 266
			3832513 to 3832967 (+11501 to +11955), width 455

NM_144869	19:3846277-3848085
	Promoter: 19:3838085-3858085
	Names: NM_144869
	Oct4 Summary:
		# CC Peaks: 0
		CC Max Ratio: 2.37
		# CP Peaks: 0
		# CP Reads: 9
		CP Max Overlap: 2
		* Probe Locations:
			  3838361 (+276) 1.18 1.42 1.20
			  3838586 (+501) 1.34 1.22 1.03
			  3838832 (+747) 1.04 0.90 0.96
			  3839268 (+1183) 0.99 0.80 0.97
			  3839474 (+1389) 0.84 0.56 1.01
			  3839712 (+1627) 1.74 1.28 0.95
			  3840336 (+2251) 1.11 0.93 0.98
			  3840661 (+2576) 0.95 0.89 1.04
			  3840927 (+2842) 1.69 1.69 1.14
			  3841058 (+2973) 1.58 1.07 1.11
			  3841291 (+3206) 0.92 0.55 0.93
			  3841565 (+3480) 1.07 0.90 1.06
			  3841812 (+3727) 1.01 1.19 1.07
			  3842135 (+4050) 1.18 2.37 1.12
			  3842362 (+4277) 1.15 2.11 1.04
			  3842882 (+4797) 1.36 0.39 1.03
			  3843063 (+4978) 1.07 1.20 1.08
			  3843131 (+5046) 0.92 0.81 1.11
			  3843604 (+5519) 0.96 0.49 1.01
			  3843930 (+5845) 0.77 0.73 1.22
			  3844107 (+6022) 1.08 1.15 1.08
			  3844313 (+6228) 1.13 1.43 1.10
			  3844510 (+6425) 0.99 1.22 1.05
			  3844760 (+6675) 1.32 1.65 1.37
			  3845009 (+6924) 1.20 1.31 1.04
			  3845225 (+7140) 1.35 1.51 1.13
			  3845467 (+7382) 1.32 1.12 1.14
			  3845655 (+7570) 1.08 1.17 1.07
			  3845887 (+7802) 1.50 0.65 0.87
			  3846065 (+7980) 1.40 0.53 1.00
			  3846315 (+8230) 1.32 1.11 1.06
			  3846593 (+8508) 1.07 1.13 1.10
			  3846772 (+8687) 1.17 1.01 1.04
			  3847020 (+8935) 1.16 1.08 1.10
			  3847265 (+9180) 1.37 1.53 1.13
			  3847515 (+9430) 2.35 1.37 1.35
			  3847761 (+9676) 1.58 1.53 1.40
			  3847959 (+9874) 1.66 1.20 1.25
			  3848209 (+10124) 1.08 1.30 1.12
			  3848455 (+10370) 1.23 2.32 1.18
			  3849514 (+11429) 0.96 1.01 1.09
			  3850006 (+11921) 1.27 0.68 0.97
			  3855618 (+17533) 1.25 0.83 1.27
			  3856438 (+18353) 1.10 1.55 0.97
			  3856633 (+18548) 1.17 1.70 1.02
			  3856763 (+18678) 1.32 1.31 1.36
			  3857124 (+19039) 0.84 1.55 0.93
			  3857421 (+19336) 0.86 2.19 1.08
		* CP Read Locations:
			3840036 to 3840441 (+1951 to +2356), width 406
			3840848 to 3841786 (+2763 to +3701), width 939
			3844295 to 3844425 (+6210 to +6340), width 131
			3845819 to 3846988 (+7734 to +8903), width 1170
			3845819 to 3846988 (+7734 to +8903), width 1170
			3847950 to 3848063 (+9865 to +9978), width 114
			3848232 to 3848370 (+10147 to +10285), width 139
			3855074 to 3855647 (+16989 to +17562), width 574
			3857462 to 3857583 (+19377 to +19498), width 122
	Nanog Summary:
		# CC Peaks: 0
		CC Max Ratio: 1.96
		# CP Peaks: 0
		# CP Reads: 2
		CP Max Overlap: 1
		* Probe Locations:
			  3838361 (+276) 1.08 0.94 1.02
			  3838586 (+501) 1.00 0.95 0.93
			  3838832 (+747) 0.94 0.70 0.77
			  3839268 (+1183) 0.95 0.75 0.90
			  3839474 (+1389) 0.74 0.76 0.83
			  3839712 (+1627) 0.95 0.89 1.25
			  3840336 (+2251) 1.07 0.88 1.00
			  3840661 (+2576) 1.05 0.95 1.19
			  3840927 (+2842) 1.07 0.96 1.01
			  3841058 (+2973) 1.12 0.77 0.89
			  3841291 (+3206) 0.96 0.63 1.06
			  3841565 (+3480) 1.16 0.54 0.74
			  3841812 (+3727) 1.00 0.90 0.89
			  3842135 (+4050) 0.74 0.78 0.80
			  3842362 (+4277) 0.94 0.89 0.93
			  3842882 (+4797) 0.79 0.66 0.86
			  3843063 (+4978) 1.00 0.90 0.90
			  3843131 (+5046) 1.23 0.90 1.01
			  3843604 (+5519) 0.86 0.72 0.84
			  3843930 (+5845) 1.50 1.03 1.05
			  3844107 (+6022) 1.00 0.92 0.79
			  3844313 (+6228) 0.97 0.98 0.94
			  3844510 (+6425) 1.00 0.89 0.83
			  3844760 (+6675) 1.03 0.79 0.92
			  3845009 (+6924) 1.01 0.81 0.84
			  3845225 (+7140) 1.31 1.08 1.12
			  3845467 (+7382) 1.11 0.98 1.00
			  3845655 (+7570) 1.16 1.01 1.01
			  3845887 (+7802) 1.16 0.93 0.94
			  3846065 (+7980) 1.08 0.84 1.06
			  3846315 (+8230) 1.07 1.12 1.04
			  3846593 (+8508) 0.94 0.74 0.93
			  3846772 (+8687) 0.89 0.73 0.99
			  3847020 (+8935) 0.97 0.79 0.82
			  3847265 (+9180) 1.06 1.06 1.20
			  3847515 (+9430) 1.00 1.17 1.28
			  3847761 (+9676) 1.05 1.09 1.11
			  3847959 (+9874) 1.15 1.41 1.37
			  3848209 (+10124) 1.16 1.16 1.18
			  3848455 (+10370) 1.22 0.86 1.01
			  3849514 (+11429) 0.80 1.03 1.10
			  3850006 (+11921) 1.03 0.79 0.86
			  3855618 (+17533) 1.29 0.70 1.10
			  3856438 (+18353) 1.09 0.85 1.05
			  3856633 (+18548) 0.87 0.98 0.92
			  3856763 (+18678) 0.83 1.04 1.07
			  3857124 (+19039) 0.90 0.80 1.96
			  3857421 (+19336) 0.91 0.87 1.08
		* CP Read Locations:
			3853229 to 3853437 (+15144 to +15352), width 209
			3854538 to 3855364 (+16453 to +17279), width 827

NM_013878	19:3872280-3876128
	Promoter: 19:3862280-3882280
	Names: AF169157 CABP2 Cabp2 NM_013878
	Oct4 Summary:
		# CC Peaks: 0
		CC Max Ratio: 7.08
		# CP Peaks: 0
		# CP Reads: 2
		CP Max Overlap: 1
		* Probe Locations:
			  3864271 (+1991) 0.73 1.16 0.92
			  3868128 (+5848) 0.92 0.76 1.09
			  3868465 (+6185) 0.84 0.60 0.98
			  3868662 (+6382) 0.97 0.78 1.06
			  3868819 (+6539) 0.57 0.95 0.99
			  3869202 (+6922) 1.25 0.94 1.04
			  3869398 (+7118) 1.04 0.63 1.01
			  3869586 (+7306) 1.20 1.26 1.05
			  3869833 (+7553) 1.10 0.97 1.07
			  3870188 (+7908) 1.01 2.49 1.05
			  3870364 (+8084) 1.40 1.24 1.09
			  3870566 (+8286) 0.98 0.83 1.02
			  3871068 (+8788) 1.27 0.91 1.00
			  3871279 (+8999) 1.00 1.62 1.14
			  3871443 (+9163) 1.13 1.58 1.34
			  3871693 (+9413) 1.26 1.32 0.82
			  3871884 (+9604) 1.15 0.87 1.02
			  3872138 (+9858) 1.47 1.79 1.01
			  3872403 (+10123) 1.23 1.50 1.27
			  3872649 (+10369) 1.40 1.68 1.16
			  3872985 (+10705) 1.20 1.16 1.05
			  3873235 (+10955) 1.16 1.18 0.98
			  3873422 (+11142) 1.08 1.09 1.14
			  3873665 (+11385) 1.07 0.96 1.02
			  3873914 (+11634) 1.06 0.92 0.99
			  3874194 (+11914) 1.01 0.81 0.91
			  3874320 (+12040) 1.34 2.78 0.98
			  3874555 (+12275) 0.95 0.96 1.11
			  3874846 (+12566) 1.36 1.48 1.01
			  3875023 (+12743) 1.16 1.25 1.07
			  3875224 (+12944) 1.15 0.82 0.88
			  3875402 (+13122) 1.08 1.30 1.12
			  3875728 (+13448) 1.00 0.98 1.05
			  3875977 (+13697) 1.21 0.63 0.96
			  3876167 (+13887) 0.88 0.42 0.90
			  3876435 (+14155) 0.76 0.69 0.71
			  3876978 (+14698) 1.04 1.00 0.89
			  3877192 (+14912) 1.11 1.36 1.02
			  3877503 (+15223) 1.14 1.35 1.13
			  3877908 (+15628) 1.10 1.42 1.00
			  3878075 (+15795) 1.14 1.68 1.07
			  3878319 (+16039) 0.97 1.82 1.03
			  3878550 (+16270) 0.99 1.85 1.06
			  3880014 (+17734) 0.84 2.35 1.07
			  3880217 (+17937) 0.86 7.08 0.93
			  3880619 (+18339) 1.17 1.45 1.11
			  3880808 (+18528) 1.10 1.05 1.11
			  3881365 (+19085) 1.00 0.98 1.02
			  3881659 (+19379) 0.99 0.92 1.03
			  3881927 (+19647) 1.12 0.91 0.97
			  3882084 (+19804) 1.22 1.41 1.05
		* CP Read Locations:
			3867778 to 3867922 (+5498 to +5642), width 145
			3872796 to 3873287 (+10516 to +11007), width 492
	Nanog Summary:
		# CC Peaks: 0
		CC Max Ratio: 1.51
		# CP Peaks: 0
		# CP Reads: 1
		CP Max Overlap: 1
		* Probe Locations:
			  3864271 (+1991) 0.82 1.13 1.01
			  3868128 (+5848) 0.91 1.02 1.22
			  3868465 (+6185) 1.13 0.89 0.98
			  3868662 (+6382) 1.10 1.08 0.83
			  3868819 (+6539) 1.01 1.22 1.51
			  3869202 (+6922) 1.09 1.04 1.09
			  3869398 (+7118) 1.01 0.88 0.83
			  3869586 (+7306) 0.93 0.90 0.87
			  3869833 (+7553) 1.01 0.89 0.84
			  3870188 (+7908) 0.97 0.74 0.85
			  3870364 (+8084) 0.94 0.92 1.02
			  3870566 (+8286) 1.03 0.83 0.78
			  3871068 (+8788) 1.00 0.71 0.92
			  3871279 (+8999) 1.08 0.93 1.03
			  3871443 (+9163) 1.13 0.90 0.83
			  3871693 (+9413) 0.95 0.70 0.84
			  3871884 (+9604) 1.03 0.94 0.91
			  3872138 (+9858) 1.18 0.82 1.01
			  3872403 (+10123) 1.03 0.97 1.15
			  3872649 (+10369) 1.10 1.22 1.13
			  3872985 (+10705) 1.00 1.14 0.98
			  3873235 (+10955) 0.79 0.88 1.00
			  3873422 (+11142) 0.89 0.91 0.82
			  3873665 (+11385) 0.95 0.63 0.74
			  3873914 (+11634) 1.03 0.81 0.76
			  3874194 (+11914) 0.89 0.94 0.95
			  3874320 (+12040) 1.08 1.30 1.26
			  3874555 (+12275) 1.02 0.93 1.02
			  3874846 (+12566) 0.64 0.91 0.82
			  3875023 (+12743) 1.04 0.97 0.95
			  3875224 (+12944) 1.13 1.16 0.99
			  3875402 (+13122) 1.21 1.16 1.15
			  3875728 (+13448) 1.07 0.96 0.98
			  3875977 (+13697) 1.02 0.78 0.93
			  3876167 (+13887) 1.06 0.73 0.74
			  3876435 (+14155) 0.98 0.78 0.57
			  3876978 (+14698) 1.05 0.92 1.01
			  3877192 (+14912) 1.04 0.86 0.92
			  3877503 (+15223) 1.07 0.84 0.98
			  3877908 (+15628) 0.91 0.95 0.88
			  3878075 (+15795) 1.09 1.05 0.94
			  3878319 (+16039) 0.98 0.97 0.81
			  3878550 (+16270) 0.98 1.01 0.97
			  3880014 (+17734) 1.05 1.04 1.06
			  3880217 (+17937) 1.39 0.67 1.28
			  3880619 (+18339) 0.98 1.01 1.03
			  3880808 (+18528) 1.03 0.79 1.00
			  3881365 (+19085) 0.86 0.76 0.85
			  3881659 (+19379) 0.87 0.80 0.82
			  3881927 (+19647) 0.96 0.94 0.94
			  3882084 (+19804) 0.78 0.70 0.77
		* CP Read Locations:
			3877359 to 3877703 (+15079 to +15423), width 345

NM_026373	19:3886141-3887808
	Promoter: 19:3876141-3896141
	Names: AK003686 AK012121 AK018035 BC025656 Cdk2ap2 D19Ertd144e NM_026373
	Oct4 Summary:
		# CC Peaks: 0
		CC Max Ratio: 7.08
		# CP Peaks: 0
		# CP Reads: 1
		CP Max Overlap: 1
		* Probe Locations:
			  3876167 (+26) 0.88 0.42 0.90
			  3876435 (+294) 0.76 0.69 0.71
			  3876978 (+837) 1.04 1.00 0.89
			  3877192 (+1051) 1.11 1.36 1.02
			  3877503 (+1362) 1.14 1.35 1.13
			  3877908 (+1767) 1.10 1.42 1.00
			  3878075 (+1934) 1.14 1.68 1.07
			  3878319 (+2178) 0.97 1.82 1.03
			  3878550 (+2409) 0.99 1.85 1.06
			  3880014 (+3873) 0.84 2.35 1.07
			  3880217 (+4076) 0.86 7.08 0.93
			  3880619 (+4478) 1.17 1.45 1.11
			  3880808 (+4667) 1.10 1.05 1.11
			  3881365 (+5224) 1.00 0.98 1.02
			  3881659 (+5518) 0.99 0.92 1.03
			  3881927 (+5786) 1.12 0.91 0.97
			  3882084 (+5943) 1.22 1.41 1.05
			  3882622 (+6481) 1.33 1.17 0.94
			  3882859 (+6718) 1.25 1.09 1.10
			  3883302 (+7161) 1.27 1.14 1.02
			  3883393 (+7252) 1.30 1.41 1.13
			  3883642 (+7501) 0.94 1.39 1.00
			  3883824 (+7683) 0.94 1.30 0.92
			  3884019 (+7878) 1.15 1.03 1.15
			  3885031 (+8890) 1.03 1.29 1.15
			  3885167 (+9026) 1.02 0.80 1.04
			  3885344 (+9203) 1.03 1.35 0.87
			  3885556 (+9415) 1.38 1.94 0.97
			  3885662 (+9521) 1.34 1.23 0.97
			  3885912 (+9771) 0.99 1.15 0.91
			  3886106 (+9965) 1.25 1.55 1.02
			  3886350 (+10209) 1.06 1.42 1.06
			  3886573 (+10432) 1.07 0.99 0.93
			  3886777 (+10636) 1.13 0.86 1.04
			  3887027 (+10886) 1.18 0.44 1.14
			  3887224 (+11083) 0.94 1.20 1.17
			  3887474 (+11333) 1.10 1.13 1.01
			  3887704 (+11563) 1.37 1.30 1.01
			  3887784 (+11643) 1.14 1.26 0.93
			  3887943 (+11802) 1.18 1.05 0.94
			  3888073 (+11932) 1.42 1.50 0.95
			  3888322 (+12181) 1.06 1.16 0.94
			  3888488 (+12347) 1.17 0.91 0.95
			  3888738 (+12597) 1.11 1.14 0.94
			  3888940 (+12799) 0.98 1.78 0.91
			  3889200 (+13059) 1.23 2.61 1.23
			  3889393 (+13252) 1.28 2.08 1.10
			  3889623 (+13482) 1.07 1.80 0.95
			  3889743 (+13602) 0.98 1.39 0.94
			  3889993 (+13852) 1.00 1.39 0.98
			  3890176 (+14035) 1.08 2.35
			  3890424 (+14283) 0.90 1.10 0.90
			  3890663 (+14522) 1.23 1.09 1.10
			  3890913 (+14772) 0.56 1.08
			  3891102 (+14961) 1.12 0.79 0.99
			  3891375 (+15234) 1.29 0.61 1.01
			  3891612 (+15471) 1.18 2.19 0.92
			  3891841 (+15700) 1.07 1.63 1.09
			  3892087 (+15946) 1.04 0.78 0.92
			  3892341 (+16200) 1.11 0.86 1.06
			  3892526 (+16385) 1.09 0.96 1.06
			  3892755 (+16614) 1.06 1.00 1.14
			  3893013 (+16872) 1.39 0.51 1.16
			  3893232 (+17091) 1.17 0.62 0.64
			  3893465 (+17324) 1.10 0.79 0.98
			  3893682 (+17541) 1.12 0.97 1.02
			  3893913 (+17772) 1.05 1.40 1.17
			  3894017 (+17876) 1.24 1.22 1.05
			  3894248 (+18107) 1.06 0.95 0.89
			  3894414 (+18273) 0.82 1.22 0.96
			  3894738 (+18597) 1.05 0.90 1.15
			  3895171 (+19030) 1.11 0.44 0.98
			  3895360 (+19219) 1.14 0.84 0.96
			  3895611 (+19470) 1.33 1.08 1.06
			  3895713 (+19572) 1.20 1.02 1.07
			  3895849 (+19708) 1.09 1.15 1.08
		* CP Read Locations:
			3885255 to 3885408 (+9114 to +9267), width 154
	Nanog Summary:
		# CC Peaks: 0
		CC Max Ratio: 1.92
		# CP Peaks: 1
		# CP Reads: 4
		CP Max Overlap: 3
		* Probe Locations:
			  3876167 (+26) 1.06 0.73 0.74
			  3876435 (+294) 0.98 0.78 0.57
			  3876978 (+837) 1.05 0.92 1.01
			  3877192 (+1051) 1.04 0.86 0.92
			  3877503 (+1362) 1.07 0.84 0.98
			  3877908 (+1767) 0.91 0.95 0.88
			  3878075 (+1934) 1.09 1.05 0.94
			  3878319 (+2178) 0.98 0.97 0.81
			  3878550 (+2409) 0.98 1.01 0.97
			  3880014 (+3873) 1.05 1.04 1.06
			  3880217 (+4076) 1.39 0.67 1.28
			  3880619 (+4478) 0.98 1.01 1.03
			  3880808 (+4667) 1.03 0.79 1.00
			  3881365 (+5224) 0.86 0.76 0.85
			  3881659 (+5518) 0.87 0.80 0.82
			  3881927 (+5786) 0.96 0.94 0.94
			  3882084 (+5943) 0.78 0.70 0.77
			  3882622 (+6481) 1.10 0.86 1.40
			  3882859 (+6718) 1.19 0.94 0.94
			  3883302 (+7161) 1.16 0.91 1.04
			  3883393 (+7252) 1.13 0.97 0.88
			  3883642 (+7501) 0.94 1.01 0.94
			  3883824 (+7683) 1.07 0.86 0.89
			  3884019 (+7878) 0.99 0.86 0.96
			  3885031 (+8890) 1.13 0.88 1.13
			  3885167 (+9026) 0.96 1.17 1.25
			  3885344 (+9203) 1.11 0.97 1.02
			  3885556 (+9415) 1.15 1.16 1.06
			  3885662 (+9521) 1.06 1.30 1.04
			  3885912 (+9771) 1.08 1.77 1.46
			  3886106 (+9965) 1.21 1.92 1.58
			  3886350 (+10209) 1.09 1.29 1.24
			  3886573 (+10432) 1.02 0.96 1.08
			  3886777 (+10636) 0.98 0.88 0.97
			  3887027 (+10886) 1.04 0.90 0.97
			  3887224 (+11083) 1.08 0.92 0.88
			  3887474 (+11333) 1.06 1.06 0.91
			  3887704 (+11563) 0.99 0.94 1.06
			  3887784 (+11643) 0.97 0.89 1.04
			  3887943 (+11802) 0.88 0.99 0.94
			  3888073 (+11932) 1.21 1.14 1.21
			  3888322 (+12181) 1.15 0.88 0.90
			  3888488 (+12347) 0.96 0.82 1.06
			  3888738 (+12597) 1.02 0.93 0.81
			  3888940 (+12799) 0.96 0.98 1.03
			  3889200 (+13059) 0.98 0.92 1.04
			  3889393 (+13252) 0.99 0.84 1.04
			  3889623 (+13482) 0.98 1.07 0.98
			  3889743 (+13602) 0.95 1.07 0.95
			  3889993 (+13852) 0.96 0.91 0.87
			  3890176 (+14035) 0.85 0.74 1.13
			  3890424 (+14283) 0.77 0.93 0.92
			  3890663 (+14522) 1.02 0.86 0.84
			  3890913 (+14772) 1.18 0.85 0.89
			  3891102 (+14961) 1.12 0.95 0.94
			  3891375 (+15234) 1.08 0.87 1.08
			  3891612 (+15471) 1.05 1.12 0.96
			  3891841 (+15700) 1.11 0.78 0.96
			  3892087 (+15946) 0.86 1.03 1.04
			  3892341 (+16200) 1.06 0.93 0.96
			  3892526 (+16385) 0.93 0.74 0.96
			  3892755 (+16614) 0.94 0.81 0.91
			  3893013 (+16872) 0.89 0.88 0.85
			  3893232 (+17091) 1.17 1.34 1.50
			  3893465 (+17324) 1.06 0.90 1.02
			  3893682 (+17541) 1.04 0.90 0.81
			  3893913 (+17772) 1.01 1.02 0.97
			  3894017 (+17876) 0.97 0.95 0.86
			  3894248 (+18107) 1.01 0.87 0.90
			  3894414 (+18273) 0.96 0.72 0.87
			  3894738 (+18597) 1.07 0.71 0.99
			  3895171 (+19030) 0.98 0.60 0.63
			  3895360 (+19219) 1.06 0.93 0.89
			  3895611 (+19470) 0.88 0.98 0.88
			  3895713 (+19572) 0.88 0.81 0.82
			  3895849 (+19708) 1.01 0.75 0.96
		* CP Read Locations:
			3877359 to 3877703 (+1218 to +1562), width 345
			3885904 to 3886065 (+9763 to +9924), width 162
			3885904 to 3886065 (+9763 to +9924), width 162
			3885904 to 3886065 (+9763 to +9924), width 162

NM_008851	19:3889412-3902752
	Promoter: 19:3879412-3899412
	Names: AF006467 BC044893 BC048150 DRES9 NIR2 NM_008851 PITPNM PITPNM1 Pitpnm1 RDGB1 RDGBA1 Y08922 mpt1
	Oct4 Summary:
		# CC Peaks: 0
		CC Max Ratio: 7.08
		# CP Peaks: 0
		# CP Reads: 1
		CP Max Overlap: 1
		* Probe Locations:
			  3880014 (+602) 0.84 2.35 1.07
			  3880217 (+805) 0.86 7.08 0.93
			  3880619 (+1207) 1.17 1.45 1.11
			  3880808 (+1396) 1.10 1.05 1.11
			  3881365 (+1953) 1.00 0.98 1.02
			  3881659 (+2247) 0.99 0.92 1.03
			  3881927 (+2515) 1.12 0.91 0.97
			  3882084 (+2672) 1.22 1.41 1.05
			  3882622 (+3210) 1.33 1.17 0.94
			  3882859 (+3447) 1.25 1.09 1.10
			  3883302 (+3890) 1.27 1.14 1.02
			  3883393 (+3981) 1.30 1.41 1.13
			  3883642 (+4230) 0.94 1.39 1.00
			  3883824 (+4412) 0.94 1.30 0.92
			  3884019 (+4607) 1.15 1.03 1.15
			  3885031 (+5619) 1.03 1.29 1.15
			  3885167 (+5755) 1.02 0.80 1.04
			  3885344 (+5932) 1.03 1.35 0.87
			  3885556 (+6144) 1.38 1.94 0.97
			  3885662 (+6250) 1.34 1.23 0.97
			  3885912 (+6500) 0.99 1.15 0.91
			  3886106 (+6694) 1.25 1.55 1.02
			  3886350 (+6938) 1.06 1.42 1.06
			  3886573 (+7161) 1.07 0.99 0.93
			  3886777 (+7365) 1.13 0.86 1.04
			  3887027 (+7615) 1.18 0.44 1.14
			  3887224 (+7812) 0.94 1.20 1.17
			  3887474 (+8062) 1.10 1.13 1.01
			  3887704 (+8292) 1.37 1.30 1.01
			  3887784 (+8372) 1.14 1.26 0.93
			  3887943 (+8531) 1.18 1.05 0.94
			  3888073 (+8661) 1.42 1.50 0.95
			  3888322 (+8910) 1.06 1.16 0.94
			  3888488 (+9076) 1.17 0.91 0.95
			  3888738 (+9326) 1.11 1.14 0.94
			  3888940 (+9528) 0.98 1.78 0.91
			  3889200 (+9788) 1.23 2.61 1.23
			  3889393 (+9981) 1.28 2.08 1.10
			  3889623 (+10211) 1.07 1.80 0.95
			  3889743 (+10331) 0.98 1.39 0.94
			  3889993 (+10581) 1.00 1.39 0.98
			  3890176 (+10764) 1.08 2.35
			  3890424 (+11012) 0.90 1.10 0.90
			  3890663 (+11251) 1.23 1.09 1.10
			  3890913 (+11501) 0.56 1.08
			  3891102 (+11690) 1.12 0.79 0.99
			  3891375 (+11963) 1.29 0.61 1.01
			  3891612 (+12200) 1.18 2.19 0.92
			  3891841 (+12429) 1.07 1.63 1.09
			  3892087 (+12675) 1.04 0.78 0.92
			  3892341 (+12929) 1.11 0.86 1.06
			  3892526 (+13114) 1.09 0.96 1.06
			  3892755 (+13343) 1.06 1.00 1.14
			  3893013 (+13601) 1.39 0.51 1.16
			  3893232 (+13820) 1.17 0.62 0.64
			  3893465 (+14053) 1.10 0.79 0.98
			  3893682 (+14270) 1.12 0.97 1.02
			  3893913 (+14501) 1.05 1.40 1.17
			  3894017 (+14605) 1.24 1.22 1.05
			  3894248 (+14836) 1.06 0.95 0.89
			  3894414 (+15002) 0.82 1.22 0.96
			  3894738 (+15326) 1.05 0.90 1.15
			  3895171 (+15759) 1.11 0.44 0.98
			  3895360 (+15948) 1.14 0.84 0.96
			  3895611 (+16199) 1.33 1.08 1.06
			  3895713 (+16301) 1.20 1.02 1.07
			  3895849 (+16437) 1.09 1.15 1.08
			  3896438 (+17026) 1.17 1.21 1.12
			  3896636 (+17224) 1.17 1.32 1.05
			  3896727 (+17315) 1.18 1.66 1.14
			  3896880 (+17468) 1.12 1.57 1.03
			  3897126 (+17714) 1.06 1.14 1.05
			  3897376 (+17964) 1.15 0.91 1.02
			  3897626 (+18214) 1.42 1.34 1.07
			  3897927 (+18515) 1.00 0.58 0.94
			  3898304 (+18892) 1.07 0.40 0.98
			  3898596 (+19184) 1.21 1.17 1.04
			  3898741 (+19329) 1.05 0.98 0.90
			  3898830 (+19418) 0.90 0.87 1.01
			  3898897 (+19485) 1.04 0.81 1.02
			  3899135 (+19723) 0.87 0.80 1.01
			  3899359 (+19947) 1.01 1.16 1.09
		* CP Read Locations:
			3885255 to 3885408 (+5843 to +5996), width 154
	Nanog Summary:
		# CC Peaks: 0
		CC Max Ratio: 1.92
		# CP Peaks: 1
		# CP Reads: 4
		CP Max Overlap: 3
		* Probe Locations:
			  3880014 (+602) 1.05 1.04 1.06
			  3880217 (+805) 1.39 0.67 1.28
			  3880619 (+1207) 0.98 1.01 1.03
			  3880808 (+1396) 1.03 0.79 1.00
			  3881365 (+1953) 0.86 0.76 0.85
			  3881659 (+2247) 0.87 0.80 0.82
			  3881927 (+2515) 0.96 0.94 0.94
			  3882084 (+2672) 0.78 0.70 0.77
			  3882622 (+3210) 1.10 0.86 1.40
			  3882859 (+3447) 1.19 0.94 0.94
			  3883302 (+3890) 1.16 0.91 1.04
			  3883393 (+3981) 1.13 0.97 0.88
			  3883642 (+4230) 0.94 1.01 0.94
			  3883824 (+4412) 1.07 0.86 0.89
			  3884019 (+4607) 0.99 0.86 0.96
			  3885031 (+5619) 1.13 0.88 1.13
			  3885167 (+5755) 0.96 1.17 1.25
			  3885344 (+5932) 1.11 0.97 1.02
			  3885556 (+6144) 1.15 1.16 1.06
			  3885662 (+6250) 1.06 1.30 1.04
			  3885912 (+6500) 1.08 1.77 1.46
			  3886106 (+6694) 1.21 1.92 1.58
			  3886350 (+6938) 1.09 1.29 1.24
			  3886573 (+7161) 1.02 0.96 1.08
			  3886777 (+7365) 0.98 0.88 0.97
			  3887027 (+7615) 1.04 0.90 0.97
			  3887224 (+7812) 1.08 0.92 0.88
			  3887474 (+8062) 1.06 1.06 0.91
			  3887704 (+8292) 0.99 0.94 1.06
			  3887784 (+8372) 0.97 0.89 1.04
			  3887943 (+8531) 0.88 0.99 0.94
			  3888073 (+8661) 1.21 1.14 1.21
			  3888322 (+8910) 1.15 0.88 0.90
			  3888488 (+9076) 0.96 0.82 1.06
			  3888738 (+9326) 1.02 0.93 0.81
			  3888940 (+9528) 0.96 0.98 1.03
			  3889200 (+9788) 0.98 0.92 1.04
			  3889393 (+9981) 0.99 0.84 1.04
			  3889623 (+10211) 0.98 1.07 0.98
			  3889743 (+10331) 0.95 1.07 0.95
			  3889993 (+10581) 0.96 0.91 0.87
			  3890176 (+10764) 0.85 0.74 1.13
			  3890424 (+11012) 0.77 0.93 0.92
			  3890663 (+11251) 1.02 0.86 0.84
			  3890913 (+11501) 1.18 0.85 0.89
			  3891102 (+11690) 1.12 0.95 0.94
			  3891375 (+11963) 1.08 0.87 1.08
			  3891612 (+12200) 1.05 1.12 0.96
			  3891841 (+12429) 1.11 0.78 0.96
			  3892087 (+12675) 0.86 1.03 1.04
			  3892341 (+12929) 1.06 0.93 0.96
			  3892526 (+13114) 0.93 0.74 0.96
			  3892755 (+13343) 0.94 0.81 0.91
			  3893013 (+13601) 0.89 0.88 0.85
			  3893232 (+13820) 1.17 1.34 1.50
			  3893465 (+14053) 1.06 0.90 1.02
			  3893682 (+14270) 1.04 0.90 0.81
			  3893913 (+14501) 1.01 1.02 0.97
			  3894017 (+14605) 0.97 0.95 0.86
			  3894248 (+14836) 1.01 0.87 0.90
			  3894414 (+15002) 0.96 0.72 0.87
			  3894738 (+15326) 1.07 0.71 0.99
			  3895171 (+15759) 0.98 0.60 0.63
			  3895360 (+15948) 1.06 0.93 0.89
			  3895611 (+16199) 0.88 0.98 0.88
			  3895713 (+16301) 0.88 0.81 0.82
			  3895849 (+16437) 1.01 0.75 0.96
			  3896438 (+17026) 1.11 0.84 0.89
			  3896636 (+17224) 1.09 0.84 0.96
			  3896727 (+17315) 1.06 1.22 1.07
			  3896880 (+17468) 1.02 1.06 0.96
			  3897126 (+17714) 1.03 0.90 0.92
			  3897376 (+17964) 1.04 0.86 0.85
			  3897626 (+18214) 1.02 0.99 0.90
			  3897927 (+18515) 0.91 0.77 0.86
			  3898304 (+18892) 1.15 0.71 1.07
			  3898596 (+19184) 1.03 0.93 0.95
			  3898741 (+19329) 0.94 0.94 1.00
			  3898830 (+19418) 1.10 0.82 0.97
			  3898897 (+19485) 1.16 0.99 0.93
			  3899135 (+19723) 0.85 0.82 0.83
			  3899359 (+19947) 0.91 1.15 1.03
		* CP Read Locations:
			3885904 to 3886065 (+6492 to +6653), width 162
			3885904 to 3886065 (+6492 to +6653), width 162
			3885904 to 3886065 (+6492 to +6653), width 162
			3897398 to 3897935 (+17986 to +18523), width 538

NM_016666	19:3903238-3914618
	Promoter: 19:3904618-3924618
	Names: AIP AK011609 ARA9 Aip BC075614 NM_016666 U85489 XAP2
	Oct4 Summary:
		# CC Peaks: 0
		CC Max Ratio: 2.60
		# CP Peaks: 0
		# CP Reads: 4
		CP Max Overlap: 2
		* Probe Locations:
			  3904827 (+209) 1.17 1.32 0.99
			  3905003 (+385) 1.11 1.21 1.12
			  3905253 (+635) 1.30 0.78 0.98
			  3905485 (+867) 1.25 1.10 1.08
			  3905695 (+1077) 0.78 1.43 1.02
			  3906072 (+1454) 1.53 2.44 1.08
			  3906313 (+1695) 1.73 1.65 1.46
			  3906563 (+1945) 1.23 1.44 1.08
			  3906809 (+2191) 1.05 2.07 1.14
			  3907058 (+2440) 1.43 2.02 1.00
			  3907216 (+2598) 2.31 0.90
			  3908522 (+3904) 0.87 0.44 0.95
			  3908677 (+4059) 1.14 0.66 1.12
			  3908885 (+4267) 0.89 0.77 1.14
			  3909131 (+4513) 1.06 0.72 1.00
			  3909382 (+4764) 1.28 1.00 1.41
			  3909452 (+4834) 1.01 0.76 0.95
			  3909670 (+5052) 0.95 0.55 1.16
			  3909918 (+5300) 1.26 1.37 1.05
			  3910168 (+5550) 1.47 2.60 1.08
			  3910364 (+5746) 1.19 2.57 1.02
			  3910560 (+5942) 1.55 1.35 0.83
			  3910869 (+6251) 1.34 0.88 0.94
			  3911223 (+6605) 0.88 0.94 0.99
			  3912221 (+7603) 0.71 0.71 1.08
			  3912803 (+8185) 1.56 0.79 1.09
			  3913000 (+8382) 0.99 0.61 1.14
			  3913225 (+8607) 1.13 1.59 1.12
			  3913466 (+8848) 0.82 0.79 0.93
			  3913713 (+9095) 1.04 1.23 1.10
			  3914148 (+9530) 0.95 0.88 1.09
			  3914519 (+9901) 1.11 1.42 0.98
			  3914745 (+10127) 1.40 2.07 1.15
			  3914947 (+10329) 1.00 2.21 1.04
			  3915198 (+10580) 1.12 1.36 1.06
			  3915421 (+10803) 1.06 1.38 1.18
			  3915671 (+11053) 1.02 1.12 1.02
			  3915841 (+11223) 1.12 1.21 0.98
			  3916082 (+11464) 1.14 1.23 1.04
			  3916333 (+11715) 1.05 1.91 1.07
			  3916402 (+11784) 1.08 1.61 0.99
			  3916650 (+12032) 1.15 1.26 1.20
			  3917826 (+13208) 0.85 1.11 1.01
			  3918076 (+13458) 0.97 2.49 1.04
			  3918325 (+13707) 1.04 0.99 1.04
			  3918573 (+13955) 0.98 1.09 1.06
			  3918743 (+14125) 1.26 1.13 0.98
			  3918982 (+14364) 1.41 1.27 1.11
			  3919137 (+14519) 1.12 1.34 1.17
			  3919509 (+14891) 1.01 1.27 0.96
			  3919717 (+15099) 1.23 1.97 1.13
			  3920025 (+15407) 0.99 1.81 0.98
			  3920202 (+15584) 1.13 1.16 0.83
			  3920406 (+15788) 1.25 0.67 1.04
			  3920616 (+15998) 0.85 0.96 0.94
			  3920858 (+16240) 1.21 1.69 1.25
			  3921089 (+16471) 0.91 2.38 1.16
			  3921336 (+16718) 1.02 0.99 1.02
			  3921523 (+16905) 1.02 0.83 1.00
			  3922293 (+17675) 1.07 1.28 1.04
			  3922388 (+17770) 1.27 2.33 0.97
			  3922504 (+17886) 1.22 1.04 1.03
			  3923082 (+18464) 1.28 1.08 0.89
			  3923396 (+18778) 1.24 0.87 0.89
			  3923530 (+18912) 1.04 0.53 0.80
			  3923735 (+19117) 1.14 0.86 1.07
			  3923945 (+19327) 1.07 0.71 0.96
			  3924173 (+19555) 1.48 1.04 1.17
			  3924597 (+19979) 1.34 1.43 1.04
		* CP Read Locations:
			3906873 to 3907626 (+2255 to +3008), width 754
			3907578 to 3907761 (+2960 to +3143), width 184
			3908867 to 3909485 (+4249 to +4867), width 619
			3908867 to 3909485 (+4249 to +4867), width 619
	Nanog Summary:
		# CC Peaks: 0
		CC Max Ratio: 1.74
		# CP Peaks: 0
		# CP Reads: 0
		CP Max Overlap: 0
		* Probe Locations:
			  3904827 (+209) 0.92 0.93 0.82
			  3905003 (+385) 1.06 0.83 0.97
			  3905253 (+635) 0.89 0.88 0.85
			  3905485 (+867) 0.97 0.77 0.86
			  3905695 (+1077) 1.03 0.79 0.90
			  3906072 (+1454) 1.02 0.85 0.88
			  3906313 (+1695) 1.43 1.02 1.13
			  3906563 (+1945) 0.98 0.74 0.91
			  3906809 (+2191) 1.08 0.90 0.96
			  3907058 (+2440) 0.93 1.04 0.92
			  3907216 (+2598) 0.95 0.78 0.76
			  3908522 (+3904) 0.87 0.85 0.83
			  3908677 (+4059) 1.03 1.19 1.22
			  3908885 (+4267) 1.15 0.77 0.94
			  3909131 (+4513) 1.03 0.87 0.84
			  3909382 (+4764) 1.09 1.10 1.07
			  3909452 (+4834) 0.95 0.69 0.71
			  3909670 (+5052) 1.03 0.90 0.96
			  3909918 (+5300) 1.15 1.21 1.05
			  3910168 (+5550) 1.13 1.29 1.27
			  3910364 (+5746) 1.22 1.74 1.45
			  3910560 (+5942) 1.13 1.02 1.10
			  3910869 (+6251) 0.95 1.00 1.20
			  3911223 (+6605) 0.94 1.08 0.98
			  3912221 (+7603) 0.98 1.47 1.24
			  3912803 (+8185) 1.04 0.83 0.75
			  3913000 (+8382) 0.99 1.07 1.07
			  3913225 (+8607) 0.94 0.72 1.06
			  3913466 (+8848) 1.04 0.91 0.82
			  3913713 (+9095) 1.06 0.86 0.84
			  3914148 (+9530) 0.98 0.88 0.92
			  3914519 (+9901) 1.01 1.07 0.92
			  3914745 (+10127) 1.26 1.46 1.20
			  3914947 (+10329) 0.95 1.15 1.00
			  3915198 (+10580) 1.02 0.89 0.97
			  3915421 (+10803) 0.86 0.73 0.82
			  3915671 (+11053) 0.97 0.88 0.80
			  3915841 (+11223) 0.86 0.92 0.98
			  3916082 (+11464) 1.10 0.93 0.98
			  3916333 (+11715) 1.07 1.08 1.09
			  3916402 (+11784) 1.03 1.06 1.03
			  3916650 (+12032) 1.09 1.01 0.89
			  3917826 (+13208) 1.03 0.82 0.89
			  3918076 (+13458) 1.07 0.85 0.95
			  3918325 (+13707) 0.92 0.78 0.76
			  3918573 (+13955) 0.95 0.89 0.93
			  3918743 (+14125) 0.85 0.79 0.88
			  3918982 (+14364) 1.09 0.75 0.93
			  3919137 (+14519) 1.05 0.79 0.91
			  3919509 (+14891) 1.00 0.82 0.81
			  3919717 (+15099) 1.19 1.09 1.04
			  3920025 (+15407) 0.82 0.92 0.97
			  3920202 (+15584) 0.94 1.09 0.91
			  3920406 (+15788) 1.32 1.11 1.09
			  3920616 (+15998) 1.14 0.93 0.73
			  3920858 (+16240) 1.09 0.95 0.98
			  3921089 (+16471) 0.90 0.85 0.90
			  3921336 (+16718) 1.05 0.89 0.85
			  3921523 (+16905) 1.05 0.93 0.93
			  3922293 (+17675) 1.06 0.81 0.85
			  3922388 (+17770) 1.27 0.83 0.83
			  3922504 (+17886) 0.96 0.85 0.90
			  3923082 (+18464) 0.69 0.99 0.83
			  3923396 (+18778) 1.03 1.05 1.07
			  3923530 (+18912) 1.18 0.86 1.12
			  3923735 (+19117) 0.94 0.96 0.97
			  3923945 (+19327) 0.97 0.97 0.95
			  3924173 (+19555) 1.08 0.99 1.06
			  3924597 (+19979) 1.41 1.45 1.47
		* CP Read Locations:

NM_025889	19:3914777-3921076
	Promoter: 19:3904777-3924777
	Names: NM_025889
	Oct4 Summary:
		# CC Peaks: 0
		CC Max Ratio: 2.60
		# CP Peaks: 0
		# CP Reads: 4
		CP Max Overlap: 2
		* Probe Locations:
			  3904827 (+50) 1.17 1.32 0.99
			  3905003 (+226) 1.11 1.21 1.12
			  3905253 (+476) 1.30 0.78 0.98
			  3905485 (+708) 1.25 1.10 1.08
			  3905695 (+918) 0.78 1.43 1.02
			  3906072 (+1295) 1.53 2.44 1.08
			  3906313 (+1536) 1.73 1.65 1.46
			  3906563 (+1786) 1.23 1.44 1.08
			  3906809 (+2032) 1.05 2.07 1.14
			  3907058 (+2281) 1.43 2.02 1.00
			  3907216 (+2439) 2.31 0.90
			  3908522 (+3745) 0.87 0.44 0.95
			  3908677 (+3900) 1.14 0.66 1.12
			  3908885 (+4108) 0.89 0.77 1.14
			  3909131 (+4354) 1.06 0.72 1.00
			  3909382 (+4605) 1.28 1.00 1.41
			  3909452 (+4675) 1.01 0.76 0.95
			  3909670 (+4893) 0.95 0.55 1.16
			  3909918 (+5141) 1.26 1.37 1.05
			  3910168 (+5391) 1.47 2.60 1.08
			  3910364 (+5587) 1.19 2.57 1.02
			  3910560 (+5783) 1.55 1.35 0.83
			  3910869 (+6092) 1.34 0.88 0.94
			  3911223 (+6446) 0.88 0.94 0.99
			  3912221 (+7444) 0.71 0.71 1.08
			  3912803 (+8026) 1.56 0.79 1.09
			  3913000 (+8223) 0.99 0.61 1.14
			  3913225 (+8448) 1.13 1.59 1.12
			  3913466 (+8689) 0.82 0.79 0.93
			  3913713 (+8936) 1.04 1.23 1.10
			  3914148 (+9371) 0.95 0.88 1.09
			  3914519 (+9742) 1.11 1.42 0.98
			  3914745 (+9968) 1.40 2.07 1.15
			  3914947 (+10170) 1.00 2.21 1.04
			  3915198 (+10421) 1.12 1.36 1.06
			  3915421 (+10644) 1.06 1.38 1.18
			  3915671 (+10894) 1.02 1.12 1.02
			  3915841 (+11064) 1.12 1.21 0.98
			  3916082 (+11305) 1.14 1.23 1.04
			  3916333 (+11556) 1.05 1.91 1.07
			  3916402 (+11625) 1.08 1.61 0.99
			  3916650 (+11873) 1.15 1.26 1.20
			  3917826 (+13049) 0.85 1.11 1.01
			  3918076 (+13299) 0.97 2.49 1.04
			  3918325 (+13548) 1.04 0.99 1.04
			  3918573 (+13796) 0.98 1.09 1.06
			  3918743 (+13966) 1.26 1.13 0.98
			  3918982 (+14205) 1.41 1.27 1.11
			  3919137 (+14360) 1.12 1.34 1.17
			  3919509 (+14732) 1.01 1.27 0.96
			  3919717 (+14940) 1.23 1.97 1.13
			  3920025 (+15248) 0.99 1.81 0.98
			  3920202 (+15425) 1.13 1.16 0.83
			  3920406 (+15629) 1.25 0.67 1.04
			  3920616 (+15839) 0.85 0.96 0.94
			  3920858 (+16081) 1.21 1.69 1.25
			  3921089 (+16312) 0.91 2.38 1.16
			  3921336 (+16559) 1.02 0.99 1.02
			  3921523 (+16746) 1.02 0.83 1.00
			  3922293 (+17516) 1.07 1.28 1.04
			  3922388 (+17611) 1.27 2.33 0.97
			  3922504 (+17727) 1.22 1.04 1.03
			  3923082 (+18305) 1.28 1.08 0.89
			  3923396 (+18619) 1.24 0.87 0.89
			  3923530 (+18753) 1.04 0.53 0.80
			  3923735 (+18958) 1.14 0.86 1.07
			  3923945 (+19168) 1.07 0.71 0.96
			  3924173 (+19396) 1.48 1.04 1.17
			  3924597 (+19820) 1.34 1.43 1.04
		* CP Read Locations:
			3906873 to 3907626 (+2096 to +2849), width 754
			3907578 to 3907761 (+2801 to +2984), width 184
			3908867 to 3909485 (+4090 to +4708), width 619
			3908867 to 3909485 (+4090 to +4708), width 619
	Nanog Summary:
		# CC Peaks: 0
		CC Max Ratio: 1.74
		# CP Peaks: 0
		# CP Reads: 0
		CP Max Overlap: 0
		* Probe Locations:
			  3904827 (+50) 0.92 0.93 0.82
			  3905003 (+226) 1.06 0.83 0.97
			  3905253 (+476) 0.89 0.88 0.85
			  3905485 (+708) 0.97 0.77 0.86
			  3905695 (+918) 1.03 0.79 0.90
			  3906072 (+1295) 1.02 0.85 0.88
			  3906313 (+1536) 1.43 1.02 1.13
			  3906563 (+1786) 0.98 0.74 0.91
			  3906809 (+2032) 1.08 0.90 0.96
			  3907058 (+2281) 0.93 1.04 0.92
			  3907216 (+2439) 0.95 0.78 0.76
			  3908522 (+3745) 0.87 0.85 0.83
			  3908677 (+3900) 1.03 1.19 1.22
			  3908885 (+4108) 1.15 0.77 0.94
			  3909131 (+4354) 1.03 0.87 0.84
			  3909382 (+4605) 1.09 1.10 1.07
			  3909452 (+4675) 0.95 0.69 0.71
			  3909670 (+4893) 1.03 0.90 0.96
			  3909918 (+5141) 1.15 1.21 1.05
			  3910168 (+5391) 1.13 1.29 1.27
			  3910364 (+5587) 1.22 1.74 1.45
			  3910560 (+5783) 1.13 1.02 1.10
			  3910869 (+6092) 0.95 1.00 1.20
			  3911223 (+6446) 0.94 1.08 0.98
			  3912221 (+7444) 0.98 1.47 1.24
			  3912803 (+8026) 1.04 0.83 0.75
			  3913000 (+8223) 0.99 1.07 1.07
			  3913225 (+8448) 0.94 0.72 1.06
			  3913466 (+8689) 1.04 0.91 0.82
			  3913713 (+8936) 1.06 0.86 0.84
			  3914148 (+9371) 0.98 0.88 0.92
			  3914519 (+9742) 1.01 1.07 0.92
			  3914745 (+9968) 1.26 1.46 1.20
			  3914947 (+10170) 0.95 1.15 1.00
			  3915198 (+10421) 1.02 0.89 0.97
			  3915421 (+10644) 0.86 0.73 0.82
			  3915671 (+10894) 0.97 0.88 0.80
			  3915841 (+11064) 0.86 0.92 0.98
			  3916082 (+11305) 1.10 0.93 0.98
			  3916333 (+11556) 1.07 1.08 1.09
			  3916402 (+11625) 1.03 1.06 1.03
			  3916650 (+11873) 1.09 1.01 0.89
			  3917826 (+13049) 1.03 0.82 0.89
			  3918076 (+13299) 1.07 0.85 0.95
			  3918325 (+13548) 0.92 0.78 0.76
			  3918573 (+13796) 0.95 0.89 0.93
			  3918743 (+13966) 0.85 0.79 0.88
			  3918982 (+14205) 1.09 0.75 0.93
			  3919137 (+14360) 1.05 0.79 0.91
			  3919509 (+14732) 1.00 0.82 0.81
			  3919717 (+14940) 1.19 1.09 1.04
			  3920025 (+15248) 0.82 0.92 0.97
			  3920202 (+15425) 0.94 1.09 0.91
			  3920406 (+15629) 1.32 1.11 1.09
			  3920616 (+15839) 1.14 0.93 0.73
			  3920858 (+16081) 1.09 0.95 0.98
			  3921089 (+16312) 0.90 0.85 0.90
			  3921336 (+16559) 1.05 0.89 0.85
			  3921523 (+16746) 1.05 0.93 0.93
			  3922293 (+17516) 1.06 0.81 0.85
			  3922388 (+17611) 1.27 0.83 0.83
			  3922504 (+17727) 0.96 0.85 0.90
			  3923082 (+18305) 0.69 0.99 0.83
			  3923396 (+18619) 1.03 1.05 1.07
			  3923530 (+18753) 1.18 0.86 1.12
			  3923735 (+18958) 0.94 0.96 0.97
			  3923945 (+19168) 0.97 0.97 0.95
			  3924173 (+19396) 1.08 0.99 1.06
			  3924597 (+19820) 1.41 1.45 1.47
		* CP Read Locations:

NM_144532	19:3924215-3928400
	Promoter: 19:3918400-3938400
	Names: AY039218 BC049263 CABP4 Cabp4 NM_144532
	Oct4 Summary:
		# CC Peaks: 0
		CC Max Ratio: 7.03
		# CP Peaks: 0
		# CP Reads: 6
		CP Max Overlap: 2
		* Probe Locations:
			  3918573 (+173) 0.98 1.09 1.06
			  3918743 (+343) 1.26 1.13 0.98
			  3918982 (+582) 1.41 1.27 1.11
			  3919137 (+737) 1.12 1.34 1.17
			  3919509 (+1109) 1.01 1.27 0.96
			  3919717 (+1317) 1.23 1.97 1.13
			  3920025 (+1625) 0.99 1.81 0.98
			  3920202 (+1802) 1.13 1.16 0.83
			  3920406 (+2006) 1.25 0.67 1.04
			  3920616 (+2216) 0.85 0.96 0.94
			  3920858 (+2458) 1.21 1.69 1.25
			  3921089 (+2689) 0.91 2.38 1.16
			  3921336 (+2936) 1.02 0.99 1.02
			  3921523 (+3123) 1.02 0.83 1.00
			  3922293 (+3893) 1.07 1.28 1.04
			  3922388 (+3988) 1.27 2.33 0.97
			  3922504 (+4104) 1.22 1.04 1.03
			  3923082 (+4682) 1.28 1.08 0.89
			  3923396 (+4996) 1.24 0.87 0.89
			  3923530 (+5130) 1.04 0.53 0.80
			  3923735 (+5335) 1.14 0.86 1.07
			  3923945 (+5545) 1.07 0.71 0.96
			  3924173 (+5773) 1.48 1.04 1.17
			  3924597 (+6197) 1.34 1.43 1.04
			  3924837 (+6437) 1.21 1.67 1.15
			  3925073 (+6673) 2.65 3.32 1.76
			  3925637 (+7237) 1.03 0.58 1.05
			  3925847 (+7447) 0.99 0.98 1.01
			  3926091 (+7691) 1.07 1.56 1.10
			  3926341 (+7941) 1.27 1.99 1.04
			  3927046 (+8646) 0.92 2.56 1.15
			  3927308 (+8908) 1.06 1.78 1.12
			  3927570 (+9170) 1.07 1.07 1.25
			  3927820 (+9420) 1.03 1.16 1.06
			  3927995 (+9595) 1.14 1.00 1.11
			  3928237 (+9837) 1.07 1.13 1.09
			  3928478 (+10078) 0.91 1.33 1.12
			  3928719 (+10319) 1.01 1.02 1.03
			  3928906 (+10506) 1.04 1.33 1.09
			  3929068 (+10668) 1.02 0.78 1.05
			  3929299 (+10899) 1.13 1.95 1.18
			  3929514 (+11114) 1.17 1.62 1.10
			  3929679 (+11279) 1.12 2.60 0.77
			  3929969 (+11569) 1.22 0.94 1.24
			  3930916 (+12516) 0.80 0.74 1.03
			  3931142 (+12742) 1.06 1.88 1.10
			  3931318 (+12918) 1.12 1.11 1.05
			  3931579 (+13179) 1.09 1.35 1.07
			  3931794 (+13394) 1.08 1.23 0.98
			  3931886 (+13486) 0.97 1.07 0.93
			  3932027 (+13627) 1.12 0.95 0.99
			  3932183 (+13783) 1.03 1.04 0.92
			  3932433 (+14033) 1.11 1.14 1.11
			  3932617 (+14217) 1.13 1.03 1.04
			  3932976 (+14576) 1.10 1.10 0.97
			  3933136 (+14736) 0.86 0.89 0.97
			  3933375 (+14975) 1.29 1.15 1.13
			  3933623 (+15223) 1.39 1.27 1.09
			  3933797 (+15397) 1.15 0.96 1.00
			  3934037 (+15637) 1.25 1.29 1.15
			  3934153 (+15753) 1.17 0.63 0.97
			  3934625 (+16225) 1.24 1.80 1.23
			  3935032 (+16632) 1.37 2.20 1.08
			  3935274 (+16874) 0.96 1.12 1.05
			  3935523 (+17123) 1.11 1.56 1.07
			  3935679 (+17279) 1.25 1.31 1.14
			  3935881 (+17481) 1.57 2.52 1.32
			  3936047 (+17647) 1.49 7.03 1.43
			  3936285 (+17885) 1.11 1.91 1.02
			  3936534 (+18134) 1.16 2.20 1.19
			  3936769 (+18369) 1.17 1.90 1.09
			  3936974 (+18574) 1.59 2.11 1.43
			  3937213 (+18813) 1.23 1.12 1.17
			  3937440 (+19040) 1.20 1.66 1.09
			  3937656 (+19256) 0.99 0.67 1.13
			  3937895 (+19495) 1.15 1.09 0.92
			  3938058 (+19658) 1.02 0.97 1.10
			  3938308 (+19908) 1.28 1.38 1.07
		* CP Read Locations:
			3926682 to 3927029 (+8282 to +8629), width 348
			3927073 to 3927480 (+8673 to +9080), width 408
			3927073 to 3927480 (+8673 to +9080), width 408
			3930480 to 3930626 (+12080 to +12226), width 147
			3934497 to 3935047 (+16097 to +16647), width 551
			3937689 to 3938557 (+19289 to +20157), width 869
	Nanog Summary:
		# CC Peaks: 0
		CC Max Ratio: 2.05
		# CP Peaks: 0
		# CP Reads: 1
		CP Max Overlap: 1
		* Probe Locations:
			  3918573 (+173) 0.95 0.89 0.93
			  3918743 (+343) 0.85 0.79 0.88
			  3918982 (+582) 1.09 0.75 0.93
			  3919137 (+737) 1.05 0.79 0.91
			  3919509 (+1109) 1.00 0.82 0.81
			  3919717 (+1317) 1.19 1.09 1.04
			  3920025 (+1625) 0.82 0.92 0.97
			  3920202 (+1802) 0.94 1.09 0.91
			  3920406 (+2006) 1.32 1.11 1.09
			  3920616 (+2216) 1.14 0.93 0.73
			  3920858 (+2458) 1.09 0.95 0.98
			  3921089 (+2689) 0.90 0.85 0.90
			  3921336 (+2936) 1.05 0.89 0.85
			  3921523 (+3123) 1.05 0.93 0.93
			  3922293 (+3893) 1.06 0.81 0.85
			  3922388 (+3988) 1.27 0.83 0.83
			  3922504 (+4104) 0.96 0.85 0.90
			  3923082 (+4682) 0.69 0.99 0.83
			  3923396 (+4996) 1.03 1.05 1.07
			  3923530 (+5130) 1.18 0.86 1.12
			  3923735 (+5335) 0.94 0.96 0.97
			  3923945 (+5545) 0.97 0.97 0.95
			  3924173 (+5773) 1.08 0.99 1.06
			  3924597 (+6197) 1.41 1.45 1.47
			  3924837 (+6437) 1.27 1.18 1.13
			  3925073 (+6673) 0.99 1.84 1.74
			  3925637 (+7237) 0.90 0.84 0.90
			  3925847 (+7447) 0.87 0.77 0.95
			  3926091 (+7691) 1.09 0.92 0.81
			  3926341 (+7941) 1.26 1.12 0.95
			  3927046 (+8646) 1.06 0.90 1.15
			  3927308 (+8908) 1.04 0.97 1.01
			  3927570 (+9170) 1.02 0.80 1.05
			  3927820 (+9420) 0.97 0.82 0.82
			  3927995 (+9595) 0.97 0.84 0.83
			  3928237 (+9837) 1.03 0.96 0.84
			  3928478 (+10078) 0.94 1.03 0.95
			  3928719 (+10319) 0.94 1.00 0.96
			  3928906 (+10506) 1.09 0.91 0.77
			  3929068 (+10668) 1.00 0.95 0.91
			  3929299 (+10899) 1.07 1.02 0.99
			  3929514 (+11114) 1.07 1.08 0.98
			  3929679 (+11279) 0.83 2.05 1.36
			  3929969 (+11569) 0.99 0.84 0.83
			  3930916 (+12516) 1.13 1.00 0.96
			  3931142 (+12742) 1.10 0.92 0.99
			  3931318 (+12918) 0.96 1.10 0.93
			  3931579 (+13179) 0.92 1.01 0.93
			  3931794 (+13394) 0.97 1.18 1.08
			  3931886 (+13486) 0.94 0.79 0.71
			  3932027 (+13627) 1.09 1.04 1.05
			  3932183 (+13783) 0.82 0.93 0.86
			  3932433 (+14033) 1.12 0.95 0.88
			  3932617 (+14217) 1.00 0.85 0.80
			  3932976 (+14576) 0.98 0.44 0.86
			  3933136 (+14736) 0.76 0.65 0.82
			  3933375 (+14975) 1.02 1.10 0.92
			  3933623 (+15223) 0.92 1.00 0.90
			  3933797 (+15397) 0.80 0.89 0.89
			  3934037 (+15637) 1.14 1.07 0.97
			  3934153 (+15753) 1.02 0.71 0.76
			  3934625 (+16225) 1.15 0.84 0.73
			  3935032 (+16632) 1.39 1.33 1.13
			  3935274 (+16874) 0.99 0.82 0.87
			  3935523 (+17123) 1.14 0.85 0.98
			  3935679 (+17279) 1.26 0.97 1.12
			  3935881 (+17481) 1.61 1.41 1.20
			  3936047 (+17647) 1.34 1.11 1.17
			  3936285 (+17885) 1.04 0.93 0.94
			  3936534 (+18134) 1.13 0.84 0.94
			  3936769 (+18369) 0.77 0.67 0.78
			  3936974 (+18574) 1.01 0.79 0.92
			  3937213 (+18813) 1.17 1.08 0.94
			  3937440 (+19040) 0.94 1.01 0.81
			  3937656 (+19256) 1.06 1.07 0.92
			  3937895 (+19495) 0.91 0.89 1.00
			  3938058 (+19658) 0.99 0.91 0.93
			  3938308 (+19908) 1.10 0.96 1.13
		* CP Read Locations:
			3933836 to 3934341 (+15436 to +15941), width 506

NM_206973	19:3928589-3934529
	Promoter: 19:3918589-3938589
	Names: AK044366 GPR152 Gpr152 NM_206973 PGR5
	Oct4 Summary:
		# CC Peaks: 0
		CC Max Ratio: 7.03
		# CP Peaks: 0
		# CP Reads: 6
		CP Max Overlap: 2
		* Probe Locations:
			  3918743 (+154) 1.26 1.13 0.98
			  3918982 (+393) 1.41 1.27 1.11
			  3919137 (+548) 1.12 1.34 1.17
			  3919509 (+920) 1.01 1.27 0.96
			  3919717 (+1128) 1.23 1.97 1.13
			  3920025 (+1436) 0.99 1.81 0.98
			  3920202 (+1613) 1.13 1.16 0.83
			  3920406 (+1817) 1.25 0.67 1.04
			  3920616 (+2027) 0.85 0.96 0.94
			  3920858 (+2269) 1.21 1.69 1.25
			  3921089 (+2500) 0.91 2.38 1.16
			  3921336 (+2747) 1.02 0.99 1.02
			  3921523 (+2934) 1.02 0.83 1.00
			  3922293 (+3704) 1.07 1.28 1.04
			  3922388 (+3799) 1.27 2.33 0.97
			  3922504 (+3915) 1.22 1.04 1.03
			  3923082 (+4493) 1.28 1.08 0.89
			  3923396 (+4807) 1.24 0.87 0.89
			  3923530 (+4941) 1.04 0.53 0.80
			  3923735 (+5146) 1.14 0.86 1.07
			  3923945 (+5356) 1.07 0.71 0.96
			  3924173 (+5584) 1.48 1.04 1.17
			  3924597 (+6008) 1.34 1.43 1.04
			  3924837 (+6248) 1.21 1.67 1.15
			  3925073 (+6484) 2.65 3.32 1.76
			  3925637 (+7048) 1.03 0.58 1.05
			  3925847 (+7258) 0.99 0.98 1.01
			  3926091 (+7502) 1.07 1.56 1.10
			  3926341 (+7752) 1.27 1.99 1.04
			  3927046 (+8457) 0.92 2.56 1.15
			  3927308 (+8719) 1.06 1.78 1.12
			  3927570 (+8981) 1.07 1.07 1.25
			  3927820 (+9231) 1.03 1.16 1.06
			  3927995 (+9406) 1.14 1.00 1.11
			  3928237 (+9648) 1.07 1.13 1.09
			  3928478 (+9889) 0.91 1.33 1.12
			  3928719 (+10130) 1.01 1.02 1.03
			  3928906 (+10317) 1.04 1.33 1.09
			  3929068 (+10479) 1.02 0.78 1.05
			  3929299 (+10710) 1.13 1.95 1.18
			  3929514 (+10925) 1.17 1.62 1.10
			  3929679 (+11090) 1.12 2.60 0.77
			  3929969 (+11380) 1.22 0.94 1.24
			  3930916 (+12327) 0.80 0.74 1.03
			  3931142 (+12553) 1.06 1.88 1.10
			  3931318 (+12729) 1.12 1.11 1.05
			  3931579 (+12990) 1.09 1.35 1.07
			  3931794 (+13205) 1.08 1.23 0.98
			  3931886 (+13297) 0.97 1.07 0.93
			  3932027 (+13438) 1.12 0.95 0.99
			  3932183 (+13594) 1.03 1.04 0.92
			  3932433 (+13844) 1.11 1.14 1.11
			  3932617 (+14028) 1.13 1.03 1.04
			  3932976 (+14387) 1.10 1.10 0.97
			  3933136 (+14547) 0.86 0.89 0.97
			  3933375 (+14786) 1.29 1.15 1.13
			  3933623 (+15034) 1.39 1.27 1.09
			  3933797 (+15208) 1.15 0.96 1.00
			  3934037 (+15448) 1.25 1.29 1.15
			  3934153 (+15564) 1.17 0.63 0.97
			  3934625 (+16036) 1.24 1.80 1.23
			  3935032 (+16443) 1.37 2.20 1.08
			  3935274 (+16685) 0.96 1.12 1.05
			  3935523 (+16934) 1.11 1.56 1.07
			  3935679 (+17090) 1.25 1.31 1.14
			  3935881 (+17292) 1.57 2.52 1.32
			  3936047 (+17458) 1.49 7.03 1.43
			  3936285 (+17696) 1.11 1.91 1.02
			  3936534 (+17945) 1.16 2.20 1.19
			  3936769 (+18180) 1.17 1.90 1.09
			  3936974 (+18385) 1.59 2.11 1.43
			  3937213 (+18624) 1.23 1.12 1.17
			  3937440 (+18851) 1.20 1.66 1.09
			  3937656 (+19067) 0.99 0.67 1.13
			  3937895 (+19306) 1.15 1.09 0.92
			  3938058 (+19469) 1.02 0.97 1.10
			  3938308 (+19719) 1.28 1.38 1.07
			  3938558 (+19969) 1.01 1.05 1.01
		* CP Read Locations:
			3926682 to 3927029 (+8093 to +8440), width 348
			3927073 to 3927480 (+8484 to +8891), width 408
			3927073 to 3927480 (+8484 to +8891), width 408
			3930480 to 3930626 (+11891 to +12037), width 147
			3934497 to 3935047 (+15908 to +16458), width 551
			3937689 to 3938557 (+19100 to +19968), width 869
	Nanog Summary:
		# CC Peaks: 0
		CC Max Ratio: 2.05
		# CP Peaks: 0
		# CP Reads: 1
		CP Max Overlap: 1
		* Probe Locations:
			  3918743 (+154) 0.85 0.79 0.88
			  3918982 (+393) 1.09 0.75 0.93
			  3919137 (+548) 1.05 0.79 0.91
			  3919509 (+920) 1.00 0.82 0.81
			  3919717 (+1128) 1.19 1.09 1.04
			  3920025 (+1436) 0.82 0.92 0.97
			  3920202 (+1613) 0.94 1.09 0.91
			  3920406 (+1817) 1.32 1.11 1.09
			  3920616 (+2027) 1.14 0.93 0.73
			  3920858 (+2269) 1.09 0.95 0.98
			  3921089 (+2500) 0.90 0.85 0.90
			  3921336 (+2747) 1.05 0.89 0.85
			  3921523 (+2934) 1.05 0.93 0.93
			  3922293 (+3704) 1.06 0.81 0.85
			  3922388 (+3799) 1.27 0.83 0.83
			  3922504 (+3915) 0.96 0.85 0.90
			  3923082 (+4493) 0.69 0.99 0.83
			  3923396 (+4807) 1.03 1.05 1.07
			  3923530 (+4941) 1.18 0.86 1.12
			  3923735 (+5146) 0.94 0.96 0.97
			  3923945 (+5356) 0.97 0.97 0.95
			  3924173 (+5584) 1.08 0.99 1.06
			  3924597 (+6008) 1.41 1.45 1.47
			  3924837 (+6248) 1.27 1.18 1.13
			  3925073 (+6484) 0.99 1.84 1.74
			  3925637 (+7048) 0.90 0.84 0.90
			  3925847 (+7258) 0.87 0.77 0.95
			  3926091 (+7502) 1.09 0.92 0.81
			  3926341 (+7752) 1.26 1.12 0.95
			  3927046 (+8457) 1.06 0.90 1.15
			  3927308 (+8719) 1.04 0.97 1.01
			  3927570 (+8981) 1.02 0.80 1.05
			  3927820 (+9231) 0.97 0.82 0.82
			  3927995 (+9406) 0.97 0.84 0.83
			  3928237 (+9648) 1.03 0.96 0.84
			  3928478 (+9889) 0.94 1.03 0.95
			  3928719 (+10130) 0.94 1.00 0.96
			  3928906 (+10317) 1.09 0.91 0.77
			  3929068 (+10479) 1.00 0.95 0.91
			  3929299 (+10710) 1.07 1.02 0.99
			  3929514 (+10925) 1.07 1.08 0.98
			  3929679 (+11090) 0.83 2.05 1.36
			  3929969 (+11380) 0.99 0.84 0.83
			  3930916 (+12327) 1.13 1.00 0.96
			  3931142 (+12553) 1.10 0.92 0.99
			  3931318 (+12729) 0.96 1.10 0.93
			  3931579 (+12990) 0.92 1.01 0.93
			  3931794 (+13205) 0.97 1.18 1.08
			  3931886 (+13297) 0.94 0.79 0.71
			  3932027 (+13438) 1.09 1.04 1.05
			  3932183 (+13594) 0.82 0.93 0.86
			  3932433 (+13844) 1.12 0.95 0.88
			  3932617 (+14028) 1.00 0.85 0.80
			  3932976 (+14387) 0.98 0.44 0.86
			  3933136 (+14547) 0.76 0.65 0.82
			  3933375 (+14786) 1.02 1.10 0.92
			  3933623 (+15034) 0.92 1.00 0.90
			  3933797 (+15208) 0.80 0.89 0.89
			  3934037 (+15448) 1.14 1.07 0.97
			  3934153 (+15564) 1.02 0.71 0.76
			  3934625 (+16036) 1.15 0.84 0.73
			  3935032 (+16443) 1.39 1.33 1.13
			  3935274 (+16685) 0.99 0.82 0.87
			  3935523 (+16934) 1.14 0.85 0.98
			  3935679 (+17090) 1.26 0.97 1.12
			  3935881 (+17292) 1.61 1.41 1.20
			  3936047 (+17458) 1.34 1.11 1.17
			  3936285 (+17696) 1.04 0.93 0.94
			  3936534 (+17945) 1.13 0.84 0.94
			  3936769 (+18180) 0.77 0.67 0.78
			  3936974 (+18385) 1.01 0.79 0.92
			  3937213 (+18624) 1.17 1.08 0.94
			  3937440 (+18851) 0.94 1.01 0.81
			  3937656 (+19067) 1.06 1.07 0.92
			  3937895 (+19306) 0.91 0.89 1.00
			  3938058 (+19469) 0.99 0.91 0.93
			  3938308 (+19719) 1.10 0.96 1.13
			  3938558 (+19969) 0.94 0.91 0.97
		* CP Read Locations:
			3933836 to 3934341 (+15247 to +15752), width 506

NM_011778	19:3937453-3942825
	Promoter: 19:3927453-3947453
	Names: AF143956 BC029326 CORO1B Coro1b NM_011778 coronin-2
	Oct4 Summary:
		# CC Peaks: 0
		CC Max Ratio: 7.03
		# CP Peaks: 0
		# CP Reads: 8
		CP Max Overlap: 2
		* Probe Locations:
			  3927570 (+117) 1.07 1.07 1.25
			  3927820 (+367) 1.03 1.16 1.06
			  3927995 (+542) 1.14 1.00 1.11
			  3928237 (+784) 1.07 1.13 1.09
			  3928478 (+1025) 0.91 1.33 1.12
			  3928719 (+1266) 1.01 1.02 1.03
			  3928906 (+1453) 1.04 1.33 1.09
			  3929068 (+1615) 1.02 0.78 1.05
			  3929299 (+1846) 1.13 1.95 1.18
			  3929514 (+2061) 1.17 1.62 1.10
			  3929679 (+2226) 1.12 2.60 0.77
			  3929969 (+2516) 1.22 0.94 1.24
			  3930916 (+3463) 0.80 0.74 1.03
			  3931142 (+3689) 1.06 1.88 1.10
			  3931318 (+3865) 1.12 1.11 1.05
			  3931579 (+4126) 1.09 1.35 1.07
			  3931794 (+4341) 1.08 1.23 0.98
			  3931886 (+4433) 0.97 1.07 0.93
			  3932027 (+4574) 1.12 0.95 0.99
			  3932183 (+4730) 1.03 1.04 0.92
			  3932433 (+4980) 1.11 1.14 1.11
			  3932617 (+5164) 1.13 1.03 1.04
			  3932976 (+5523) 1.10 1.10 0.97
			  3933136 (+5683) 0.86 0.89 0.97
			  3933375 (+5922) 1.29 1.15 1.13
			  3933623 (+6170) 1.39 1.27 1.09
			  3933797 (+6344) 1.15 0.96 1.00
			  3934037 (+6584) 1.25 1.29 1.15
			  3934153 (+6700) 1.17 0.63 0.97
			  3934625 (+7172) 1.24 1.80 1.23
			  3935032 (+7579) 1.37 2.20 1.08
			  3935274 (+7821) 0.96 1.12 1.05
			  3935523 (+8070) 1.11 1.56 1.07
			  3935679 (+8226) 1.25 1.31 1.14
			  3935881 (+8428) 1.57 2.52 1.32
			  3936047 (+8594) 1.49 7.03 1.43
			  3936285 (+8832) 1.11 1.91 1.02
			  3936534 (+9081) 1.16 2.20 1.19
			  3936769 (+9316) 1.17 1.90 1.09
			  3936974 (+9521) 1.59 2.11 1.43
			  3937213 (+9760) 1.23 1.12 1.17
			  3937440 (+9987) 1.20 1.66 1.09
			  3937656 (+10203) 0.99 0.67 1.13
			  3937895 (+10442) 1.15 1.09 0.92
			  3938058 (+10605) 1.02 0.97 1.10
			  3938308 (+10855) 1.28 1.38 1.07
			  3938558 (+11105) 1.01 1.05 1.01
			  3938789 (+11336) 1.25 1.69 1.18
			  3939030 (+11577) 1.19 1.17 1.15
			  3939234 (+11781) 1.33 0.73 0.99
			  3939458 (+12005) 1.05 1.10
			  3939662 (+12209) 1.08 1.23 1.05
			  3939853 (+12400) 1.19 0.63 1.07
			  3940069 (+12616) 1.08 0.90 1.07
			  3940244 (+12791) 1.06 1.09 1.10
			  3940493 (+13040) 1.05 1.08 1.00
			  3941147 (+13694) 1.15 1.07 1.01
			  3941364 (+13911) 1.07 1.38 1.12
			  3941651 (+14198) 1.13 2.04 1.07
			  3941897 (+14444) 1.50 1.81 1.35
			  3942152 (+14699) 1.37 0.82 0.99
			  3942372 (+14919) 1.23 1.08 1.03
			  3942594 (+15141) 1.21 1.37 1.17
			  3942782 (+15329) 1.13 1.63 1.50
			  3943206 (+15753) 1.12 0.87 1.02
			  3943367 (+15914) 1.31 2.19 1.37
			  3943616 (+16163) 1.23 0.74 0.92
			  3943867 (+16414) 1.28 1.38 1.13
			  3943960 (+16507) 1.21 1.12 1.00
			  3944196 (+16743) 1.30 0.45 0.89
			  3944428 (+16975) 1.28 1.40 1.11
			  3944636 (+17183) 1.43 1.56 1.21
			  3944930 (+17477) 1.28 1.56 1.13
			  3945048 (+17595) 1.24 1.06 1.12
			  3945297 (+17844) 1.14 1.49 1.22
			  3945524 (+18071) 1.06 0.73 1.04
			  3945748 (+18295) 1.16 1.21 1.18
			  3945992 (+18539) 1.25 1.53 1.19
			  3946223 (+18770) 1.32 1.50 1.15
			  3946293 (+18840) 1.12 1.52 1.16
			  3946534 (+19081) 1.09 0.61 1.17
			  3946747 (+19294) 1.11 0.50 1.27
			  3946997 (+19544) 1.14 1.09 1.10
			  3947230 (+19777) 1.04 0.96 1.10
		* CP Read Locations:
			3927073 to 3927480 (+-380 to +27), width 408
			3927073 to 3927480 (+-380 to +27), width 408
			3930480 to 3930626 (+3027 to +3173), width 147
			3934497 to 3935047 (+7044 to +7594), width 551
			3937689 to 3938557 (+10236 to +11104), width 869
			3941129 to 3941387 (+13676 to +13934), width 259
			3942030 to 3942136 (+14577 to +14683), width 107
			3946502 to 3946695 (+19049 to +19242), width 194
	Nanog Summary:
		# CC Peaks: 0
		CC Max Ratio: 2.05
		# CP Peaks: 0
		# CP Reads: 3
		CP Max Overlap: 1
		* Probe Locations:
			  3927570 (+117) 1.02 0.80 1.05
			  3927820 (+367) 0.97 0.82 0.82
			  3927995 (+542) 0.97 0.84 0.83
			  3928237 (+784) 1.03 0.96 0.84
			  3928478 (+1025) 0.94 1.03 0.95
			  3928719 (+1266) 0.94 1.00 0.96
			  3928906 (+1453) 1.09 0.91 0.77
			  3929068 (+1615) 1.00 0.95 0.91
			  3929299 (+1846) 1.07 1.02 0.99
			  3929514 (+2061) 1.07 1.08 0.98
			  3929679 (+2226) 0.83 2.05 1.36
			  3929969 (+2516) 0.99 0.84 0.83
			  3930916 (+3463) 1.13 1.00 0.96
			  3931142 (+3689) 1.10 0.92 0.99
			  3931318 (+3865) 0.96 1.10 0.93
			  3931579 (+4126) 0.92 1.01 0.93
			  3931794 (+4341) 0.97 1.18 1.08
			  3931886 (+4433) 0.94 0.79 0.71
			  3932027 (+4574) 1.09 1.04 1.05
			  3932183 (+4730) 0.82 0.93 0.86
			  3932433 (+4980) 1.12 0.95 0.88
			  3932617 (+5164) 1.00 0.85 0.80
			  3932976 (+5523) 0.98 0.44 0.86
			  3933136 (+5683) 0.76 0.65 0.82
			  3933375 (+5922) 1.02 1.10 0.92
			  3933623 (+6170) 0.92 1.00 0.90
			  3933797 (+6344) 0.80 0.89 0.89
			  3934037 (+6584) 1.14 1.07 0.97
			  3934153 (+6700) 1.02 0.71 0.76
			  3934625 (+7172) 1.15 0.84 0.73
			  3935032 (+7579) 1.39 1.33 1.13
			  3935274 (+7821) 0.99 0.82 0.87
			  3935523 (+8070) 1.14 0.85 0.98
			  3935679 (+8226) 1.26 0.97 1.12
			  3935881 (+8428) 1.61 1.41 1.20
			  3936047 (+8594) 1.34 1.11 1.17
			  3936285 (+8832) 1.04 0.93 0.94
			  3936534 (+9081) 1.13 0.84 0.94
			  3936769 (+9316) 0.77 0.67 0.78
			  3936974 (+9521) 1.01 0.79 0.92
			  3937213 (+9760) 1.17 1.08 0.94
			  3937440 (+9987) 0.94 1.01 0.81
			  3937656 (+10203) 1.06 1.07 0.92
			  3937895 (+10442) 0.91 0.89 1.00
			  3938058 (+10605) 0.99 0.91 0.93
			  3938308 (+10855) 1.10 0.96 1.13
			  3938558 (+11105) 0.94 0.91 0.97
			  3938789 (+11336) 1.13 1.07 1.05
			  3939030 (+11577) 1.07 0.99 0.88
			  3939234 (+11781) 1.01 0.85 0.83
			  3939458 (+12005) 1.05 0.91 0.76
			  3939662 (+12209) 1.02 0.97 0.70
			  3939853 (+12400) 0.94 1.03 0.94
			  3940069 (+12616) 1.05 0.94 1.04
			  3940244 (+12791) 0.94 0.91 0.94
			  3940493 (+13040) 1.04 0.81 0.86
			  3941147 (+13694) 0.97 0.91
			  3941364 (+13911) 0.92 0.81 0.92
			  3941651 (+14198) 0.99 1.05 0.98
			  3941897 (+14444) 1.22 1.11 1.04
			  3942152 (+14699) 1.19 1.11 0.99
			  3942372 (+14919) 1.07 1.31 1.17
			  3942594 (+15141) 1.03 1.12 0.87
			  3942782 (+15329) 1.10 0.75 0.84
			  3943206 (+15753) 1.09 0.97 0.99
			  3943367 (+15914) 1.21 1.22 1.06
			  3943616 (+16163) 1.10 0.87 1.07
			  3943867 (+16414) 1.11 0.95 0.92
			  3943960 (+16507) 0.91 0.86 0.78
			  3944196 (+16743) 0.58 0.82 0.88
			  3944428 (+16975) 1.06 0.98 1.02
			  3944636 (+17183) 0.97 1.14 1.19
			  3944930 (+17477) 1.06 0.98 0.90
			  3945048 (+17595) 1.14 1.36 1.17
			  3945297 (+17844) 0.99 1.20 1.08
			  3945524 (+18071) 0.87 0.82 0.91
			  3945748 (+18295) 0.89 1.00 1.09
			  3945992 (+18539) 1.09 0.89 0.86
			  3946223 (+18770) 1.04 1.00 1.07
			  3946293 (+18840) 1.08 1.15 0.97
			  3946534 (+19081) 1.08 0.86 0.86
			  3946747 (+19294) 1.36 1.00 0.90
			  3946997 (+19544) 1.07 0.87 0.88
			  3947230 (+19777) 1.06 0.92 0.85
		* CP Read Locations:
			3933836 to 3934341 (+6383 to +6888), width 506
			3944086 to 3944468 (+16633 to +17015), width 383
			3945431 to 3946252 (+17978 to +18799), width 822

NM_016933	19:3943436-3945500
	Promoter: 19:3933436-3953436
	Names: AK088334 BC013273 CD45-AP D10105 LPAP NM_016933 PTPRCAP Ptprcap
	Oct4 Summary:
		# CC Peaks: 0
		CC Max Ratio: 7.03
		# CP Peaks: 0
		# CP Reads: 5
		CP Max Overlap: 1
		* Probe Locations:
			  3933623 (+187) 1.39 1.27 1.09
			  3933797 (+361) 1.15 0.96 1.00
			  3934037 (+601) 1.25 1.29 1.15
			  3934153 (+717) 1.17 0.63 0.97
			  3934625 (+1189) 1.24 1.80 1.23
			  3935032 (+1596) 1.37 2.20 1.08
			  3935274 (+1838) 0.96 1.12 1.05
			  3935523 (+2087) 1.11 1.56 1.07
			  3935679 (+2243) 1.25 1.31 1.14
			  3935881 (+2445) 1.57 2.52 1.32
			  3936047 (+2611) 1.49 7.03 1.43
			  3936285 (+2849) 1.11 1.91 1.02
			  3936534 (+3098) 1.16 2.20 1.19
			  3936769 (+3333) 1.17 1.90 1.09
			  3936974 (+3538) 1.59 2.11 1.43
			  3937213 (+3777) 1.23 1.12 1.17
			  3937440 (+4004) 1.20 1.66 1.09
			  3937656 (+4220) 0.99 0.67 1.13
			  3937895 (+4459) 1.15 1.09 0.92
			  3938058 (+4622) 1.02 0.97 1.10
			  3938308 (+4872) 1.28 1.38 1.07
			  3938558 (+5122) 1.01 1.05 1.01
			  3938789 (+5353) 1.25 1.69 1.18
			  3939030 (+5594) 1.19 1.17 1.15
			  3939234 (+5798) 1.33 0.73 0.99
			  3939458 (+6022) 1.05 1.10
			  3939662 (+6226) 1.08 1.23 1.05
			  3939853 (+6417) 1.19 0.63 1.07
			  3940069 (+6633) 1.08 0.90 1.07
			  3940244 (+6808) 1.06 1.09 1.10
			  3940493 (+7057) 1.05 1.08 1.00
			  3941147 (+7711) 1.15 1.07 1.01
			  3941364 (+7928) 1.07 1.38 1.12
			  3941651 (+8215) 1.13 2.04 1.07
			  3941897 (+8461) 1.50 1.81 1.35
			  3942152 (+8716) 1.37 0.82 0.99
			  3942372 (+8936) 1.23 1.08 1.03
			  3942594 (+9158) 1.21 1.37 1.17
			  3942782 (+9346) 1.13 1.63 1.50
			  3943206 (+9770) 1.12 0.87 1.02
			  3943367 (+9931) 1.31 2.19 1.37
			  3943616 (+10180) 1.23 0.74 0.92
			  3943867 (+10431) 1.28 1.38 1.13
			  3943960 (+10524) 1.21 1.12 1.00
			  3944196 (+10760) 1.30 0.45 0.89
			  3944428 (+10992) 1.28 1.40 1.11
			  3944636 (+11200) 1.43 1.56 1.21
			  3944930 (+11494) 1.28 1.56 1.13
			  3945048 (+11612) 1.24 1.06 1.12
			  3945297 (+11861) 1.14 1.49 1.22
			  3945524 (+12088) 1.06 0.73 1.04
			  3945748 (+12312) 1.16 1.21 1.18
			  3945992 (+12556) 1.25 1.53 1.19
			  3946223 (+12787) 1.32 1.50 1.15
			  3946293 (+12857) 1.12 1.52 1.16
			  3946534 (+13098) 1.09 0.61 1.17
			  3946747 (+13311) 1.11 0.50 1.27
			  3946997 (+13561) 1.14 1.09 1.10
			  3947230 (+13794) 1.04 0.96 1.10
			  3947475 (+14039) 1.06 1.21 1.17
			  3947687 (+14251) 1.09 1.17 1.17
			  3947891 (+14455) 0.99 0.75 1.01
			  3948100 (+14664) 1.20 0.93 0.97
			  3948543 (+15107) 1.25 0.85 1.01
			  3948793 (+15357) 1.10 0.92 1.05
			  3949493 (+16057) 0.91 0.56 0.86
			  3949730 (+16294) 1.07 1.03 1.09
			  3949980 (+16544) 1.05 0.55 0.93
			  3950215 (+16779) 1.14 0.45 1.15
			  3950532 (+17096) 1.00 1.10 1.21
			  3950782 (+17346) 0.89 1.17 0.84
			  3951049 (+17613) 1.23 1.05 1.15
			  3951212 (+17776) 1.09 0.64 1.22
			  3951457 (+18021) 1.21 0.50 1.07
			  3951705 (+18269) 0.93 1.64 0.97
			  3951866 (+18430) 1.18 1.26 1.07
			  3952062 (+18626) 1.11 1.11 0.92
			  3952270 (+18834) 1.19 1.26 1.07
			  3952507 (+19071) 1.16 1.41 1.12
			  3952785 (+19349) 0.97 2.12 1.24
			  3953051 (+19615) 1.22 1.95 1.20
			  3953280 (+19844) 1.09 1.16 1.12
		* CP Read Locations:
			3934497 to 3935047 (+1061 to +1611), width 551
			3937689 to 3938557 (+4253 to +5121), width 869
			3941129 to 3941387 (+7693 to +7951), width 259
			3942030 to 3942136 (+8594 to +8700), width 107
			3946502 to 3946695 (+13066 to +13259), width 194
	Nanog Summary:
		# CC Peaks: 0
		CC Max Ratio: 1.61
		# CP Peaks: 0
		# CP Reads: 4
		CP Max Overlap: 1
		* Probe Locations:
			  3933623 (+187) 0.92 1.00 0.90
			  3933797 (+361) 0.80 0.89 0.89
			  3934037 (+601) 1.14 1.07 0.97
			  3934153 (+717) 1.02 0.71 0.76
			  3934625 (+1189) 1.15 0.84 0.73
			  3935032 (+1596) 1.39 1.33 1.13
			  3935274 (+1838) 0.99 0.82 0.87
			  3935523 (+2087) 1.14 0.85 0.98
			  3935679 (+2243) 1.26 0.97 1.12
			  3935881 (+2445) 1.61 1.41 1.20
			  3936047 (+2611) 1.34 1.11 1.17
			  3936285 (+2849) 1.04 0.93 0.94
			  3936534 (+3098) 1.13 0.84 0.94
			  3936769 (+3333) 0.77 0.67 0.78
			  3936974 (+3538) 1.01 0.79 0.92
			  3937213 (+3777) 1.17 1.08 0.94
			  3937440 (+4004) 0.94 1.01 0.81
			  3937656 (+4220) 1.06 1.07 0.92
			  3937895 (+4459) 0.91 0.89 1.00
			  3938058 (+4622) 0.99 0.91 0.93
			  3938308 (+4872) 1.10 0.96 1.13
			  3938558 (+5122) 0.94 0.91 0.97
			  3938789 (+5353) 1.13 1.07 1.05
			  3939030 (+5594) 1.07 0.99 0.88
			  3939234 (+5798) 1.01 0.85 0.83
			  3939458 (+6022) 1.05 0.91 0.76
			  3939662 (+6226) 1.02 0.97 0.70
			  3939853 (+6417) 0.94 1.03 0.94
			  3940069 (+6633) 1.05 0.94 1.04
			  3940244 (+6808) 0.94 0.91 0.94
			  3940493 (+7057) 1.04 0.81 0.86
			  3941147 (+7711) 0.97 0.91
			  3941364 (+7928) 0.92 0.81 0.92
			  3941651 (+8215) 0.99 1.05 0.98
			  3941897 (+8461) 1.22 1.11 1.04
			  3942152 (+8716) 1.19 1.11 0.99
			  3942372 (+8936) 1.07 1.31 1.17
			  3942594 (+9158) 1.03 1.12 0.87
			  3942782 (+9346) 1.10 0.75 0.84
			  3943206 (+9770) 1.09 0.97 0.99
			  3943367 (+9931) 1.21 1.22 1.06
			  3943616 (+10180) 1.10 0.87 1.07
			  3943867 (+10431) 1.11 0.95 0.92
			  3943960 (+10524) 0.91 0.86 0.78
			  3944196 (+10760) 0.58 0.82 0.88
			  3944428 (+10992) 1.06 0.98 1.02
			  3944636 (+11200) 0.97 1.14 1.19
			  3944930 (+11494) 1.06 0.98 0.90
			  3945048 (+11612) 1.14 1.36 1.17
			  3945297 (+11861) 0.99 1.20 1.08
			  3945524 (+12088) 0.87 0.82 0.91
			  3945748 (+12312) 0.89 1.00 1.09
			  3945992 (+12556) 1.09 0.89 0.86
			  3946223 (+12787) 1.04 1.00 1.07
			  3946293 (+12857) 1.08 1.15 0.97
			  3946534 (+13098) 1.08 0.86 0.86
			  3946747 (+13311) 1.36 1.00 0.90
			  3946997 (+13561) 1.07 0.87 0.88
			  3947230 (+13794) 1.06 0.92 0.85
			  3947475 (+14039) 1.01 0.92 0.96
			  3947687 (+14251) 0.97 0.84 0.93
			  3947891 (+14455) 0.97 0.93 0.73
			  3948100 (+14664) 1.05 1.05 0.97
			  3948543 (+15107) 1.04 0.64 0.71
			  3948793 (+15357) 1.17 0.81 0.90
			  3949493 (+16057) 0.72 0.64 0.80
			  3949730 (+16294) 1.12 0.82 0.93
			  3949980 (+16544) 0.95 0.91 0.94
			  3950215 (+16779) 0.89 0.72 0.90
			  3950532 (+17096) 1.48 1.00 0.97
			  3950782 (+17346) 0.98 0.82 0.89
			  3951049 (+17613) 1.13 1.03 0.83
			  3951212 (+17776) 1.17 0.94 1.04
			  3951457 (+18021) 0.95 0.88 0.97
			  3951705 (+18269) 0.90 0.75 0.80
			  3951866 (+18430) 1.08 1.04 1.05
			  3952062 (+18626) 0.84 1.27 1.09
			  3952270 (+18834) 1.06 1.19 1.06
			  3952507 (+19071) 1.00 0.95 0.84
			  3952785 (+19349) 1.11 0.76 1.03
			  3953051 (+19615) 1.08 0.79 0.79
			  3953280 (+19844) 1.13 0.98 1.01
		* CP Read Locations:
			3933836 to 3934341 (+400 to +905), width 506
			3944086 to 3944468 (+10650 to +11032), width 383
			3945431 to 3946252 (+11995 to +12816), width 822
			3948223 to 3948701 (+14787 to +15265), width 479

NM_021485	19:3945767-3952036
	Promoter: 19:3942036-3962036
	Names: AJ007938 AK014412 KLS NM_021485 P70-BETA RPS6KB2 Rps6kb2 STK14B p70S6Kb
	Oct4 Summary:
		# CC Peaks: 0
		CC Max Ratio: 2.19
		# CP Peaks: 0
		# CP Reads: 2
		CP Max Overlap: 1
		* Probe Locations:
			  3942152 (+116) 1.37 0.82 0.99
			  3942372 (+336) 1.23 1.08 1.03
			  3942594 (+558) 1.21 1.37 1.17
			  3942782 (+746) 1.13 1.63 1.50
			  3943206 (+1170) 1.12 0.87 1.02
			  3943367 (+1331) 1.31 2.19 1.37
			  3943616 (+1580) 1.23 0.74 0.92
			  3943867 (+1831) 1.28 1.38 1.13
			  3943960 (+1924) 1.21 1.12 1.00
			  3944196 (+2160) 1.30 0.45 0.89
			  3944428 (+2392) 1.28 1.40 1.11
			  3944636 (+2600) 1.43 1.56 1.21
			  3944930 (+2894) 1.28 1.56 1.13
			  3945048 (+3012) 1.24 1.06 1.12
			  3945297 (+3261) 1.14 1.49 1.22
			  3945524 (+3488) 1.06 0.73 1.04
			  3945748 (+3712) 1.16 1.21 1.18
			  3945992 (+3956) 1.25 1.53 1.19
			  3946223 (+4187) 1.32 1.50 1.15
			  3946293 (+4257) 1.12 1.52 1.16
			  3946534 (+4498) 1.09 0.61 1.17
			  3946747 (+4711) 1.11 0.50 1.27
			  3946997 (+4961) 1.14 1.09 1.10
			  3947230 (+5194) 1.04 0.96 1.10
			  3947475 (+5439) 1.06 1.21 1.17
			  3947687 (+5651) 1.09 1.17 1.17
			  3947891 (+5855) 0.99 0.75 1.01
			  3948100 (+6064) 1.20 0.93 0.97
			  3948543 (+6507) 1.25 0.85 1.01
			  3948793 (+6757) 1.10 0.92 1.05
			  3949493 (+7457) 0.91 0.56 0.86
			  3949730 (+7694) 1.07 1.03 1.09
			  3949980 (+7944) 1.05 0.55 0.93
			  3950215 (+8179) 1.14 0.45 1.15
			  3950532 (+8496) 1.00 1.10 1.21
			  3950782 (+8746) 0.89 1.17 0.84
			  3951049 (+9013) 1.23 1.05 1.15
			  3951212 (+9176) 1.09 0.64 1.22
			  3951457 (+9421) 1.21 0.50 1.07
			  3951705 (+9669) 0.93 1.64 0.97
			  3951866 (+9830) 1.18 1.26 1.07
			  3952062 (+10026) 1.11 1.11 0.92
			  3952270 (+10234) 1.19 1.26 1.07
			  3952507 (+10471) 1.16 1.41 1.12
			  3952785 (+10749) 0.97 2.12 1.24
			  3953051 (+11015) 1.22 1.95 1.20
			  3953280 (+11244) 1.09 1.16 1.12
			  3953543 (+11507) 0.94 0.40 0.95
			  3953749 (+11713) 0.97 0.92 1.01
			  3953880 (+11844) 1.14 0.77 1.14
			  3954128 (+12092) 1.34 1.09 1.07
			  3954358 (+12322) 1.16 1.24 0.97
			  3954536 (+12500) 1.27 1.41 1.10
			  3954762 (+12726) 1.17 1.25 1.10
			  3954941 (+12905) 1.37 1.10 1.12
			  3955187 (+13151) 1.15 1.14 1.18
			  3955428 (+13392) 1.36 1.38 0.92
			  3955647 (+13611) 1.33 1.05 0.96
			  3955767 (+13731) 1.10 1.25 0.95
			  3956012 (+13976) 1.16 0.68 1.06
			  3956390 (+14354) 0.97 1.11 1.06
			  3956919 (+14883) 1.04 1.39 1.13
			  3958064 (+16028) 1.05 1.35 1.15
			  3958247 (+16211) 1.27 1.64 1.12
			  3958531 (+16495) 1.30 1.33 1.24
			  3958807 (+16771) 1.24 1.81 1.14
			  3958950 (+16914) 1.10 1.55 1.04
			  3959199 (+17163) 1.01 0.79 0.96
			  3959414 (+17378) 1.45 0.55 1.11
			  3959592 (+17556) 1.17 0.55 1.07
			  3959839 (+17803) 1.21 1.05 1.10
			  3960088 (+18052) 0.99 0.60 1.00
			  3960342 (+18306) 1.56 1.48 1.20
			  3960494 (+18458) 1.21 1.38 0.85
			  3960631 (+18595) 1.06 1.17 1.00
			  3960824 (+18788) 1.17 1.65 0.99
			  3961033 (+18997) 1.16 2.16 1.38
			  3961188 (+19152) 1.09 1.51 1.03
			  3961413 (+19377) 1.13 1.18 0.89
			  3961598 (+19562) 1.11 1.37 1.04
			  3961752 (+19716) 1.07 1.19 1.00
			  3961848 (+19812) 1.18 1.51 0.96
			  3962021 (+19985) 1.06 1.30 0.94
		* CP Read Locations:
			3942030 to 3942136 (+-6 to +100), width 107
			3946502 to 3946695 (+4466 to +4659), width 194
	Nanog Summary:
		# CC Peaks: 0
		CC Max Ratio: 1.48
		# CP Peaks: 0
		# CP Reads: 5
		CP Max Overlap: 1
		* Probe Locations:
			  3942152 (+116) 1.19 1.11 0.99
			  3942372 (+336) 1.07 1.31 1.17
			  3942594 (+558) 1.03 1.12 0.87
			  3942782 (+746) 1.10 0.75 0.84
			  3943206 (+1170) 1.09 0.97 0.99
			  3943367 (+1331) 1.21 1.22 1.06
			  3943616 (+1580) 1.10 0.87 1.07
			  3943867 (+1831) 1.11 0.95 0.92
			  3943960 (+1924) 0.91 0.86 0.78
			  3944196 (+2160) 0.58 0.82 0.88
			  3944428 (+2392) 1.06 0.98 1.02
			  3944636 (+2600) 0.97 1.14 1.19
			  3944930 (+2894) 1.06 0.98 0.90
			  3945048 (+3012) 1.14 1.36 1.17
			  3945297 (+3261) 0.99 1.20 1.08
			  3945524 (+3488) 0.87 0.82 0.91
			  3945748 (+3712) 0.89 1.00 1.09
			  3945992 (+3956) 1.09 0.89 0.86
			  3946223 (+4187) 1.04 1.00 1.07
			  3946293 (+4257) 1.08 1.15 0.97
			  3946534 (+4498) 1.08 0.86 0.86
			  3946747 (+4711) 1.36 1.00 0.90
			  3946997 (+4961) 1.07 0.87 0.88
			  3947230 (+5194) 1.06 0.92 0.85
			  3947475 (+5439) 1.01 0.92 0.96
			  3947687 (+5651) 0.97 0.84 0.93
			  3947891 (+5855) 0.97 0.93 0.73
			  3948100 (+6064) 1.05 1.05 0.97
			  3948543 (+6507) 1.04 0.64 0.71
			  3948793 (+6757) 1.17 0.81 0.90
			  3949493 (+7457) 0.72 0.64 0.80
			  3949730 (+7694) 1.12 0.82 0.93
			  3949980 (+7944) 0.95 0.91 0.94
			  3950215 (+8179) 0.89 0.72 0.90
			  3950532 (+8496) 1.48 1.00 0.97
			  3950782 (+8746) 0.98 0.82 0.89
			  3951049 (+9013) 1.13 1.03 0.83
			  3951212 (+9176) 1.17 0.94 1.04
			  3951457 (+9421) 0.95 0.88 0.97
			  3951705 (+9669) 0.90 0.75 0.80
			  3951866 (+9830) 1.08 1.04 1.05
			  3952062 (+10026) 0.84 1.27 1.09
			  3952270 (+10234) 1.06 1.19 1.06
			  3952507 (+10471) 1.00 0.95 0.84
			  3952785 (+10749) 1.11 0.76 1.03
			  3953051 (+11015) 1.08 0.79 0.79
			  3953280 (+11244) 1.13 0.98 1.01
			  3953543 (+11507) 0.86 0.87 0.81
			  3953749 (+11713) 1.05 0.82 0.67
			  3953880 (+11844) 1.07 0.88 0.95
			  3954128 (+12092) 0.97 0.73 0.93
			  3954358 (+12322) 0.95 0.90 0.90
			  3954536 (+12500) 0.97 1.01 1.05
			  3954762 (+12726) 0.99 0.97 1.03
			  3954941 (+12905) 0.91 0.94 1.03
			  3955187 (+13151) 0.98 1.12 1.08
			  3955428 (+13392) 0.95 0.64 0.81
			  3955647 (+13611) 1.02 1.17 0.99
			  3955767 (+13731) 1.05 1.05 0.97
			  3956012 (+13976) 0.91 0.85 0.85
			  3956390 (+14354) 1.02 0.90 0.89
			  3956919 (+14883) 0.92 0.84 0.98
			  3958064 (+16028) 1.06 1.06 1.06
			  3958247 (+16211) 1.16 1.40 1.17
			  3958531 (+16495) 0.93 1.23 0.93
			  3958807 (+16771) 0.98 1.12 1.11
			  3958950 (+16914) 1.03 0.93 0.89
			  3959199 (+17163) 0.94 0.87 0.87
			  3959414 (+17378) 0.88 0.88 1.02
			  3959592 (+17556) 0.93 0.76 0.67
			  3959839 (+17803) 0.98 1.08 1.04
			  3960088 (+18052) 0.86 0.89 0.93
			  3960342 (+18306) 1.17 1.25 0.96
			  3960494 (+18458) 0.96 1.12 0.87
			  3960631 (+18595) 0.98 0.78 0.85
			  3960824 (+18788) 1.22 0.84 0.95
			  3961033 (+18997) 1.13 0.99 1.01
			  3961188 (+19152) 0.99 0.72 0.88
			  3961413 (+19377) 0.96 0.64 0.81
			  3961598 (+19562) 1.04 1.02 1.05
			  3961752 (+19716) 0.95 1.02 0.90
			  3961848 (+19812) 0.90 1.16 1.00
			  3962021 (+19985) 1.03 0.96 0.92
		* CP Read Locations:
			3944086 to 3944468 (+2050 to +2432), width 383
			3945431 to 3946252 (+3395 to +4216), width 822
			3948223 to 3948701 (+6187 to +6665), width 479
			3958158 to 3958431 (+16122 to +16395), width 274
			3958594 to 3959176 (+16558 to +17140), width 583

NM_178650	19:3972201-3979719
	Promoter: 19:3969719-3989719
	Names: 1810062O14Rik AK088119 FLJ00332 NM_178650 TBC1D10C Tbc1d10c
	Oct4 Summary:
		# CC Peaks: 0
		CC Max Ratio: 3.17
		# CP Peaks: 0
		# CP Reads: 7
		CP Max Overlap: 2
		* Probe Locations:
			  3969921 (+202) 0.92 1.17 0.90
			  3970154 (+435) 1.08 1.00 0.95
			  3970776 (+1057) 1.08 0.80 0.83
			  3970971 (+1252) 1.36 2.06 1.06
			  3971198 (+1479) 1.13 1.33 1.07
			  3971383 (+1664) 1.21 1.55 1.07
			  3971632 (+1913) 0.95 2.24 0.87
			  3971847 (+2128) 0.87 1.35 0.99
			  3972097 (+2378) 0.99 1.10 0.94
			  3972288 (+2569) 1.46 0.40 1.08
			  3972454 (+2735) 1.40 1.50 1.40
			  3972697 (+2978) 1.12 1.61 0.98
			  3972892 (+3173) 1.03 1.30 1.10
			  3973142 (+3423) 0.91 1.73 1.01
			  3973392 (+3673) 1.12 1.21 1.03
			  3973638 (+3919) 1.01 1.00 0.94
			  3973887 (+4168) 1.16 1.53 0.97
			  3974071 (+4352) 1.89 3.17 1.17
			  3974279 (+4560) 1.56 1.76 1.17
			  3975088 (+5369) 1.12 1.05 1.03
			  3975278 (+5559) 0.93 0.97 1.00
			  3975527 (+5808) 1.09 1.04 0.98
			  3975923 (+6204) 1.13 0.79 1.05
			  3976245 (+6526) 0.99 0.53 1.24
			  3976467 (+6748) 1.01 1.09 1.11
			  3976717 (+6998) 1.31 1.32 1.05
			  3976941 (+7222) 1.05 1.17 1.07
			  3977183 (+7464) 1.08 0.92 1.18
			  3977407 (+7688) 1.14 1.31 1.09
			  3977617 (+7898) 1.01 1.73 0.92
			  3977835 (+8116) 1.15 1.14 0.95
			  3977901 (+8182) 1.11 1.46 1.03
			  3978151 (+8432) 1.08 1.04 1.07
			  3978305 (+8586) 1.13 1.28 1.17
			  3978613 (+8894) 1.38 0.32 0.85
			  3978768 (+9049) 1.16 1.43 0.83
			  3979013 (+9294) 1.14 2.79 1.11
			  3979261 (+9542) 0.94 2.02 1.16
			  3979508 (+9789) 1.22 1.16 1.06
			  3979759 (+10040) 1.31 1.53 1.30
			  3979911 (+10192) 1.27 1.43 1.15
			  3980009 (+10290) 1.42 1.10 1.05
			  3980395 (+10676) 1.05 1.57 1.17
			  3980645 (+10926) 1.43 0.93 1.16
			  3980923 (+11204) 1.02 1.76 1.17
			  3981224 (+11505) 0.95 1.05 0.90
			  3981372 (+11653) 1.21 2.11 1.22
			  3981621 (+11902) 1.66 2.22 1.25
			  3981800 (+12081) 1.46 1.45 1.12
			  3982045 (+12326) 1.19 1.03 1.12
			  3982293 (+12574) 0.99 1.24 1.05
			  3982543 (+12824) 1.27 0.69 1.01
			  3982752 (+13033) 1.02 0.62 1.04
			  3982959 (+13240) 1.25 0.89 0.93
			  3983184 (+13465) 1.15 1.02 0.93
			  3983414 (+13695) 1.01 1.42 0.90
			  3983593 (+13874) 1.03 1.64 1.20
			  3983824 (+14105) 1.34 2.03 1.23
			  3984014 (+14295) 1.19 1.20 1.02
			  3984255 (+14536) 1.19 1.18 1.05
			  3984504 (+14785) 1.04 1.40 1.07
			  3984743 (+15024) 1.11 1.18 1.23
			  3984994 (+15275) 1.08 1.20 1.11
			  3985076 (+15357) 1.05 0.98 0.96
			  3985252 (+15533) 1.17 1.30 1.15
			  3985513 (+15794) 1.00 1.04 1.03
			  3985716 (+15997) 1.15 1.34 1.07
			  3985843 (+16124) 1.41 1.67 1.09
			  3985993 (+16274) 1.34 1.49 1.05
			  3986243 (+16524) 1.08 0.55 0.92
			  3986437 (+16718) 0.97 1.03 1.07
			  3986753 (+17034) 1.36 0.61 1.10
			  3986935 (+17216) 0.96 1.52 1.24
			  3987109 (+17390) 1.19 0.66 0.79
			  3987185 (+17466) 0.84 1.40 0.84
			  3987382 (+17663) 1.02 0.70 1.21
			  3987835 (+18116) 1.37 1.72 1.14
			  3988029 (+18310) 1.03 0.90 1.13
			  3988248 (+18529) 1.02 1.35 1.12
			  3988401 (+18682) 0.99 1.30 1.04
			  3988981 (+19262) 0.89 0.51 0.88
			  3989160 (+19441) 1.22 1.88 1.30
			  3989335 (+19616) 1.11 1.09 1.14
			  3989585 (+19866) 0.90 0.97 1.14
		* CP Read Locations:
			3969907 to 3970524 (+188 to +805), width 618
			3970931 to 3971095 (+1212 to +1376), width 165
			3974435 to 3974570 (+4716 to +4851), width 136
			3975527 to 3975897 (+5808 to +6178), width 371
			3975678 to 3976231 (+5959 to +6512), width 554
			3980732 to 3980817 (+11013 to +11098), width 86
			3980732 to 3980817 (+11013 to +11098), width 86
	Nanog Summary:
		# CC Peaks: 0
		CC Max Ratio: 1.57
		# CP Peaks: 0
		# CP Reads: 3
		CP Max Overlap: 1
		* Probe Locations:
			  3969921 (+202) 0.98 0.78 0.81
			  3970154 (+435) 1.09 0.88 0.96
			  3970776 (+1057) 0.87 0.79 0.90
			  3970971 (+1252) 1.05 1.26 1.09
			  3971198 (+1479) 0.95 0.90 0.83
			  3971383 (+1664) 1.03 0.90 0.99
			  3971632 (+1913) 1.04 0.57 0.73
			  3971847 (+2128) 1.01 0.76 0.96
			  3972097 (+2378) 0.86 0.57 0.79
			  3972288 (+2569) 1.01 0.74 1.18
			  3972454 (+2735) 1.08 0.86 0.85
			  3972697 (+2978) 0.99 0.89 0.88
			  3972892 (+3173) 0.92 0.77 0.95
			  3973142 (+3423) 0.93 0.76 0.76
			  3973392 (+3673) 0.86 0.78 0.96
			  3973638 (+3919) 1.09 1.00 0.89
			  3973887 (+4168) 0.95 1.02 1.12
			  3974071 (+4352) 1.16 1.09 1.06
			  3974279 (+4560) 1.17 1.34 1.17
			  3975088 (+5369) 0.92 0.91 0.93
			  3975278 (+5559) 0.99 0.90 0.93
			  3975527 (+5808) 0.96 0.91 0.83
			  3975923 (+6204) 1.00 0.92 0.93
			  3976245 (+6526) 0.89 0.64 1.07
			  3976467 (+6748) 1.00 0.77 0.80
			  3976717 (+6998) 1.07 0.83 0.86
			  3976941 (+7222) 1.10 0.96 0.87
			  3977183 (+7464) 1.06 0.90 1.01
			  3977407 (+7688) 1.11 0.89 1.08
			  3977617 (+7898) 1.07 0.84 0.84
			  3977835 (+8116) 0.96 0.91 0.84
			  3977901 (+8182) 0.99 1.00 0.95
			  3978151 (+8432) 1.04 1.01 0.98
			  3978305 (+8586) 1.11 0.91 1.05
			  3978613 (+8894) 0.63 0.70 0.88
			  3978768 (+9049) 0.78 0.86 0.96
			  3979013 (+9294) 1.08 0.85 1.09
			  3979261 (+9542) 0.97 0.90 0.90
			  3979508 (+9789) 1.07 0.76 0.81
			  3979759 (+10040) 1.08 1.04 0.99
			  3979911 (+10192) 1.06 0.89 0.74
			  3980009 (+10290) 1.08 1.06 1.16
			  3980395 (+10676) 1.08 0.97 0.94
			  3980645 (+10926) 1.40 1.57 1.54
			  3980923 (+11204) 0.93 1.02 0.99
			  3981224 (+11505) 0.93 0.86 0.71
			  3981372 (+11653) 1.12 1.39 1.11
			  3981621 (+11902) 1.25 0.92 1.10
			  3981800 (+12081) 0.91 0.77 0.84
			  3982045 (+12326) 0.96 0.84 1.01
			  3982293 (+12574) 0.85 0.78 0.87
			  3982543 (+12824) 0.91 0.74 0.95
			  3982752 (+13033) 0.85 0.63 0.82
			  3982959 (+13240) 0.92 0.68 0.94
			  3983184 (+13465) 1.08 0.94 0.95
			  3983414 (+13695) 1.03 0.86 0.73
			  3983593 (+13874) 1.02 0.87 0.90
			  3983824 (+14105) 1.06 1.09 1.05
			  3984014 (+14295) 1.07 0.92 0.88
			  3984255 (+14536) 1.01 0.95 0.85
			  3984504 (+14785) 0.77 0.81 0.96
			  3984743 (+15024) 0.93 0.89 0.85
			  3984994 (+15275) 1.05 0.91 0.87
			  3985076 (+15357) 0.90 0.90 0.89
			  3985252 (+15533) 1.00 0.94 0.98
			  3985513 (+15794) 1.04 0.92 0.86
			  3985716 (+15997) 0.96 0.87 0.78
			  3985843 (+16124) 1.07 0.90 0.97
			  3985993 (+16274) 1.06 0.92 0.94
			  3986243 (+16524) 0.92 0.64 0.86
			  3986437 (+16718) 0.88 0.87 0.89
			  3986753 (+17034) 0.65 1.23 1.00
			  3986935 (+17216) 1.11 0.87 0.85
			  3987109 (+17390) 0.92 0.78 1.04
			  3987185 (+17466) 1.10 0.79 0.77
			  3987382 (+17663) 1.09 0.90 1.04
			  3987835 (+18116) 1.11 1.01 0.97
			  3988029 (+18310) 1.01 0.77 0.84
			  3988248 (+18529) 1.03 0.66 0.81
			  3988401 (+18682) 1.04 0.69 0.87
			  3988981 (+19262) 0.73 0.80 0.87
			  3989160 (+19441) 1.06 1.21 1.25
			  3989335 (+19616) 0.95 0.99 1.05
			  3989585 (+19866) 1.04 0.79 0.81
		* CP Read Locations:
			3974080 to 3974502 (+4361 to +4783), width 423
			3974543 to 3975224 (+4824 to +5505), width 682
			3975702 to 3976329 (+5983 to +6610), width 628

NM_031868	19:3980967-3984208
	Promoter: 19:3970967-3990967
	Names: AK007932 AK028392 AK090070 BC014828 NM_031868 PPP1A PPP1CA Ppp1ca U25809
	Oct4 Summary:
		# CC Peaks: 0
		CC Max Ratio: 3.17
		# CP Peaks: 0
		# CP Reads: 7
		CP Max Overlap: 2
		* Probe Locations:
			  3970971 (+4) 1.36 2.06 1.06
			  3971198 (+231) 1.13 1.33 1.07
			  3971383 (+416) 1.21 1.55 1.07
			  3971632 (+665) 0.95 2.24 0.87
			  3971847 (+880) 0.87 1.35 0.99
			  3972097 (+1130) 0.99 1.10 0.94
			  3972288 (+1321) 1.46 0.40 1.08
			  3972454 (+1487) 1.40 1.50 1.40
			  3972697 (+1730) 1.12 1.61 0.98
			  3972892 (+1925) 1.03 1.30 1.10
			  3973142 (+2175) 0.91 1.73 1.01
			  3973392 (+2425) 1.12 1.21 1.03
			  3973638 (+2671) 1.01 1.00 0.94
			  3973887 (+2920) 1.16 1.53 0.97
			  3974071 (+3104) 1.89 3.17 1.17
			  3974279 (+3312) 1.56 1.76 1.17
			  3975088 (+4121) 1.12 1.05 1.03
			  3975278 (+4311) 0.93 0.97 1.00
			  3975527 (+4560) 1.09 1.04 0.98
			  3975923 (+4956) 1.13 0.79 1.05
			  3976245 (+5278) 0.99 0.53 1.24
			  3976467 (+5500) 1.01 1.09 1.11
			  3976717 (+5750) 1.31 1.32 1.05
			  3976941 (+5974) 1.05 1.17 1.07
			  3977183 (+6216) 1.08 0.92 1.18
			  3977407 (+6440) 1.14 1.31 1.09
			  3977617 (+6650) 1.01 1.73 0.92
			  3977835 (+6868) 1.15 1.14 0.95
			  3977901 (+6934) 1.11 1.46 1.03
			  3978151 (+7184) 1.08 1.04 1.07
			  3978305 (+7338) 1.13 1.28 1.17
			  3978613 (+7646) 1.38 0.32 0.85
			  3978768 (+7801) 1.16 1.43 0.83
			  3979013 (+8046) 1.14 2.79 1.11
			  3979261 (+8294) 0.94 2.02 1.16
			  3979508 (+8541) 1.22 1.16 1.06
			  3979759 (+8792) 1.31 1.53 1.30
			  3979911 (+8944) 1.27 1.43 1.15
			  3980009 (+9042) 1.42 1.10 1.05
			  3980395 (+9428) 1.05 1.57 1.17
			  3980645 (+9678) 1.43 0.93 1.16
			  3980923 (+9956) 1.02 1.76 1.17
			  3981224 (+10257) 0.95 1.05 0.90
			  3981372 (+10405) 1.21 2.11 1.22
			  3981621 (+10654) 1.66 2.22 1.25
			  3981800 (+10833) 1.46 1.45 1.12
			  3982045 (+11078) 1.19 1.03 1.12
			  3982293 (+11326) 0.99 1.24 1.05
			  3982543 (+11576) 1.27 0.69 1.01
			  3982752 (+11785) 1.02 0.62 1.04
			  3982959 (+11992) 1.25 0.89 0.93
			  3983184 (+12217) 1.15 1.02 0.93
			  3983414 (+12447) 1.01 1.42 0.90
			  3983593 (+12626) 1.03 1.64 1.20
			  3983824 (+12857) 1.34 2.03 1.23
			  3984014 (+13047) 1.19 1.20 1.02
			  3984255 (+13288) 1.19 1.18 1.05
			  3984504 (+13537) 1.04 1.40 1.07
			  3984743 (+13776) 1.11 1.18 1.23
			  3984994 (+14027) 1.08 1.20 1.11
			  3985076 (+14109) 1.05 0.98 0.96
			  3985252 (+14285) 1.17 1.30 1.15
			  3985513 (+14546) 1.00 1.04 1.03
			  3985716 (+14749) 1.15 1.34 1.07
			  3985843 (+14876) 1.41 1.67 1.09
			  3985993 (+15026) 1.34 1.49 1.05
			  3986243 (+15276) 1.08 0.55 0.92
			  3986437 (+15470) 0.97 1.03 1.07
			  3986753 (+15786) 1.36 0.61 1.10
			  3986935 (+15968) 0.96 1.52 1.24
			  3987109 (+16142) 1.19 0.66 0.79
			  3987185 (+16218) 0.84 1.40 0.84
			  3987382 (+16415) 1.02 0.70 1.21
			  3987835 (+16868) 1.37 1.72 1.14
			  3988029 (+17062) 1.03 0.90 1.13
			  3988248 (+17281) 1.02 1.35 1.12
			  3988401 (+17434) 0.99 1.30 1.04
			  3988981 (+18014) 0.89 0.51 0.88
			  3989160 (+18193) 1.22 1.88 1.30
			  3989335 (+18368) 1.11 1.09 1.14
			  3989585 (+18618) 0.90 0.97 1.14
			  3989791 (+18824) 1.25 0.83 1.11
			  3989889 (+18922) 1.22 0.92 1.15
			  3990037 (+19070) 1.28 1.19 0.95
			  3990155 (+19188) 1.26 1.42 1.10
			  3990364 (+19397) 1.22 1.70 1.16
			  3990602 (+19635) 1.37 1.31 1.26
			  3990721 (+19754) 1.28 0.94 0.70
			  3990931 (+19964) 0.98 1.20 0.97
		* CP Read Locations:
			3970931 to 3971095 (+-36 to +128), width 165
			3974435 to 3974570 (+3468 to +3603), width 136
			3975527 to 3975897 (+4560 to +4930), width 371
			3975678 to 3976231 (+4711 to +5264), width 554
			3980732 to 3980817 (+9765 to +9850), width 86
			3980732 to 3980817 (+9765 to +9850), width 86
			3990450 to 3990590 (+19483 to +19623), width 141
	Nanog Summary:
		# CC Peaks: 0
		CC Max Ratio: 1.57
		# CP Peaks: 0
		# CP Reads: 3
		CP Max Overlap: 1
		* Probe Locations:
			  3970971 (+4) 1.05 1.26 1.09
			  3971198 (+231) 0.95 0.90 0.83
			  3971383 (+416) 1.03 0.90 0.99
			  3971632 (+665) 1.04 0.57 0.73
			  3971847 (+880) 1.01 0.76 0.96
			  3972097 (+1130) 0.86 0.57 0.79
			  3972288 (+1321) 1.01 0.74 1.18
			  3972454 (+1487) 1.08 0.86 0.85
			  3972697 (+1730) 0.99 0.89 0.88
			  3972892 (+1925) 0.92 0.77 0.95
			  3973142 (+2175) 0.93 0.76 0.76
			  3973392 (+2425) 0.86 0.78 0.96
			  3973638 (+2671) 1.09 1.00 0.89
			  3973887 (+2920) 0.95 1.02 1.12
			  3974071 (+3104) 1.16 1.09 1.06
			  3974279 (+3312) 1.17 1.34 1.17
			  3975088 (+4121) 0.92 0.91 0.93
			  3975278 (+4311) 0.99 0.90 0.93
			  3975527 (+4560) 0.96 0.91 0.83
			  3975923 (+4956) 1.00 0.92 0.93
			  3976245 (+5278) 0.89 0.64 1.07
			  3976467 (+5500) 1.00 0.77 0.80
			  3976717 (+5750) 1.07 0.83 0.86
			  3976941 (+5974) 1.10 0.96 0.87
			  3977183 (+6216) 1.06 0.90 1.01
			  3977407 (+6440) 1.11 0.89 1.08
			  3977617 (+6650) 1.07 0.84 0.84
			  3977835 (+6868) 0.96 0.91 0.84
			  3977901 (+6934) 0.99 1.00 0.95
			  3978151 (+7184) 1.04 1.01 0.98
			  3978305 (+7338) 1.11 0.91 1.05
			  3978613 (+7646) 0.63 0.70 0.88
			  3978768 (+7801) 0.78 0.86 0.96
			  3979013 (+8046) 1.08 0.85 1.09
			  3979261 (+8294) 0.97 0.90 0.90
			  3979508 (+8541) 1.07 0.76 0.81
			  3979759 (+8792) 1.08 1.04 0.99
			  3979911 (+8944) 1.06 0.89 0.74
			  3980009 (+9042) 1.08 1.06 1.16
			  3980395 (+9428) 1.08 0.97 0.94
			  3980645 (+9678) 1.40 1.57 1.54
			  3980923 (+9956) 0.93 1.02 0.99
			  3981224 (+10257) 0.93 0.86 0.71
			  3981372 (+10405) 1.12 1.39 1.11
			  3981621 (+10654) 1.25 0.92 1.10
			  3981800 (+10833) 0.91 0.77 0.84
			  3982045 (+11078) 0.96 0.84 1.01
			  3982293 (+11326) 0.85 0.78 0.87
			  3982543 (+11576) 0.91 0.74 0.95
			  3982752 (+11785) 0.85 0.63 0.82
			  3982959 (+11992) 0.92 0.68 0.94
			  3983184 (+12217) 1.08 0.94 0.95
			  3983414 (+12447) 1.03 0.86 0.73
			  3983593 (+12626) 1.02 0.87 0.90
			  3983824 (+12857) 1.06 1.09 1.05
			  3984014 (+13047) 1.07 0.92 0.88
			  3984255 (+13288) 1.01 0.95 0.85
			  3984504 (+13537) 0.77 0.81 0.96
			  3984743 (+13776) 0.93 0.89 0.85
			  3984994 (+14027) 1.05 0.91 0.87
			  3985076 (+14109) 0.90 0.90 0.89
			  3985252 (+14285) 1.00 0.94 0.98
			  3985513 (+14546) 1.04 0.92 0.86
			  3985716 (+14749) 0.96 0.87 0.78
			  3985843 (+14876) 1.07 0.90 0.97
			  3985993 (+15026) 1.06 0.92 0.94
			  3986243 (+15276) 0.92 0.64 0.86
			  3986437 (+15470) 0.88 0.87 0.89
			  3986753 (+15786) 0.65 1.23 1.00
			  3986935 (+15968) 1.11 0.87 0.85
			  3987109 (+16142) 0.92 0.78 1.04
			  3987185 (+16218) 1.10 0.79 0.77
			  3987382 (+16415) 1.09 0.90 1.04
			  3987835 (+16868) 1.11 1.01 0.97
			  3988029 (+17062) 1.01 0.77 0.84
			  3988248 (+17281) 1.03 0.66 0.81
			  3988401 (+17434) 1.04 0.69 0.87
			  3988981 (+18014) 0.73 0.80 0.87
			  3989160 (+18193) 1.06 1.21 1.25
			  3989335 (+18368) 0.95 0.99 1.05
			  3989585 (+18618) 1.04 0.79 0.81
			  3989791 (+18824) 1.05 0.73 1.09
			  3989889 (+18922) 1.11 0.87 1.13
			  3990037 (+19070) 1.07 0.76 1.12
			  3990155 (+19188) 0.99 1.06 1.19
			  3990364 (+19397) 1.08 1.10 0.90
			  3990602 (+19635) 1.12 1.13 1.02
			  3990721 (+19754) 0.72 0.92 0.86
			  3990931 (+19964) 0.94 0.81 0.85
		* CP Read Locations:
			3974080 to 3974502 (+3113 to +3535), width 423
			3974543 to 3975224 (+3576 to +4257), width 682
			3975702 to 3976329 (+4735 to +5362), width 628

NM_011237	19:3983988-3990394
	Promoter: 19:3980394-4000394
	Names: AF045663 BC082556 NM_011237 Rad9
	Oct4 Summary:
		# CC Peaks: 0
		CC Max Ratio: 3.54
		# CP Peaks: 1
		# CP Reads: 8
		CP Max Overlap: 4
		* Probe Locations:
			  3980395 (+1) 1.05 1.57 1.17
			  3980645 (+251) 1.43 0.93 1.16
			  3980923 (+529) 1.02 1.76 1.17
			  3981224 (+830) 0.95 1.05 0.90
			  3981372 (+978) 1.21 2.11 1.22
			  3981621 (+1227) 1.66 2.22 1.25
			  3981800 (+1406) 1.46 1.45 1.12
			  3982045 (+1651) 1.19 1.03 1.12
			  3982293 (+1899) 0.99 1.24 1.05
			  3982543 (+2149) 1.27 0.69 1.01
			  3982752 (+2358) 1.02 0.62 1.04
			  3982959 (+2565) 1.25 0.89 0.93
			  3983184 (+2790) 1.15 1.02 0.93
			  3983414 (+3020) 1.01 1.42 0.90
			  3983593 (+3199) 1.03 1.64 1.20
			  3983824 (+3430) 1.34 2.03 1.23
			  3984014 (+3620) 1.19 1.20 1.02
			  3984255 (+3861) 1.19 1.18 1.05
			  3984504 (+4110) 1.04 1.40 1.07
			  3984743 (+4349) 1.11 1.18 1.23
			  3984994 (+4600) 1.08 1.20 1.11
			  3985076 (+4682) 1.05 0.98 0.96
			  3985252 (+4858) 1.17 1.30 1.15
			  3985513 (+5119) 1.00 1.04 1.03
			  3985716 (+5322) 1.15 1.34 1.07
			  3985843 (+5449) 1.41 1.67 1.09
			  3985993 (+5599) 1.34 1.49 1.05
			  3986243 (+5849) 1.08 0.55 0.92
			  3986437 (+6043) 0.97 1.03 1.07
			  3986753 (+6359) 1.36 0.61 1.10
			  3986935 (+6541) 0.96 1.52 1.24
			  3987109 (+6715) 1.19 0.66 0.79
			  3987185 (+6791) 0.84 1.40 0.84
			  3987382 (+6988) 1.02 0.70 1.21
			  3987835 (+7441) 1.37 1.72 1.14
			  3988029 (+7635) 1.03 0.90 1.13
			  3988248 (+7854) 1.02 1.35 1.12
			  3988401 (+8007) 0.99 1.30 1.04
			  3988981 (+8587) 0.89 0.51 0.88
			  3989160 (+8766) 1.22 1.88 1.30
			  3989335 (+8941) 1.11 1.09 1.14
			  3989585 (+9191) 0.90 0.97 1.14
			  3989791 (+9397) 1.25 0.83 1.11
			  3989889 (+9495) 1.22 0.92 1.15
			  3990037 (+9643) 1.28 1.19 0.95
			  3990155 (+9761) 1.26 1.42 1.10
			  3990364 (+9970) 1.22 1.70 1.16
			  3990602 (+10208) 1.37 1.31 1.26
			  3990721 (+10327) 1.28 0.94 0.70
			  3990931 (+10537) 0.98 1.20 0.97
			  3991181 (+10787) 1.24 0.62 1.03
			  3991418 (+11024) 1.19 1.08 1.06
			  3991661 (+11267) 1.04 1.04 0.95
			  3991847 (+11453) 1.10 1.15 0.93
			  3992352 (+11958) 1.12 1.32 1.07
			  3992649 (+12255) 1.25 1.48 1.13
			  3992911 (+12517) 1.07 1.38 1.02
			  3993101 (+12707) 0.90 0.45 0.98
			  3993345 (+12951) 0.97 0.97 0.99
			  3993586 (+13192) 1.14 1.73 1.30
			  3993794 (+13400) 1.03 0.90 1.02
			  3993992 (+13598) 1.09 1.26 1.10
			  3994260 (+13866) 0.98 0.90 1.06
			  3994413 (+14019) 1.05 1.04 0.99
			  3994643 (+14249) 1.17 1.04 1.03
			  3994892 (+14498) 0.95 1.14 0.93
			  3995132 (+14738) 0.74 1.16 0.91
			  3995315 (+14921) 1.09 1.41 1.03
			  3995565 (+15171) 1.13 1.52 1.08
			  3995799 (+15405) 1.02 1.53 1.06
			  3996042 (+15648) 1.09 1.60 0.97
			  3996386 (+15992) 1.09 1.42 1.07
			  3996549 (+16155) 1.16 1.33 1.03
			  3996761 (+16367) 1.25 1.49 1.06
			  3996994 (+16600) 1.39 1.69 1.03
			  3997214 (+16820) 2.43 3.54 1.54
			  3997446 (+17052) 1.37 1.29 1.04
			  3997620 (+17226) 1.06 1.17 1.08
			  3997829 (+17435) 1.84 1.98 1.32
			  3998136 (+17742) 1.06 0.85 0.99
			  3998386 (+17992) 1.03 0.51 0.89
			  3998673 (+18279) 0.99 0.96 1.00
			  3998983 (+18589) 1.03 1.69 1.17
			  3999236 (+18842) 1.08 0.91 1.10
			  3999483 (+19089) 0.85 0.41 1.02
			  3999733 (+19339) 1.06 0.34 0.98
			  4000105 (+19711) 1.32 0.48 1.27
			  4000323 (+19929) 1.15 1.03 1.07
		* CP Read Locations:
			3980732 to 3980817 (+338 to +423), width 86
			3980732 to 3980817 (+338 to +423), width 86
			3990450 to 3990590 (+10056 to +10196), width 141
			3996715 to 3997039 (+16321 to +16645), width 325
			3997043 to 3997543 (+16649 to +17149), width 501
			3997043 to 3997543 (+16649 to +17149), width 501
			3997239 to 3997486 (+16845 to +17092), width 248
			3997239 to 3997486 (+16845 to +17092), width 248
	Nanog Summary:
		# CC Peaks: 1
		CC Max Ratio: 2.25
		# CP Peaks: 0
		# CP Reads: 1
		CP Max Overlap: 1
		* Probe Locations:
			  3980395 (+1) 1.08 0.97 0.94
			  3980645 (+251) 1.40 1.57 1.54
			  3980923 (+529) 0.93 1.02 0.99
			  3981224 (+830) 0.93 0.86 0.71
			  3981372 (+978) 1.12 1.39 1.11
			  3981621 (+1227) 1.25 0.92 1.10
			  3981800 (+1406) 0.91 0.77 0.84
			  3982045 (+1651) 0.96 0.84 1.01
			  3982293 (+1899) 0.85 0.78 0.87
			  3982543 (+2149) 0.91 0.74 0.95
			  3982752 (+2358) 0.85 0.63 0.82
			  3982959 (+2565) 0.92 0.68 0.94
			  3983184 (+2790) 1.08 0.94 0.95
			  3983414 (+3020) 1.03 0.86 0.73
			  3983593 (+3199) 1.02 0.87 0.90
			  3983824 (+3430) 1.06 1.09 1.05
			  3984014 (+3620) 1.07 0.92 0.88
			  3984255 (+3861) 1.01 0.95 0.85
			  3984504 (+4110) 0.77 0.81 0.96
			  3984743 (+4349) 0.93 0.89 0.85
			  3984994 (+4600) 1.05 0.91 0.87
			  3985076 (+4682) 0.90 0.90 0.89
			  3985252 (+4858) 1.00 0.94 0.98
			  3985513 (+5119) 1.04 0.92 0.86
			  3985716 (+5322) 0.96 0.87 0.78
			  3985843 (+5449) 1.07 0.90 0.97
			  3985993 (+5599) 1.06 0.92 0.94
			  3986243 (+5849) 0.92 0.64 0.86
			  3986437 (+6043) 0.88 0.87 0.89
			  3986753 (+6359) 0.65 1.23 1.00
			  3986935 (+6541) 1.11 0.87 0.85
			  3987109 (+6715) 0.92 0.78 1.04
			  3987185 (+6791) 1.10 0.79 0.77
			  3987382 (+6988) 1.09 0.90 1.04
			  3987835 (+7441) 1.11 1.01 0.97
			  3988029 (+7635) 1.01 0.77 0.84
			  3988248 (+7854) 1.03 0.66 0.81
			  3988401 (+8007) 1.04 0.69 0.87
			  3988981 (+8587) 0.73 0.80 0.87
			  3989160 (+8766) 1.06 1.21 1.25
			  3989335 (+8941) 0.95 0.99 1.05
			  3989585 (+9191) 1.04 0.79 0.81
			  3989791 (+9397) 1.05 0.73 1.09
			  3989889 (+9495) 1.11 0.87 1.13
			  3990037 (+9643) 1.07 0.76 1.12
			  3990155 (+9761) 0.99 1.06 1.19
			  3990364 (+9970) 1.08 1.10 0.90
			  3990602 (+10208) 1.12 1.13 1.02
			  3990721 (+10327) 0.72 0.92 0.86
			  3990931 (+10537) 0.94 0.81 0.85
			  3991181 (+10787) 0.96 0.92 0.97
			  3991418 (+11024) 0.93 0.71 1.01
			  3991661 (+11267) 0.99 0.95 0.96
			  3991847 (+11453) 1.02 0.87 0.97
			  3992352 (+11958) 1.09 1.01 0.93
			  3992649 (+12255) 1.06 0.80 0.97
			  3992911 (+12517) 1.09 0.94 0.88
			  3993101 (+12707) 1.10 1.31 1.35
			  3993345 (+12951) 1.01 0.80 0.86
			  3993586 (+13192) 1.13 0.89 0.96
			  3993794 (+13400) 0.90 0.81 0.72
			  3993992 (+13598) 1.01 0.98 0.68
			  3994260 (+13866) 0.81 0.75 0.77
			  3994413 (+14019) 1.04 0.90 1.02
			  3994643 (+14249) 1.03 0.82 1.08
			  3994892 (+14498) 1.06 0.91 0.77
			  3995132 (+14738) 0.96 0.75 0.72
			  3995315 (+14921) 0.94 0.72 0.92
			  3995565 (+15171) 1.01 0.91 0.93
			  3995799 (+15405) 1.03 0.97 0.93
			  3996042 (+15648) 0.70 0.82 0.65
			  3996386 (+15992) 1.00 0.96 0.97
			  3996549 (+16155) 0.94 0.83 0.84
			  3996761 (+16367) 0.98 0.99 0.88
			* 3996994 (+16600) 0.92 0.99 0.92
			* 3997214 (+16820) 2.05 2.21 2.25
			* 3997446 (+17052) 1.09 1.07 1.04
			  3997620 (+17226) 1.01 0.95 0.92
			  3997829 (+17435) 1.18 1.44 1.27
			  3998136 (+17742) 1.05 0.93 0.92
			  3998386 (+17992) 1.20 1.05 0.97
			  3998673 (+18279) 0.98 0.76 0.88
			  3998983 (+18589) 1.03 0.92 1.02
			  3999236 (+18842) 1.02 1.06 0.93
			  3999483 (+19089) 0.91 0.40 1.25
			  3999733 (+19339) 0.88 0.62 0.92
			  4000105 (+19711) 1.01 0.65 1.18
			  4000323 (+19929) 1.00 0.95 0.91
		* CP Read Locations:
			3998178 to 3998814 (+17784 to +18420), width 637

NM_019952	19:4003182-4011406
	Promoter: 19:3993182-4013182
	Names: AF176913 BSF3 CLC CLCF1 Clcf1 NM_019952 NNT1 NR6
	Oct4 Summary:
		# CC Peaks: 0
		CC Max Ratio: 3.54
		# CP Peaks: 1
		# CP Reads: 8
		CP Max Overlap: 4
		* Probe Locations:
			  3993345 (+163) 0.97 0.97 0.99
			  3993586 (+404) 1.14 1.73 1.30
			  3993794 (+612) 1.03 0.90 1.02
			  3993992 (+810) 1.09 1.26 1.10
			  3994260 (+1078) 0.98 0.90 1.06
			  3994413 (+1231) 1.05 1.04 0.99
			  3994643 (+1461) 1.17 1.04 1.03
			  3994892 (+1710) 0.95 1.14 0.93
			  3995132 (+1950) 0.74 1.16 0.91
			  3995315 (+2133) 1.09 1.41 1.03
			  3995565 (+2383) 1.13 1.52 1.08
			  3995799 (+2617) 1.02 1.53 1.06
			  3996042 (+2860) 1.09 1.60 0.97
			  3996386 (+3204) 1.09 1.42 1.07
			  3996549 (+3367) 1.16 1.33 1.03
			  3996761 (+3579) 1.25 1.49 1.06
			  3996994 (+3812) 1.39 1.69 1.03
			  3997214 (+4032) 2.43 3.54 1.54
			  3997446 (+4264) 1.37 1.29 1.04
			  3997620 (+4438) 1.06 1.17 1.08
			  3997829 (+4647) 1.84 1.98 1.32
			  3998136 (+4954) 1.06 0.85 0.99
			  3998386 (+5204) 1.03 0.51 0.89
			  3998673 (+5491) 0.99 0.96 1.00
			  3998983 (+5801) 1.03 1.69 1.17
			  3999236 (+6054) 1.08 0.91 1.10
			  3999483 (+6301) 0.85 0.41 1.02
			  3999733 (+6551) 1.06 0.34 0.98
			  4000105 (+6923) 1.32 0.48 1.27
			  4000323 (+7141) 1.15 1.03 1.07
			  4000486 (+7304) 1.02 2.00 1.06
			  4000736 (+7554) 1.13 1.69 1.11
			  4000888 (+7706) 1.17 1.61 1.08
			  4001083 (+7901) 1.16 1.21 1.05
			  4001330 (+8148) 1.06 1.05 0.94
			  4001410 (+8228) 1.10 1.00 1.04
			  4001603 (+8421) 1.37 0.92 1.07
			  4001679 (+8497) 1.12 1.14 1.03
			  4001929 (+8747) 0.95 0.77 0.96
			  4002177 (+8995) 1.20 0.72 1.12
			  4002351 (+9169) 1.76 1.05 1.57
			  4002575 (+9393) 1.11 1.30 1.24
			  4002791 (+9609) 1.35 0.88 1.21
			  4003154 (+9972) 1.00 1.27 1.04
			  4003404 (+10222) 1.21 1.47 1.13
			  4003597 (+10415) 1.26 1.61 1.25
			  4003779 (+10597) 0.98 1.73 1.08
			  4004030 (+10848) 0.99 1.32 0.94
			  4004341 (+11159) 1.04 2.14 1.17
			  4004591 (+11409) 1.01 1.81 0.97
			  4004869 (+11687) 1.01 1.06 0.88
			  4005034 (+11852) 1.27 1.85 1.06
			  4005179 (+11997) 1.05 1.22 1.03
			  4005413 (+12231) 1.03 1.12 0.94
			  4005663 (+12481) 0.89 3.00 1.01
			  4005860 (+12678) 0.97 1.20 0.96
			  4006124 (+12942) 1.04 1.47 1.19
			  4006361 (+13179) 0.92 1.52 1.00
			  4006559 (+13377) 0.95 1.10 0.95
			  4006669 (+13487) 0.75 0.93 1.07
			  4006877 (+13695) 1.28 0.94 1.14
			  4007120 (+13938) 1.11 1.02 0.99
			  4007364 (+14182) 1.27 0.89 1.03
			  4007614 (+14432) 1.54 0.88 1.06
			  4007809 (+14627) 1.05 1.12 1.01
			  4007954 (+14772) 1.06 0.68 1.12
			  4008059 (+14877) 0.94 0.77 0.96
			  4008318 (+15136) 1.15 0.79 1.01
			  4008593 (+15411) 0.98 0.64 1.09
			  4008771 (+15589) 1.13 1.37 1.42
			  4009066 (+15884) 1.22 0.95 1.13
			  4009232 (+16050) 1.18 0.91 1.20
			  4009448 (+16266) 1.10 1.00 1.04
			  4009737 (+16555) 1.07 1.29 1.27
			  4009984 (+16802) 1.06 1.02 0.89
			  4010164 (+16982) 1.20 0.95 0.94
			  4010739 (+17557) 0.91 1.56 1.09
			  4010976 (+17794) 1.02 1.44 1.00
			  4011218 (+18036) 0.97 1.13 1.02
			  4011462 (+18280) 1.16 1.38 1.11
			  4011737 (+18555) 1.31 0.92 1.01
			  4011967 (+18785) 0.97 1.18 1.06
			  4012162 (+18980) 0.95 1.25 1.02
			  4012307 (+19125) 1.19 1.42 1.12
			  4012545 (+19363) 1.08 1.21 0.96
			  4012735 (+19553) 0.87 1.48 1.08
			  4013017 (+19835) 1.10 0.64 0.42
		* CP Read Locations:
			3996715 to 3997039 (+3533 to +3857), width 325
			3997043 to 3997543 (+3861 to +4361), width 501
			3997043 to 3997543 (+3861 to +4361), width 501
			3997239 to 3997486 (+4057 to +4304), width 248
			3997239 to 3997486 (+4057 to +4304), width 248
			4001508 to 4001724 (+8326 to +8542), width 217
			4002965 to 4003290 (+9783 to +10108), width 326
			4011052 to 4011614 (+17870 to +18432), width 563
	Nanog Summary:
		# CC Peaks: 1
		CC Max Ratio: 2.25
		# CP Peaks: 0
		# CP Reads: 2
		CP Max Overlap: 1
		* Probe Locations:
			  3993345 (+163) 1.01 0.80 0.86
			  3993586 (+404) 1.13 0.89 0.96
			  3993794 (+612) 0.90 0.81 0.72
			  3993992 (+810) 1.01 0.98 0.68
			  3994260 (+1078) 0.81 0.75 0.77
			  3994413 (+1231) 1.04 0.90 1.02
			  3994643 (+1461) 1.03 0.82 1.08
			  3994892 (+1710) 1.06 0.91 0.77
			  3995132 (+1950) 0.96 0.75 0.72
			  3995315 (+2133) 0.94 0.72 0.92
			  3995565 (+2383) 1.01 0.91 0.93
			  3995799 (+2617) 1.03 0.97 0.93
			  3996042 (+2860) 0.70 0.82 0.65
			  3996386 (+3204) 1.00 0.96 0.97
			  3996549 (+3367) 0.94 0.83 0.84
			  3996761 (+3579) 0.98 0.99 0.88
			* 3996994 (+3812) 0.92 0.99 0.92
			* 3997214 (+4032) 2.05 2.21 2.25
			* 3997446 (+4264) 1.09 1.07 1.04
			  3997620 (+4438) 1.01 0.95 0.92
			  3997829 (+4647) 1.18 1.44 1.27
			  3998136 (+4954) 1.05 0.93 0.92
			  3998386 (+5204) 1.20 1.05 0.97
			  3998673 (+5491) 0.98 0.76 0.88
			  3998983 (+5801) 1.03 0.92 1.02
			  3999236 (+6054) 1.02 1.06 0.93
			  3999483 (+6301) 0.91 0.40 1.25
			  3999733 (+6551) 0.88 0.62 0.92
			  4000105 (+6923) 1.01 0.65 1.18
			  4000323 (+7141) 1.00 0.95 0.91
			  4000486 (+7304) 1.00 0.95 0.96
			  4000736 (+7554) 0.90 0.89 0.87
			  4000888 (+7706) 1.11 0.83 0.97
			  4001083 (+7901) 0.99 0.99 0.80
			  4001330 (+8148) 0.95 0.90 0.83
			  4001410 (+8228) 1.07 0.88 0.89
			  4001603 (+8421) 0.97 0.79 0.77
			  4001679 (+8497) 1.02 0.81 0.89
			  4001929 (+8747) 1.05 0.92 0.71
			  4002177 (+8995) 1.11 0.79 0.97
			  4002351 (+9169) 1.21 0.89 1.12
			  4002575 (+9393) 1.09 1.04 0.86
			  4002791 (+9609) 1.12 1.11 1.12
			  4003154 (+9972) 1.06 0.86 0.93
			  4003404 (+10222) 1.00 1.21 1.09
			  4003597 (+10415) 0.96 1.04 0.95
			  4003779 (+10597) 1.06 1.14 0.99
			  4004030 (+10848) 0.97 0.95 0.86
			  4004341 (+11159) 1.13 0.99 1.03
			  4004591 (+11409) 1.14 0.93 1.21
			  4004869 (+11687) 0.94 0.76 0.79
			  4005034 (+11852) 1.16 1.06 0.90
			  4005179 (+11997) 1.04 1.07 0.92
			  4005413 (+12231) 1.04 0.91 0.82
			  4005663 (+12481) 0.73 0.68 0.86
			  4005860 (+12678) 0.97 0.81 0.94
			  4006124 (+12942) 1.08 1.04 0.92
			  4006361 (+13179) 0.91 0.84 0.79
			  4006559 (+13377) 1.00 0.84 0.81
			  4006669 (+13487) 1.00 0.72 0.85
			  4006877 (+13695) 1.01 1.03 0.95
			  4007120 (+13938) 0.97 0.91 1.01
			  4007364 (+14182) 1.00 0.98 0.95
			  4007614 (+14432) 1.17 1.04 1.86
			  4007809 (+14627) 0.95 1.01 1.08
			  4007954 (+14772) 0.98 1.18 0.84
			  4008059 (+14877) 0.96 0.80 0.75
			  4008318 (+15136) 0.89 0.74 1.02
			  4008593 (+15411) 0.97 0.72 0.76
			  4008771 (+15589) 1.29 0.74 1.00
			  4009066 (+15884) 1.03 0.87 0.95
			  4009232 (+16050) 1.07 1.08 1.02
			  4009448 (+16266) 1.13 0.86 0.91
			  4009737 (+16555) 1.08 0.94 0.94
			  4009984 (+16802) 1.06 0.98 0.88
			  4010164 (+16982) 1.10 0.84 0.91
			  4010739 (+17557) 0.91 0.90 0.89
			  4010976 (+17794) 0.99 0.97 0.92
			  4011218 (+18036) 0.99 0.89 0.78
			  4011462 (+18280) 1.06 1.01 0.90
			  4011737 (+18555) 1.14 0.85 0.91
			  4011967 (+18785) 0.81 0.82 0.84
			  4012162 (+18980) 1.16 0.72 0.96
			  4012307 (+19125) 1.04 0.96 0.92
			  4012545 (+19363) 1.01 0.89 0.89
			  4012735 (+19553) 0.81 0.91
			  4013017 (+19835) 0.73 0.95 0.82
		* CP Read Locations:
			3998178 to 3998814 (+4996 to +5632), width 637
			4011858 to 4012381 (+18676 to +19199), width 524

NM_027196	19:4020727-4022422
	Promoter: 19:4010727-4030727
	Names: AF515709 AK010477 BC028520 NM_027196 POLD4 POLDS Pold4 p12
	Oct4 Summary:
		# CC Peaks: 0
		CC Max Ratio: 4.03
		# CP Peaks: 0
		# CP Reads: 10
		CP Max Overlap: 3
		* Probe Locations:
			  4010739 (+12) 0.91 1.56 1.09
			  4010976 (+249) 1.02 1.44 1.00
			  4011218 (+491) 0.97 1.13 1.02
			  4011462 (+735) 1.16 1.38 1.11
			  4011737 (+1010) 1.31 0.92 1.01
			  4011967 (+1240) 0.97 1.18 1.06
			  4012162 (+1435) 0.95 1.25 1.02
			  4012307 (+1580) 1.19 1.42 1.12
			  4012545 (+1818) 1.08 1.21 0.96
			  4012735 (+2008) 0.87 1.48 1.08
			  4013017 (+2290) 1.10 0.64 0.42
			  4013197 (+2470) 0.89 1.43 1.01
			  4013469 (+2742) 0.91 0.77 0.94
			  4013713 (+2986) 0.85 1.09 1.16
			  4014673 (+3946) 1.04 0.94 1.00
			  4014976 (+4249) 0.94 1.05 1.02
			  4015220 (+4493) 1.11 4.03 0.97
			  4015472 (+4745) 1.00 1.10 0.92
			  4015722 (+4995) 1.03 1.29 1.15
			  4015790 (+5063) 1.17 1.49 1.10
			  4016017 (+5290) 0.97 0.93 1.07
			  4016346 (+5619) 1.36 1.60 1.14
			  4016574 (+5847) 1.20 1.10 1.12
			  4016752 (+6025) 1.18 1.16 1.17
			  4016990 (+6263) 1.21 1.02 1.04
			  4017161 (+6434) 1.16 1.14 0.96
			  4017411 (+6684) 1.21 0.80 1.14
			  4017632 (+6905) 1.25 1.46 1.03
			  4017831 (+7104) 1.37 0.75 1.02
			  4018081 (+7354) 1.04 0.48 1.06
			  4018292 (+7565) 1.01 1.26 0.97
			  4018453 (+7726) 1.00 1.26 0.97
			  4018762 (+8035) 1.15 1.40 1.09
			  4019011 (+8284) 1.25 1.54 1.07
			  4019227 (+8500) 1.06 0.55 0.97
			  4019474 (+8747) 1.19 1.18 0.88
			  4019638 (+8911) 0.81 1.04 0.85
			  4019888 (+9161) 0.97 1.23 0.92
			  4020121 (+9394) 1.12 1.62 1.16
			  4020327 (+9600) 1.07 1.28 0.96
			  4020537 (+9810) 0.94 1.02 0.82
			  4020728 (+10001) 1.28 1.23 1.08
			  4020868 (+10141) 1.38 0.97 1.04
			  4021117 (+10390) 1.12 1.10 1.03
			  4021307 (+10580) 1.12 0.86 1.02
			  4021529 (+10802) 1.19 1.20 1.15
			  4021776 (+11049) 1.73 0.44 0.77
			  4021943 (+11216) 1.01 1.54 1.15
			  4022152 (+11425) 1.18 0.96 0.95
			  4022371 (+11644) 1.27 0.25 1.17
			  4022819 (+12092) 1.07 0.93 0.99
			  4023023 (+12296) 1.05 1.14 0.97
			  4024820 (+14093) 1.16 1.60 1.29
			  4025126 (+14399) 1.03 0.97 1.02
			  4025256 (+14529) 1.06 0.94 1.10
			  4025608 (+14881) 1.04 0.88 0.97
			  4025781 (+15054) 1.06 0.78 0.99
			  4025938 (+15211) 0.76 1.31 1.03
			  4026098 (+15371) 0.89 0.78 0.96
			  4026947 (+16220) 0.97 0.88 0.92
			  4027430 (+16703) 1.05 0.60 0.97
			  4027663 (+16936) 1.20 1.33 1.08
			  4027942 (+17215) 0.82 1.64 1.23
			  4028255 (+17528) 1.02 0.33 1.00
			  4028444 (+17717) 1.11 0.61 1.19
			  4028556 (+17829) 1.10 0.55 1.06
			  4028694 (+17967) 1.19 1.04 1.10
			  4028808 (+18081) 1.08 0.49 1.07
			  4028967 (+18240) 0.94 0.69 1.11
			  4029175 (+18448) 0.95 0.25 0.99
			  4029425 (+18698) 0.97 1.09 0.93
			  4029603 (+18876) 0.66 0.22 0.66
			  4029888 (+19161) 1.28 1.02 1.07
			  4030132 (+19405) 0.97 0.83 1.01
			  4030383 (+19656) 1.18 2.78 1.03
			  4030676 (+19949) 1.37 1.31 1.29
		* CP Read Locations:
			4011052 to 4011614 (+325 to +887), width 563
			4014935 to 4015082 (+4208 to +4355), width 148
			4014935 to 4015082 (+4208 to +4355), width 148
			4017050 to 4017503 (+6323 to +6776), width 454
			4017050 to 4017503 (+6323 to +6776), width 454
			4017430 to 4017793 (+6703 to +7066), width 364
			4017755 to 4018299 (+7028 to +7572), width 545
			4020215 to 4020406 (+9488 to +9679), width 192
			4023818 to 4024146 (+13091 to +13419), width 329
			4026288 to 4026593 (+15561 to +15866), width 306
	Nanog Summary:
		# CC Peaks: 0
		CC Max Ratio: 2.09
		# CP Peaks: 0
		# CP Reads: 4
		CP Max Overlap: 1
		* Probe Locations:
			  4010739 (+12) 0.91 0.90 0.89
			  4010976 (+249) 0.99 0.97 0.92
			  4011218 (+491) 0.99 0.89 0.78
			  4011462 (+735) 1.06 1.01 0.90
			  4011737 (+1010) 1.14 0.85 0.91
			  4011967 (+1240) 0.81 0.82 0.84
			  4012162 (+1435) 1.16 0.72 0.96
			  4012307 (+1580) 1.04 0.96 0.92
			  4012545 (+1818) 1.01 0.89 0.89
			  4012735 (+2008) 0.81 0.91
			  4013017 (+2290) 0.73 0.95 0.82
			  4013197 (+2470) 0.87 0.88 0.84
			  4013469 (+2742) 0.80 0.88 0.82
			  4013713 (+2986) 0.95 0.80 0.94
			  4014673 (+3946) 0.98 0.81 0.73
			  4014976 (+4249) 0.94 0.78 0.72
			  4015220 (+4493) 0.99 0.81 0.78
			  4015472 (+4745) 0.78 0.89 0.87
			  4015722 (+4995) 0.95 0.72 0.92
			  4015790 (+5063) 0.96 0.93 0.90
			  4016017 (+5290) 0.88 0.74 0.78
			  4016346 (+5619) 1.26 1.45 1.37
			  4016574 (+5847) 1.10 1.04 1.13
			  4016752 (+6025) 1.00 0.86 1.02
			  4016990 (+6263) 0.96 0.99 0.99
			  4017161 (+6434) 0.97 0.91 0.83
			  4017411 (+6684) 1.50 0.95 1.04
			  4017632 (+6905) 0.99 0.91 0.98
			  4017831 (+7104) 1.06 0.85 0.82
			  4018081 (+7354) 0.87 0.83 1.00
			  4018292 (+7565) 0.94 0.72 0.87
			  4018453 (+7726) 0.94 0.87 0.80
			  4018762 (+8035) 1.01 1.24 1.07
			  4019011 (+8284) 0.97 0.77 0.86
			  4019227 (+8500) 1.07 0.84 0.97
			  4019474 (+8747) 0.87 1.08 1.08
			  4019638 (+8911) 0.68 0.81 0.77
			  4019888 (+9161) 0.95 0.76 0.89
			  4020121 (+9394) 0.98 1.01 0.98
			  4020327 (+9600) 0.99 0.86 1.05
			  4020537 (+9810) 0.99 1.08 1.14
			  4020728 (+10001) 1.22 1.26 1.41
			  4020868 (+10141) 0.92 0.90 0.85
			  4021117 (+10390) 0.90 0.74 0.89
			  4021307 (+10580) 0.97 0.80 0.66
			  4021529 (+10802) 0.94 0.91 0.93
			  4021776 (+11049) 0.82 0.68 0.68
			  4021943 (+11216) 1.07 0.67 0.94
			  4022152 (+11425) 0.92 0.94 1.04
			  4022371 (+11644) 0.76 0.88 1.07
			  4022819 (+12092) 1.05 1.04 0.88
			  4023023 (+12296) 1.06 1.09 0.97
			  4024820 (+14093) 1.12 0.94 0.91
			  4025126 (+14399) 1.02 0.96 0.89
			  4025256 (+14529) 1.01 0.90 0.85
			  4025608 (+14881) 1.01 0.86 0.90
			  4025781 (+15054) 1.02 1.05 0.74
			  4025938 (+15211) 0.92 0.98 0.85
			  4026098 (+15371) 0.95 0.79 0.75
			  4026947 (+16220) 1.06 0.81 0.85
			  4027430 (+16703) 0.98 0.88 0.83
			  4027663 (+16936) 1.03 1.02 0.91
			  4027942 (+17215) 0.96 1.21 1.19
			  4028255 (+17528) 0.80 1.02 0.74
			  4028444 (+17717) 1.05 0.94 0.96
			  4028556 (+17829) 1.19 0.99 1.04
			  4028694 (+17967) 1.08 0.81 0.65
			  4028808 (+18081) 0.86 0.93 0.73
			  4028967 (+18240) 1.02 0.93 0.76
			  4029175 (+18448) 0.89 1.01 1.06
			  4029425 (+18698) 1.00 0.86 0.79
			  4029603 (+18876) 0.77 0.80 0.91
			  4029888 (+19161) 1.08 1.13 1.27
			  4030132 (+19405) 0.84 0.76 0.72
			  4030383 (+19656) 0.98 0.55 0.62
			  4030676 (+19949) 1.19 1.38 2.09
		* CP Read Locations:
			4011858 to 4012381 (+1131 to +1654), width 524
			4013433 to 4013845 (+2706 to +3118), width 413
			4022862 to 4023002 (+12135 to +12275), width 141
			4029690 to 4030444 (+18963 to +19717), width 755

NM_198113	19:4050461-4057963
	Promoter: 19:4047963-4067963
	Names: AB099289 BC028922 FLJ10928 FLJ20515 NM_198113 SSH3 Ssh3 mSSH-3L
	Oct4 Summary:
		# CC Peaks: 0
		CC Max Ratio: 4.14
		# CP Peaks: 0
		# CP Reads: 5
		CP Max Overlap: 3
		* Probe Locations:
			  4047973 (+10) 1.02 0.72 0.78
			  4048476 (+513) 1.26 0.43 0.95
			  4048772 (+809) 1.01 0.68 0.96
			  4048978 (+1015) 0.90 0.81 0.92
			  4049225 (+1262) 1.15 1.23 1.24
			  4049471 (+1508) 1.26 1.11
			  4049639 (+1676) 1.03 0.94 0.96
			  4049989 (+2026) 1.26 1.48 1.15
			  4050171 (+2208) 1.10 0.48 0.95
			  4050418 (+2455) 1.05 0.36 0.95
			  4050674 (+2711) 1.08 0.83 1.03
			  4050924 (+2961) 0.88 1.05 1.02
			  4051127 (+3164) 1.01 1.46 1.19
			  4051293 (+3330) 1.00 1.18 1.04
			  4051568 (+3605) 1.05 1.20 1.10
			  4051818 (+3855) 1.08 1.18 0.95
			  4052046 (+4083) 1.12 1.37 1.01
			  4052237 (+4274) 1.26 1.06 1.08
			  4052503 (+4540) 0.86 1.39 0.99
			  4052665 (+4702) 1.00 1.30 1.11
			  4052912 (+4949) 1.15 0.90 1.30
			  4053162 (+5199) 1.27 0.86 1.17
			  4053411 (+5448) 0.96 0.39 0.96
			  4053660 (+5697) 0.89 0.80 0.92
			  4053880 (+5917) 1.17 0.89 1.05
			  4054130 (+6167) 1.09 1.39 0.92
			  4054362 (+6399) 1.21 1.58 1.31
			  4054612 (+6649) 1.06 0.89 0.99
			  4054861 (+6898) 1.10 0.90 1.04
			  4055082 (+7119) 1.31 1.22 1.14
			  4055332 (+7369) 1.31 0.70 0.91
			  4055561 (+7598) 1.37 0.13 0.69
			  4056095 (+8132) 1.20 1.19
			  4056340 (+8377) 1.04 1.20 1.01
			  4056579 (+8616) 1.23 0.91 1.05
			  4056799 (+8836) 1.16 1.36 1.03
			  4057037 (+9074) 1.03 1.44 1.04
			  4057274 (+9311) 1.16 1.21 1.11
			  4057505 (+9542) 1.33 1.00 0.98
			  4057739 (+9776) 1.44 1.35 0.92
			  4057990 (+10027) 1.22 1.31 0.83
			  4058175 (+10212) 1.03 0.96 1.00
			  4058428 (+10465) 0.97 1.20 1.28
			  4058611 (+10648) 1.13 0.74 1.10
			  4058852 (+10889) 1.08 1.26 1.06
			  4059071 (+11108) 1.18 1.01 1.02
			  4059372 (+11409) 1.07 0.97 0.90
			  4059601 (+11638) 1.13 1.59 1.03
			  4059793 (+11830) 0.86 1.62 0.90
			  4059861 (+11898) 1.16 0.80 0.89
			  4060073 (+12110) 1.11 0.97 1.05
			  4060323 (+12360) 1.27 1.07 1.06
			  4060518 (+12555) 1.14 0.83 1.04
			  4060768 (+12805) 1.32 0.99 1.17
			  4061018 (+13055) 1.20 1.03 1.11
			  4061212 (+13249) 0.99 0.77 0.95
			  4061429 (+13466) 1.19 1.42 1.13
			  4061677 (+13714) 1.01 0.81 1.03
			  4061848 (+13885) 1.00 0.63 1.03
			  4062033 (+14070) 1.26 0.62 1.06
			  4062179 (+14216) 1.04 0.40 0.94
			  4062419 (+14456) 0.88 0.75 0.99
			  4062874 (+14911) 1.51 4.14 1.16
			  4063123 (+15160) 0.96 1.28 1.05
			  4064489 (+16526) 0.89 0.63 0.95
			  4065248 (+17285) 1.41 0.43 0.91
			  4067100 (+19137) 1.04 0.97 0.97
			  4067467 (+19504) 0.76 0.44 0.93
		* CP Read Locations:
			4057360 to 4057900 (+9397 to +9937), width 541
			4059155 to 4059522 (+11192 to +11559), width 368
			4064895 to 4065406 (+16932 to +17443), width 512
			4064895 to 4065406 (+16932 to +17443), width 512
			4064895 to 4065406 (+16932 to +17443), width 512
	Nanog Summary:
		# CC Peaks: 0
		CC Max Ratio: 1.68
		# CP Peaks: 0
		# CP Reads: 2
		CP Max Overlap: 1
		* Probe Locations:
			  4047973 (+10) 0.97 0.75 1.54
			  4048476 (+513) 0.88 0.72 1.08
			  4048772 (+809) 1.00 0.86 1.16
			  4048978 (+1015) 1.08 0.92 0.96
			  4049225 (+1262) 1.23 0.98 1.02
			  4049471 (+1508) 1.05 0.84 0.84
			  4049639 (+1676) 0.95 0.90 0.87
			  4049989 (+2026) 1.05 0.91 0.90
			  4050171 (+2208) 0.92 0.89 1.38
			  4050418 (+2455) 0.77 1.18 1.37
			  4050674 (+2711) 1.03 1.05 0.94
			  4050924 (+2961) 1.09 1.05 0.87
			  4051127 (+3164) 0.93 0.99 1.13
			  4051293 (+3330) 1.01 1.02 0.94
			  4051568 (+3605) 0.93 0.99 0.97
			  4051818 (+3855) 1.06 0.91 0.78
			  4052046 (+4083) 0.89 1.01 1.02
			  4052237 (+4274) 0.97 0.95 0.82
			  4052503 (+4540) 0.99 0.94 0.87
			  4052665 (+4702) 1.09 0.95 0.94
			  4052912 (+4949) 1.00 0.87 1.05
			  4053162 (+5199) 1.13 0.74 0.85
			  4053411 (+5448) 0.99 0.67 0.68
			  4053660 (+5697) 1.06 0.75 0.84
			  4053880 (+5917) 1.06 0.91 0.76
			  4054130 (+6167) 1.17 0.88 0.91
			  4054362 (+6399) 1.12 0.97 1.00
			  4054612 (+6649) 0.98 0.99 0.89
			  4054861 (+6898) 1.03 1.06 1.04
			  4055082 (+7119) 1.18 1.06 0.97
			  4055332 (+7369) 0.98 0.91 0.93
			  4055561 (+7598) 0.77 0.50 0.76
			  4056095 (+8132) 1.09 0.82 0.77
			  4056340 (+8377) 0.76 0.74 0.87
			  4056579 (+8616) 1.02 1.07 1.11
			  4056799 (+8836) 0.99 0.93 0.85
			  4057037 (+9074) 0.99 0.76 0.72
			  4057274 (+9311) 0.97 0.95 0.97
			  4057505 (+9542) 0.92 0.86 0.97
			  4057739 (+9776) 0.83 1.11 1.21
			  4057990 (+10027) 0.97 0.74 1.12
			  4058175 (+10212) 1.00 0.96 1.04
			  4058428 (+10465) 1.14 1.01 1.01
			  4058611 (+10648) 1.07 0.75 0.80
			  4058852 (+10889) 1.00 0.95 1.00
			  4059071 (+11108) 1.05 0.89 0.89
			  4059372 (+11409) 1.01 0.91 0.81
			  4059601 (+11638) 1.06 1.10 1.05
			  4059793 (+11830) 0.96 0.92 0.78
			  4059861 (+11898) 1.00 1.04 0.85
			  4060073 (+12110) 0.92 1.11 0.85
			  4060323 (+12360) 1.00 0.92 0.71
			  4060518 (+12555) 0.98 1.06 0.86
			  4060768 (+12805) 1.08 1.02 1.04
			  4061018 (+13055) 1.03 0.87 0.91
			  4061212 (+13249) 1.39 1.08 0.75
			  4061429 (+13466) 1.05 1.01 0.96
			  4061677 (+13714) 1.13 1.04 0.99
			  4061848 (+13885) 0.96 0.84 0.82
			  4062033 (+14070) 0.93 0.88 0.99
			  4062179 (+14216) 0.96 0.95 1.08
			  4062419 (+14456) 0.88 0.99 0.76
			  4062874 (+14911) 1.35 1.04 1.43
			  4063123 (+15160) 0.85 0.89 0.97
			  4064489 (+16526) 1.07 1.12 1.05
			  4065248 (+17285) 1.02 1.68 1.31
			  4067100 (+19137) 1.08 0.83 0.80
			  4067467 (+19504) 0.92 1.33 0.73
		* CP Read Locations:
			4056159 to 4056498 (+8196 to +8535), width 340
			4062282 to 4062525 (+14319 to +14562), width 244

NM_026720	19:4058970-4071839
	Promoter: 19:4061839-4081839
	Names: 0710001P18Rik AK089186 BC058982 NM_026720
	Oct4 Summary:
		# CC Peaks: 0
		CC Max Ratio: 4.14
		# CP Peaks: 0
		# CP Reads: 8
		CP Max Overlap: 3
		* Probe Locations:
			  4061848 (+9) 1.00 0.63 1.03
			  4062033 (+194) 1.26 0.62 1.06
			  4062179 (+340) 1.04 0.40 0.94
			  4062419 (+580) 0.88 0.75 0.99
			  4062874 (+1035) 1.51 4.14 1.16
			  4063123 (+1284) 0.96 1.28 1.05
			  4064489 (+2650) 0.89 0.63 0.95
			  4065248 (+3409) 1.41 0.43 0.91
			  4067100 (+5261) 1.04 0.97 0.97
			  4067467 (+5628) 0.76 0.44 0.93
			  4068690 (+6851) 1.06 1.06 1.15
			  4069023 (+7184) 0.94 1.33 1.00
			  4069284 (+7445) 1.04 1.48 1.18
			  4069515 (+7676) 1.15 1.75 1.09
			  4069637 (+7798) 1.02 0.91 1.01
			  4069765 (+7926) 1.14 1.50 1.05
			  4069919 (+8080) 1.30 1.39 1.23
			  4070075 (+8236) 1.20 1.10 0.95
			  4070310 (+8471) 0.95 1.13 1.08
			  4070560 (+8721) 0.99 0.55 0.98
			  4070719 (+8880) 1.01 0.82 1.05
			  4070968 (+9129) 1.15 0.72 0.96
			  4071171 (+9332) 1.24 1.00 1.17
			  4071397 (+9558) 1.19 1.59 1.25
			  4071612 (+9773) 1.13 1.32 1.19
			  4071858 (+10019) 1.23 1.21 1.20
			  4072057 (+10218) 1.18 0.99 1.14
			  4072334 (+10495) 1.00 1.15 1.07
			  4072524 (+10685) 1.02 0.79 0.88
			  4072748 (+10909) 2.07 1.05 1.36
			  4073005 (+11166) 0.84 0.47 0.95
			  4073180 (+11341) 1.12 0.69 0.89
			  4073430 (+11591) 0.81 2.11 0.95
			  4073715 (+11876) 1.27 1.50 1.09
			  4073872 (+12033) 1.16 1.15 1.17
			  4074118 (+12279) 1.10 0.81 1.02
			  4074284 (+12445) 1.16 0.84 1.11
			  4074532 (+12693) 1.23 1.54 1.13
			  4074754 (+12915) 1.11 1.12 0.96
			  4074991 (+13152) 1.28 1.50 1.22
			  4075285 (+13446) 1.29 0.92 1.04
			  4075456 (+13617) 1.51 1.43 1.35
			  4075743 (+13904) 0.99 0.96 0.87
			  4075987 (+14148) 0.98 0.87 1.12
			  4076176 (+14337) 0.96 1.15 1.00
			  4076415 (+14576) 1.07 1.10 1.06
			  4076591 (+14752) 1.03 1.14 1.12
			  4076840 (+15001) 1.13 0.90 0.93
			  4077188 (+15349) 0.96 0.88
			  4077438 (+15599) 1.37 1.05 1.01
			  4077849 (+16010) 0.93 0.96 1.05
			  4078130 (+16291) 0.80 2.05 1.00
			  4078319 (+16480) 1.19 1.24 1.00
			  4078612 (+16773) 1.19 1.44 1.16
			  4078862 (+17023) 1.18 0.86 1.05
			  4079163 (+17324) 1.29 1.33 1.11
			  4079401 (+17562) 0.93 1.03 0.92
			  4079590 (+17751) 1.23 0.81 0.96
			  4079870 (+18031) 1.04 1.42 1.10
			  4080099 (+18260) 1.14 1.06 1.00
			  4080331 (+18492) 1.03 1.14 0.93
			  4080544 (+18705) 1.13 1.14 1.05
			  4080790 (+18951) 1.02 1.32 0.95
			  4081019 (+19180) 1.11 1.21 1.31
			  4081269 (+19430) 1.08 1.17 0.91
			  4081479 (+19640) 0.99 1.26 1.06
			  4081729 (+19890) 1.12 1.09 1.00
		* CP Read Locations:
			4064895 to 4065406 (+3056 to +3567), width 512
			4064895 to 4065406 (+3056 to +3567), width 512
			4064895 to 4065406 (+3056 to +3567), width 512
			4071920 to 4074145 (+10081 to +12306), width 2226
			4078075 to 4078240 (+16236 to +16401), width 166
			4078075 to 4078240 (+16236 to +16401), width 166
			4079626 to 4079840 (+17787 to +18001), width 215
			4079626 to 4079840 (+17787 to +18001), width 215
	Nanog Summary:
		# CC Peaks: 0
		CC Max Ratio: 1.68
		# CP Peaks: 0
		# CP Reads: 2
		CP Max Overlap: 1
		* Probe Locations:
			  4061848 (+9) 0.96 0.84 0.82
			  4062033 (+194) 0.93 0.88 0.99
			  4062179 (+340) 0.96 0.95 1.08
			  4062419 (+580) 0.88 0.99 0.76
			  4062874 (+1035) 1.35 1.04 1.43
			  4063123 (+1284) 0.85 0.89 0.97
			  4064489 (+2650) 1.07 1.12 1.05
			  4065248 (+3409) 1.02 1.68 1.31
			  4067100 (+5261) 1.08 0.83 0.80
			  4067467 (+5628) 0.92 1.33 0.73
			  4068690 (+6851) 0.96 1.00 0.90
			  4069023 (+7184) 0.98 1.02 0.96
			  4069284 (+7445) 1.05 1.03 0.99
			  4069515 (+7676) 1.00 0.96 0.90
			  4069637 (+7798) 0.98 0.80 0.91
			  4069765 (+7926) 0.96 0.92 0.85
			  4069919 (+8080) 1.06 0.91 0.87
			  4070075 (+8236) 0.98 0.96 0.94
			  4070310 (+8471) 1.04 0.89 0.92
			  4070560 (+8721) 0.91 0.68 0.91
			  4070719 (+8880) 0.91 1.03 1.01
			  4070968 (+9129) 0.92 0.86 0.74
			  4071171 (+9332) 0.98 0.69 0.76
			  4071397 (+9558) 0.93 0.89 0.70
			  4071612 (+9773) 1.07 1.14 0.97
			  4071858 (+10019) 1.18 1.35 1.15
			  4072057 (+10218) 1.03 1.37 1.00
			  4072334 (+10495) 1.01 0.92 0.94
			  4072524 (+10685) 0.91 0.63 0.66
			  4072748 (+10909) 1.06 0.70 0.70
			  4073005 (+11166) 0.89 0.76 0.83
			  4073180 (+11341) 0.89 1.03 1.03
			  4073430 (+11591) 0.85 0.79 0.94
			  4073715 (+11876) 1.06 1.01 0.88
			  4073872 (+12033) 1.11 0.99 0.91
			  4074118 (+12279) 0.88 1.00 0.91
			  4074284 (+12445) 0.93 1.11 0.95
			  4074532 (+12693) 0.93 0.98 0.85
			  4074754 (+12915) 0.95 0.82 1.08
			  4074991 (+13152) 1.07 1.03 1.03
			  4075285 (+13446) 0.85 0.90 0.77
			  4075456 (+13617) 1.03 0.89 0.79
			  4075743 (+13904) 0.96 0.95 0.87
			  4075987 (+14148) 1.05 0.75 0.77
			  4076176 (+14337) 0.86 1.21 1.04
			  4076415 (+14576) 0.96 1.05 1.06
			  4076591 (+14752) 1.14 0.90 1.06
			  4076840 (+15001) 0.93 0.85 0.91
			  4077188 (+15349) 1.05 0.94 1.07
			  4077438 (+15599) 0.95 0.94 0.89
			  4077849 (+16010) 1.12 0.87 0.85
			  4078130 (+16291) 0.80 1.04 1.09
			  4078319 (+16480) 0.99 0.91 0.91
			  4078612 (+16773) 1.03 1.05 1.07
			  4078862 (+17023) 0.98 0.85 0.69
			  4079163 (+17324) 1.01 1.15 1.09
			  4079401 (+17562) 0.92 0.92 0.92
			  4079590 (+17751) 0.94 0.82 1.03
			  4079870 (+18031) 1.05 1.00 1.03
			  4080099 (+18260) 0.79 0.89 0.85
			  4080331 (+18492) 1.00 0.84 0.73
			  4080544 (+18705) 0.99 0.90 0.90
			  4080790 (+18951) 0.85 0.97 0.93
			  4081019 (+19180) 1.15 1.05 0.91
			  4081269 (+19430) 0.97 0.78 0.86
			  4081479 (+19640) 1.05 0.86 0.80
			  4081729 (+19890) 1.04 0.92 0.93
		* CP Read Locations:
			4062282 to 4062525 (+443 to +686), width 244
			4067974 to 4068291 (+6135 to +6452), width 318

NM_130863	19:4074792-4094746
	Promoter: 19:4084746-4104746
	Names: ADRBK1 Adrbk1 BARK1 BC003196 BC053922 GRK2 NM_130863
	Oct4 Summary:
		# CC Peaks: 0
		CC Max Ratio: 2.39
		# CP Peaks: 0
		# CP Reads: 9
		CP Max Overlap: 3
		* Probe Locations:
			  4084853 (+107) 1.05 1.55 0.97
			  4085102 (+356) 1.16 1.10 1.03
			  4085349 (+603) 1.16 1.28 1.05
			  4085425 (+679) 1.05 1.20 1.06
			  4085642 (+896) 1.14 1.21 1.03
			  4085829 (+1083) 0.93 1.22 1.04
			  4085979 (+1233) 0.88 0.76 0.99
			  4086229 (+1483) 1.18 0.77 0.91
			  4086479 (+1733) 1.04 2.39 0.92
			  4086729 (+1983) 1.16 1.68 1.02
			  4086973 (+2227) 1.02 1.43 0.92
			  4087223 (+2477) 1.01 0.88 0.87
			  4087470 (+2724) 1.11 1.12 1.10
			  4087701 (+2955) 1.01 0.80 0.92
			  4087933 (+3187) 0.94 1.88 0.98
			  4088224 (+3478) 1.10 1.26 0.91
			  4088531 (+3785) 1.13 1.21 1.19
			  4088780 (+4034) 1.08 1.41 1.06
			  4089026 (+4280) 1.02 2.10 1.20
			  4089226 (+4480) 1.27 1.31 1.09
			  4089404 (+4658) 1.35 1.48 0.85
			  4089572 (+4826) 1.11 1.37 0.98
			  4089822 (+5076) 1.24 1.15 1.02
			  4090026 (+5280) 1.01 1.26 1.16
			  4090276 (+5530) 1.08 0.91 1.03
			  4090500 (+5754) 1.12 1.47 1.01
			  4090750 (+6004) 1.42 1.93 1.22
			  4090938 (+6192) 0.89 1.19 0.95
			  4091133 (+6387) 1.05 0.68 0.94
			  4091384 (+6638) 1.22 0.69 0.88
			  4091581 (+6835) 1.41 1.45 1.07
			  4091773 (+7027) 1.13 1.52 1.11
			  4092011 (+7265) 1.04 1.08 0.96
			  4092203 (+7457) 0.96 1.26 1.18
			  4092311 (+7565) 1.14 1.31 1.01
			  4092514 (+7768) 1.18 1.25 0.92
			  4092763 (+8017) 1.29 0.96 0.89
			  4092988 (+8242) 1.16 1.64 1.07
			  4093203 (+8457) 1.85 0.87 1.16
			  4093395 (+8649) 1.05 0.96 1.04
			  4093645 (+8899) 1.20 1.53 1.12
			  4093895 (+9149) 1.25 1.61 0.94
			  4094069 (+9323) 1.16 1.39 1.01
			  4094269 (+9523) 1.26 0.98 1.14
			  4094520 (+9774) 0.88 1.05 0.84
			  4094769 (+10023) 1.35 2.00 1.10
			  4095170 (+10424) 1.17 1.35 0.90
			  4095369 (+10623) 1.09 0.70 0.74
			  4096041 (+11295) 1.26 1.20 1.15
			  4096291 (+11545) 1.13 1.02 0.92
			  4096780 (+12034) 1.00 1.05 1.09
			  4097182 (+12436) 1.03 2.32 1.10
			  4097427 (+12681) 1.07 1.91 1.02
			  4097518 (+12772) 0.77 1.77 1.05
			  4097776 (+13030) 0.91 0.95 0.98
			  4098369 (+13623) 0.84 1.13 1.01
			  4098615 (+13869) 1.06 1.40 1.10
			  4098865 (+14119) 0.95 1.27 0.93
			  4099695 (+14949) 1.05 0.91 0.92
			  4099944 (+15198) 1.13 0.83 0.81
			  4100296 (+15550) 0.91 0.74 1.06
			  4100487 (+15741) 0.75 0.33 1.12
			  4101934 (+17188) 1.16 0.52 0.98
			  4102152 (+17406) 1.26 0.40 0.99
			  4102365 (+17619) 0.97 0.56 1.09
			  4102609 (+17863) 1.11 0.67 1.16
			  4103687 (+18941) 1.08 0.89 1.04
			  4103970 (+19224) 1.12 1.31 1.13
			  4104217 (+19471) 1.18 0.93 1.10
			  4104368 (+19622) 0.87 0.90 0.86
			  4104588 (+19842) 1.01 0.92 1.01
		* CP Read Locations:
			4086004 to 4086165 (+1258 to +1419), width 162
			4086007 to 4086415 (+1261 to +1669), width 409
			4088885 to 4089151 (+4139 to +4405), width 267
			4090240 to 4090570 (+5494 to +5824), width 331
			4090240 to 4090570 (+5494 to +5824), width 331
			4095116 to 4095368 (+10370 to +10622), width 253
			4095174 to 4095429 (+10428 to +10683), width 256
			4095174 to 4095429 (+10428 to +10683), width 256
			4102759 to 4103425 (+18013 to +18679), width 667
	Nanog Summary:
		# CC Peaks: 0
		CC Max Ratio: 2.11
		# CP Peaks: 0
		# CP Reads: 3
		CP Max Overlap: 1
		* Probe Locations:
			  4084853 (+107) 0.96 0.88 0.92
			  4085102 (+356) 0.91 0.92 0.89
			  4085349 (+603) 0.96 0.90 0.90
			  4085425 (+679) 1.14 0.90 0.96
			  4085642 (+896) 0.97 0.74 0.77
			  4085829 (+1083) 1.13 0.79 0.78
			  4085979 (+1233) 1.03 0.96 0.87
			  4086229 (+1483) 1.05 0.97 0.93
			  4086479 (+1733) 1.17 0.87 0.95
			  4086729 (+1983) 1.19 0.95 0.95
			  4086973 (+2227) 0.86 0.93 0.83
			  4087223 (+2477) 0.94 0.93 0.83
			  4087470 (+2724) 0.95 0.85 1.00
			  4087701 (+2955) 0.93 0.84 0.87
			  4087933 (+3187) 0.98 0.85 0.90
			  4088224 (+3478) 0.93 0.86 0.89
			  4088531 (+3785) 0.95 1.09 1.15
			  4088780 (+4034) 1.01 0.87 0.83
			  4089026 (+4280) 1.11 0.94 0.97
			  4089226 (+4480) 1.21 1.08 1.05
			  4089404 (+4658) 2.03 2.11 1.51
			  4089572 (+4826) 1.14 1.11 1.09
			  4089822 (+5076) 1.04 0.80 0.73
			  4090026 (+5280) 1.05 0.89 0.86
			  4090276 (+5530) 1.01 0.96 0.90
			  4090500 (+5754) 0.97 0.75 0.80
			  4090750 (+6004) 1.02 0.95 0.91
			  4090938 (+6192) 1.01 0.84 0.86
			  4091133 (+6387) 0.86 0.84 0.93
			  4091384 (+6638) 1.06 0.92 0.84
			  4091581 (+6835) 1.02 0.98 0.92
			  4091773 (+7027) 1.02 0.98 1.05
			  4092011 (+7265) 0.96 0.87 0.89
			  4092203 (+7457) 1.08 0.84 0.85
			  4092311 (+7565) 1.04 0.71 0.81
			  4092514 (+7768) 0.95 0.86 0.99
			  4092763 (+8017) 0.75 0.65 0.90
			  4092988 (+8242) 1.05 0.79 0.88
			  4093203 (+8457) 0.96 0.84 1.30
			  4093395 (+8649) 0.94 1.11 1.06
			  4093645 (+8899) 0.97 0.91 0.96
			  4093895 (+9149) 0.77 0.77 0.94
			  4094069 (+9323) 0.98 0.91 0.84
			  4094269 (+9523) 1.14 0.84 0.83
			  4094520 (+9774) 0.98 0.94 0.81
			  4094769 (+10023) 1.17 1.29 1.01
			  4095170 (+10424) 0.99 1.01 0.72
			  4095369 (+10623) 1.08 0.81 0.94
			  4096041 (+11295) 1.07 0.96 0.93
			  4096291 (+11545) 0.99 0.88 0.85
			  4096780 (+12034) 0.86 0.81 0.77
			  4097182 (+12436) 1.10 1.02 1.04
			  4097427 (+12681) 0.89 0.81 0.81
			  4097518 (+12772) 1.12 0.91 0.93
			  4097776 (+13030) 1.01 1.02 0.99
			  4098369 (+13623) 0.80 0.70 0.96
			  4098615 (+13869) 0.95 0.97 0.97
			  4098865 (+14119) 1.03 0.80 0.73
			  4099695 (+14949) 0.96 0.90 0.87
			  4099944 (+15198) 0.82 0.85 0.87
			  4100296 (+15550) 1.01 0.84 0.85
			  4100487 (+15741) 0.93 0.89 1.03
			  4101934 (+17188) 1.03 0.99 0.89
			  4102152 (+17406) 0.94 0.74 0.91
			  4102365 (+17619) 0.84 0.99 0.95
			  4102609 (+17863) 0.83 0.84 0.83
			  4103687 (+18941) 0.97 0.78 0.78
			  4103970 (+19224) 1.11 0.92 0.89
			  4104217 (+19471) 1.04 1.07 0.98
			  4104368 (+19622) 0.88 0.71 0.76
			  4104588 (+19842) 0.96 0.94 0.95
		* CP Read Locations:
			4088756 to 4088960 (+4010 to +4214), width 205
			4095251 to 4095437 (+10505 to +10691), width 187
			4095986 to 4096719 (+11240 to +11973), width 734

NM_001001984	19:4104945-4185868
	Promoter: 19:4175868-4195868
	Names: NM_001001984
	Oct4 Summary:
		# CC Peaks: 0
		CC Max Ratio: 2.24
		# CP Peaks: 0
		# CP Reads: 6
		CP Max Overlap: 2
		* Probe Locations:
			  4175940 (+72) 0.80 1.20 0.77
			  4176147 (+279) 0.92 1.35 0.73
			  4176580 (+712) 0.71 1.68 1.06
			  4177056 (+1188) 1.10 0.81 1.05
			  4177441 (+1573) 0.96 1.63 1.00
			  4177643 (+1775) 0.75 1.84 0.82
			  4177951 (+2083) 0.96 1.85 0.88
			  4178169 (+2301) 0.92 1.71 1.02
			  4178415 (+2547) 1.03 1.14 1.05
			  4178587 (+2719) 0.90 1.18 1.01
			  4178910 (+3042) 0.99 0.30 0.67
			  4179052 (+3184) 1.66 1.85 1.05
			  4179208 (+3340) 0.81 0.53 1.01
			  4179286 (+3418) 0.98
			  4179606 (+3738) 0.98 0.46 0.90
			  4179763 (+3895) 0.95 1.27 0.94
			  4180688 (+4820) 0.89 0.43 0.72
			  4181060 (+5192) 1.21 0.64 1.01
			  4181334 (+5466) 1.14 0.19
			  4181649 (+5781) 0.69 0.46 1.05
			  4181859 (+5991) 0.80 0.62 0.67
			  4182292 (+6424) 0.76 1.00 0.92
			  4182756 (+6888) 0.67 0.36 0.83
			  4182935 (+7067) 1.01 0.62 0.88
			  4183018 (+7150) 0.99 1.00 0.81
			  4183087 (+7219) 0.97 0.86 0.70
			  4183311 (+7443) 0.82 0.44 0.65
			  4183504 (+7636) 0.81 0.90 1.13
			  4183747 (+7879) 0.93 0.66 0.69
			  4184099 (+8231) 0.85 1.13 0.92
			  4184341 (+8473) 1.05 1.01 1.12
			  4184554 (+8686) 1.00 1.08 1.08
			  4184740 (+8872) 1.40 0.90 1.15
			  4184990 (+9122) 1.15 1.20 1.04
			  4185239 (+9371) 1.06 1.11 0.98
			  4185401 (+9533) 1.23 1.42 1.13
			  4185564 (+9696) 1.13 1.21 1.02
			  4185794 (+9926) 1.34 1.95 1.22
			  4186061 (+10193) 1.17 1.98 1.02
			  4186351 (+10483) 1.29 1.92 1.17
			  4186479 (+10611) 1.01 1.46 1.06
			  4186700 (+10832) 1.24 1.58 1.16
			  4186855 (+10987) 1.08 0.79 0.97
			  4186950 (+11082) 1.15 1.41 0.94
			  4187188 (+11320) 1.28 1.27 1.02
			  4187350 (+11482) 1.26 1.16 1.02
			  4187596 (+11728) 0.95 0.32 0.82
			  4187786 (+11918) 0.63 1.25 1.01
			  4187859 (+11991) 0.78 1.86 0.71
			  4188087 (+12219) 0.80 2.10 1.01
			  4188336 (+12468) 1.02 1.72 1.10
			  4188548 (+12680) 0.90 1.51 1.03
			  4188729 (+12861) 1.14 1.27 1.05
			  4191088 (+15220) 0.80 0.30 1.04
			  4191304 (+15436) 0.89 0.98 0.93
			  4191456 (+15588) 0.80 0.62 0.86
			  4192356 (+16488) 1.40 0.86 1.31
			  4192524 (+16656) 1.17 0.83 1.05
			  4192715 (+16847) 1.01 1.26 1.06
			  4192917 (+17049) 0.96 1.33 1.11
			  4193190 (+17322) 1.19 2.08 0.86
			  4193487 (+17619) 0.92 0.49
			  4193712 (+17844) 0.85 1.34 0.79
			  4194244 (+18376) 0.95 0.96 0.96
			  4194392 (+18524) 0.96 1.04 0.95
			  4194686 (+18818) 0.89 0.85 0.99
			  4194938 (+19070) 0.99 0.97 1.04
			  4195146 (+19278) 0.88 2.24 1.21
			  4195355 (+19487) 0.88 1.21 1.16
			  4195801 (+19933) 0.91 0.89 1.05
		* CP Read Locations:
			4185155 to 4185447 (+9287 to +9579), width 293
			4185290 to 4185651 (+9422 to +9783), width 362
			4186258 to 4186670 (+10390 to +10802), width 413
			4186779 to 4187435 (+10911 to +11567), width 657
			4188875 to 4188935 (+13007 to +13067), width 61
			4190516 to 4190826 (+14648 to +14958), width 311
	Nanog Summary:
		# CC Peaks: 0
		CC Max Ratio: 8.72
		# CP Peaks: 0
		# CP Reads: 0
		CP Max Overlap: 0
		* Probe Locations:
			  4175940 (+72) 1.07 1.26 1.06
			  4176147 (+279) 1.40 2.22 1.63
			  4176580 (+712) 1.04 0.78 1.11
			  4177056 (+1188) 0.89 0.94 1.54
			  4177441 (+1573) 1.18 1.20 1.12
			  4177643 (+1775) 1.16 1.68 2.18
			  4177951 (+2083) 1.00 1.36 1.43
			  4178169 (+2301) 1.05 1.64 1.50
			  4178415 (+2547) 0.92 0.95 0.95
			  4178587 (+2719) 1.16 0.93 0.98
			  4178910 (+3042) 1.12 1.82 1.50
			  4179052 (+3184) 1.04 0.65 1.05
			  4179208 (+3340) 1.25 1.46 1.56
			  4179286 (+3418) 1.00 1.04
			  4179606 (+3738) 0.89 0.97 0.91
			  4179763 (+3895) 1.10 1.00 0.91
			  4180688 (+4820) 0.88 1.94 1.82
			  4181060 (+5192) 0.80 1.20 0.88
			  4181334 (+5466) 1.30 1.38 2.71
			  4181649 (+5781) 1.20 1.11 1.03
			  4181859 (+5991) 0.72 1.04
			  4182292 (+6424) 1.15 1.11 1.52
			  4182756 (+6888) 1.38 6.36 6.22
			  4182935 (+7067) 0.61 1.31
			  4183018 (+7150) 0.94 8.72 3.67
			  4183087 (+7219) 0.70 2.71 1.77
			  4183311 (+7443) 0.84 1.43 1.20
			  4183504 (+7636) 0.97 1.10 1.06
			  4183747 (+7879) 0.88 1.59 1.36
			  4184099 (+8231) 0.85 0.95 1.02
			  4184341 (+8473) 1.17 1.14 1.05
			  4184554 (+8686) 0.95 0.92 1.06
			  4184740 (+8872) 0.86 0.84 1.04
			  4184990 (+9122) 1.09 1.01 0.90
			  4185239 (+9371) 1.06 1.10 1.11
			  4185401 (+9533) 1.07 0.91 0.93
			  4185564 (+9696) 0.89 0.91 0.87
			  4185794 (+9926) 1.13 1.46 1.27
			  4186061 (+10193) 1.11 1.27 1.09
			  4186351 (+10483) 1.06 1.20 1.08
			  4186479 (+10611) 1.03 1.18 1.17
			  4186700 (+10832) 1.02 1.21 0.83
			  4186855 (+10987) 0.93 1.20 0.87
			  4186950 (+11082) 0.95 1.12 0.91
			  4187188 (+11320) 1.00 1.28 1.19
			  4187350 (+11482) 1.09 1.20 0.99
			  4187596 (+11728) 1.00 1.20 1.10
			  4187786 (+11918) 0.94 0.98 1.09
			  4187859 (+11991) 0.82 1.21 1.36
			  4188087 (+12219) 0.99 0.67 0.75
			  4188336 (+12468) 0.96 0.79 1.08
			  4188548 (+12680) 1.01 1.10 1.05
			  4188729 (+12861) 0.94 0.81 1.04
			  4191088 (+15220) 0.88 1.08 1.58
			  4191304 (+15436) 0.88 0.90 0.79
			  4191456 (+15588) 0.95 0.83 1.80
			  4192356 (+16488) 0.99 0.54 0.87
			  4192524 (+16656) 0.87 0.75 0.81
			  4192715 (+16847) 0.96 0.68 0.70
			  4192917 (+17049) 0.95 1.24 1.18
			  4193190 (+17322) 1.15 0.90 0.52
			  4193487 (+17619) 0.83 0.90 1.75
			  4193712 (+17844) 0.95 0.71 0.87
			  4194244 (+18376) 0.99 1.05 0.93
			  4194392 (+18524) 0.72 0.98 1.13
			  4194686 (+18818) 0.95 0.91 0.77
			  4194938 (+19070) 0.91 0.90 0.90
			  4195146 (+19278) 1.02 1.01 0.85
			  4195355 (+19487) 1.10 0.93 0.90
			  4195801 (+19933) 0.91 1.03 0.99
		* CP Read Locations:

NM_001033811	19:4186504-4188612
	Promoter: 19:4176504-4196504
	Names: NM_001033811
	Oct4 Summary:
		# CC Peaks: 0
		CC Max Ratio: 2.24
		# CP Peaks: 0
		# CP Reads: 6
		CP Max Overlap: 2
		* Probe Locations:
			  4176580 (+76) 0.71 1.68 1.06
			  4177056 (+552) 1.10 0.81 1.05
			  4177441 (+937) 0.96 1.63 1.00
			  4177643 (+1139) 0.75 1.84 0.82
			  4177951 (+1447) 0.96 1.85 0.88
			  4178169 (+1665) 0.92 1.71 1.02
			  4178415 (+1911) 1.03 1.14 1.05
			  4178587 (+2083) 0.90 1.18 1.01
			  4178910 (+2406) 0.99 0.30 0.67
			  4179052 (+2548) 1.66 1.85 1.05
			  4179208 (+2704) 0.81 0.53 1.01
			  4179286 (+2782) 0.98
			  4179606 (+3102) 0.98 0.46 0.90
			  4179763 (+3259) 0.95 1.27 0.94
			  4180688 (+4184) 0.89 0.43 0.72
			  4181060 (+4556) 1.21 0.64 1.01
			  4181334 (+4830) 1.14 0.19
			  4181649 (+5145) 0.69 0.46 1.05
			  4181859 (+5355) 0.80 0.62 0.67
			  4182292 (+5788) 0.76 1.00 0.92
			  4182756 (+6252) 0.67 0.36 0.83
			  4182935 (+6431) 1.01 0.62 0.88
			  4183018 (+6514) 0.99 1.00 0.81
			  4183087 (+6583) 0.97 0.86 0.70
			  4183311 (+6807) 0.82 0.44 0.65
			  4183504 (+7000) 0.81 0.90 1.13
			  4183747 (+7243) 0.93 0.66 0.69
			  4184099 (+7595) 0.85 1.13 0.92
			  4184341 (+7837) 1.05 1.01 1.12
			  4184554 (+8050) 1.00 1.08 1.08
			  4184740 (+8236) 1.40 0.90 1.15
			  4184990 (+8486) 1.15 1.20 1.04
			  4185239 (+8735) 1.06 1.11 0.98
			  4185401 (+8897) 1.23 1.42 1.13
			  4185564 (+9060) 1.13 1.21 1.02
			  4185794 (+9290) 1.34 1.95 1.22
			  4186061 (+9557) 1.17 1.98 1.02
			  4186351 (+9847) 1.29 1.92 1.17
			  4186479 (+9975) 1.01 1.46 1.06
			  4186700 (+10196) 1.24 1.58 1.16
			  4186855 (+10351) 1.08 0.79 0.97
			  4186950 (+10446) 1.15 1.41 0.94
			  4187188 (+10684) 1.28 1.27 1.02
			  4187350 (+10846) 1.26 1.16 1.02
			  4187596 (+11092) 0.95 0.32 0.82
			  4187786 (+11282) 0.63 1.25 1.01
			  4187859 (+11355) 0.78 1.86 0.71
			  4188087 (+11583) 0.80 2.10 1.01
			  4188336 (+11832) 1.02 1.72 1.10
			  4188548 (+12044) 0.90 1.51 1.03
			  4188729 (+12225) 1.14 1.27 1.05
			  4191088 (+14584) 0.80 0.30 1.04
			  4191304 (+14800) 0.89 0.98 0.93
			  4191456 (+14952) 0.80 0.62 0.86
			  4192356 (+15852) 1.40 0.86 1.31
			  4192524 (+16020) 1.17 0.83 1.05
			  4192715 (+16211) 1.01 1.26 1.06
			  4192917 (+16413) 0.96 1.33 1.11
			  4193190 (+16686) 1.19 2.08 0.86
			  4193487 (+16983) 0.92 0.49
			  4193712 (+17208) 0.85 1.34 0.79
			  4194244 (+17740) 0.95 0.96 0.96
			  4194392 (+17888) 0.96 1.04 0.95
			  4194686 (+18182) 0.89 0.85 0.99
			  4194938 (+18434) 0.99 0.97 1.04
			  4195146 (+18642) 0.88 2.24 1.21
			  4195355 (+18851) 0.88 1.21 1.16
			  4195801 (+19297) 0.91 0.89 1.05
		* CP Read Locations:
			4185155 to 4185447 (+8651 to +8943), width 293
			4185290 to 4185651 (+8786 to +9147), width 362
			4186258 to 4186670 (+9754 to +10166), width 413
			4186779 to 4187435 (+10275 to +10931), width 657
			4188875 to 4188935 (+12371 to +12431), width 61
			4190516 to 4190826 (+14012 to +14322), width 311
	Nanog Summary:
		# CC Peaks: 0
		CC Max Ratio: 8.72
		# CP Peaks: 0
		# CP Reads: 0
		CP Max Overlap: 0
		* Probe Locations:
			  4176580 (+76) 1.04 0.78 1.11
			  4177056 (+552) 0.89 0.94 1.54
			  4177441 (+937) 1.18 1.20 1.12
			  4177643 (+1139) 1.16 1.68 2.18
			  4177951 (+1447) 1.00 1.36 1.43
			  4178169 (+1665) 1.05 1.64 1.50
			  4178415 (+1911) 0.92 0.95 0.95
			  4178587 (+2083) 1.16 0.93 0.98
			  4178910 (+2406) 1.12 1.82 1.50
			  4179052 (+2548) 1.04 0.65 1.05
			  4179208 (+2704) 1.25 1.46 1.56
			  4179286 (+2782) 1.00 1.04
			  4179606 (+3102) 0.89 0.97 0.91
			  4179763 (+3259) 1.10 1.00 0.91
			  4180688 (+4184) 0.88 1.94 1.82
			  4181060 (+4556) 0.80 1.20 0.88
			  4181334 (+4830) 1.30 1.38 2.71
			  4181649 (+5145) 1.20 1.11 1.03
			  4181859 (+5355) 0.72 1.04
			  4182292 (+5788) 1.15 1.11 1.52
			  4182756 (+6252) 1.38 6.36 6.22
			  4182935 (+6431) 0.61 1.31
			  4183018 (+6514) 0.94 8.72 3.67
			  4183087 (+6583) 0.70 2.71 1.77
			  4183311 (+6807) 0.84 1.43 1.20
			  4183504 (+7000) 0.97 1.10 1.06
			  4183747 (+7243) 0.88 1.59 1.36
			  4184099 (+7595) 0.85 0.95 1.02
			  4184341 (+7837) 1.17 1.14 1.05
			  4184554 (+8050) 0.95 0.92 1.06
			  4184740 (+8236) 0.86 0.84 1.04
			  4184990 (+8486) 1.09 1.01 0.90
			  4185239 (+8735) 1.06 1.10 1.11
			  4185401 (+8897) 1.07 0.91 0.93
			  4185564 (+9060) 0.89 0.91 0.87
			  4185794 (+9290) 1.13 1.46 1.27
			  4186061 (+9557) 1.11 1.27 1.09
			  4186351 (+9847) 1.06 1.20 1.08
			  4186479 (+9975) 1.03 1.18 1.17
			  4186700 (+10196) 1.02 1.21 0.83
			  4186855 (+10351) 0.93 1.20 0.87
			  4186950 (+10446) 0.95 1.12 0.91
			  4187188 (+10684) 1.00 1.28 1.19
			  4187350 (+10846) 1.09 1.20 0.99
			  4187596 (+11092) 1.00 1.20 1.10
			  4187786 (+11282) 0.94 0.98 1.09
			  4187859 (+11355) 0.82 1.21 1.36
			  4188087 (+11583) 0.99 0.67 0.75
			  4188336 (+11832) 0.96 0.79 1.08
			  4188548 (+12044) 1.01 1.10 1.05
			  4188729 (+12225) 0.94 0.81 1.04
			  4191088 (+14584) 0.88 1.08 1.58
			  4191304 (+14800) 0.88 0.90 0.79
			  4191456 (+14952) 0.95 0.83 1.80
			  4192356 (+15852) 0.99 0.54 0.87
			  4192524 (+16020) 0.87 0.75 0.81
			  4192715 (+16211) 0.96 0.68 0.70
			  4192917 (+16413) 0.95 1.24 1.18
			  4193190 (+16686) 1.15 0.90 0.52
			  4193487 (+16983) 0.83 0.90 1.75
			  4193712 (+17208) 0.95 0.71 0.87
			  4194244 (+17740) 0.99 1.05 0.93
			  4194392 (+17888) 0.72 0.98 1.13
			  4194686 (+18182) 0.95 0.91 0.77
			  4194938 (+18434) 0.91 0.90 0.90
			  4195146 (+18642) 1.02 1.01 0.85
			  4195355 (+18851) 1.10 0.93 0.90
			  4195801 (+19297) 0.91 1.03 0.99
		* CP Read Locations:

NM_007485	19:4214249-4228215
	Promoter: 19:4218215-4238215
	Names: AK008880 ARHD BC047989 D89821 NM_007485 RHOD Rho RhoHP1 Rhod Rhom
	Oct4 Summary:
		# CC Peaks: 0
		CC Max Ratio: 4.68
		# CP Peaks: 0
		# CP Reads: 3
		CP Max Overlap: 1
		* Probe Locations:
			  4218287 (+72) 1.00 0.99 1.19
			  4218554 (+339) 1.12 1.32 1.09
			  4218895 (+680) 1.11 0.82 0.87
			  4219093 (+878) 1.11 1.01 1.08
			  4219341 (+1126) 1.01 0.94 0.91
			  4220283 (+2068) 0.89 1.17 0.97
			  4220724 (+2509) 1.02 1.68 1.17
			  4220931 (+2716) 1.12 1.45 1.04
			  4221160 (+2945) 1.52 2.01 1.18
			  4221351 (+3136) 1.14 1.37 1.04
			  4221600 (+3385) 0.98 2.54 0.88
			  4221834 (+3619) 1.07 4.68 0.88
			  4221957 (+3742) 1.26 2.60 0.98
			  4222084 (+3869) 1.12 1.29 0.94
			  4222358 (+4143) 1.15 1.68 0.81
			  4223520 (+5305) 0.95 0.61 0.80
			  4223943 (+5728) 1.09 1.00 1.03
			  4224154 (+5939) 1.11 0.45 1.09
			  4224341 (+6126) 1.11 0.84 1.13
			  4224787 (+6572) 1.08 0.84 1.06
			  4224972 (+6757) 1.18 1.52 1.08
			  4225218 (+7003) 1.07 1.22 1.09
			  4225463 (+7248) 1.15 1.11 0.97
			  4225649 (+7434) 1.02 1.35 1.17
			  4225719 (+7504) 1.18 2.21 1.27
			  4226348 (+8133) 0.89 0.87 0.99
			  4226641 (+8426) 1.16 0.93 0.90
			  4226837 (+8622) 1.00 0.65 1.00
			  4227053 (+8838) 1.37 0.82 1.10
			  4227259 (+9044) 1.10 1.34 0.94
			  4227509 (+9294) 1.17 1.14 1.07
			  4227759 (+9544) 1.14 2.09 1.19
			  4228005 (+9790) 1.03 1.30 0.99
			  4228308 (+10093) 1.03 1.11 0.95
			  4228533 (+10318) 0.92 1.38 1.11
			  4228639 (+10424) 1.17 1.24 0.93
			  4228841 (+10626) 1.18 1.07 0.92
			  4229106 (+10891) 1.04 1.26 1.10
			  4229337 (+11122) 0.86 0.67 0.94
			  4229640 (+11425) 0.95 1.21 1.00
			  4229880 (+11665) 1.18 1.46 1.03
			  4230062 (+11847) 1.13 1.49 1.18
			  4230305 (+12090) 1.16 1.02 0.97
			  4230513 (+12298) 1.19 1.19 1.11
			  4230765 (+12550) 1.23 1.53 1.16
			  4231224 (+13009) 1.06 1.07 0.96
			  4231292 (+13077) 1.12 1.03 1.04
			  4231513 (+13298) 1.02 2.43 0.89
			  4232597 (+14382) 1.10 1.45 1.05
			  4232757 (+14542) 1.01 1.27 1.14
			  4232951 (+14736) 1.10 1.18 1.16
			  4233121 (+14906) 0.99 1.08 1.19
			  4233533 (+15318) 1.46 1.37 1.12
			  4233769 (+15554) 0.98 1.08 1.03
			  4234009 (+15794) 0.97 1.52 0.85
			  4234308 (+16093) 1.27 0.67 1.20
			  4234478 (+16263) 0.84 0.73 0.99
			  4234728 (+16513) 1.21 1.20 1.12
			  4234927 (+16712) 1.10 0.91 1.08
			  4235087 (+16872) 1.34 1.62 1.34
			  4235341 (+17126) 1.03 0.92 0.96
			  4235588 (+17373) 1.00 0.91 1.06
			  4235776 (+17561) 1.08 1.05 1.22
			  4235881 (+17666) 1.00 0.52 1.32
			  4236114 (+17899) 0.92 0.99 1.10
			  4236269 (+18054) 1.54 2.14 1.30
			  4236510 (+18295) 1.29 0.77 0.98
			  4236749 (+18534) 1.09 0.66 1.10
			  4237114 (+18899) 0.92 1.14 0.88
			  4238099 (+19884) 1.05 0.84 0.97
		* CP Read Locations:
			4229917 to 4230211 (+11702 to +11996), width 295
			4232577 to 4232912 (+14362 to +14697), width 336
			4234441 to 4236141 (+16226 to +17926), width 1701
	Nanog Summary:
		# CC Peaks: 0
		CC Max Ratio: 1.58
		# CP Peaks: 0
		# CP Reads: 2
		CP Max Overlap: 1
		* Probe Locations:
			  4218287 (+72) 1.09 0.97 1.00
			  4218554 (+339) 0.87 1.04 0.98
			  4218895 (+680) 1.04 0.90 0.97
			  4219093 (+878) 1.05 0.88 0.90
			  4219341 (+1126) 1.14 1.08 0.99
			  4220283 (+2068) 1.09 0.92 0.88
			  4220724 (+2509) 0.92 0.89 0.92
			  4220931 (+2716) 0.94 1.00 0.94
			  4221160 (+2945) 1.11 1.01 1.08
			  4221351 (+3136) 0.88 0.86 0.93
			  4221600 (+3385) 0.87 0.84 0.99
			  4221834 (+3619) 0.79 0.71 0.82
			  4221957 (+3742) 0.91 0.96 0.93
			  4222084 (+3869) 1.10 0.76 0.80
			  4222358 (+4143) 0.99 0.74 0.77
			  4223520 (+5305) 1.03 0.90 0.86
			  4223943 (+5728) 0.91 0.91 0.97
			  4224154 (+5939) 1.13 0.97 0.98
			  4224341 (+6126) 1.24 0.81 0.99
			  4224787 (+6572) 0.90 0.67 0.70
			  4224972 (+6757) 0.79 0.87
			  4225218 (+7003) 0.95 1.01 0.91
			  4225463 (+7248) 0.89 0.82 0.87
			  4225649 (+7434) 1.01 0.83 0.78
			  4225719 (+7504) 1.11 0.91 0.92
			  4226348 (+8133) 1.02 0.94 0.91
			  4226641 (+8426) 1.06 1.00 0.93
			  4226837 (+8622) 1.08 0.87 0.95
			  4227053 (+8838) 1.21 0.83 0.81
			  4227259 (+9044) 1.06 0.95 0.91
			  4227509 (+9294) 1.01 0.93 1.01
			  4227759 (+9544) 1.00 1.16 1.04
			  4228005 (+9790) 1.00 1.28 0.98
			  4228308 (+10093) 0.89 0.98 0.73
			  4228533 (+10318) 0.98 1.06 0.98
			  4228639 (+10424) 0.94 0.88 0.95
			  4228841 (+10626) 0.98 0.63 1.04
			  4229106 (+10891) 0.93 0.74 0.94
			  4229337 (+11122) 0.86 0.84 0.88
			  4229640 (+11425) 0.91 0.75 0.85
			  4229880 (+11665) 1.09 1.09 1.05
			  4230062 (+11847) 1.06 1.02 0.96
			  4230305 (+12090) 1.03 0.81 1.01
			  4230513 (+12298) 1.12 0.61 1.06
			  4230765 (+12550) 1.14 1.20 1.10
			  4231224 (+13009) 1.40 0.60 0.85
			  4231292 (+13077) 1.58 0.66 1.07
			  4231513 (+13298) 1.17 0.81 0.97
			  4232597 (+14382) 1.06 1.02 0.93
			  4232757 (+14542) 0.99 0.79 0.76
			  4232951 (+14736) 1.10 0.89 0.87
			  4233121 (+14906) 0.88 0.76 0.79
			  4233533 (+15318) 0.89 0.66 0.87
			  4233769 (+15554) 1.04 0.82 0.81
			  4234009 (+15794) 0.83 0.77 1.01
			  4234308 (+16093) 0.94 1.04 0.94
			  4234478 (+16263) 1.06 0.92 0.97
			  4234728 (+16513) 0.98 1.04 0.95
			  4234927 (+16712) 1.18 0.88 0.92
			  4235087 (+16872) 1.06 0.86 0.93
			  4235341 (+17126) 1.13 0.99 0.95
			  4235588 (+17373) 0.96 0.86 0.89
			  4235776 (+17561) 0.90 0.90 0.87
			  4235881 (+17666) 0.71 0.92 0.98
			  4236114 (+17899) 1.03 1.09 0.91
			  4236269 (+18054) 1.25 1.22 1.07
			  4236510 (+18295) 1.03 1.02 1.09
			  4236749 (+18534) 1.08 0.76 0.88
			  4237114 (+18899) 1.06 0.84 0.58
			  4238099 (+19884) 1.09 0.96 0.71
		* CP Read Locations:
			4223100 to 4223783 (+4885 to +5568), width 684
			4233712 to 4234022 (+15497 to +15807), width 311

NM_134164	19:4234698-4265934
	Promoter: 19:4255934-4275934
	Names: AB062804 AK046627 AK083139 NM_134164 SRG1 SYT11 SYT12 Syt12
	Oct4 Summary:
		# CC Peaks: 0
		CC Max Ratio: 4.50
		# CP Peaks: 0
		# CP Reads: 6
		CP Max Overlap: 3
		* Probe Locations:
			  4256231 (+297) 1.04 0.87 1.08
			  4256439 (+505) 1.00 1.08 1.07
			  4256682 (+748) 1.43 1.14 1.10
			  4256860 (+926) 0.86 1.51 1.33
			  4258070 (+2136) 1.15 2.32 0.93
			  4258449 (+2515) 0.91 0.96 0.85
			  4258605 (+2671) 1.11 1.28 0.98
			  4258810 (+2876) 0.61 0.38 0.89
			  4259059 (+3125) 1.03 0.73 1.18
			  4260321 (+4387) 1.17 2.26 1.29
			  4260471 (+4537) 0.98 1.95 1.10
			  4260684 (+4750) 1.08 1.10 1.07
			  4260933 (+4999) 1.02 0.72 1.32
			  4261183 (+5249) 1.03 0.85 1.12
			  4261432 (+5498) 1.07 1.22 1.00
			  4261682 (+5748) 1.16 0.91 0.92
			  4261888 (+5954) 0.90 0.79 1.06
			  4262136 (+6202) 0.90 0.71 0.96
			  4263217 (+7283) 0.95 0.81 1.02
			  4263589 (+7655) 1.01 1.22 1.06
			  4263837 (+7903) 0.96 1.68 1.12
			  4264085 (+8151) 1.08 0.67 1.09
			  4264267 (+8333) 0.95 1.10
			  4264437 (+8503) 1.12 0.68 0.96
			  4264678 (+8744) 1.20 1.26 1.15
			  4264927 (+8993) 1.19 1.15 1.06
			  4265112 (+9178) 1.20 1.51 1.03
			  4265363 (+9429) 1.06 1.78 1.04
			  4265613 (+9679) 1.11 2.39 1.10
			  4265834 (+9900) 0.99 1.66 0.91
			  4266027 (+10093) 1.17 1.05 1.01
			  4266283 (+10349) 1.19 1.40 0.94
			  4266867 (+10933) 1.22 1.66 1.18
			  4266939 (+11005) 1.43 1.44 1.08
			  4267184 (+11250) 1.07 0.79 1.01
			  4267912 (+11978) 1.20 1.07 0.77
			  4268200 (+12266) 1.08 1.37 1.04
			  4268450 (+12516) 1.01 0.73 1.01
			  4268764 (+12830) 0.79 0.42 1.05
			  4268979 (+13045) 1.03 1.43 1.10
			  4269229 (+13295) 1.03 1.01 0.95
			  4270056 (+14122) 0.38 4.50 0.95
			  4270320 (+14386) 0.92 1.17 1.07
			  4270584 (+14650) 0.87 0.74 0.97
			  4270783 (+14849) 0.99 1.00 0.95
			  4271291 (+15357) 0.79 0.74 0.97
			  4271505 (+15571) 0.88 0.92 0.85
			  4271753 (+15819) 1.19 1.44 1.18
			  4271990 (+16056) 1.06 1.02 0.99
			  4272171 (+16237) 1.01 1.33 1.00
			  4272599 (+16665) 1.01 0.74 1.00
			  4272800 (+16866) 0.84 0.45 1.19
			  4273050 (+17116) 0.89 0.70 1.22
			  4273262 (+17328) 1.13 1.24 1.19
			  4273512 (+17578) 0.81 1.37 1.16
			  4273759 (+17825) 1.04 1.17 1.08
			  4274009 (+18075) 1.09 1.39 1.09
			  4274278 (+18344) 0.94 1.25 0.99
			  4274492 (+18558) 1.29 1.21 1.00
			  4274709 (+18775) 0.85 1.13 0.93
			  4275036 (+19102) 1.07 1.65 0.94
			  4275237 (+19303) 1.09 0.87 0.95
			  4275487 (+19553) 0.83 0.76 0.88
			  4275637 (+19703) 1.30 1.00 1.07
		* CP Read Locations:
			4258207 to 4258491 (+2273 to +2557), width 285
			4258207 to 4258491 (+2273 to +2557), width 285
			4258207 to 4258491 (+2273 to +2557), width 285
			4265179 to 4265619 (+9245 to +9685), width 441
			4265221 to 4265592 (+9287 to +9658), width 372
			4274729 to 4275316 (+18795 to +19382), width 588
	Nanog Summary:
		# CC Peaks: 0
		CC Max Ratio: 1.37
		# CP Peaks: 0
		# CP Reads: 2
		CP Max Overlap: 1
		* Probe Locations:
			  4256231 (+297) 0.83 0.80 0.71
			  4256439 (+505) 0.95 0.88 0.96
			  4256682 (+748) 0.94 0.64 0.71
			  4256860 (+926) 1.09 0.77 0.82
			  4258070 (+2136) 1.12 0.85 0.78
			  4258449 (+2515) 0.60 0.85 0.78
			  4258605 (+2671) 0.94 1.04 0.97
			  4258810 (+2876) 0.73 0.71 0.90
			  4259059 (+3125) 0.90 1.03 0.87
			  4260321 (+4387) 1.06 0.83 1.08
			  4260471 (+4537) 0.88 0.81 0.79
			  4260684 (+4750) 1.10 1.03 0.97
			  4260933 (+4999) 1.00 0.78 0.76
			  4261183 (+5249) 1.08 0.93 0.88
			  4261432 (+5498) 0.94 0.92 0.85
			  4261682 (+5748) 1.06 0.90 0.97
			  4261888 (+5954) 0.88 0.84 0.79
			  4262136 (+6202) 1.01 0.98 0.82
			  4263217 (+7283) 1.06 0.90 0.93
			  4263589 (+7655) 1.02 0.96 0.87
			  4263837 (+7903) 1.06 0.98 1.09
			  4264085 (+8151) 1.05 1.00 0.98
			  4264267 (+8333) 1.02 0.82 0.95
			  4264437 (+8503) 0.95 0.64 0.98
			  4264678 (+8744) 1.09 1.04 1.01
			  4264927 (+8993) 1.31 0.90 1.05
			  4265112 (+9178) 1.04 0.92 0.84
			  4265363 (+9429) 0.99 1.04 0.97
			  4265613 (+9679) 1.14 1.37 1.29
			  4265834 (+9900) 1.01 1.13 0.85
			  4266027 (+10093) 0.84 0.95 1.00
			  4266283 (+10349) 0.94 0.74 0.88
			  4266867 (+10933) 1.08 1.18 1.09
			  4266939 (+11005) 1.00 0.88 0.99
			  4267184 (+11250) 1.00 0.84 0.94
			  4267912 (+11978) 1.00 0.49 1.03
			  4268200 (+12266) 1.06 0.91 0.89
			  4268450 (+12516) 1.05 0.84 0.67
			  4268764 (+12830) 1.23 0.66 0.86
			  4268979 (+13045) 1.10 0.72 0.83
			  4269229 (+13295) 1.12 0.86 0.75
			  4270056 (+14122) 1.01 0.97 1.13
			  4270320 (+14386) 1.00 0.93 0.83
			  4270584 (+14650) 1.02 1.09 1.07
			  4270783 (+14849) 0.89 0.86 1.09
			  4271291 (+15357) 1.03 0.97 0.97
			  4271505 (+15571) 1.04 0.93 0.80
			  4271753 (+15819) 1.10 0.99 0.96
			  4271990 (+16056) 1.00 0.86 0.89
			  4272171 (+16237) 0.97 1.18 1.04
			  4272599 (+16665) 0.98 0.86 0.82
			  4272800 (+16866) 1.16 1.21 0.78
			  4273050 (+17116) 1.14 0.89 0.97
			  4273262 (+17328) 1.01 0.75 0.92
			  4273512 (+17578) 0.91 0.71 0.93
			  4273759 (+17825) 0.94 1.16 0.97
			  4274009 (+18075) 1.00 1.15 0.89
			  4274278 (+18344) 0.85 1.14 1.10
			  4274492 (+18558) 0.86 0.97 0.95
			  4274709 (+18775) 1.00 0.80 0.82
			  4275036 (+19102) 0.92 0.70 0.86
			  4275237 (+19303) 1.09 0.94 1.11
			  4275487 (+19553) 1.03 0.93 0.94
			  4275637 (+19703) 1.03 1.05 0.97
		* CP Read Locations:
			4264468 to 4264813 (+8534 to +8879), width 346
			4271352 to 4271636 (+15418 to +15702), width 285

NM_027237	19:4285580-4287374
	Promoter: 19:4277374-4297374
	Names: 2010003K11Rik AK008072 BC021951 NM_027237
	Oct4 Summary:
		# CC Peaks: 0
		CC Max Ratio: 3.17
		# CP Peaks: 0
		# CP Reads: 0
		CP Max Overlap: 0
		* Probe Locations:
			  4277558 (+184) 0.78 0.85 0.91
			  4277773 (+399) 1.21 1.52 1.15
			  4278019 (+645) 1.10 1.02 1.12
			  4278777 (+1403) 1.10 1.55 0.98
			  4279627 (+2253) 0.93 2.09 1.09
			  4279873 (+2499) 1.29 1.77 1.07
			  4280123 (+2749) 0.87 2.55 0.92
			  4280708 (+3334) 0.97 3.17 0.97
			  4281231 (+3857) 0.86 1.22 1.07
			  4281440 (+4066) 1.03 1.14 1.06
			  4281679 (+4305) 1.07 1.10 0.89
			  4281939 (+4565) 1.02 1.28 1.00
			  4282274 (+4900) 1.07 1.39 0.97
			  4282426 (+5052) 1.27 1.29 1.03
			  4282667 (+5293) 1.02 1.37 1.12
			  4282873 (+5499) 1.16 0.64 1.01
			  4283173 (+5799) 1.40 1.13 0.94
			  4283417 (+6043) 1.12 1.20 1.11
			  4283659 (+6285) 1.16 0.72 0.91
			  4283909 (+6535) 1.12 1.09 1.05
			  4284164 (+6790) 1.00 0.90 0.94
			  4284330 (+6956) 1.08 0.98 1.05
			  4284583 (+7209) 1.09 1.57 1.29
			  4284813 (+7439) 1.09 0.83 1.06
			  4285407 (+8033) 1.16 1.71 0.95
			  4285671 (+8297) 0.95 1.01 0.88
			  4285897 (+8523) 1.07 1.11 1.13
			  4286061 (+8687) 1.11 2.32 0.98
			  4286346 (+8972) 1.09 1.50 1.06
			  4286596 (+9222) 1.23 1.56 1.08
			  4286836 (+9462) 1.12 1.20 1.07
			  4287016 (+9642) 1.26 1.51 1.23
			  4287266 (+9892) 1.11 1.25 1.07
			  4287507 (+10133) 1.38 1.29 1.13
			  4287709 (+10335) 1.33 0.96 1.34
			  4288272 (+10898) 1.08 1.25 1.14
			  4288509 (+11135) 1.26 1.83 1.05
			  4288906 (+11532) 1.03 1.11 0.91
			  4289306 (+11932) 1.25 0.99 1.33
			  4289519 (+12145) 1.11 0.92 1.04
			  4289735 (+12361) 1.33 1.15 1.05
			  4290263 (+12889) 0.93 1.40 1.03
			  4290771 (+13397) 0.99 1.32 1.17
			  4291002 (+13628) 0.98 0.89 0.90
			  4291251 (+13877) 0.82 0.62
			  4291403 (+14029) 1.03 0.79 1.01
			  4291872 (+14498) 0.92 1.10 0.99
			  4292516 (+15142) 1.02 1.60 1.14
			  4292745 (+15371) 1.11 1.04 1.03
			  4293172 (+15798) 1.04 0.89 1.05
			  4293240 (+15866) 1.02 0.71 1.10
			  4293490 (+16116) 1.08 0.71 1.04
			  4293672 (+16298) 1.30 1.20 1.37
			  4293847 (+16473) 0.84 0.73 0.88
			  4294142 (+16768) 1.10 1.57 1.12
			  4294352 (+16978) 0.95 0.89 0.93
			  4294601 (+17227) 0.99 1.30 1.19
			  4295336 (+17962) 0.97 1.22 1.04
			  4295497 (+18123) 0.60 0.61 1.17
			  4295723 (+18349) 0.91 1.03 1.09
			  4295908 (+18534) 0.79 0.17 0.96
			  4296206 (+18832) 1.05 0.97 1.08
			  4296447 (+19073) 1.32 1.04 1.07
			  4296697 (+19323) 1.02 0.98 0.97
			  4296872 (+19498) 1.17 0.91 1.05
			  4297042 (+19668) 1.00 0.73 0.99
			  4297289 (+19915) 0.97 1.35 1.05
		* CP Read Locations:
	Nanog Summary:
		# CC Peaks: 0
		CC Max Ratio: 1.85
		# CP Peaks: 0
		# CP Reads: 2
		CP Max Overlap: 2
		* Probe Locations:
			  4277558 (+184) 1.02 1.14 0.99
			  4277773 (+399) 1.15 1.13 1.00
			  4278019 (+645) 1.04 0.92 0.99
			  4278777 (+1403) 1.13 1.04 0.94
			  4279627 (+2253) 1.16 1.10 1.11
			  4279873 (+2499) 1.04 1.04 1.10
			  4280123 (+2749) 1.18 0.72 0.75
			  4280708 (+3334) 0.95 1.08 1.13
			  4281231 (+3857) 1.03 0.57 0.83
			  4281440 (+4066) 1.03 0.87 0.94
			  4281679 (+4305) 0.93 0.98 0.76
			  4281939 (+4565) 1.11 0.94 0.84
			  4282274 (+4900) 0.94 0.84 0.95
			  4282426 (+5052) 1.03 0.90 0.77
			  4282667 (+5293) 0.99 0.81 0.82
			  4282873 (+5499) 0.98 0.81 0.72
			  4283173 (+5799) 0.83 0.90 0.74
			  4283417 (+6043) 0.96 1.05 0.93
			  4283659 (+6285) 0.82 0.96 0.80
			  4283909 (+6535) 1.13 0.96 0.92
			  4284164 (+6790) 1.02 0.83 0.84
			  4284330 (+6956) 1.04 0.93 0.89
			  4284583 (+7209) 1.03 0.87 0.86
			  4284813 (+7439) 0.88 0.84 0.79
			  4285407 (+8033) 0.98 0.95 1.03
			  4285671 (+8297) 0.73 0.73 0.89
			  4285897 (+8523) 0.94 0.80 0.87
			  4286061 (+8687) 1.12 0.97 0.85
			  4286346 (+8972) 0.93 1.06 1.01
			  4286596 (+9222) 0.95 0.93 0.95
			  4286836 (+9462) 1.11 0.91 0.87
			  4287016 (+9642) 1.07 1.08 1.09
			  4287266 (+9892) 1.03 1.00 0.93
			  4287507 (+10133) 1.01 0.86 0.85
			  4287709 (+10335) 1.06 0.72 0.99
			  4288272 (+10898) 0.98 0.99 0.95
			  4288509 (+11135) 0.79 0.88 0.85
			  4288906 (+11532) 0.97 0.82 0.86
			  4289306 (+11932) 1.31 0.85 0.98
			  4289519 (+12145) 0.99 0.86 0.89
			  4289735 (+12361) 1.13 0.93 0.91
			  4290263 (+12889) 1.40 1.04 1.43
			  4290771 (+13397) 1.04 0.87 0.78
			  4291002 (+13628) 0.99 0.87 0.95
			  4291251 (+13877) 0.98 0.78 0.99
			  4291403 (+14029) 1.01 0.84 0.84
			  4291872 (+14498) 1.03 0.92 0.76
			  4292516 (+15142) 1.03 0.77 0.74
			  4292745 (+15371) 1.08 0.89 0.90
			  4293172 (+15798) 1.03 0.89 0.91
			  4293240 (+15866) 1.05 1.19 0.83
			  4293490 (+16116) 1.00 0.91 0.80
			  4293672 (+16298) 1.11 0.92 0.91
			  4293847 (+16473) 0.94 1.28 0.95
			  4294142 (+16768) 0.96 0.94 0.77
			  4294352 (+16978) 1.07 0.68 0.76
			  4294601 (+17227) 1.09 0.84 0.73
			  4295336 (+17962) 1.06 0.88 0.80
			  4295497 (+18123) 0.87 0.88 0.87
			  4295723 (+18349) 0.99 1.01 0.93
			  4295908 (+18534) 1.16 1.85 1.37
			  4296206 (+18832) 1.07 0.95 0.90
			  4296447 (+19073) 0.95 1.06 0.95
			  4296697 (+19323) 1.01 1.01 0.90
			  4296872 (+19498) 0.91 0.96 0.95
			  4297042 (+19668) 0.90 0.99 0.75
			  4297289 (+19915) 0.91 0.96 0.86
		* CP Read Locations:
			4283501 to 4283891 (+6127 to +6517), width 391
			4283791 to 4284040 (+6417 to +6666), width 250

NM_008797	19:4383148-4410488
	Promoter: 19:4373148-4393148
	Names: BC055030 L09192 NM_008797 Pc Pcx
	Oct4 Summary:
		# CC Peaks: 0
		CC Max Ratio: 2.06
		# CP Peaks: 0
		# CP Reads: 5
		CP Max Overlap: 2
		* Probe Locations:
			  4373260 (+112) 0.84 0.67 0.98
			  4373510 (+362) 0.95 0.18 1.05
			  4373719 (+571) 1.18 1.57 1.11
			  4374065 (+917) 0.80 1.12 0.84
			  4374280 (+1132) 1.04 1.05 1.04
			  4374530 (+1382) 0.83 2.06 0.98
			  4374779 (+1631) 1.05 0.64 1.02
			  4375152 (+2004) 0.87 0.20 0.93
			  4375384 (+2236) 0.90 0.70 1.01
			  4375569 (+2421) 1.12 1.24 1.22
			  4375809 (+2661) 1.26 1.07 1.04
			  4375933 (+2785) 1.10 0.71 0.97
			  4376090 (+2942) 1.07 1.13 1.01
			  4376341 (+3193) 1.83 1.43 1.27
			  4376474 (+3326) 0.78 1.97 1.06
			  4376650 (+3502) 0.88 0.50 0.97
			  4377004 (+3856) 0.92 0.79 1.03
			  4377181 (+4033) 1.05 1.14 1.06
			  4377470 (+4322) 1.08 1.00 1.01
			  4377730 (+4582) 1.03 0.23 0.77
			  4377971 (+4823) 0.94 0.38 1.05
			  4378222 (+5074) 1.16 1.03 1.00
			  4378372 (+5224) 1.22 0.86 1.04
			  4378581 (+5433) 1.16 1.10 1.21
			  4378792 (+5644) 0.93 1.45 1.13
			  4379022 (+5874) 1.10 1.73 0.87
			  4379262 (+6114) 1.08 1.04 1.06
			  4379553 (+6405) 0.81 1.14 1.04
			  4379780 (+6632) 1.16 0.94 0.97
			  4379864 (+6716) 1.08 1.04 1.07
			  4380087 (+6939) 1.10 1.17 1.03
			  4381170 (+8022) 0.87 0.59 0.96
			  4381411 (+8263) 1.01 0.83 1.05
			  4381671 (+8523) 0.86 1.27 1.01
			  4381915 (+8767) 1.05 1.06 1.02
			  4382117 (+8969) 1.32 1.19 1.25
			  4382347 (+9199) 1.20 1.22 1.02
			  4382589 (+9441) 1.27 0.48 0.92
			  4382823 (+9675) 1.10 0.33 0.93
			  4383073 (+9925) 1.21 1.09 1.01
			  4383248 (+10100) 0.76 1.19 1.03
			  4383498 (+10350) 0.80 1.30 1.12
			  4383748 (+10600) 1.01 1.29 1.05
			  4383996 (+10848) 1.01 1.12 0.93
			  4384281 (+11133) 1.04 0.93 0.95
			  4384452 (+11304) 0.97 1.04 1.10
			  4384632 (+11484) 1.30 0.76 1.22
			  4384877 (+11729) 0.87 0.60 0.99
			  4385061 (+11913) 0.96 1.03 0.98
			  4385258 (+12110) 1.06 0.76 1.11
			  4385411 (+12263) 0.95 0.64 1.02
			  4385633 (+12485) 0.74 1.06 1.09
			  4385833 (+12685) 1.07 1.07 1.16
			  4386011 (+12863) 1.01 0.80 0.95
			  4386298 (+13150) 1.08 1.09 1.12
			  4386533 (+13385) 1.06 1.35 1.08
			  4386955 (+13807) 1.03 1.19 0.85
			  4387164 (+14016) 0.77 1.54 0.85
			  4387931 (+14783) 1.01 1.04 1.07
			  4388179 (+15031) 1.53 0.94 1.21
			  4388382 (+15234) 1.28 0.76 0.96
			  4388663 (+15515) 1.00 0.95 1.04
			  4388927 (+15779) 0.98 1.88 1.03
			  4389101 (+15953) 1.15 1.91 1.20
			  4389328 (+16180) 0.86 1.08 1.07
			  4389570 (+16422) 0.84 1.10 1.13
			  4389948 (+16800) 1.06 0.66 0.94
			  4390196 (+17048) 1.07 0.95 1.06
			  4390446 (+17298) 1.08 1.21 1.12
			  4390677 (+17529) 1.12 1.03 1.00
			  4390956 (+17808) 0.89 1.37 1.02
			  4391204 (+18056) 1.08 0.96 1.05
			  4391504 (+18356) 1.32 1.03 1.15
			  4391740 (+18592) 1.10 1.22 1.03
			  4391981 (+18833) 1.08 1.08 0.99
			  4392231 (+19083) 1.11 0.73 0.91
			  4392482 (+19334) 1.04 1.05 1.00
			  4392559 (+19411) 1.14 1.47 1.05
			  4392673 (+19525) 0.97 1.23 1.07
			  4392854 (+19706) 1.08 1.07 0.99
			  4393076 (+19928) 1.19 1.66 1.25
		* CP Read Locations:
			4373647 to 4373869 (+499 to +721), width 223
			4379699 to 4380174 (+6551 to +7026), width 476
			4379699 to 4380174 (+6551 to +7026), width 476
			4388998 to 4389252 (+15850 to +16104), width 255
			4391508 to 4391687 (+18360 to +18539), width 180
	Nanog Summary:
		# CC Peaks: 0
		CC Max Ratio: 1.36
		# CP Peaks: 1
		# CP Reads: 3
		CP Max Overlap: 3
		* Probe Locations:
			  4373260 (+112) 0.81 0.78 1.02
			  4373510 (+362) 1.35 1.18 1.06
			  4373719 (+571) 1.04 0.83 0.92
			  4374065 (+917) 0.74 0.78 0.75
			  4374280 (+1132) 0.79 0.61 0.79
			  4374530 (+1382) 0.86 0.96 0.96
			  4374779 (+1631) 1.01 0.99 0.88
			  4375152 (+2004) 1.36 0.73 0.88
			  4375384 (+2236) 0.93 0.80 0.89
			  4375569 (+2421) 1.17 1.00 1.14
			  4375809 (+2661) 0.97 0.93 0.90
			  4375933 (+2785) 1.13 0.62 0.86
			  4376090 (+2942) 1.01 0.98 0.95
			  4376341 (+3193) 1.02 1.12 1.07
			  4376474 (+3326) 0.88 1.04 0.90
			  4376650 (+3502) 0.75 0.94 0.83
			  4377004 (+3856) 0.99 0.99 0.91
			  4377181 (+4033) 1.10 0.80 0.83
			  4377470 (+4322) 0.98 0.82 0.81
			  4377730 (+4582) 0.67 0.97 0.94
			  4377971 (+4823) 0.78 0.67 0.80
			  4378222 (+5074) 1.18 0.77 0.97
			  4378372 (+5224) 1.00 0.77 0.76
			  4378581 (+5433) 1.08 1.13 0.97
			  4378792 (+5644) 1.07 0.98 0.87
			  4379022 (+5874) 0.88 0.92 0.82
			  4379262 (+6114) 0.69 0.91 0.83
			  4379553 (+6405) 1.14 0.61 0.64
			  4379780 (+6632) 0.98 0.81 0.90
			  4379864 (+6716) 0.91 0.91 0.82
			  4380087 (+6939) 0.99 0.89 0.82
			  4381170 (+8022) 1.02 0.92 1.05
			  4381411 (+8263) 0.98 1.00 1.15
			  4381671 (+8523) 0.94 0.89 0.79
			  4381915 (+8767) 0.80 0.69 0.81
			  4382117 (+8969) 0.93 0.81 1.14
			  4382347 (+9199) 0.93 0.83 1.05
			  4382589 (+9441) 1.13 1.07 1.13
			  4382823 (+9675) 1.35 0.80 1.04
			  4383073 (+9925) 0.93 1.18 0.88
			  4383248 (+10100) 0.94 1.05 0.93
			  4383498 (+10350) 1.06 1.16 1.04
			  4383748 (+10600) 1.06 0.95 0.89
			  4383996 (+10848) 1.17 0.95 0.92
			  4384281 (+11133) 0.93 0.97 0.98
			  4384452 (+11304) 1.05 1.06 0.90
			  4384632 (+11484) 0.94 0.95 0.78
			  4384877 (+11729) 1.20 0.84 1.00
			  4385061 (+11913) 0.99 0.83 0.76
			  4385258 (+12110) 1.27 1.12 1.13
			  4385411 (+12263) 0.87 0.99 0.74
			  4385633 (+12485) 1.13 1.01 1.09
			  4385833 (+12685) 0.88 0.76 1.13
			  4386011 (+12863) 1.05 0.90 0.98
			  4386298 (+13150) 1.00 0.79 0.78
			  4386533 (+13385) 1.01 0.82 0.98
			  4386955 (+13807) 0.99 0.89 0.80
			  4387164 (+14016) 1.03 0.93 0.75
			  4387931 (+14783) 0.93 0.89 0.91
			  4388179 (+15031) 1.10 1.00 0.99
			  4388382 (+15234) 1.29 0.81 1.01
			  4388663 (+15515) 0.99 0.88 0.94
			  4388927 (+15779) 0.93 0.69 1.07
			  4389101 (+15953) 1.04 1.05 1.04
			  4389328 (+16180) 1.11 0.86 0.83
			  4389570 (+16422) 0.77 0.78 0.77
			  4389948 (+16800) 0.90 0.75 0.91
			  4390196 (+17048) 0.97 0.86 1.01
			  4390446 (+17298) 0.97 0.87 0.97
			  4390677 (+17529) 1.02 1.00 0.98
			  4390956 (+17808) 1.14 0.99 1.11
			  4391204 (+18056) 0.92 1.11 0.92
			  4391504 (+18356) 1.03 1.10 1.04
			  4391740 (+18592) 0.95 0.79 0.81
			  4391981 (+18833) 0.96 0.94 0.85
			  4392231 (+19083) 0.70 0.39 0.87
			  4392482 (+19334) 0.96 0.86 0.80
			  4392559 (+19411) 0.99 0.92 0.89
			  4392673 (+19525) 0.99 0.79 0.89
			  4392854 (+19706) 0.88 0.89 0.94
			  4393076 (+19928) 0.94 0.98 1.03
		* CP Read Locations:
			4377821 to 4378497 (+4673 to +5349), width 677
			4378299 to 4379119 (+5151 to +5971), width 821
			4378299 to 4379119 (+5151 to +5971), width 821

NM_153388	19:4400582-4404293
	Promoter: 19:4394293-4414293
	Names: AK081560 BC023036 BC023156 LRFN4 Lrfn4 MGC3103 NM_153388
	Oct4 Summary:
		# CC Peaks: 0
		CC Max Ratio: 2.91
		# CP Peaks: 0
		# CP Reads: 6
		CP Max Overlap: 2
		* Probe Locations:
			  4394517 (+224) 0.88 0.61 0.96
			  4394692 (+399) 1.04 2.01 1.04
			  4394894 (+601) 0.91 1.59 0.89
			  4395660 (+1367) 0.98 0.80 1.08
			  4395992 (+1699) 0.97 1.46 1.01
			  4396184 (+1891) 1.12 1.38 1.04
			  4396406 (+2113) 1.02 1.19 0.92
			  4396655 (+2362) 1.04 1.64 0.91
			  4396909 (+2616) 0.91 2.17 1.04
			  4397169 (+2876) 1.41 1.71 1.34
			  4397329 (+3036) 1.14 1.52 1.16
			  4397572 (+3279) 1.12 1.31 1.15
			  4397822 (+3529) 1.03 1.39 1.12
			  4398177 (+3884) 1.23 1.42 1.27
			  4398377 (+4084) 1.13 1.41 1.02
			  4398626 (+4333) 1.06 1.12 1.18
			  4398886 (+4593) 1.29 1.17 1.28
			  4399135 (+4842) 1.14 1.45 1.04
			  4399331 (+5038) 1.32 0.99 1.00
			  4399581 (+5288) 1.10 0.99 0.76
			  4399831 (+5538) 0.95 0.86 1.03
			  4399997 (+5704) 0.90 0.48 0.97
			  4400230 (+5937) 0.81 0.84 0.99
			  4400457 (+6164) 1.02 0.89 1.07
			  4400626 (+6333) 1.01 1.10 0.96
			  4400810 (+6517) 1.05 1.19 1.14
			  4401092 (+6799) 1.03 1.29 1.10
			  4401346 (+7053) 1.10 1.27 0.94
			  4401479 (+7186) 1.18 1.25 1.00
			  4401716 (+7423) 1.30 1.70 1.13
			  4401963 (+7670) 1.17 0.99 1.00
			  4402196 (+7903) 1.16 1.22 1.03
			  4402268 (+7975) 1.27 1.43 1.06
			  4402446 (+8153) 1.16 0.91 0.97
			  4402572 (+8279) 1.27 1.68 1.00
			  4402822 (+8529) 0.98 0.83 0.89
			  4403069 (+8776) 1.42 1.07 1.06
			  4403345 (+9052) 1.18 1.28 0.96
			  4403542 (+9249) 1.10 1.55 1.21
			  4403773 (+9480) 1.26 1.26 0.99
			  4404016 (+9723) 0.81 1.17 0.88
			  4404261 (+9968) 1.21 2.91 1.07
			  4404432 (+10139) 1.09 2.15 1.06
			  4404726 (+10433) 1.15 1.12 1.04
			  4404945 (+10652) 0.90 1.04 1.04
			  4405171 (+10878) 1.21 2.01 1.00
			  4405425 (+11132) 1.24 1.58 1.18
			  4405635 (+11342) 1.05 1.58 1.15
			  4405848 (+11555) 0.95 1.42 1.17
			  4406063 (+11770) 1.19 1.72 1.22
			  4406215 (+11922) 1.48 1.74 1.35
			  4406465 (+12172) 1.23 1.86 1.16
			  4406711 (+12418) 1.11 1.37 1.10
			  4406931 (+12638) 1.32 1.27 1.09
			  4407135 (+12842) 1.28 0.78 1.06
			  4407367 (+13074) 1.08 0.84 1.11
			  4407546 (+13253) 1.18 1.01 1.07
			  4407787 (+13494) 1.15 1.02 1.01
			  4408014 (+13721) 1.09 1.31 1.11
			  4408171 (+13878) 1.16 1.24 1.25
			  4408395 (+14102) 1.22 1.28 0.95
			  4408644 (+14351) 1.08 0.94 0.91
			  4408843 (+14550) 1.18 0.98 0.99
			  4409090 (+14797) 1.09 1.24 1.23
			  4409272 (+14979) 1.05 0.59 0.94
			  4409473 (+15180) 1.09 0.72 0.95
			  4409721 (+15428) 1.00 1.09 0.97
			  4409971 (+15678) 1.19 1.15 1.02
			  4410211 (+15918) 1.28 1.60 1.14
			  4410433 (+16140) 0.95 0.98 1.14
			  4410610 (+16317) 1.10 1.02 1.01
			  4410855 (+16562) 1.05 1.23 1.02
			  4411066 (+16773) 1.00 1.34 1.06
			  4411305 (+17012) 1.04 0.89 0.90
			  4411533 (+17240) 1.08 1.20 1.03
			  4411774 (+17481) 1.13 0.95 0.98
			  4412011 (+17718) 1.00 1.03 1.13
			  4412177 (+17884) 1.08 0.87 0.99
			  4412463 (+18170) 1.03 0.83 1.07
			  4412654 (+18361) 0.94 0.93 1.09
			  4412904 (+18611) 1.20 1.02 1.04
			  4413122 (+18829) 1.05 1.05 1.01
			  4413295 (+19002) 0.99 0.70 1.01
			  4413487 (+19194) 1.15 1.12 0.93
			  4413737 (+19444) 1.05 0.89 1.16
			  4413924 (+19631) 1.28 1.94 1.35
			  4414158 (+19865) 1.37 2.02 1.11
		* CP Read Locations:
			4403759 to 4404347 (+9466 to +10054), width 589
			4403809 to 4404107 (+9516 to +9814), width 299
			4408556 to 4408823 (+14263 to +14530), width 268
			4408556 to 4408823 (+14263 to +14530), width 268
			4411473 to 4411800 (+17180 to +17507), width 328
			4413803 to 4413906 (+19510 to +19613), width 104
	Nanog Summary:
		# CC Peaks: 0
		CC Max Ratio: 1.63
		# CP Peaks: 0
		# CP Reads: 4
		CP Max Overlap: 2
		* Probe Locations:
			  4394517 (+224) 0.94 0.81 0.81
			  4394692 (+399) 1.00 0.85 0.76
			  4394894 (+601) 0.98 0.72 0.62
			  4395660 (+1367) 1.27 0.83 0.80
			  4395992 (+1699) 1.10 1.02 0.77
			  4396184 (+1891) 0.93 0.88 0.91
			  4396406 (+2113) 0.89 0.88 0.83
			  4396655 (+2362) 1.03 0.81 0.83
			  4396909 (+2616) 0.81 0.83 0.91
			  4397169 (+2876) 1.07 0.91 0.82
			  4397329 (+3036) 1.04 0.90 0.89
			  4397572 (+3279) 0.99 0.99 0.97
			  4397822 (+3529) 1.05 0.85 0.89
			  4398177 (+3884) 1.06 1.06 1.11
			  4398377 (+4084) 0.95 1.00 0.84
			  4398626 (+4333) 1.07 1.00 0.84
			  4398886 (+4593) 1.00 0.99 0.89
			  4399135 (+4842) 1.14 1.01 0.89
			  4399331 (+5038) 0.95 0.80 0.91
			  4399581 (+5288) 1.02 0.69 0.84
			  4399831 (+5538) 0.85 0.80 0.80
			  4399997 (+5704) 0.75 0.77 0.80
			  4400230 (+5937) 1.06 0.64 0.99
			  4400457 (+6164) 1.02 0.82 0.85
			  4400626 (+6333) 0.89 0.86 0.79
			  4400810 (+6517) 1.06 0.88 0.89
			  4401092 (+6799) 0.94 1.00 0.89
			  4401346 (+7053) 0.90 1.02 0.98
			  4401479 (+7186) 1.00 1.02 1.00
			  4401716 (+7423) 1.00 1.09 1.06
			  4401963 (+7670) 1.03 1.07 1.00
			  4402196 (+7903) 1.04 1.06 0.92
			  4402268 (+7975) 1.17 1.23 1.01
			  4402446 (+8153) 0.90 1.19 0.98
			  4402572 (+8279) 1.06 1.23 1.01
			  4402822 (+8529) 0.82 0.81 0.86
			  4403069 (+8776) 1.12 1.34 1.19
			  4403345 (+9052) 0.92 0.95 0.98
			  4403542 (+9249) 1.08 1.18 1.21
			  4403773 (+9480) 1.06 1.01 0.91
			  4404016 (+9723) 0.95 0.91 0.75
			  4404261 (+9968) 0.98 1.44 1.40
			  4404432 (+10139) 1.02 1.24 1.23
			  4404726 (+10433) 0.96 1.16 1.09
			  4404945 (+10652) 1.01 0.83 0.80
			  4405171 (+10878) 1.01 0.85 0.99
			  4405425 (+11132) 1.04 1.06 0.87
			  4405635 (+11342) 1.06 0.82 0.90
			  4405848 (+11555) 0.97 0.71 0.86
			  4406063 (+11770) 1.03 0.94 0.91
			  4406215 (+11922) 1.07 0.93 1.03
			  4406465 (+12172) 0.86 0.71 0.93
			  4406711 (+12418) 1.00 0.94 0.93
			  4406931 (+12638) 1.06 1.03 1.04
			  4407135 (+12842) 0.96 1.00 0.75
			  4407367 (+13074) 0.98 0.96 0.96
			  4407546 (+13253) 0.93 0.86 0.88
			  4407787 (+13494) 1.01 0.78 0.89
			  4408014 (+13721) 1.06 0.78 0.97
			  4408171 (+13878) 1.09 0.97 0.88
			  4408395 (+14102) 1.06 0.85 0.95
			  4408644 (+14351) 0.94 0.86 0.99
			  4408843 (+14550) 0.95 0.75 0.87
			  4409090 (+14797) 1.15 1.01 1.01
			  4409272 (+14979) 0.90 0.75 0.90
			  4409473 (+15180) 0.93 0.89 0.88
			  4409721 (+15428) 1.04 0.94 0.89
			  4409971 (+15678) 1.05 1.01 0.90
			  4410211 (+15918) 1.03 0.92 1.03
			  4410433 (+16140) 1.05 0.83 0.84
			  4410610 (+16317) 1.02 0.99 0.96
			  4410855 (+16562) 0.99 0.86 0.93
			  4411066 (+16773) 1.01 0.84 0.87
			  4411305 (+17012) 0.84 0.67 0.70
			  4411533 (+17240) 1.03 0.96 0.98
			  4411774 (+17481) 1.10 0.87 0.92
			  4412011 (+17718) 0.89 1.13 0.96
			  4412177 (+17884) 0.84 0.80 0.83
			  4412463 (+18170) 1.05 0.87 0.84
			  4412654 (+18361) 1.02 0.92 0.79
			  4412904 (+18611) 1.00 0.71 0.70
			  4413122 (+18829) 0.88 0.88 0.83
			  4413295 (+19002) 0.97 0.71 0.99
			  4413487 (+19194) 1.00 0.68 0.84
			  4413737 (+19444) 1.04 0.73 0.70
			  4413924 (+19631) 1.23 1.06 1.00
			  4414158 (+19865) 1.29 1.63 1.38
		* CP Read Locations:
			4394389 to 4394784 (+96 to +491), width 396
			4403467 to 4403954 (+9174 to +9661), width 488
			4403467 to 4403954 (+9174 to +9661), width 488
			4407079 to 4407617 (+12786 to +13324), width 539

NM_023131	19:4411341-4414408
	Promoter: 19:4404408-4424408
	Names: FACE-2 FACE2 HGNC:9931 NM_023131 RCE1 RCE1A RCE1B Rce1 hRCE1
	Oct4 Summary:
		# CC Peaks: 0
		CC Max Ratio: 2.15
		# CP Peaks: 0
		# CP Reads: 8
		CP Max Overlap: 3
		* Probe Locations:
			  4404432 (+24) 1.09 2.15 1.06
			  4404726 (+318) 1.15 1.12 1.04
			  4404945 (+537) 0.90 1.04 1.04
			  4405171 (+763) 1.21 2.01 1.00
			  4405425 (+1017) 1.24 1.58 1.18
			  4405635 (+1227) 1.05 1.58 1.15
			  4405848 (+1440) 0.95 1.42 1.17
			  4406063 (+1655) 1.19 1.72 1.22
			  4406215 (+1807) 1.48 1.74 1.35
			  4406465 (+2057) 1.23 1.86 1.16
			  4406711 (+2303) 1.11 1.37 1.10
			  4406931 (+2523) 1.32 1.27 1.09
			  4407135 (+2727) 1.28 0.78 1.06
			  4407367 (+2959) 1.08 0.84 1.11
			  4407546 (+3138) 1.18 1.01 1.07
			  4407787 (+3379) 1.15 1.02 1.01
			  4408014 (+3606) 1.09 1.31 1.11
			  4408171 (+3763) 1.16 1.24 1.25
			  4408395 (+3987) 1.22 1.28 0.95
			  4408644 (+4236) 1.08 0.94 0.91
			  4408843 (+4435) 1.18 0.98 0.99
			  4409090 (+4682) 1.09 1.24 1.23
			  4409272 (+4864) 1.05 0.59 0.94
			  4409473 (+5065) 1.09 0.72 0.95
			  4409721 (+5313) 1.00 1.09 0.97
			  4409971 (+5563) 1.19 1.15 1.02
			  4410211 (+5803) 1.28 1.60 1.14
			  4410433 (+6025) 0.95 0.98 1.14
			  4410610 (+6202) 1.10 1.02 1.01
			  4410855 (+6447) 1.05 1.23 1.02
			  4411066 (+6658) 1.00 1.34 1.06
			  4411305 (+6897) 1.04 0.89 0.90
			  4411533 (+7125) 1.08 1.20 1.03
			  4411774 (+7366) 1.13 0.95 0.98
			  4412011 (+7603) 1.00 1.03 1.13
			  4412177 (+7769) 1.08 0.87 0.99
			  4412463 (+8055) 1.03 0.83 1.07
			  4412654 (+8246) 0.94 0.93 1.09
			  4412904 (+8496) 1.20 1.02 1.04
			  4413122 (+8714) 1.05 1.05 1.01
			  4413295 (+8887) 0.99 0.70 1.01
			  4413487 (+9079) 1.15 1.12 0.93
			  4413737 (+9329) 1.05 0.89 1.16
			  4413924 (+9516) 1.28 1.94 1.35
			  4414158 (+9750) 1.37 2.02 1.11
			  4414408 (+10000) 1.30 1.72 1.08
			  4414487 (+10079) 1.30 1.65 1.02
			  4414646 (+10238) 1.05 1.35 1.06
			  4414876 (+10468) 1.25 1.90 1.02
			  4415123 (+10715) 1.13 0.98 1.33
			  4415547 (+11139) 0.60 0.59 1.18
			  4415753 (+11345) 0.97 0.53 1.08
			  4415953 (+11545) 1.17 1.11 1.00
			  4416200 (+11792) 1.16 0.91 1.08
			  4416630 (+12222) 1.06 0.70 0.97
			  4416918 (+12510) 1.14 1.32 1.09
			  4417107 (+12699) 0.71 0.47 0.93
			  4417392 (+12984) 1.14 0.80 1.15
			  4417642 (+13234) 0.99 0.77 1.09
			  4417856 (+13448) 1.03 0.94 1.10
			  4418105 (+13697) 1.17 0.96 1.04
			  4418258 (+13850) 0.96 0.40 1.01
			  4418696 (+14288) 1.13 0.70 1.19
			  4418857 (+14449) 1.08 1.13 1.04
			  4419077 (+14669) 0.84 1.33 0.92
			  4419307 (+14899) 0.91 0.92 1.06
			  4419750 (+15342) 0.95 0.82 1.01
			  4419923 (+15515) 0.92 0.25 0.84
			  4420290 (+15882) 0.93 1.07 0.95
			  4420450 (+16042) 1.19 1.05 0.97
			  4421255 (+16847) 0.99 0.90 1.04
			  4421653 (+17245) 0.96 0.89 0.99
			  4422181 (+17773) 1.09 1.20 1.06
			  4422448 (+18040) 0.74 0.23 1.08
			  4423048 (+18640) 1.03 0.62 1.19
			  4423387 (+18979) 1.11 1.41 1.14
			  4423816 (+19408) 0.94 0.80 0.89
			  4424120 (+19712) 1.16 0.81 0.95
			  4424369 (+19961) 1.06 1.08 0.98
		* CP Read Locations:
			4408556 to 4408823 (+4148 to +4415), width 268
			4408556 to 4408823 (+4148 to +4415), width 268
			4411473 to 4411800 (+7065 to +7392), width 328
			4413803 to 4413906 (+9395 to +9498), width 104
			4414996 to 4415225 (+10588 to +10817), width 230
			4414996 to 4415225 (+10588 to +10817), width 230
			4414996 to 4415225 (+10588 to +10817), width 230
			4420230 to 4420637 (+15822 to +16229), width 408
	Nanog Summary:
		# CC Peaks: 0
		CC Max Ratio: 1.63
		# CP Peaks: 0
		# CP Reads: 3
		CP Max Overlap: 2
		* Probe Locations:
			  4404432 (+24) 1.02 1.24 1.23
			  4404726 (+318) 0.96 1.16 1.09
			  4404945 (+537) 1.01 0.83 0.80
			  4405171 (+763) 1.01 0.85 0.99
			  4405425 (+1017) 1.04 1.06 0.87
			  4405635 (+1227) 1.06 0.82 0.90
			  4405848 (+1440) 0.97 0.71 0.86
			  4406063 (+1655) 1.03 0.94 0.91
			  4406215 (+1807) 1.07 0.93 1.03
			  4406465 (+2057) 0.86 0.71 0.93
			  4406711 (+2303) 1.00 0.94 0.93
			  4406931 (+2523) 1.06 1.03 1.04
			  4407135 (+2727) 0.96 1.00 0.75
			  4407367 (+2959) 0.98 0.96 0.96
			  4407546 (+3138) 0.93 0.86 0.88
			  4407787 (+3379) 1.01 0.78 0.89
			  4408014 (+3606) 1.06 0.78 0.97
			  4408171 (+3763) 1.09 0.97 0.88
			  4408395 (+3987) 1.06 0.85 0.95
			  4408644 (+4236) 0.94 0.86 0.99
			  4408843 (+4435) 0.95 0.75 0.87
			  4409090 (+4682) 1.15 1.01 1.01
			  4409272 (+4864) 0.90 0.75 0.90
			  4409473 (+5065) 0.93 0.89 0.88
			  4409721 (+5313) 1.04 0.94 0.89
			  4409971 (+5563) 1.05 1.01 0.90
			  4410211 (+5803) 1.03 0.92 1.03
			  4410433 (+6025) 1.05 0.83 0.84
			  4410610 (+6202) 1.02 0.99 0.96
			  4410855 (+6447) 0.99 0.86 0.93
			  4411066 (+6658) 1.01 0.84 0.87
			  4411305 (+6897) 0.84 0.67 0.70
			  4411533 (+7125) 1.03 0.96 0.98
			  4411774 (+7366) 1.10 0.87 0.92
			  4412011 (+7603) 0.89 1.13 0.96
			  4412177 (+7769) 0.84 0.80 0.83
			  4412463 (+8055) 1.05 0.87 0.84
			  4412654 (+8246) 1.02 0.92 0.79
			  4412904 (+8496) 1.00 0.71 0.70
			  4413122 (+8714) 0.88 0.88 0.83
			  4413295 (+8887) 0.97 0.71 0.99
			  4413487 (+9079) 1.00 0.68 0.84
			  4413737 (+9329) 1.04 0.73 0.70
			  4413924 (+9516) 1.23 1.06 1.00
			  4414158 (+9750) 1.29 1.63 1.38
			  4414408 (+10000) 1.06 1.18 1.11
			  4414487 (+10079) 1.04 1.23 1.04
			  4414646 (+10238) 0.97 0.90 0.86
			  4414876 (+10468) 1.02 1.13 0.99
			  4415123 (+10715) 0.97 0.87 0.91
			  4415547 (+11139) 0.93 0.81 1.02
			  4415753 (+11345) 0.83 0.89 0.82
			  4415953 (+11545) 0.85 0.74 0.83
			  4416200 (+11792) 0.82 0.81 0.92
			  4416630 (+12222) 1.09 0.92 0.99
			  4416918 (+12510) 1.02 1.04 1.00
			  4417107 (+12699) 1.04 1.14 1.14
			  4417392 (+12984) 0.81 1.05 1.44
			  4417642 (+13234) 0.99 1.05 1.13
			  4417856 (+13448) 1.05 1.09 1.14
			  4418105 (+13697) 1.11 0.80 1.08
			  4418258 (+13850) 1.14 0.96 0.98
			  4418696 (+14288) 1.02 0.94 0.91
			  4418857 (+14449) 0.92 0.83 0.82
			  4419077 (+14669) 0.66 0.91 0.77
			  4419307 (+14899) 0.99 0.89 0.77
			  4419750 (+15342) 0.92 0.96 1.20
			  4419923 (+15515) 1.00 1.23 1.38
			  4420290 (+15882) 0.82 0.98 0.90
			  4420450 (+16042) 0.98 0.79 0.99
			  4421255 (+16847) 1.01 0.98 1.17
			  4421653 (+17245) 1.04 0.83 0.83
			  4422181 (+17773) 1.00 0.93 0.89
			  4422448 (+18040) 0.94 0.74 0.91
			  4423048 (+18640) 1.12 1.54 1.39
			  4423387 (+18979) 1.05 1.02 1.07
			  4423816 (+19408) 1.00 0.89 0.69
			  4424120 (+19712) 0.86 0.87 0.68
			  4424369 (+19961) 1.04 1.05 0.91
		* CP Read Locations:
			4407079 to 4407617 (+2671 to +3209), width 539
			4416264 to 4416510 (+11856 to +12102), width 247
			4416264 to 4416510 (+11856 to +12102), width 247

NM_001033447	19:4437075-4487106
	Promoter: 19:4477106-4497106
	Names: NM_001033447
	Oct4 Summary:
		# CC Peaks: 0
		CC Max Ratio: 4.15
		# CP Peaks: 0
		# CP Reads: 1
		CP Max Overlap: 1
		* Probe Locations:
			  4477412 (+306) 1.14 0.94 1.08
			  4477641 (+535) 0.84 0.49 0.88
			  4477891 (+785) 1.27 1.14 1.13
			  4478239 (+1133) 1.04 0.72 0.81
			  4478401 (+1295) 0.90 0.36 0.69
			  4478631 (+1525) 1.03 0.71 0.82
			  4478879 (+1773) 0.87 0.85 0.96
			  4479125 (+2019) 0.94 0.83 1.01
			  4479371 (+2265) 1.05 1.04 1.00
			  4479545 (+2439) 0.81 0.26 0.74
			  4479791 (+2685) 0.92 0.61 0.96
			  4480084 (+2978) 1.01 0.62 1.02
			  4480211 (+3105) 1.09 1.14 1.05
			  4480499 (+3393) 1.28 0.81 0.89
			  4480628 (+3522) 0.73 0.76 0.94
			  4481181 (+4075) 1.08 0.49 1.01
			  4481414 (+4308) 0.71 0.27 0.85
			  4481658 (+4552) 1.01 1.02 0.90
			  4482048 (+4942) 1.14 1.04 0.98
			  4482546 (+5440) 0.97 0.20 1.04
			  4483633 (+6527) 0.99 0.88
			  4483963 (+6857) 0.94 0.94 0.95
			  4484185 (+7079) 0.69 0.44 0.65
			  4484368 (+7262) 1.08 0.63 0.74
			  4484604 (+7498) 0.66 0.33 0.59
			  4484671 (+7565) 0.44 0.16 0.75
			  4484851 (+7745) 1.06 1.39 1.13
			  4485044 (+7938) 0.96 0.19 1.04
			  4485391 (+8285) 0.71 0.48 1.08
			  4485795 (+8689) 1.26 1.07 1.14
			  4485950 (+8844) 1.05 0.27 1.08
			  4486190 (+9084) 0.86 0.96 1.24
			  4486440 (+9334) 1.38 1.76 1.03
			  4486687 (+9581) 1.18 2.44 0.95
			  4486870 (+9764) 1.37 2.12 1.06
			  4487070 (+9964) 1.26 1.55 1.08
			  4487259 (+10153) 1.31 1.84 1.15
			  4487606 (+10500) 1.14 1.23 1.13
			  4487740 (+10634) 1.04 1.27 1.07
			  4487990 (+10884) 1.21 1.56 1.14
			  4488181 (+11075) 1.27 2.18 1.13
			  4488431 (+11325) 1.05 1.62 1.09
			  4488680 (+11574) 1.35 1.29 1.02
			  4488921 (+11815) 1.05 1.47 0.91
			  4489136 (+12030) 0.98 1.24 0.93
			  4489367 (+12261) 0.85 1.53 0.85
			  4489617 (+12511) 1.17 1.15 1.09
			  4489864 (+12758) 1.13 0.74 0.98
			  4490082 (+12976) 1.12 0.74 1.00
			  4490294 (+13188) 0.81 1.07 1.22
			  4490542 (+13436) 0.86 1.23 0.89
			  4490788 (+13682) 0.90 1.09 0.85
			  4491053 (+13947) 1.05 0.81 1.07
			  4491403 (+14297) 0.90 0.38 1.10
			  4491551 (+14445) 1.23 0.19 1.31
			  4491857 (+14751) 0.92 0.86 0.84
			  4491994 (+14888) 1.04 0.90 0.99
			  4492183 (+15077) 0.64 2.27 0.87
			  4492358 (+15252) 0.84 0.59 0.87
			  4492568 (+15462) 0.90 0.93 1.04
			  4492818 (+15712) 0.99 1.31 1.09
			  4493067 (+15961) 0.94 1.43 0.96
			  4493316 (+16210) 1.25 3.40 0.99
			  4493577 (+16471) 0.55 4.15 0.71
			  4493783 (+16677) 0.66 2.11 1.05
			  4493957 (+16851) 0.66 0.42 0.97
			  4494243 (+17137) 0.81 0.67 1.04
			  4494491 (+17385) 0.87 0.98 1.07
			  4494780 (+17674) 0.77 0.96 0.89
			  4495029 (+17923) 1.14 0.96 1.01
			  4495431 (+18325) 0.96 0.91 0.92
			  4495500 (+18394) 0.78 0.53 0.95
			  4495619 (+18513) 0.87 0.83 0.98
			  4495817 (+18711) 1.09 0.71 1.07
			  4496709 (+19603) 0.91 1.10 1.11
			  4496950 (+19844) 1.05 0.99 1.06
		* CP Read Locations:
			4487348 to 4487496 (+10242 to +10390), width 149
	Nanog Summary:
		# CC Peaks: 0
		CC Max Ratio: 3.19
		# CP Peaks: 0
		# CP Reads: 0
		CP Max Overlap: 0
		* Probe Locations:
			  4477412 (+306) 1.24 1.53 1.53
			  4477641 (+535) 0.91 1.76
			  4477891 (+785) 1.16 1.11 1.06
			  4478239 (+1133) 1.21 0.76 1.49
			  4478401 (+1295) 0.76 1.41 0.77
			  4478631 (+1525) 0.91 1.55 1.25
			  4478879 (+1773) 1.01 1.73 1.25
			  4479125 (+2019) 1.09 0.91 0.70
			  4479371 (+2265) 0.99 1.09 1.23
			  4479545 (+2439) 1.17 0.73 1.22
			  4479791 (+2685) 0.97 1.15 0.90
			  4480084 (+2978) 1.15 1.76 1.77
			  4480211 (+3105) 1.10 1.16 1.13
			  4480499 (+3393) 1.39 0.89
			  4480628 (+3522) 0.94 1.16 1.01
			  4481181 (+4075) 0.75 1.57 1.37
			  4481414 (+4308) 0.81 1.45 1.46
			  4481658 (+4552) 0.98 1.09 1.02
			  4482048 (+4942) 1.00 1.09 0.97
			  4482546 (+5440) 0.69 2.28
			  4483633 (+6527) 1.03
			  4483963 (+6857) 1.04 0.99 1.20
			  4484185 (+7079) 0.78 1.37 1.08
			  4484368 (+7262) 0.79 1.06 0.97
			  4484604 (+7498) 0.90 1.90 2.29
			  4484671 (+7565) 0.94 1.43 3.19
			  4484851 (+7745) 0.99 0.95 0.83
			  4485044 (+7938) 0.96 1.31 2.77
			  4485391 (+8285) 1.03 1.17 1.14
			  4485795 (+8689) 1.13 1.02 1.04
			  4485950 (+8844) 0.96 1.16 1.40
			  4486190 (+9084) 1.06 0.92 0.73
			  4486440 (+9334) 1.03 0.90 0.88
			  4486687 (+9581) 1.06 0.88 1.04
			  4486870 (+9764) 0.96 1.10 1.01
			  4487070 (+9964) 1.03 1.08 0.85
			  4487259 (+10153) 1.14 1.74 1.27
			  4487606 (+10500) 1.03 0.90 0.83
			  4487740 (+10634) 0.99 0.80 0.75
			  4487990 (+10884) 1.00 0.91 1.03
			  4488181 (+11075) 1.02 0.88 1.08
			  4488431 (+11325) 0.99 0.90 0.89
			  4488680 (+11574) 1.06 0.93 0.93
			  4488921 (+11815) 0.94 0.77 0.85
			  4489136 (+12030) 1.07 1.01 0.93
			  4489367 (+12261) 1.21 1.05 0.84
			  4489617 (+12511) 1.02 1.01 0.89
			  4489864 (+12758) 0.96 0.88 0.77
			  4490082 (+12976) 0.86 0.86 1.01
			  4490294 (+13188) 1.08 0.95 1.03
			  4490542 (+13436) 1.02 1.45 1.01
			  4490788 (+13682) 0.77 1.11 1.12
			  4491053 (+13947) 0.97 0.91 1.16
			  4491403 (+14297) 1.19 1.23 0.85
			  4491551 (+14445) 0.78 1.02 0.98
			  4491857 (+14751) 1.02 0.76 0.71
			  4491994 (+14888) 1.03 0.93 1.02
			  4492183 (+15077) 0.87 1.24 1.19
			  4492358 (+15252) 1.17 0.94 1.00
			  4492568 (+15462) 1.10 1.50 1.02
			  4492818 (+15712) 1.19 1.04 0.87
			  4493067 (+15961) 0.99 1.03 0.92
			  4493316 (+16210) 0.98 1.47 1.49
			  4493577 (+16471) 0.58 0.71 0.84
			  4493783 (+16677) 1.20 1.02 0.91
			  4493957 (+16851) 1.04 0.92 0.82
			  4494243 (+17137) 1.07 1.08 1.92
			  4494491 (+17385) 1.06 0.96 0.92
			  4494780 (+17674) 0.92 0.63 0.88
			  4495029 (+17923) 0.89 1.10 0.96
			  4495431 (+18325) 0.96 1.01 1.00
			  4495500 (+18394) 1.15 1.38 1.06
			  4495619 (+18513) 0.93 1.05 0.69
			  4495817 (+18711) 1.00 0.95 0.70
			  4496709 (+19603) 1.04 0.99 0.97
			  4496950 (+19844) 0.94 1.00 1.12
		* CP Read Locations:

NM_001039221	19:4499869-4501657
	Promoter: 19:4491657-4511657
	Names: NM_001039221
	Oct4 Summary:
		# CC Peaks: 0
		CC Max Ratio: 4.15
		# CP Peaks: 0
		# CP Reads: 1
		CP Max Overlap: 1
		* Probe Locations:
			  4491857 (+200) 0.92 0.86 0.84
			  4491994 (+337) 1.04 0.90 0.99
			  4492183 (+526) 0.64 2.27 0.87
			  4492358 (+701) 0.84 0.59 0.87
			  4492568 (+911) 0.90 0.93 1.04
			  4492818 (+1161) 0.99 1.31 1.09
			  4493067 (+1410) 0.94 1.43 0.96
			  4493316 (+1659) 1.25 3.40 0.99
			  4493577 (+1920) 0.55 4.15 0.71
			  4493783 (+2126) 0.66 2.11 1.05
			  4493957 (+2300) 0.66 0.42 0.97
			  4494243 (+2586) 0.81 0.67 1.04
			  4494491 (+2834) 0.87 0.98 1.07
			  4494780 (+3123) 0.77 0.96 0.89
			  4495029 (+3372) 1.14 0.96 1.01
			  4495431 (+3774) 0.96 0.91 0.92
			  4495500 (+3843) 0.78 0.53 0.95
			  4495619 (+3962) 0.87 0.83 0.98
			  4495817 (+4160) 1.09 0.71 1.07
			  4496709 (+5052) 0.91 1.10 1.11
			  4496950 (+5293) 1.05 0.99 1.06
			  4497408 (+5751) 1.22 0.63 1.12
			  4497588 (+5931) 1.04 0.72 1.07
			  4497831 (+6174) 1.47 1.33 0.96
			  4498090 (+6433) 1.09 1.10 0.98
			  4498728 (+7071) 0.92 0.29 1.05
			  4498977 (+7320) 1.05 1.48 1.11
			  4499156 (+7499) 0.94 1.16 0.99
			  4499406 (+7749) 1.04 1.02 0.96
			  4499646 (+7989) 0.97 0.27 0.77
			  4499877 (+8220) 1.00 1.04 1.04
			  4500056 (+8399) 1.29 0.82 1.17
			  4500261 (+8604) 1.19 1.52 1.02
			  4500510 (+8853) 1.13 1.51 1.10
			  4500759 (+9102) 1.12 1.42 1.00
			  4501002 (+9345) 1.13 1.64 1.11
			  4501217 (+9560) 1.18 1.46 1.01
			  4501437 (+9780) 1.26 1.54 1.12
			  4501686 (+10029) 1.37 0.96 1.04
			  4501845 (+10188) 1.07 1.17 0.97
			  4501969 (+10312) 0.82 0.90 0.98
			  4502090 (+10433) 1.01 1.93 0.96
			  4502293 (+10636) 1.02 2.48 1.11
			  4502534 (+10877) 1.03 1.77 1.31
			  4502728 (+11071) 1.22 1.21 1.00
			  4502978 (+11321) 0.85 1.00 0.93
			  4503173 (+11516) 0.88 1.10 0.96
			  4503346 (+11689) 1.07 1.24 0.96
			  4503596 (+11939) 0.98 0.96 1.08
			  4503808 (+12151) 1.06 1.14 1.13
			  4504031 (+12374) 1.21 1.17 1.05
			  4504343 (+12686) 0.94 1.19 1.02
			  4504559 (+12902) 1.15 1.65 1.19
			  4504846 (+13189) 1.06 1.46 1.14
			  4505087 (+13430) 1.09 1.01 1.21
			  4505238 (+13581) 1.14 0.70 1.01
			  4505685 (+14028) 1.32 1.04 1.03
			  4505868 (+14211) 1.25 1.12 0.99
			  4506001 (+14344) 1.22 0.47 0.85
			  4506251 (+14594) 1.05 0.80 1.01
			  4506677 (+15020) 1.29 1.06 0.87
			  4506927 (+15270) 1.07 0.79 0.93
			  4507178 (+15521) 1.20 0.94 1.02
			  4507285 (+15628) 1.20 1.36 1.22
			  4507595 (+15938) 1.01 1.34 1.10
			  4507831 (+16174) 1.29 0.59 1.48
			  4508036 (+16379) 1.21 1.15 0.97
			  4508241 (+16584) 1.27 1.28 1.14
			  4508442 (+16785) 1.11 1.33 0.94
			  4508519 (+16862) 1.50 1.46 1.07
			  4508749 (+17092) 1.22 0.75 1.09
			  4508995 (+17338) 1.03 1.23 0.96
			  4509245 (+17588) 1.74 1.81 1.12
			  4509456 (+17799) 1.06 1.44 1.11
			  4509664 (+18007) 1.20 1.47 1.10
			  4509914 (+18257) 1.24 0.95 1.14
			  4510160 (+18503) 1.69 1.21 1.18
			  4510410 (+18753) 1.22 1.69 1.02
			  4510660 (+19003) 0.97 2.09 1.17
			  4510844 (+19187) 1.07 1.55 1.31
			  4511091 (+19434) 0.86 1.18 1.00
			  4511338 (+19681) 1.16 1.13 1.05
			  4511491 (+19834) 1.03 1.19 1.11
		* CP Read Locations:
			4500733 to 4500937 (+9076 to +9280), width 205
	Nanog Summary:
		# CC Peaks: 0
		CC Max Ratio: 1.92
		# CP Peaks: 0
		# CP Reads: 2
		CP Max Overlap: 1
		* Probe Locations:
			  4491857 (+200) 1.02 0.76 0.71
			  4491994 (+337) 1.03 0.93 1.02
			  4492183 (+526) 0.87 1.24 1.19
			  4492358 (+701) 1.17 0.94 1.00
			  4492568 (+911) 1.10 1.50 1.02
			  4492818 (+1161) 1.19 1.04 0.87
			  4493067 (+1410) 0.99 1.03 0.92
			  4493316 (+1659) 0.98 1.47 1.49
			  4493577 (+1920) 0.58 0.71 0.84
			  4493783 (+2126) 1.20 1.02 0.91
			  4493957 (+2300) 1.04 0.92 0.82
			  4494243 (+2586) 1.07 1.08 1.92
			  4494491 (+2834) 1.06 0.96 0.92
			  4494780 (+3123) 0.92 0.63 0.88
			  4495029 (+3372) 0.89 1.10 0.96
			  4495431 (+3774) 0.96 1.01 1.00
			  4495500 (+3843) 1.15 1.38 1.06
			  4495619 (+3962) 0.93 1.05 0.69
			  4495817 (+4160) 1.00 0.95 0.70
			  4496709 (+5052) 1.04 0.99 0.97
			  4496950 (+5293) 0.94 1.00 1.12
			  4497408 (+5751) 1.05 0.84 1.06
			  4497588 (+5931) 1.07 1.04 1.12
			  4497831 (+6174) 1.08 1.26 1.15
			  4498090 (+6433) 0.97 1.06 1.04
			  4498728 (+7071) 0.93 0.86 1.46
			  4498977 (+7320) 0.90 0.92 0.84
			  4499156 (+7499) 0.97 0.81 0.68
			  4499406 (+7749) 1.09 0.99 0.89
			  4499646 (+7989) 1.01 1.19 1.36
			  4499877 (+8220) 0.94 0.83 1.07
			  4500056 (+8399) 1.02 0.81 0.84
			  4500261 (+8604) 0.92 0.86 0.85
			  4500510 (+8853) 1.13 1.14 1.06
			  4500759 (+9102) 1.08 1.00 0.83
			  4501002 (+9345) 1.08 1.06 0.90
			  4501217 (+9560) 1.06 1.20 0.97
			  4501437 (+9780) 0.95 1.11 0.99
			  4501686 (+10029) 0.94 0.83 0.83
			  4501845 (+10188) 0.99 0.89 0.92
			  4501969 (+10312) 0.88 0.82 1.04
			  4502090 (+10433) 0.96 0.86 1.12
			  4502293 (+10636) 1.01 0.90 0.87
			  4502534 (+10877) 1.08 0.84 0.94
			  4502728 (+11071) 1.03 0.84 0.96
			  4502978 (+11321) 0.90 0.82 0.78
			  4503173 (+11516) 0.88 0.86 1.11
			  4503346 (+11689) 0.99 1.06 0.93
			  4503596 (+11939) 0.98 0.78 0.99
			  4503808 (+12151) 1.02 0.92 0.89
			  4504031 (+12374) 1.03 0.88 0.83
			  4504343 (+12686) 0.85 0.96 0.93
			  4504559 (+12902) 1.20 0.92 0.94
			  4504846 (+13189) 1.02 1.11 0.92
			  4505087 (+13430) 0.99 0.86 1.05
			  4505238 (+13581) 1.01 0.96 1.01
			  4505685 (+14028) 1.10 1.07 0.99
			  4505868 (+14211) 0.99 0.98 0.98
			  4506001 (+14344) 1.02 1.11 0.95
			  4506251 (+14594) 0.99 0.79 0.83
			  4506677 (+15020) 1.05 0.73 0.91
			  4506927 (+15270) 1.12 0.89 0.96
			  4507178 (+15521) 1.12 1.01 1.06
			  4507285 (+15628) 0.94 0.79 0.66
			  4507595 (+15938) 1.04 0.92 0.96
			  4507831 (+16174) 1.09 0.99 1.00
			  4508036 (+16379) 0.98 0.88 1.04
			  4508241 (+16584) 1.02 1.42 1.47
			  4508442 (+16785) 0.91 0.90 0.88
			  4508519 (+16862) 1.01 1.10 1.12
			  4508749 (+17092) 0.78 0.75 0.95
			  4508995 (+17338) 1.05 0.64 0.87
			  4509245 (+17588) 1.00 0.99 1.04
			  4509456 (+17799) 0.90 1.00 0.94
			  4509664 (+18007) 1.04 0.99 0.97
			  4509914 (+18257) 1.04 1.10 1.09
			  4510160 (+18503) 1.11 1.20 1.12
			  4510410 (+18753) 0.95 0.93 0.89
			  4510660 (+19003) 1.06 0.94 1.00
			  4510844 (+19187) 0.90 0.66 0.88
			  4511091 (+19434) 0.97 0.75 1.03
			  4511338 (+19681) 0.83 0.67 0.73
			  4511491 (+19834) 0.98 0.89 0.93
		* CP Read Locations:
			4500168 to 4500366 (+8511 to +8709), width 199
			4509796 to 4510312 (+18139 to +18655), width 517

NM_021287	19:4500013-4541144
	Promoter: 19:4490013-4510013
	Names: BC079860 NM_021287 Spnb3
	Oct4 Summary:
		# CC Peaks: 0
		CC Max Ratio: 4.15
		# CP Peaks: 0
		# CP Reads: 1
		CP Max Overlap: 1
		* Probe Locations:
			  4490082 (+69) 1.12 0.74 1.00
			  4490294 (+281) 0.81 1.07 1.22
			  4490542 (+529) 0.86 1.23 0.89
			  4490788 (+775) 0.90 1.09 0.85
			  4491053 (+1040) 1.05 0.81 1.07
			  4491403 (+1390) 0.90 0.38 1.10
			  4491551 (+1538) 1.23 0.19 1.31
			  4491857 (+1844) 0.92 0.86 0.84
			  4491994 (+1981) 1.04 0.90 0.99
			  4492183 (+2170) 0.64 2.27 0.87
			  4492358 (+2345) 0.84 0.59 0.87
			  4492568 (+2555) 0.90 0.93 1.04
			  4492818 (+2805) 0.99 1.31 1.09
			  4493067 (+3054) 0.94 1.43 0.96
			  4493316 (+3303) 1.25 3.40 0.99
			  4493577 (+3564) 0.55 4.15 0.71
			  4493783 (+3770) 0.66 2.11 1.05
			  4493957 (+3944) 0.66 0.42 0.97
			  4494243 (+4230) 0.81 0.67 1.04
			  4494491 (+4478) 0.87 0.98 1.07
			  4494780 (+4767) 0.77 0.96 0.89
			  4495029 (+5016) 1.14 0.96 1.01
			  4495431 (+5418) 0.96 0.91 0.92
			  4495500 (+5487) 0.78 0.53 0.95
			  4495619 (+5606) 0.87 0.83 0.98
			  4495817 (+5804) 1.09 0.71 1.07
			  4496709 (+6696) 0.91 1.10 1.11
			  4496950 (+6937) 1.05 0.99 1.06
			  4497408 (+7395) 1.22 0.63 1.12
			  4497588 (+7575) 1.04 0.72 1.07
			  4497831 (+7818) 1.47 1.33 0.96
			  4498090 (+8077) 1.09 1.10 0.98
			  4498728 (+8715) 0.92 0.29 1.05
			  4498977 (+8964) 1.05 1.48 1.11
			  4499156 (+9143) 0.94 1.16 0.99
			  4499406 (+9393) 1.04 1.02 0.96
			  4499646 (+9633) 0.97 0.27 0.77
			  4499877 (+9864) 1.00 1.04 1.04
			  4500056 (+10043) 1.29 0.82 1.17
			  4500261 (+10248) 1.19 1.52 1.02
			  4500510 (+10497) 1.13 1.51 1.10
			  4500759 (+10746) 1.12 1.42 1.00
			  4501002 (+10989) 1.13 1.64 1.11
			  4501217 (+11204) 1.18 1.46 1.01
			  4501437 (+11424) 1.26 1.54 1.12
			  4501686 (+11673) 1.37 0.96 1.04
			  4501845 (+11832) 1.07 1.17 0.97
			  4501969 (+11956) 0.82 0.90 0.98
			  4502090 (+12077) 1.01 1.93 0.96
			  4502293 (+12280) 1.02 2.48 1.11
			  4502534 (+12521) 1.03 1.77 1.31
			  4502728 (+12715) 1.22 1.21 1.00
			  4502978 (+12965) 0.85 1.00 0.93
			  4503173 (+13160) 0.88 1.10 0.96
			  4503346 (+13333) 1.07 1.24 0.96
			  4503596 (+13583) 0.98 0.96 1.08
			  4503808 (+13795) 1.06 1.14 1.13
			  4504031 (+14018) 1.21 1.17 1.05
			  4504343 (+14330) 0.94 1.19 1.02
			  4504559 (+14546) 1.15 1.65 1.19
			  4504846 (+14833) 1.06 1.46 1.14
			  4505087 (+15074) 1.09 1.01 1.21
			  4505238 (+15225) 1.14 0.70 1.01
			  4505685 (+15672) 1.32 1.04 1.03
			  4505868 (+15855) 1.25 1.12 0.99
			  4506001 (+15988) 1.22 0.47 0.85
			  4506251 (+16238) 1.05 0.80 1.01
			  4506677 (+16664) 1.29 1.06 0.87
			  4506927 (+16914) 1.07 0.79 0.93
			  4507178 (+17165) 1.20 0.94 1.02
			  4507285 (+17272) 1.20 1.36 1.22
			  4507595 (+17582) 1.01 1.34 1.10
			  4507831 (+17818) 1.29 0.59 1.48
			  4508036 (+18023) 1.21 1.15 0.97
			  4508241 (+18228) 1.27 1.28 1.14
			  4508442 (+18429) 1.11 1.33 0.94
			  4508519 (+18506) 1.50 1.46 1.07
			  4508749 (+18736) 1.22 0.75 1.09
			  4508995 (+18982) 1.03 1.23 0.96
			  4509245 (+19232) 1.74 1.81 1.12
			  4509456 (+19443) 1.06 1.44 1.11
			  4509664 (+19651) 1.20 1.47 1.10
			  4509914 (+19901) 1.24 0.95 1.14
		* CP Read Locations:
			4500733 to 4500937 (+10720 to +10924), width 205
	Nanog Summary:
		# CC Peaks: 0
		CC Max Ratio: 1.92
		# CP Peaks: 0
		# CP Reads: 2
		CP Max Overlap: 1
		* Probe Locations:
			  4490082 (+69) 0.86 0.86 1.01
			  4490294 (+281) 1.08 0.95 1.03
			  4490542 (+529) 1.02 1.45 1.01
			  4490788 (+775) 0.77 1.11 1.12
			  4491053 (+1040) 0.97 0.91 1.16
			  4491403 (+1390) 1.19 1.23 0.85
			  4491551 (+1538) 0.78 1.02 0.98
			  4491857 (+1844) 1.02 0.76 0.71
			  4491994 (+1981) 1.03 0.93 1.02
			  4492183 (+2170) 0.87 1.24 1.19
			  4492358 (+2345) 1.17 0.94 1.00
			  4492568 (+2555) 1.10 1.50 1.02
			  4492818 (+2805) 1.19 1.04 0.87
			  4493067 (+3054) 0.99 1.03 0.92
			  4493316 (+3303) 0.98 1.47 1.49
			  4493577 (+3564) 0.58 0.71 0.84
			  4493783 (+3770) 1.20 1.02 0.91
			  4493957 (+3944) 1.04 0.92 0.82
			  4494243 (+4230) 1.07 1.08 1.92
			  4494491 (+4478) 1.06 0.96 0.92
			  4494780 (+4767) 0.92 0.63 0.88
			  4495029 (+5016) 0.89 1.10 0.96
			  4495431 (+5418) 0.96 1.01 1.00
			  4495500 (+5487) 1.15 1.38 1.06
			  4495619 (+5606) 0.93 1.05 0.69
			  4495817 (+5804) 1.00 0.95 0.70
			  4496709 (+6696) 1.04 0.99 0.97
			  4496950 (+6937) 0.94 1.00 1.12
			  4497408 (+7395) 1.05 0.84 1.06
			  4497588 (+7575) 1.07 1.04 1.12
			  4497831 (+7818) 1.08 1.26 1.15
			  4498090 (+8077) 0.97 1.06 1.04
			  4498728 (+8715) 0.93 0.86 1.46
			  4498977 (+8964) 0.90 0.92 0.84
			  4499156 (+9143) 0.97 0.81 0.68
			  4499406 (+9393) 1.09 0.99 0.89
			  4499646 (+9633) 1.01 1.19 1.36
			  4499877 (+9864) 0.94 0.83 1.07
			  4500056 (+10043) 1.02 0.81 0.84
			  4500261 (+10248) 0.92 0.86 0.85
			  4500510 (+10497) 1.13 1.14 1.06
			  4500759 (+10746) 1.08 1.00 0.83
			  4501002 (+10989) 1.08 1.06 0.90
			  4501217 (+11204) 1.06 1.20 0.97
			  4501437 (+11424) 0.95 1.11 0.99
			  4501686 (+11673) 0.94 0.83 0.83
			  4501845 (+11832) 0.99 0.89 0.92
			  4501969 (+11956) 0.88 0.82 1.04
			  4502090 (+12077) 0.96 0.86 1.12
			  4502293 (+12280) 1.01 0.90 0.87
			  4502534 (+12521) 1.08 0.84 0.94
			  4502728 (+12715) 1.03 0.84 0.96
			  4502978 (+12965) 0.90 0.82 0.78
			  4503173 (+13160) 0.88 0.86 1.11
			  4503346 (+13333) 0.99 1.06 0.93
			  4503596 (+13583) 0.98 0.78 0.99
			  4503808 (+13795) 1.02 0.92 0.89
			  4504031 (+14018) 1.03 0.88 0.83
			  4504343 (+14330) 0.85 0.96 0.93
			  4504559 (+14546) 1.20 0.92 0.94
			  4504846 (+14833) 1.02 1.11 0.92
			  4505087 (+15074) 0.99 0.86 1.05
			  4505238 (+15225) 1.01 0.96 1.01
			  4505685 (+15672) 1.10 1.07 0.99
			  4505868 (+15855) 0.99 0.98 0.98
			  4506001 (+15988) 1.02 1.11 0.95
			  4506251 (+16238) 0.99 0.79 0.83
			  4506677 (+16664) 1.05 0.73 0.91
			  4506927 (+16914) 1.12 0.89 0.96
			  4507178 (+17165) 1.12 1.01 1.06
			  4507285 (+17272) 0.94 0.79 0.66
			  4507595 (+17582) 1.04 0.92 0.96
			  4507831 (+17818) 1.09 0.99 1.00
			  4508036 (+18023) 0.98 0.88 1.04
			  4508241 (+18228) 1.02 1.42 1.47
			  4508442 (+18429) 0.91 0.90 0.88
			  4508519 (+18506) 1.01 1.10 1.12
			  4508749 (+18736) 0.78 0.75 0.95
			  4508995 (+18982) 1.05 0.64 0.87
			  4509245 (+19232) 1.00 0.99 1.04
			  4509456 (+19443) 0.90 1.00 0.94
			  4509664 (+19651) 1.04 0.99 0.97
			  4509914 (+19901) 1.04 1.10 1.09
		* CP Read Locations:
			4500168 to 4500366 (+10155 to +10353), width 199
			4509796 to 4510312 (+19783 to +20299), width 517

NM_025717	19:4545315-4554729
	Promoter: 19:4535315-4555315
	Names: 4921506I22Rik AK006447 BC019488 NM_025717 RBM30
	Oct4 Summary:
		# CC Peaks: 0
		CC Max Ratio: 3.10
		# CP Peaks: 0
		# CP Reads: 3
		CP Max Overlap: 2
		* Probe Locations:
			  4535384 (+69) 1.27 1.23 1.01
			  4535590 (+275) 1.29 1.03 0.95
			  4535687 (+372) 1.24 1.22 1.14
			  4535874 (+559) 1.00 0.15 0.76
			  4536122 (+807) 0.84 0.52 1.25
			  4536372 (+1057) 1.00 0.65 0.90
			  4536622 (+1307) 1.34 0.77 0.96
			  4536856 (+1541) 1.26 0.18 1.15
			  4537018 (+1703) 1.20 0.24 1.08
			  4537268 (+1953) 0.91 1.21 0.91
			  4537523 (+2208) 1.05 1.23 1.02
			  4537714 (+2399) 1.08 0.96 1.13
			  4537921 (+2606) 1.08 1.88 1.26
			  4538168 (+2853) 1.09 0.90 1.00
			  4538367 (+3052) 1.03 1.06 1.00
			  4538606 (+3291) 1.42 1.78 1.25
			  4538785 (+3470) 1.04 1.23 1.09
			  4538999 (+3684) 1.06 0.92 0.88
			  4539162 (+3847) 0.99 0.65 0.84
			  4539412 (+4097) 1.16 1.28 0.93
			  4539637 (+4322) 1.08 1.22 1.09
			  4539883 (+4568) 1.00 1.69 0.98
			  4540127 (+4812) 1.25 1.76 1.26
			  4540363 (+5048) 1.42 1.30 1.06
			  4540429 (+5114) 0.89 1.00 0.95
			  4540673 (+5358) 1.17 0.63 0.91
			  4540881 (+5566) 1.07 1.08 1.06
			  4541125 (+5810) 0.98 0.98 0.98
			  4541375 (+6060) 0.94 0.85 0.96
			  4541596 (+6281) 0.99 1.15 1.09
			  4541820 (+6505) 1.17 1.07 1.00
			  4542066 (+6751) 1.10 0.58 1.02
			  4542313 (+6998) 0.84 0.73 0.96
			  4542517 (+7202) 0.91 1.27 0.91
			  4542766 (+7451) 0.74 3.10 0.76
			  4543131 (+7816) 1.01 1.94 0.77
			  4543381 (+8066) 0.82 0.80 0.97
			  4544068 (+8753) 0.94 0.93 1.09
			  4544243 (+8928) 0.96 0.98 1.11
			  4544473 (+9158) 1.39 1.24 1.08
			  4544723 (+9408) 1.72 2.41 1.29
			  4544942 (+9627) 1.62 1.60 1.26
			  4545139 (+9824) 1.49 1.71 1.13
			  4545365 (+10050) 1.05 1.19 0.98
			  4545640 (+10325) 1.05 1.27 1.17
			  4545851 (+10536) 1.09 1.50 1.01
			  4546102 (+10787) 1.08 1.20 1.09
			  4546352 (+11037) 1.11 2.68 0.99
			  4546450 (+11135) 1.12 1.74 1.05
			  4546699 (+11384) 0.77 1.96 1.01
			  4546935 (+11620) 1.08 1.08 1.02
			  4547127 (+11812) 0.92 0.86 0.90
			  4547376 (+12061) 0.88 1.98 0.89
			  4547623 (+12308) 1.01 1.15 0.84
			  4547873 (+12558) 1.09 1.38 1.17
			  4548059 (+12744) 0.76 0.15 0.83
			  4548218 (+12903) 0.58 0.71
			  4548361 (+13046) 0.56 0.76 0.79
			  4548591 (+13276) 1.01 0.57 0.90
			  4548841 (+13526) 0.60 1.08 0.95
			  4549128 (+13813) 0.79 1.10
			  4549257 (+13942) 1.01 1.21 0.99
			  4549506 (+14191) 1.27 1.93 0.97
			  4549690 (+14375) 1.04 1.15 0.99
			  4549940 (+14625) 0.92 0.89 0.82
			  4550143 (+14828) 0.90 0.85 0.85
			  4550392 (+15077) 0.81 1.09 0.78
			  4550640 (+15325) 0.91 1.08 0.93
			  4550887 (+15572) 1.53 1.42 1.10
			  4551080 (+15765) 1.41 1.67 1.25
			  4551327 (+16012) 1.54 1.04 1.12
			  4551576 (+16261) 1.21 0.50 1.09
			  4551993 (+16678) 0.82 1.12 0.87
			  4552265 (+16950) 0.79 1.31 0.64
			  4552474 (+17159) 0.62 0.58 0.62
			  4552707 (+17392) 0.79 0.96 0.87
			  4552931 (+17616) 0.94 0.50 0.71
			  4553181 (+17866) 1.10 1.37 1.03
			  4553428 (+18113) 1.34 0.95 0.90
			  4553678 (+18363) 0.71 1.17 0.73
			  4553911 (+18596) 0.77 2.33 0.97
			  4554161 (+18846) 0.96 1.52 1.02
			  4554382 (+19067) 0.81 1.18 0.89
			  4554629 (+19314) 0.92 1.25 0.92
			  4554853 (+19538) 0.73 1.38 1.28
			  4555048 (+19733) 0.94 1.30 1.06
		* CP Read Locations:
			4548749 to 4549621 (+13434 to +14306), width 873
			4552630 to 4555245 (+17315 to +19930), width 2616
			4552630 to 4555245 (+17315 to +19930), width 2616
	Nanog Summary:
		# CC Peaks: 0
		CC Max Ratio: 3.30
		# CP Peaks: 0
		# CP Reads: 6
		CP Max Overlap: 2
		* Probe Locations:
			  4535384 (+69) 1.00 1.03 1.01
			  4535590 (+275) 1.06 1.28 1.47
			  4535687 (+372) 1.05 0.96 0.82
			  4535874 (+559) 0.96 0.94
			  4536122 (+807) 0.94 0.83 0.88
			  4536372 (+1057) 0.88 0.80 0.70
			  4536622 (+1307) 0.99 1.20 0.88
			  4536856 (+1541) 1.04 0.97 0.86
			  4537018 (+1703) 0.94 0.93 0.86
			  4537268 (+1953) 0.97 0.85 0.82
			  4537523 (+2208) 0.92 0.81 0.86
			  4537714 (+2399) 0.89 0.92 1.01
			  4537921 (+2606) 1.04 1.07 0.93
			  4538168 (+2853) 1.00 0.74 0.78
			  4538367 (+3052) 0.86 0.86 0.79
			  4538606 (+3291) 1.19 1.00 1.13
			  4538785 (+3470) 0.92 0.81 0.79
			  4538999 (+3684) 0.99 0.86 0.98
			  4539162 (+3847) 0.72 0.72 0.87
			  4539412 (+4097) 0.91 0.79 0.92
			  4539637 (+4322) 0.94 0.95 1.01
			  4539883 (+4568) 0.98 1.02 1.11
			  4540127 (+4812) 1.00 0.87 0.85
			  4540363 (+5048) 0.99 1.18 1.06
			  4540429 (+5114) 0.90 0.83 0.83
			  4540673 (+5358) 1.03 0.85 0.83
			  4540881 (+5566) 1.11 1.03 0.96
			  4541125 (+5810) 0.92 0.81 0.81
			  4541375 (+6060) 1.10 0.81 0.88
			  4541596 (+6281) 1.15 1.07 1.08
			  4541820 (+6505) 1.03 0.93 0.81
			  4542066 (+6751) 0.80 0.88 0.94
			  4542313 (+6998) 0.96 1.13 1.01
			  4542517 (+7202) 0.98 0.91 0.86
			  4542766 (+7451) 1.31 1.45 1.45
			  4543131 (+7816) 0.89 1.41 1.31
			  4543381 (+8066) 1.01 0.99 1.02
			  4544068 (+8753) 1.09 0.89 0.94
			  4544243 (+8928) 0.96 1.06 0.94
			  4544473 (+9158) 0.98 0.99 0.92
			  4544723 (+9408) 1.21 1.06 1.20
			  4544942 (+9627) 1.10 1.13 1.10
			  4545139 (+9824) 1.23 1.38 1.10
			  4545365 (+10050) 1.07 1.06 1.65
			  4545640 (+10325) 1.10 0.99 1.03
			  4545851 (+10536) 1.07 0.82 0.86
			  4546102 (+10787) 1.09 0.86 0.86
			  4546352 (+11037) 1.12 0.83 0.95
			  4546450 (+11135) 1.13 0.95 0.90
			  4546699 (+11384) 1.09 0.71 0.84
			  4546935 (+11620) 1.19 1.29 1.15
			  4547127 (+11812) 0.96 1.52 2.54
			  4547376 (+12061) 0.96 1.64 1.28
			  4547623 (+12308) 1.02 1.27 1.40
			  4547873 (+12558) 1.11 1.00 0.87
			  4548059 (+12744) 1.61 0.99 2.65
			  4548218 (+12903) 1.22 1.19 1.03
			  4548361 (+13046) 0.61 1.87 0.84
			  4548591 (+13276) 1.14 1.37 1.32
			  4548841 (+13526) 1.14 1.61 1.47
			  4549128 (+13813) 0.98 1.72 2.13
			  4549257 (+13942) 0.90 1.25 1.31
			  4549506 (+14191) 1.07 1.12 1.16
			  4549690 (+14375) 0.89 1.02 1.05
			  4549940 (+14625) 0.93 1.20 0.98
			  4550143 (+14828) 0.96 0.91 1.22
			  4550392 (+15077) 0.97 1.22 1.11
			  4550640 (+15325) 1.02 0.96 0.93
			  4550887 (+15572) 1.03 0.83 0.85
			  4551080 (+15765) 1.15 0.96 1.07
			  4551327 (+16012) 1.01 0.87 0.99
			  4551576 (+16261) 1.07 0.97 1.05
			  4551993 (+16678) 0.87 1.27 1.12
			  4552265 (+16950) 0.68 2.23 3.30
			  4552474 (+17159) 0.88 1.40 1.53
			  4552707 (+17392) 0.92 1.40 1.27
			  4552931 (+17616) 1.19
			  4553181 (+17866) 1.01 1.10 0.99
			  4553428 (+18113) 1.10 1.07 1.46
			  4553678 (+18363) 0.98 1.60 1.18
			  4553911 (+18596) 1.02 1.54 1.71
			  4554161 (+18846) 0.95 0.80 0.99
			  4554382 (+19067) 0.95 1.00 1.09
			  4554629 (+19314) 1.08 0.79 0.69
			  4554853 (+19538) 1.00 1.08 0.90
			  4555048 (+19733) 0.97 0.73 0.87
		* CP Read Locations:
			4536489 to 4536765 (+1174 to +1450), width 277
			4536489 to 4536765 (+1174 to +1450), width 277
			4544677 to 4545276 (+9362 to +9961), width 600
			4544677 to 4545276 (+9362 to +9961), width 600
			4545394 to 4545787 (+10079 to +10472), width 394
			4553704 to 4553981 (+18389 to +18666), width 278

NM_009032	19:4573084-4582668
	Promoter: 19:4572668-4592668
	Names: NM_009032
	Oct4 Summary:
		# CC Peaks: 0
		CC Max Ratio: 2.63
		# CP Peaks: 0
		# CP Reads: 6
		CP Max Overlap: 2
		* Probe Locations:
			  4572898 (+230) 0.93 1.44 0.98
			  4573148 (+480) 0.92 0.51 0.93
			  4573364 (+696) 0.82 0.37 0.69
			  4573610 (+942) 0.93 0.18 0.67
			  4573806 (+1138) 0.81 0.56 0.95
			  4573925 (+1257) 1.10 0.82 1.05
			  4574108 (+1440) 1.67 1.32 1.31
			  4574352 (+1684) 1.71 1.11 1.16
			  4574591 (+1923) 1.35 0.88 0.75
			  4574777 (+2109) 0.87 0.78 0.88
			  4574945 (+2277) 0.91 1.67 0.76
			  4575260 (+2592) 0.82 1.43 0.96
			  4575492 (+2824) 0.73 0.49 0.84
			  4575740 (+3072) 1.09 1.10 0.90
			  4575985 (+3317) 1.44 2.32 1.02
			  4576234 (+3566) 1.59 1.12 1.29
			  4576474 (+3806) 1.64 1.03 1.13
			  4576662 (+3994) 2.63 1.93 1.32
			  4576889 (+4221) 1.12 0.69 0.95
			  4577102 (+4434) 1.09 0.96 1.07
			  4577346 (+4678) 1.02 1.21 1.06
			  4577533 (+4865) 0.84 2.13 0.81
			  4577742 (+5074) 1.80 1.38 1.06
			  4577816 (+5148) 0.90 1.22 0.87
			  4577912 (+5244) 1.05 1.55 1.06
			  4578409 (+5741) 0.97 0.56 0.89
			  4578566 (+5898) 1.10 1.04 0.89
			  4578728 (+6060) 0.39 0.55
			  4579051 (+6383) 1.04 1.33 1.05
			  4579285 (+6617) 1.13 1.27 1.19
			  4579535 (+6867) 1.05 0.98 1.10
			  4579878 (+7210) 1.08 1.42 0.96
			  4579965 (+7297) 0.93 1.13 0.95
			  4580217 (+7549) 0.95 0.97 1.14
			  4580386 (+7718) 1.13 1.25 0.97
			  4580622 (+7954) 1.17 1.71 0.87
			  4580883 (+8215) 0.88 2.29 0.75
			  4581133 (+8465) 1.20 2.10 0.92
			  4581368 (+8700) 1.04 1.65 0.96
			  4581611 (+8943) 0.89 1.04 0.88
			  4581808 (+9140) 0.84 1.39 0.87
			  4582063 (+9395) 0.88 1.40 1.12
			  4582303 (+9635) 1.17 0.81 1.15
			  4582523 (+9855) 1.10 1.30 0.98
			  4582736 (+10068) 1.03 0.88 0.97
			  4582986 (+10318) 1.34 2.16 1.00
			  4583150 (+10482) 1.28 1.62 1.14
			  4583401 (+10733) 0.99 1.60 1.40
			  4583494 (+10826) 1.03 0.97 0.92
			  4583743 (+11075) 1.01 1.31 1.00
			  4583993 (+11325) 1.28 1.36 1.18
			  4584144 (+11476) 1.10 1.53 1.23
			  4584336 (+11668) 1.14 1.27 1.08
			  4584530 (+11862) 1.28 1.69 1.08
			  4584761 (+12093) 1.13 0.61 0.99
			  4584996 (+12328) 0.92 0.92 0.98
			  4585243 (+12575) 1.03 1.45 1.03
			  4585493 (+12825) 1.13 1.09 1.06
			  4585743 (+13075) 1.32 1.60 0.98
			  4586788 (+14120) 0.81 1.13 0.90
			  4586944 (+14276) 1.04 1.08 0.93
			  4587194 (+14526) 0.99 1.20 1.06
			  4587534 (+14866) 1.17 0.89 0.92
			  4587749 (+15081) 0.92 0.95 1.01
			  4587997 (+15329) 1.14 2.05 1.27
			  4588232 (+15564) 1.07 2.25 1.23
			  4588482 (+15814) 0.75 0.38 1.87
			  4588741 (+16073) 0.86 1.32 0.89
			  4588967 (+16299) 0.78 1.64 0.95
			  4589215 (+16547) 1.20 1.57 1.21
			  4589464 (+16796) 1.39 1.00 1.05
			  4589705 (+17037) 1.15 1.05 1.18
			  4589897 (+17229) 1.12 1.32 1.09
			  4590146 (+17478) 1.20 0.79 0.99
			  4590399 (+17731) 1.10 1.09 1.08
			  4590590 (+17922) 1.31 1.50 1.24
			  4590836 (+18168) 1.18 1.04 1.07
			  4591086 (+18418) 1.18 0.50 1.12
			  4591336 (+18668) 1.23 0.75 1.03
			  4591587 (+18919) 1.07 1.16 0.97
			  4591692 (+19024) 1.18 0.85 1.06
			  4591939 (+19271) 1.19 1.92 1.14
			  4592219 (+19551) 1.42 1.58 1.06
			  4592369 (+19701) 1.19 1.60 1.05
			  4592579 (+19911) 1.21 1.46 1.13
		* CP Read Locations:
			4576232 to 4576391 (+3564 to +3723), width 160
			4582685 to 4582979 (+10017 to +10311), width 295
			4585745 to 4586228 (+13077 to +13560), width 484
			4586482 to 4587188 (+13814 to +14520), width 707
			4591209 to 4591550 (+18541 to +18882), width 342
			4591209 to 4591550 (+18541 to +18882), width 342
	Nanog Summary:
		# CC Peaks: 2
		CC Max Ratio: 2.78
		# CP Peaks: 0
		# CP Reads: 1
		CP Max Overlap: 1
		* Probe Locations:
			  4572898 (+230) 0.91 0.99 0.84
			  4573148 (+480) 0.95 1.01 0.92
			  4573364 (+696) 0.79 1.30 1.12
			  4573610 (+942) 0.91 1.62 1.62
			  4573806 (+1138) 0.84 1.82 1.44
			* 4573925 (+1257) 1.18 1.13 1.16
			* 4574108 (+1440) 2.59 2.52 2.13
			* 4574352 (+1684) 2.51 1.91 2.26
			* 4574591 (+1923) 1.00 2.78 2.24
			  4574777 (+2109) 1.13 1.17 1.43
			  4574945 (+2277) 0.95 1.27 1.61
			  4575260 (+2592) 0.83 1.27 1.07
			  4575492 (+2824) 0.93 1.32 1.41
			  4575740 (+3072) 1.02 1.16 1.26
			  4575985 (+3317) 0.78 1.21 1.21
			  4576234 (+3566) 1.00 1.10 1.03
			  4576474 (+3806) 0.95 1.02 1.07
			  4576662 (+3994) 1.34 1.56 1.43
			  4576889 (+4221) 1.05 0.98 1.20
			  4577102 (+4434) 0.94 1.01 1.05
			  4577346 (+4678) 1.14 1.02 1.03
			  4577533 (+4865) 1.14 1.03 1.08
			  4577742 (+5074) 1.13 1.87 2.77
			  4577816 (+5148) 1.03 1.54 2.16
			  4577912 (+5244) 1.02 1.10 0.96
			  4578409 (+5741) 0.98 0.90 0.81
			  4578566 (+5898) 1.28 1.05 1.16
			  4578728 (+6060) 0.95 1.17 1.27
			  4579051 (+6383) 0.97 0.93 0.81
			  4579285 (+6617) 1.00 1.02 1.06
			  4579535 (+6867) 1.17 1.14 0.99
			  4579878 (+7210) 1.20 1.14 0.96
			  4579965 (+7297) 0.83 0.98 1.06
			  4580217 (+7549) 0.81 0.69 0.89
			  4580386 (+7718) 0.89 0.91 1.14
			  4580622 (+7954) 0.82 1.18 1.22
			  4580883 (+8215) 0.86 1.02 0.92
			  4581133 (+8465) 1.01 0.82 0.95
			  4581368 (+8700) 1.04 0.72 0.94
			  4581611 (+8943) 0.94 0.87 0.99
			  4581808 (+9140) 0.69 0.96 1.26
			  4582063 (+9395) 0.84 0.94 1.39
			  4582303 (+9635) 1.15 0.79 0.83
			  4582523 (+9855) 1.04 0.77 0.77
			  4582736 (+10068) 1.16 1.34 1.49
			  4582986 (+10318) 1.25 1.38 1.45
			  4583150 (+10482) 1.26 1.18 1.23
			  4583401 (+10733) 1.16 0.90 0.94
			  4583494 (+10826) 1.13 0.85 1.02
			  4583743 (+11075) 1.02 1.13 0.96
			  4583993 (+11325) 1.14 1.17 0.89
			  4584144 (+11476) 1.11 0.73 0.90
			  4584336 (+11668) 1.18 1.00 0.95
			  4584530 (+11862) 1.34 0.93 1.04
			  4584761 (+12093) 0.89 1.22 1.33
			  4584996 (+12328) 1.04 1.01 1.01
			  4585243 (+12575) 1.19 0.92 0.97
			  4585493 (+12825) 1.23 1.06 1.00
			  4585743 (+13075) 1.23 1.23 1.19
			  4586788 (+14120) 1.01 0.84 1.09
			  4586944 (+14276) 0.91 0.79 0.85
			  4587194 (+14526) 0.84 0.77 0.89
			  4587534 (+14866) 0.93 0.72 1.01
			* 4587749 (+15081) 1.03 1.28 1.28
			* 4587997 (+15329) 1.69 2.46 2.13
			* 4588232 (+15564) 1.12 1.03 1.27
			  4588482 (+15814) 0.52 0.70 1.18
			  4588741 (+16073) 1.11 0.80 1.19
			  4588967 (+16299) 1.40 1.06 1.18
			  4589215 (+16547) 1.01 1.00 1.01
			  4589464 (+16796) 1.25 0.85 1.35
			  4589705 (+17037) 1.03 0.71 0.98
			  4589897 (+17229) 1.15 0.87 0.84
			  4590146 (+17478) 0.90 0.65 0.87
			  4590399 (+17731) 1.04 1.14 1.01
			  4590590 (+17922) 1.19 1.16 0.97
			  4590836 (+18168) 1.16 0.86 1.01
			  4591086 (+18418) 1.19 0.76 0.95
			  4591336 (+18668) 1.00 0.84 0.81
			  4591587 (+18919) 1.01 0.92 0.81
			  4591692 (+19024) 1.09 1.02 1.00
			  4591939 (+19271) 1.09 0.93 0.78
			  4592219 (+19551) 1.13 1.10 1.13
			  4592369 (+19701) 1.14 1.22 1.07
			  4592579 (+19911) 1.10 1.19 1.10
		* CP Read Locations:
			4583278 to 4583616 (+10610 to +10948), width 339

NM_019869	19:4589715-4600425
	Promoter: 19:4590425-4610425
	Names: NM_019869
	Oct4 Summary:
		# CC Peaks: 1
		CC Max Ratio: 12.28
		# CP Peaks: 2
		# CP Reads: 20
		CP Max Overlap: 10
		* Probe Locations:
			  4590590 (+165) 1.31 1.50 1.24
			  4590836 (+411) 1.18 1.04 1.07
			  4591086 (+661) 1.18 0.50 1.12
			  4591336 (+911) 1.23 0.75 1.03
			  4591587 (+1162) 1.07 1.16 0.97
			  4591692 (+1267) 1.18 0.85 1.06
			  4591939 (+1514) 1.19 1.92 1.14
			  4592219 (+1794) 1.42 1.58 1.06
			  4592369 (+1944) 1.19 1.60 1.05
			  4592579 (+2154) 1.21 1.46 1.13
			  4592785 (+2360) 1.44 2.48 1.07
			  4592977 (+2552) 1.00 1.05 0.90
			  4593200 (+2775) 1.08 1.92 1.02
			  4593446 (+3021) 0.86 0.94 0.91
			  4593609 (+3184) 1.17 0.59 0.90
			  4593709 (+3284) 1.23 1.08 0.96
			  4593916 (+3491) 1.00 0.81 1.03
			  4594161 (+3736) 0.55 0.26 0.74
			  4594382 (+3957) 1.04 1.46 1.09
			  4594545 (+4120) 1.14 1.10 1.06
			  4594990 (+4565) 1.13 1.61 1.19
			  4595258 (+4833) 1.33 1.27 1.03
			  4595502 (+5077) 1.15 1.16 0.98
			  4595716 (+5291) 0.94 0.97 1.08
			  4595965 (+5540) 1.20 1.27 1.02
			  4596587 (+6162) 0.82 2.04 0.97
			  4596789 (+6364) 0.68 1.36 0.97
			  4597023 (+6598) 0.95 1.78 1.01
			  4597249 (+6824) 0.72 1.69 0.97
			  4597518 (+7093) 1.00 2.00 0.77
			  4597754 (+7329) 0.50 0.76 0.61
			  4597953 (+7528) 1.22 1.51 1.17
			  4598202 (+7777) 1.04 1.71 1.05
			  4598446 (+8021) 0.98 2.30 1.12
			  4598668 (+8243) 0.99 2.22 1.09
			* 4598882 (+8457) 1.74 3.06 1.32
			* 4599133 (+8708) 12.28 10.66 6.51
			* 4599382 (+8957) 4.25 4.37 2.09
			  4599629 (+9204) 1.49 2.09 1.43
			  4599880 (+9455) 1.29 1.72 1.23
			  4599953 (+9528) 1.74 1.79 1.15
			  4600195 (+9770) 1.69 1.60 1.10
			  4600421 (+9996) 1.38 1.06 0.93
			  4600672 (+10247) 1.75 1.35 1.25
			  4600913 (+10488) 1.07 1.26 1.06
			  4601765 (+11340) 1.05 2.03 0.96
			  4602257 (+11832) 1.00 1.09 1.06
			  4602781 (+12356) 0.85 0.43 0.80
			  4603222 (+12797) 0.87 0.31 0.92
			  4603466 (+13041) 0.89 0.50 0.91
			  4603808 (+13383) 0.97 1.40 1.10
			  4606530 (+16105) 0.96 1.13 1.11
			  4607020 (+16595) 0.93 0.99 0.95
			  4607232 (+16807) 0.96 0.90 1.00
			  4607509 (+17084) 0.88 0.75 0.92
			  4607759 (+17334) 1.06 1.14 1.00
			  4608009 (+17584) 0.92 0.93 0.91
			  4608134 (+17709) 0.99 1.19 0.95
			  4608332 (+17907) 0.94 0.89 0.92
			  4608609 (+18184) 0.92 0.90 0.94
			  4608859 (+18434) 0.90 0.88 0.85
			  4609396 (+18971) 1.13 0.91 1.08
			  4609644 (+19219) 1.15 1.09 1.10
			  4609939 (+19514) 1.09 1.10 1.06
			  4610237 (+19812) 1.04 1.15 1.13
		* CP Read Locations:
			4591209 to 4591550 (+784 to +1125), width 342
			4591209 to 4591550 (+784 to +1125), width 342
			4593845 to 4594162 (+3420 to +3737), width 318
			4595119 to 4595395 (+4694 to +4970), width 277
			4595119 to 4595395 (+4694 to +4970), width 277
			4596165 to 4596431 (+5740 to +6006), width 267
			4599022 to 4599446 (+8597 to +9021), width 425
			4599058 to 4599232 (+8633 to +8807), width 175
			4599058 to 4599232 (+8633 to +8807), width 175
			4599079 to 4599397 (+8654 to +8972), width 319
			4599128 to 4599320 (+8703 to +8895), width 193
			4599134 to 4599873 (+8709 to +9448), width 740
			4599134 to 4599873 (+8709 to +9448), width 740
			4599158 to 4599345 (+8733 to +8920), width 188
			4599174 to 4599507 (+8749 to +9082), width 334
			4599183 to 4599721 (+8758 to +9296), width 539
			4599594 to 4599902 (+9169 to +9477), width 309
			4600271 to 4600443 (+9846 to +10018), width 173
			4600303 to 4600537 (+9878 to +10112), width 235
			4600370 to 4600709 (+9945 to +10284), width 340
	Nanog Summary:
		# CC Peaks: 2
		CC Max Ratio: 15.16
		# CP Peaks: 0
		# CP Reads: 3
		CP Max Overlap: 1
		* Probe Locations:
			  4590590 (+165) 1.19 1.16 0.97
			  4590836 (+411) 1.16 0.86 1.01
			  4591086 (+661) 1.19 0.76 0.95
			  4591336 (+911) 1.00 0.84 0.81
			  4591587 (+1162) 1.01 0.92 0.81
			  4591692 (+1267) 1.09 1.02 1.00
			  4591939 (+1514) 1.09 0.93 0.78
			  4592219 (+1794) 1.13 1.10 1.13
			  4592369 (+1944) 1.14 1.22 1.07
			  4592579 (+2154) 1.10 1.19 1.10
			  4592785 (+2360) 0.82 0.98 1.09
			  4592977 (+2552) 0.99 0.91 0.84
			  4593200 (+2775) 1.15 1.18 1.58
			  4593446 (+3021) 0.96 1.05 1.14
			  4593609 (+3184) 1.15 2.42 2.11
			  4593709 (+3284) 1.05 1.12 1.24
			  4593916 (+3491) 1.03 1.17 1.16
			  4594161 (+3736) 0.91 2.35 1.35
			  4594382 (+3957) 0.95 1.21 1.12
			  4594545 (+4120) 0.88 1.25 1.65
			* 4594990 (+4565) 1.20 1.63 1.93
			* 4595258 (+4833) 2.53 5.44 4.00
			* 4595502 (+5077) 1.01 0.90 1.20
			  4595716 (+5291) 1.12 1.04 1.28
			  4595965 (+5540) 1.27 1.03 0.99
			  4596587 (+6162) 0.87 0.96 1.37
			  4596789 (+6364) 1.09 0.89 1.20
			  4597023 (+6598) 1.26 0.87 0.88
			  4597249 (+6824) 0.94 0.85 1.06
			  4597518 (+7093) 0.99 4.37 1.85
			  4597754 (+7329) 0.93 1.05 0.99
			  4597953 (+7528) 1.22 1.15 1.19
			  4598202 (+7777) 1.00 0.95 0.93
			  4598446 (+8021) 0.95 1.19 1.45
			* 4598668 (+8243) 1.15 1.35 1.01
			* 4598882 (+8457) 2.06 2.15 2.15
			* 4599133 (+8708) 9.74 15.16 14.64
			* 4599382 (+8957) 4.55 6.89 8.74
			* 4599629 (+9204) 1.31 1.58 1.62
			  4599880 (+9455) 1.20 1.54 1.52
			  4599953 (+9528) 1.34 1.50 1.49
			  4600195 (+9770) 1.11 1.47 1.27
			  4600421 (+9996) 1.43 2.30 1.71
			  4600672 (+10247) 1.41 1.47 1.23
			  4600913 (+10488) 1.01 0.89 1.04
			  4601765 (+11340) 1.06 0.96 0.99
			  4602257 (+11832) 0.86 1.07 0.99
			  4602781 (+12356) 0.78 1.04 1.30
			  4603222 (+12797) 0.88 0.87 0.96
			  4603466 (+13041) 0.99 1.34 1.22
			  4603808 (+13383) 0.82 1.18 0.70
			  4606530 (+16105) 0.94 0.86 0.78
			  4607020 (+16595) 0.97 1.22 1.16
			  4607232 (+16807) 0.97 1.07 0.98
			  4607509 (+17084) 0.89 0.99 0.91
			  4607759 (+17334) 0.99 1.27 1.18
			  4608009 (+17584) 0.96 1.10 1.06
			  4608134 (+17709) 0.98 1.29 1.16
			  4608332 (+17907) 0.93 1.18 1.09
			  4608609 (+18184) 0.92 1.12 1.13
			  4608859 (+18434) 0.86 1.02 1.04
			  4609396 (+18971) 0.85 0.96 1.18
			  4609644 (+19219) 1.04 0.95 0.97
			  4609939 (+19514) 0.96 0.80 0.74
			  4610237 (+19812) 1.17 0.70 0.92
		* CP Read Locations:
			4598935 to 4600243 (+8510 to +9818), width 1309
			4600375 to 4600623 (+9950 to +10198), width 249
			4606011 to 4606269 (+15586 to +15844), width 259

NM_016892	19:4614164-4628080
	Promoter: 19:4618080-4638080
	Names: AF121906 AF173379 AK050072 BC026938 CCS Ccs Ccsd NM_016892
	Oct4 Summary:
		# CC Peaks: 0
		CC Max Ratio: 3.03
		# CP Peaks: 0
		# CP Reads: 0
		CP Max Overlap: 0
		* Probe Locations:
			  4618788 (+708) 1.04 1.91 0.98
			  4618940 (+860) 0.75 3.03 0.88
			  4619595 (+1515) 1.12 1.19 0.89
			  4620053 (+1973) 1.64 1.17 1.14
			  4620315 (+2235) 0.96 0.77 0.93
			  4620607 (+2527) 0.95 1.80 0.92
			  4620880 (+2800) 1.02 1.69 1.07
			  4621073 (+2993) 1.05 1.23 1.20
			  4621244 (+3164) 1.43 1.07 1.09
			  4621487 (+3407) 0.97 0.83 1.03
			  4621698 (+3618) 1.22 1.87 0.86
			  4621899 (+3819) 1.11 1.23 1.02
			  4622145 (+4065) 1.15 0.76 0.91
			  4622328 (+4248) 1.05 0.86 0.93
			  4622536 (+4456) 0.79 1.28 0.85
			  4622762 (+4682) 1.14 0.85 1.03
			  4623012 (+4932) 1.10 0.91 1.01
			  4623190 (+5110) 1.18 0.44 1.10
			  4623564 (+5484) 0.97 1.05 0.91
			  4623808 (+5728) 1.08 0.72 0.94
			  4624656 (+6576) 1.24 1.31 1.16
			  4624867 (+6787) 0.60 0.51 0.92
			  4625086 (+7006) 1.18 1.06 1.04
			  4625320 (+7240) 1.38 1.23 1.04
			  4626475 (+8395) 1.00 1.05 0.95
			  4626789 (+8709) 1.19 0.51 1.03
			  4626973 (+8893) 1.11 1.09 0.94
			  4627217 (+9137) 1.20 1.59 1.05
			  4627445 (+9365) 1.30 1.95 1.17
			  4627620 (+9540) 1.27 1.36 1.13
			  4627863 (+9783) 1.15 2.01 0.95
			  4628083 (+10003) 1.04 1.29 1.00
			  4628278 (+10198) 1.30 2.08 1.05
			  4628521 (+10441) 1.51 2.23 1.30
			  4628771 (+10691) 1.11 0.97 0.90
			  4629044 (+10964) 1.07 1.54 0.98
			  4629232 (+11152) 0.82 1.19 0.97
			  4629301 (+11221) 1.04 1.65 1.12
			  4629550 (+11470) 0.89 1.12 1.16
			  4629798 (+11718) 0.72 0.21 1.09
			  4630029 (+11949) 0.95 0.45 1.08
			  4630279 (+12199) 0.96 2.14 1.32
			  4630507 (+12427) 0.74 2.00 1.08
			  4630741 (+12661) 1.07 0.99 1.03
			  4630989 (+12909) 0.78 0.10 1.10
			  4631143 (+13063) 0.53 0.17 0.74
			  4631305 (+13225) 0.79 0.10 1.02
			  4631551 (+13471) 1.67 0.45 1.24
			  4632107 (+14027) 1.08 0.95 0.99
			  4633290 (+15210) 0.85 1.65 1.00
			  4633687 (+15607) 1.08 1.55 0.99
			  4634276 (+16196) 0.88 1.12 0.97
			  4634607 (+16527) 0.90 1.09 1.05
			  4634836 (+16756) 0.90 1.12 0.95
			  4635073 (+16993) 0.93 0.44 0.88
			  4635260 (+17180) 0.97 0.85 1.09
			  4635486 (+17406) 1.15 0.55 1.11
			  4635671 (+17591) 1.18 0.92 1.05
			  4636393 (+18313) 1.05 1.21 1.16
			  4636851 (+18771) 0.94 0.59 1.03
			  4637436 (+19356) 1.21 1.28 1.00
			  4637508 (+19428) 1.07 1.44 1.16
			  4637673 (+19593) 1.18 1.20 1.00
			  4637924 (+19844) 1.14 0.99 0.95
		* CP Read Locations:
	Nanog Summary:
		# CC Peaks: 0
		CC Max Ratio: 1.87
		# CP Peaks: 0
		# CP Reads: 6
		CP Max Overlap: 2
		* Probe Locations:
			  4618788 (+708) 1.06 1.06 1.25
			  4618940 (+860) 0.80 0.78 1.09
			  4619595 (+1515) 1.24 0.81 0.93
			  4620053 (+1973) 1.12 1.87 1.84
			  4620315 (+2235) 0.81 1.06 0.94
			  4620607 (+2527) 1.22 1.04 1.05
			  4620880 (+2800) 1.46 1.47 1.32
			  4621073 (+2993) 1.25 1.17 1.38
			  4621244 (+3164) 0.99 0.86 1.36
			  4621487 (+3407) 0.90 0.91 0.76
			  4621698 (+3618) 0.81 1.23 1.03
			  4621899 (+3819) 1.08 1.10 0.83
			  4622145 (+4065) 0.92 0.82 0.86
			  4622328 (+4248) 0.89 0.82 1.10
			  4622536 (+4456) 0.73 1.16 1.47
			  4622762 (+4682) 0.84 0.72 0.97
			  4623012 (+4932) 0.91 0.82 0.81
			  4623190 (+5110) 0.91 1.06 1.18
			  4623564 (+5484) 1.02 0.95 0.94
			  4623808 (+5728) 0.98 1.04 0.90
			  4624656 (+6576) 1.14 0.99 0.96
			  4624867 (+6787) 1.03 1.03 0.91
			  4625086 (+7006) 1.08 1.17 1.25
			  4625320 (+7240) 1.08 0.95 1.11
			  4626475 (+8395) 0.96 0.84 0.80
			  4626789 (+8709) 0.92 1.00 1.37
			  4626973 (+8893) 1.04 0.88 0.78
			  4627217 (+9137) 1.04 1.05 0.92
			  4627445 (+9365) 0.92 0.79 0.92
			  4627620 (+9540) 0.98 0.88 1.02
			  4627863 (+9783) 0.98 0.94 0.93
			  4628083 (+10003) 1.08 1.13 1.12
			  4628278 (+10198) 0.83 1.18 1.04
			  4628521 (+10441) 0.99 1.15 1.21
			  4628771 (+10691) 0.91 0.77 0.88
			  4629044 (+10964) 0.96 0.85 0.86
			  4629232 (+11152) 1.07 0.89 0.80
			  4629301 (+11221) 1.01 0.78 0.82
			  4629550 (+11470) 1.07 0.92 0.94
			  4629798 (+11718) 1.36 0.70 1.08
			  4630029 (+11949) 0.84 0.86 1.05
			  4630279 (+12199) 0.85 0.91 0.83
			  4630507 (+12427) 0.73 0.91 0.79
			  4630741 (+12661) 0.97 1.00 0.89
			  4630989 (+12909) 1.08 0.73 1.20
			  4631143 (+13063) 0.92 1.25 0.87
			  4631305 (+13225) 0.87 1.08 0.95
			  4631551 (+13471) 1.35 1.21 1.01
			  4632107 (+14027) 0.97 0.74 0.60
			  4633290 (+15210) 0.93 0.69 1.19
			  4633687 (+15607) 1.02 1.15 1.07
			  4634276 (+16196) 1.03 0.79 0.74
			  4634607 (+16527) 0.99 0.90 0.91
			  4634836 (+16756) 1.01 0.91 0.94
			  4635073 (+16993) 0.85 1.51 1.68
			  4635260 (+17180) 0.85 1.14 1.39
			  4635486 (+17406) 0.78 0.69 0.87
			  4635671 (+17591) 0.85 0.75 0.89
			  4636393 (+18313) 1.13 0.84 0.88
			  4636851 (+18771) 0.89 0.89 0.95
			  4637436 (+19356) 0.99 0.78 0.90
			  4637508 (+19428) 1.12 0.76 0.87
			  4637673 (+19593) 0.87 0.95 1.00
			  4637924 (+19844) 0.92 0.87 0.85
		* CP Read Locations:
			4618640 to 4619282 (+560 to +1202), width 643
			4619955 to 4620337 (+1875 to +2257), width 383
			4620028 to 4620267 (+1948 to +2187), width 240
			4621007 to 4621492 (+2927 to +3412), width 486
			4629584 to 4630069 (+11504 to +11989), width 486
			4629975 to 4632058 (+11895 to +13978), width 2084

NM_207268	19:4628205-4630954
	Promoter: 19:4618205-4638205
	Names: 4931419P11Rik AK029877 NM_207268
	Oct4 Summary:
		# CC Peaks: 0
		CC Max Ratio: 3.03
		# CP Peaks: 0
		# CP Reads: 0
		CP Max Overlap: 0
		* Probe Locations:
			  4618788 (+583) 1.04 1.91 0.98
			  4618940 (+735) 0.75 3.03 0.88
			  4619595 (+1390) 1.12 1.19 0.89
			  4620053 (+1848) 1.64 1.17 1.14
			  4620315 (+2110) 0.96 0.77 0.93
			  4620607 (+2402) 0.95 1.80 0.92
			  4620880 (+2675) 1.02 1.69 1.07
			  4621073 (+2868) 1.05 1.23 1.20
			  4621244 (+3039) 1.43 1.07 1.09
			  4621487 (+3282) 0.97 0.83 1.03
			  4621698 (+3493) 1.22 1.87 0.86
			  4621899 (+3694) 1.11 1.23 1.02
			  4622145 (+3940) 1.15 0.76 0.91
			  4622328 (+4123) 1.05 0.86 0.93
			  4622536 (+4331) 0.79 1.28 0.85
			  4622762 (+4557) 1.14 0.85 1.03
			  4623012 (+4807) 1.10 0.91 1.01
			  4623190 (+4985) 1.18 0.44 1.10
			  4623564 (+5359) 0.97 1.05 0.91
			  4623808 (+5603) 1.08 0.72 0.94
			  4624656 (+6451) 1.24 1.31 1.16
			  4624867 (+6662) 0.60 0.51 0.92
			  4625086 (+6881) 1.18 1.06 1.04
			  4625320 (+7115) 1.38 1.23 1.04
			  4626475 (+8270) 1.00 1.05 0.95
			  4626789 (+8584) 1.19 0.51 1.03
			  4626973 (+8768) 1.11 1.09 0.94
			  4627217 (+9012) 1.20 1.59 1.05
			  4627445 (+9240) 1.30 1.95 1.17
			  4627620 (+9415) 1.27 1.36 1.13
			  4627863 (+9658) 1.15 2.01 0.95
			  4628083 (+9878) 1.04 1.29 1.00
			  4628278 (+10073) 1.30 2.08 1.05
			  4628521 (+10316) 1.51 2.23 1.30
			  4628771 (+10566) 1.11 0.97 0.90
			  4629044 (+10839) 1.07 1.54 0.98
			  4629232 (+11027) 0.82 1.19 0.97
			  4629301 (+11096) 1.04 1.65 1.12
			  4629550 (+11345) 0.89 1.12 1.16
			  4629798 (+11593) 0.72 0.21 1.09
			  4630029 (+11824) 0.95 0.45 1.08
			  4630279 (+12074) 0.96 2.14 1.32
			  4630507 (+12302) 0.74 2.00 1.08
			  4630741 (+12536) 1.07 0.99 1.03
			  4630989 (+12784) 0.78 0.10 1.10
			  4631143 (+12938) 0.53 0.17 0.74
			  4631305 (+13100) 0.79 0.10 1.02
			  4631551 (+13346) 1.67 0.45 1.24
			  4632107 (+13902) 1.08 0.95 0.99
			  4633290 (+15085) 0.85 1.65 1.00
			  4633687 (+15482) 1.08 1.55 0.99
			  4634276 (+16071) 0.88 1.12 0.97
			  4634607 (+16402) 0.90 1.09 1.05
			  4634836 (+16631) 0.90 1.12 0.95
			  4635073 (+16868) 0.93 0.44 0.88
			  4635260 (+17055) 0.97 0.85 1.09
			  4635486 (+17281) 1.15 0.55 1.11
			  4635671 (+17466) 1.18 0.92 1.05
			  4636393 (+18188) 1.05 1.21 1.16
			  4636851 (+18646) 0.94 0.59 1.03
			  4637436 (+19231) 1.21 1.28 1.00
			  4637508 (+19303) 1.07 1.44 1.16
			  4637673 (+19468) 1.18 1.20 1.00
			  4637924 (+19719) 1.14 0.99 0.95
			  4638095 (+19890) 1.07 1.67 1.33
			  4638185 (+19980) 1.00 1.36 0.97
		* CP Read Locations:
	Nanog Summary:
		# CC Peaks: 0
		CC Max Ratio: 1.87
		# CP Peaks: 0
		# CP Reads: 6
		CP Max Overlap: 2
		* Probe Locations:
			  4618788 (+583) 1.06 1.06 1.25
			  4618940 (+735) 0.80 0.78 1.09
			  4619595 (+1390) 1.24 0.81 0.93
			  4620053 (+1848) 1.12 1.87 1.84
			  4620315 (+2110) 0.81 1.06 0.94
			  4620607 (+2402) 1.22 1.04 1.05
			  4620880 (+2675) 1.46 1.47 1.32
			  4621073 (+2868) 1.25 1.17 1.38
			  4621244 (+3039) 0.99 0.86 1.36
			  4621487 (+3282) 0.90 0.91 0.76
			  4621698 (+3493) 0.81 1.23 1.03
			  4621899 (+3694) 1.08 1.10 0.83
			  4622145 (+3940) 0.92 0.82 0.86
			  4622328 (+4123) 0.89 0.82 1.10
			  4622536 (+4331) 0.73 1.16 1.47
			  4622762 (+4557) 0.84 0.72 0.97
			  4623012 (+4807) 0.91 0.82 0.81
			  4623190 (+4985) 0.91 1.06 1.18
			  4623564 (+5359) 1.02 0.95 0.94
			  4623808 (+5603) 0.98 1.04 0.90
			  4624656 (+6451) 1.14 0.99 0.96
			  4624867 (+6662) 1.03 1.03 0.91
			  4625086 (+6881) 1.08 1.17 1.25
			  4625320 (+7115) 1.08 0.95 1.11
			  4626475 (+8270) 0.96 0.84 0.80
			  4626789 (+8584) 0.92 1.00 1.37
			  4626973 (+8768) 1.04 0.88 0.78
			  4627217 (+9012) 1.04 1.05 0.92
			  4627445 (+9240) 0.92 0.79 0.92
			  4627620 (+9415) 0.98 0.88 1.02
			  4627863 (+9658) 0.98 0.94 0.93
			  4628083 (+9878) 1.08 1.13 1.12
			  4628278 (+10073) 0.83 1.18 1.04
			  4628521 (+10316) 0.99 1.15 1.21
			  4628771 (+10566) 0.91 0.77 0.88
			  4629044 (+10839) 0.96 0.85 0.86
			  4629232 (+11027) 1.07 0.89 0.80
			  4629301 (+11096) 1.01 0.78 0.82
			  4629550 (+11345) 1.07 0.92 0.94
			  4629798 (+11593) 1.36 0.70 1.08
			  4630029 (+11824) 0.84 0.86 1.05
			  4630279 (+12074) 0.85 0.91 0.83
			  4630507 (+12302) 0.73 0.91 0.79
			  4630741 (+12536) 0.97 1.00 0.89
			  4630989 (+12784) 1.08 0.73 1.20
			  4631143 (+12938) 0.92 1.25 0.87
			  4631305 (+13100) 0.87 1.08 0.95
			  4631551 (+13346) 1.35 1.21 1.01
			  4632107 (+13902) 0.97 0.74 0.60
			  4633290 (+15085) 0.93 0.69 1.19
			  4633687 (+15482) 1.02 1.15 1.07
			  4634276 (+16071) 1.03 0.79 0.74
			  4634607 (+16402) 0.99 0.90 0.91
			  4634836 (+16631) 1.01 0.91 0.94
			  4635073 (+16868) 0.85 1.51 1.68
			  4635260 (+17055) 0.85 1.14 1.39
			  4635486 (+17281) 0.78 0.69 0.87
			  4635671 (+17466) 0.85 0.75 0.89
			  4636393 (+18188) 1.13 0.84 0.88
			  4636851 (+18646) 0.89 0.89 0.95
			  4637436 (+19231) 0.99 0.78 0.90
			  4637508 (+19303) 1.12 0.76 0.87
			  4637673 (+19468) 0.87 0.95 1.00
			  4637924 (+19719) 0.92 0.87 0.85
			  4638095 (+19890) 1.20 0.95 1.12
			  4638185 (+19980) 0.91 0.84 0.77
		* CP Read Locations:
			4618640 to 4619282 (+435 to +1077), width 643
			4619955 to 4620337 (+1750 to +2132), width 383
			4620028 to 4620267 (+1823 to +2062), width 240
			4621007 to 4621492 (+2802 to +3287), width 486
			4629584 to 4630069 (+11379 to +11864), width 486
			4629975 to 4632058 (+11770 to +13853), width 2084

NM_019861	19:4643919-4649703
	Promoter: 19:4633919-4653919
	Names: AF136280 AF197480 AJ131851 AK075862 BC058758 CATSF CTSF Ctsf NM_019861
	Oct4 Summary:
		# CC Peaks: 1
		CC Max Ratio: 8.95
		# CP Peaks: 1
		# CP Reads: 8
		CP Max Overlap: 4
		* Probe Locations:
			  4634276 (+357) 0.88 1.12 0.97
			  4634607 (+688) 0.90 1.09 1.05
			  4634836 (+917) 0.90 1.12 0.95
			  4635073 (+1154) 0.93 0.44 0.88
			  4635260 (+1341) 0.97 0.85 1.09
			  4635486 (+1567) 1.15 0.55 1.11
			  4635671 (+1752) 1.18 0.92 1.05
			  4636393 (+2474) 1.05 1.21 1.16
			  4636851 (+2932) 0.94 0.59 1.03
			  4637436 (+3517) 1.21 1.28 1.00
			  4637508 (+3589) 1.07 1.44 1.16
			  4637673 (+3754) 1.18 1.20 1.00
			  4637924 (+4005) 1.14 0.99 0.95
			  4638095 (+4176) 1.07 1.67 1.33
			  4638185 (+4266) 1.00 1.36 0.97
			* 4638329 (+4410) 1.56 3.53 1.63
			* 4638617 (+4698) 8.95 8.11 3.89
			* 4639414 (+5495) 1.56 2.93 1.08
			  4642867 (+8948) 1.02 1.95 1.13
			  4643244 (+9325) 0.99 0.93 0.98
			  4643543 (+9624) 1.25 2.03 1.06
			  4643751 (+9832) 1.30 1.56 0.92
			  4644001 (+10082) 1.11 2.37 1.04
			  4644240 (+10321) 1.10 1.83 1.11
			  4644340 (+10421) 0.94 1.11 1.03
			  4644587 (+10668) 1.21 3.22 1.00
			  4644836 (+10917) 1.11 1.51 1.16
			  4645067 (+11148) 1.22 1.03 1.03
			  4645317 (+11398) 1.02 0.42 1.06
			  4645827 (+11908) 0.91 0.41 0.81
			  4646056 (+12137) 0.73 0.28 1.00
			  4646703 (+12784) 0.97 0.61 0.99
			  4646875 (+12956) 1.03 1.13 0.99
			  4647119 (+13200) 1.17 1.46 1.04
			  4647365 (+13446) 1.04 1.06 1.09
			  4647648 (+13729) 2.05 1.50 1.51
			  4647845 (+13926) 1.23 1.23 0.95
			  4648078 (+14159) 1.21 0.81 0.85
			  4648265 (+14346) 1.23 0.86 0.95
			  4648438 (+14519) 0.94 0.73 0.92
			  4648617 (+14698) 1.00 1.16 1.19
			  4648826 (+14907) 1.42 0.85 1.19
			  4649065 (+15146) 1.10 1.06 1.10
			  4649281 (+15362) 1.11 1.25 1.15
			  4649526 (+15607) 0.87 2.37 0.95
			  4649774 (+15855) 1.13 1.19 1.10
			  4649999 (+16080) 1.16 1.09 1.02
			  4650171 (+16252) 1.07 0.85 1.03
			  4650421 (+16502) 0.96 1.10 1.00
			  4650671 (+16752) 0.86 0.67 0.96
			  4650889 (+16970) 1.16 1.48 1.10
			  4651045 (+17126) 1.10 1.41 1.13
			  4651213 (+17294) 0.98 0.98 0.95
			  4651557 (+17638) 1.02 0.95 0.94
			  4651797 (+17878) 1.13 0.75 0.91
			  4652071 (+18152) 1.31 1.49 1.17
			  4652316 (+18397) 0.99 0.94 1.06
			  4652548 (+18629) 1.13 0.92 1.01
			  4652745 (+18826) 1.08 1.40 0.92
			  4652994 (+19075) 1.17 0.77 0.98
			  4653236 (+19317) 1.11 1.11 1.11
			  4653485 (+19566) 1.27 1.26 1.13
			  4653672 (+19753) 1.20 2.02 1.19
			  4653852 (+19933) 1.25 1.95 1.28
		* CP Read Locations:
			4638546 to 4638886 (+4627 to +4967), width 341
			4638546 to 4638886 (+4627 to +4967), width 341
			4638546 to 4638886 (+4627 to +4967), width 341
			4638842 to 4639024 (+4923 to +5105), width 183
			4643576 to 4643657 (+9657 to +9738), width 82
			4644871 to 4645212 (+10952 to +11293), width 342
			4646058 to 4646377 (+12139 to +12458), width 320
			4648382 to 4648732 (+14463 to +14813), width 351
	Nanog Summary:
		# CC Peaks: 1
		CC Max Ratio: 4.47
		# CP Peaks: 1
		# CP Reads: 4
		CP Max Overlap: 3
		* Probe Locations:
			  4634276 (+357) 1.03 0.79 0.74
			  4634607 (+688) 0.99 0.90 0.91
			  4634836 (+917) 1.01 0.91 0.94
			  4635073 (+1154) 0.85 1.51 1.68
			  4635260 (+1341) 0.85 1.14 1.39
			  4635486 (+1567) 0.78 0.69 0.87
			  4635671 (+1752) 0.85 0.75 0.89
			  4636393 (+2474) 1.13 0.84 0.88
			  4636851 (+2932) 0.89 0.89 0.95
			  4637436 (+3517) 0.99 0.78 0.90
			  4637508 (+3589) 1.12 0.76 0.87
			  4637673 (+3754) 0.87 0.95 1.00
			  4637924 (+4005) 0.92 0.87 0.85
			  4638095 (+4176) 1.20 0.95 1.12
			  4638185 (+4266) 0.91 0.84 0.77
			* 4638329 (+4410) 1.17 0.90 1.31
			* 4638617 (+4698) 3.49 3.67 4.47
			* 4639414 (+5495) 1.14 0.92 1.05
			  4642867 (+8948) 0.78 0.84 1.06
			  4643244 (+9325) 0.96 0.79 0.81
			  4643543 (+9624) 1.06 0.89 0.81
			  4643751 (+9832) 1.19 1.09 0.82
			  4644001 (+10082) 1.03 1.21 1.09
			  4644240 (+10321) 0.94 1.28 1.19
			  4644340 (+10421) 0.96 0.96 1.10
			  4644587 (+10668) 0.97 0.99 1.04
			  4644836 (+10917) 0.94 0.93
			  4645067 (+11148) 1.07 0.98 0.98
			  4645317 (+11398) 1.03 0.92 1.01
			  4645827 (+11908) 0.75 0.78 0.94
			  4646056 (+12137) 1.12 0.64 0.86
			  4646703 (+12784) 1.00 0.94 0.90
			  4646875 (+12956) 1.00 0.81 0.83
			  4647119 (+13200) 1.10 1.03 0.91
			  4647365 (+13446) 0.88 1.06 0.84
			  4647648 (+13729) 0.94 0.77 0.91
			  4647845 (+13926) 1.00 0.87 0.86
			  4648078 (+14159) 1.01 0.84 0.80
			  4648265 (+14346) 0.93 0.91 0.78
			  4648438 (+14519) 1.00 0.82 0.80
			  4648617 (+14698) 1.01 0.95 0.92
			  4648826 (+14907) 1.13 0.78 0.79
			  4649065 (+15146) 1.12 0.93 1.02
			  4649281 (+15362) 1.05 0.94 0.99
			  4649526 (+15607) 1.06 0.87 0.85
			  4649774 (+15855) 0.94 0.84 0.78
			  4649999 (+16080) 1.04 0.99 1.07
			  4650171 (+16252) 0.94 0.91 0.95
			  4650421 (+16502) 0.87 0.75 0.88
			  4650671 (+16752) 0.78 0.83 1.06
			  4650889 (+16970) 1.05 1.05 1.03
			  4651045 (+17126) 1.05 1.02 1.03
			  4651213 (+17294) 0.95 0.81 0.77
			  4651557 (+17638) 1.13 0.94 1.22
			  4651797 (+17878) 1.16 1.05 0.90
			  4652071 (+18152) 1.10 1.21 1.01
			  4652316 (+18397) 0.88 0.98 0.99
			  4652548 (+18629) 0.89 0.81 1.10
			  4652745 (+18826) 0.77 0.97 1.01
			  4652994 (+19075) 0.92 0.93 0.78
			  4653236 (+19317) 1.01 0.89 0.90
			  4653485 (+19566) 0.82 0.97 1.00
			  4653672 (+19753) 1.01 0.92 1.13
			  4653852 (+19933) 1.12 0.77 1.13
		* CP Read Locations:
			4638587 to 4638866 (+4668 to +4947), width 280
			4638824 to 4640233 (+4905 to +6314), width 1410
			4638863 to 4639068 (+4944 to +5149), width 206
			4651234 to 4652157 (+17315 to +18238), width 924

NM_013456	19:4650013-4666675
	Promoter: 19:4656675-4676675
	Names: ACTN3 AF093775 Actn3 NM_013456
	Oct4 Summary:
		# CC Peaks: 0
		CC Max Ratio: 3.08
		# CP Peaks: 0
		# CP Reads: 10
		CP Max Overlap: 3
		* Probe Locations:
			  4656807 (+132) 1.17 1.60 1.04
			  4656948 (+273) 1.05 0.92 0.75
			  4657161 (+486) 0.78 0.98 1.10
			  4657448 (+773) 1.13 1.42 1.04
			  4657528 (+853) 0.94 1.03 1.01
			  4657657 (+982) 0.97 0.68 1.05
			  4657998 (+1323) 0.89 1.05 0.83
			  4658205 (+1530) 0.90 1.45 0.98
			  4658351 (+1676) 0.94 1.67 1.00
			  4658542 (+1867) 0.86 1.46 1.14
			  4658929 (+2254) 1.05 0.66 1.10
			  4659195 (+2520) 1.07 0.62 0.99
			  4659385 (+2710) 0.86 1.22 1.11
			  4659609 (+2934) 0.74 0.63 0.94
			  4659850 (+3175) 1.19 1.05 0.98
			  4660026 (+3351) 1.33 0.82 0.95
			  4660253 (+3578) 1.22 0.25 0.91
			  4660479 (+3804) 1.05 1.03 1.06
			  4660729 (+4054) 1.07 1.06 1.07
			  4660955 (+4280) 1.33 0.90 1.17
			  4661114 (+4439) 1.06 0.83 1.11
			  4661306 (+4631) 1.18 1.76 1.03
			  4661542 (+4867) 1.03 1.69 1.11
			  4661765 (+5090) 1.11 0.86 1.10
			  4662004 (+5329) 1.16 0.92 1.00
			  4662320 (+5645) 1.29 1.06 1.07
			  4662507 (+5832) 1.06 1.10 1.04
			  4663033 (+6358) 0.90 1.33 1.01
			  4663195 (+6520) 1.06 1.44 1.14
			  4663429 (+6754) 1.55 1.50 1.19
			  4663842 (+7167) 0.96 1.09 1.24
			  4664791 (+8116) 0.80 0.71 1.03
			  4665027 (+8352) 1.12 0.98 1.11
			  4665273 (+8598) 1.25 1.04 1.10
			  4665426 (+8751) 1.01 0.91 1.02
			  4665601 (+8926) 0.98 1.60 1.11
			  4665830 (+9155) 1.04 1.70 0.97
			  4666063 (+9388) 1.00 2.00 1.02
			  4666270 (+9595) 1.14 1.51 1.08
			  4666487 (+9812) 1.26 1.25 1.11
			  4666673 (+9998) 1.10 1.20 1.05
			  4666792 (+10117) 1.22 1.43 1.40
			  4667039 (+10364) 1.65 2.23 1.19
			  4667289 (+10614) 1.28 1.26 1.09
			  4667450 (+10775) 1.20 1.53 0.94
			  4667717 (+11042) 1.28 3.08 1.06
			  4667965 (+11290) 1.09 0.97 0.95
			  4668143 (+11468) 1.34 1.19 0.98
			  4668393 (+11718) 1.01 0.80 1.31
			  4668510 (+11835) 1.14 1.09 1.12
			  4668758 (+12083) 1.20 0.84 1.06
			  4668984 (+12309) 1.20 1.29 1.06
			  4669268 (+12593) 0.99 1.31 0.94
			  4669518 (+12843) 1.02 2.90 0.96
			  4669673 (+12998) 1.07 2.11 1.16
			  4669906 (+13231) 1.25 1.62 1.11
			  4670150 (+13475) 0.98 0.92 0.95
			  4670403 (+13728) 1.01 0.66 0.99
			  4670619 (+13944) 0.90 0.38 0.80
			  4670899 (+14224) 1.08 0.78 0.96
			  4671130 (+14455) 0.73 0.44 0.79
			  4671375 (+14700) 1.00 0.60 1.00
			  4672059 (+15384) 1.22 0.88 1.15
			  4672219 (+15544) 1.25 1.04 1.11
			  4672513 (+15838) 0.99 1.29 1.02
			  4672602 (+15927) 1.05 0.97 0.98
			  4672789 (+16114) 0.85 1.22 0.92
			  4673039 (+16364) 1.16 1.67 1.10
			  4673290 (+16615) 2.25 1.53
			  4673487 (+16812) 0.81 0.91 0.89
			  4673736 (+17061) 0.61 0.79 0.93
			  4673967 (+17292) 0.89 0.47 1.01
			  4674463 (+17788) 1.00 0.96 0.80
			  4674676 (+18001) 1.37 0.93 1.21
			  4675052 (+18377) 1.42 1.10 1.16
			  4675354 (+18679) 0.99 1.04
			  4675530 (+18855) 1.00 1.39 1.04
			  4675737 (+19062) 0.77 0.41 0.88
			  4675854 (+19179) 0.85 1.46 1.19
			  4676042 (+19367) 0.91 0.78 0.95
		* CP Read Locations:
			4657274 to 4657492 (+599 to +817), width 219
			4660623 to 4660926 (+3948 to +4251), width 304
			4663454 to 4663623 (+6779 to +6948), width 170
			4664959 to 4665258 (+8284 to +8583), width 300
			4665038 to 4665541 (+8363 to +8866), width 504
			4665038 to 4665541 (+8363 to +8866), width 504
			4665458 to 4665778 (+8783 to +9103), width 321
			4666535 to 4666847 (+9860 to +10172), width 313
			4667019 to 4667601 (+10344 to +10926), width 583
			4669355 to 4669853 (+12680 to +13178), width 499
	Nanog Summary:
		# CC Peaks: 0
		CC Max Ratio: 2.30
		# CP Peaks: 1
		# CP Reads: 4
		CP Max Overlap: 3
		* Probe Locations:
			  4656807 (+132) 1.03 0.95 0.94
			  4656948 (+273) 1.00 0.60 0.94
			  4657161 (+486) 1.01 0.89 0.82
			  4657448 (+773) 0.94 0.66 0.73
			  4657528 (+853) 0.94 0.80 0.94
			  4657657 (+982) 1.14 0.84 0.90
			  4657998 (+1323) 1.19 0.95 0.83
			  4658205 (+1530) 0.95 0.82 0.80
			  4658351 (+1676) 1.09 0.97 1.09
			  4658542 (+1867) 1.02 0.90 1.13
			  4658929 (+2254) 0.92 1.00 0.89
			  4659195 (+2520) 0.84 0.84 0.74
			  4659385 (+2710) 0.95 0.95 1.02
			  4659609 (+2934) 0.85 0.94 0.85
			  4659850 (+3175) 1.00 1.10 0.95
			  4660026 (+3351) 0.96 0.95 1.07
			  4660253 (+3578) 0.89 1.00 1.12
			  4660479 (+3804) 1.05 0.98 0.95
			  4660729 (+4054) 0.92 0.91 0.89
			  4660955 (+4280) 1.10 0.90 0.97
			  4661114 (+4439) 0.93 0.95 0.80
			  4661306 (+4631) 0.96 0.87 0.76
			  4661542 (+4867) 0.98 0.92 0.94
			  4661765 (+5090) 1.03 0.98 0.89
			  4662004 (+5329) 1.05 0.80 0.97
			  4662320 (+5645) 1.18 1.06 0.89
			  4662507 (+5832) 0.99 0.78 0.71
			  4663033 (+6358) 0.99 0.93 0.88
			  4663195 (+6520) 0.88 0.89 0.85
			  4663429 (+6754) 2.15 1.45 1.49
			  4663842 (+7167) 1.04 0.63 0.89
			  4664791 (+8116) 0.95 0.67 1.06
			  4665027 (+8352) 1.02 0.84 1.03
			  4665273 (+8598) 1.01 0.96 0.85
			  4665426 (+8751) 1.05 0.75 0.96
			  4665601 (+8926) 0.85 0.85 0.86
			  4665830 (+9155) 1.01 1.12 1.06
			  4666063 (+9388) 1.20 0.92 1.11
			  4666270 (+9595) 0.96 0.69 0.99
			  4666487 (+9812) 0.97 1.22 0.99
			  4666673 (+9998) 0.96 1.10 1.07
			  4666792 (+10117) 1.13 0.79 0.85
			  4667039 (+10364) 1.02 0.88 1.07
			  4667289 (+10614) 1.14 1.30 1.06
			  4667450 (+10775) 1.49 1.65 1.52
			  4667717 (+11042) 1.00 1.48 1.28
			  4667965 (+11290) 0.98 0.76 0.95
			  4668143 (+11468) 0.89 0.79 0.93
			  4668393 (+11718) 1.07 1.18 2.30
			  4668510 (+11835) 0.89 0.89 1.24
			  4668758 (+12083) 1.00 0.83 0.95
			  4668984 (+12309) 0.93 1.03 0.88
			  4669268 (+12593) 0.95 0.75 1.01
			  4669518 (+12843) 0.92 0.88 0.79
			  4669673 (+12998) 1.12 0.89 0.86
			  4669906 (+13231) 0.96 0.67 1.14
			  4670150 (+13475) 1.12 0.87 0.88
			  4670403 (+13728) 1.04 0.66 0.89
			  4670619 (+13944) 0.97 0.78 0.82
			  4670899 (+14224) 1.10 0.87 0.81
			  4671130 (+14455) 0.78 0.69 0.71
			  4671375 (+14700) 0.91 0.81 0.95
			  4672059 (+15384) 1.02 1.06 1.02
			  4672219 (+15544) 1.08 1.10 1.06
			  4672513 (+15838) 0.95 0.89 0.76
			  4672602 (+15927) 0.91 0.81 0.82
			  4672789 (+16114) 0.95 0.87 0.91
			  4673039 (+16364) 1.02 0.81 0.71
			  4673290 (+16615) 1.25 2.19 1.16
			  4673487 (+16812) 0.88 1.03 0.95
			  4673736 (+17061) 0.84 0.86 1.19
			  4673967 (+17292) 0.77 1.07 0.85
			  4674463 (+17788) 1.00 0.83 0.77
			  4674676 (+18001) 0.97 0.69 0.94
			  4675052 (+18377) 1.10 0.79 1.09
			  4675354 (+18679) 1.23 0.89 0.22
			  4675530 (+18855) 1.14 1.01 0.98
			  4675737 (+19062) 0.69 1.17 1.41
			  4675854 (+19179) 0.76 0.96 1.10
			  4676042 (+19367) 0.76 0.69 0.83
		* CP Read Locations:
			4663568 to 4665283 (+6893 to +8608), width 1716
			4667063 to 4667756 (+10388 to +11081), width 694
			4667715 to 4667960 (+11040 to +11285), width 246
			4667715 to 4667960 (+11040 to +11285), width 246

NM_027476	19:4667494-4673299
	Promoter: 19:4657494-4677494
	Names: AK017737 BC071194 Leng4 NM_027476 ZDHHC24 Zdhhc24
	Oct4 Summary:
		# CC Peaks: 0
		CC Max Ratio: 3.08
		# CP Peaks: 0
		# CP Reads: 9
		CP Max Overlap: 3
		* Probe Locations:
			  4657528 (+34) 0.94 1.03 1.01
			  4657657 (+163) 0.97 0.68 1.05
			  4657998 (+504) 0.89 1.05 0.83
			  4658205 (+711) 0.90 1.45 0.98
			  4658351 (+857) 0.94 1.67 1.00
			  4658542 (+1048) 0.86 1.46 1.14
			  4658929 (+1435) 1.05 0.66 1.10
			  4659195 (+1701) 1.07 0.62 0.99
			  4659385 (+1891) 0.86 1.22 1.11
			  4659609 (+2115) 0.74 0.63 0.94
			  4659850 (+2356) 1.19 1.05 0.98
			  4660026 (+2532) 1.33 0.82 0.95
			  4660253 (+2759) 1.22 0.25 0.91
			  4660479 (+2985) 1.05 1.03 1.06
			  4660729 (+3235) 1.07 1.06 1.07
			  4660955 (+3461) 1.33 0.90 1.17
			  4661114 (+3620) 1.06 0.83 1.11
			  4661306 (+3812) 1.18 1.76 1.03
			  4661542 (+4048) 1.03 1.69 1.11
			  4661765 (+4271) 1.11 0.86 1.10
			  4662004 (+4510) 1.16 0.92 1.00
			  4662320 (+4826) 1.29 1.06 1.07
			  4662507 (+5013) 1.06 1.10 1.04
			  4663033 (+5539) 0.90 1.33 1.01
			  4663195 (+5701) 1.06 1.44 1.14
			  4663429 (+5935) 1.55 1.50 1.19
			  4663842 (+6348) 0.96 1.09 1.24
			  4664791 (+7297) 0.80 0.71 1.03
			  4665027 (+7533) 1.12 0.98 1.11
			  4665273 (+7779) 1.25 1.04 1.10
			  4665426 (+7932) 1.01 0.91 1.02
			  4665601 (+8107) 0.98 1.60 1.11
			  4665830 (+8336) 1.04 1.70 0.97
			  4666063 (+8569) 1.00 2.00 1.02
			  4666270 (+8776) 1.14 1.51 1.08
			  4666487 (+8993) 1.26 1.25 1.11
			  4666673 (+9179) 1.10 1.20 1.05
			  4666792 (+9298) 1.22 1.43 1.40
			  4667039 (+9545) 1.65 2.23 1.19
			  4667289 (+9795) 1.28 1.26 1.09
			  4667450 (+9956) 1.20 1.53 0.94
			  4667717 (+10223) 1.28 3.08 1.06
			  4667965 (+10471) 1.09 0.97 0.95
			  4668143 (+10649) 1.34 1.19 0.98
			  4668393 (+10899) 1.01 0.80 1.31
			  4668510 (+11016) 1.14 1.09 1.12
			  4668758 (+11264) 1.20 0.84 1.06
			  4668984 (+11490) 1.20 1.29 1.06
			  4669268 (+11774) 0.99 1.31 0.94
			  4669518 (+12024) 1.02 2.90 0.96
			  4669673 (+12179) 1.07 2.11 1.16
			  4669906 (+12412) 1.25 1.62 1.11
			  4670150 (+12656) 0.98 0.92 0.95
			  4670403 (+12909) 1.01 0.66 0.99
			  4670619 (+13125) 0.90 0.38 0.80
			  4670899 (+13405) 1.08 0.78 0.96
			  4671130 (+13636) 0.73 0.44 0.79
			  4671375 (+13881) 1.00 0.60 1.00
			  4672059 (+14565) 1.22 0.88 1.15
			  4672219 (+14725) 1.25 1.04 1.11
			  4672513 (+15019) 0.99 1.29 1.02
			  4672602 (+15108) 1.05 0.97 0.98
			  4672789 (+15295) 0.85 1.22 0.92
			  4673039 (+15545) 1.16 1.67 1.10
			  4673290 (+15796) 2.25 1.53
			  4673487 (+15993) 0.81 0.91 0.89
			  4673736 (+16242) 0.61 0.79 0.93
			  4673967 (+16473) 0.89 0.47 1.01
			  4674463 (+16969) 1.00 0.96 0.80
			  4674676 (+17182) 1.37 0.93 1.21
			  4675052 (+17558) 1.42 1.10 1.16
			  4675354 (+17860) 0.99 1.04
			  4675530 (+18036) 1.00 1.39 1.04
			  4675737 (+18243) 0.77 0.41 0.88
			  4675854 (+18360) 0.85 1.46 1.19
			  4676042 (+18548) 0.91 0.78 0.95
			  4676801 (+19307) 1.02 1.55 1.10
			  4677046 (+19552) 0.96 1.04 0.97
			  4677462 (+19968) 1.03 0.79 0.96
		* CP Read Locations:
			4660623 to 4660926 (+3129 to +3432), width 304
			4663454 to 4663623 (+5960 to +6129), width 170
			4664959 to 4665258 (+7465 to +7764), width 300
			4665038 to 4665541 (+7544 to +8047), width 504
			4665038 to 4665541 (+7544 to +8047), width 504
			4665458 to 4665778 (+7964 to +8284), width 321
			4666535 to 4666847 (+9041 to +9353), width 313
			4667019 to 4667601 (+9525 to +10107), width 583
			4669355 to 4669853 (+11861 to +12359), width 499
	Nanog Summary:
		# CC Peaks: 0
		CC Max Ratio: 2.30
		# CP Peaks: 1
		# CP Reads: 4
		CP Max Overlap: 3
		* Probe Locations:
			  4657528 (+34) 0.94 0.80 0.94
			  4657657 (+163) 1.14 0.84 0.90
			  4657998 (+504) 1.19 0.95 0.83
			  4658205 (+711) 0.95 0.82 0.80
			  4658351 (+857) 1.09 0.97 1.09
			  4658542 (+1048) 1.02 0.90 1.13
			  4658929 (+1435) 0.92 1.00 0.89
			  4659195 (+1701) 0.84 0.84 0.74
			  4659385 (+1891) 0.95 0.95 1.02
			  4659609 (+2115) 0.85 0.94 0.85
			  4659850 (+2356) 1.00 1.10 0.95
			  4660026 (+2532) 0.96 0.95 1.07
			  4660253 (+2759) 0.89 1.00 1.12
			  4660479 (+2985) 1.05 0.98 0.95
			  4660729 (+3235) 0.92 0.91 0.89
			  4660955 (+3461) 1.10 0.90 0.97
			  4661114 (+3620) 0.93 0.95 0.80
			  4661306 (+3812) 0.96 0.87 0.76
			  4661542 (+4048) 0.98 0.92 0.94
			  4661765 (+4271) 1.03 0.98 0.89
			  4662004 (+4510) 1.05 0.80 0.97
			  4662320 (+4826) 1.18 1.06 0.89
			  4662507 (+5013) 0.99 0.78 0.71
			  4663033 (+5539) 0.99 0.93 0.88
			  4663195 (+5701) 0.88 0.89 0.85
			  4663429 (+5935) 2.15 1.45 1.49
			  4663842 (+6348) 1.04 0.63 0.89
			  4664791 (+7297) 0.95 0.67 1.06
			  4665027 (+7533) 1.02 0.84 1.03
			  4665273 (+7779) 1.01 0.96 0.85
			  4665426 (+7932) 1.05 0.75 0.96
			  4665601 (+8107) 0.85 0.85 0.86
			  4665830 (+8336) 1.01 1.12 1.06
			  4666063 (+8569) 1.20 0.92 1.11
			  4666270 (+8776) 0.96 0.69 0.99
			  4666487 (+8993) 0.97 1.22 0.99
			  4666673 (+9179) 0.96 1.10 1.07
			  4666792 (+9298) 1.13 0.79 0.85
			  4667039 (+9545) 1.02 0.88 1.07
			  4667289 (+9795) 1.14 1.30 1.06
			  4667450 (+9956) 1.49 1.65 1.52
			  4667717 (+10223) 1.00 1.48 1.28
			  4667965 (+10471) 0.98 0.76 0.95
			  4668143 (+10649) 0.89 0.79 0.93
			  4668393 (+10899) 1.07 1.18 2.30
			  4668510 (+11016) 0.89 0.89 1.24
			  4668758 (+11264) 1.00 0.83 0.95
			  4668984 (+11490) 0.93 1.03 0.88
			  4669268 (+11774) 0.95 0.75 1.01
			  4669518 (+12024) 0.92 0.88 0.79
			  4669673 (+12179) 1.12 0.89 0.86
			  4669906 (+12412) 0.96 0.67 1.14
			  4670150 (+12656) 1.12 0.87 0.88
			  4670403 (+12909) 1.04 0.66 0.89
			  4670619 (+13125) 0.97 0.78 0.82
			  4670899 (+13405) 1.10 0.87 0.81
			  4671130 (+13636) 0.78 0.69 0.71
			  4671375 (+13881) 0.91 0.81 0.95
			  4672059 (+14565) 1.02 1.06 1.02
			  4672219 (+14725) 1.08 1.10 1.06
			  4672513 (+15019) 0.95 0.89 0.76
			  4672602 (+15108) 0.91 0.81 0.82
			  4672789 (+15295) 0.95 0.87 0.91
			  4673039 (+15545) 1.02 0.81 0.71
			  4673290 (+15796) 1.25 2.19 1.16
			  4673487 (+15993) 0.88 1.03 0.95
			  4673736 (+16242) 0.84 0.86 1.19
			  4673967 (+16473) 0.77 1.07 0.85
			  4674463 (+16969) 1.00 0.83 0.77
			  4674676 (+17182) 0.97 0.69 0.94
			  4675052 (+17558) 1.10 0.79 1.09
			  4675354 (+17860) 1.23 0.89 0.22
			  4675530 (+18036) 1.14 1.01 0.98
			  4675737 (+18243) 0.69 1.17 1.41
			  4675854 (+18360) 0.76 0.96 1.10
			  4676042 (+18548) 0.76 0.69 0.83
			  4676801 (+19307) 1.08 1.24 0.83
			  4677046 (+19552) 1.04 0.83 0.77
			  4677462 (+19968) 1.13 0.85 0.97
		* CP Read Locations:
			4663568 to 4665283 (+6074 to +7789), width 1716
			4667063 to 4667756 (+9569 to +10262), width 694
			4667715 to 4667960 (+10221 to +10466), width 246
			4667715 to 4667960 (+10221 to +10466), width 246

NM_001033128	19:4677948-4695403
	Promoter: 19:4685403-4705403
	Names: NM_001033128
	Oct4 Summary:
		# CC Peaks: 0
		CC Max Ratio: 3.99
		# CP Peaks: 0
		# CP Reads: 2
		CP Max Overlap: 1
		* Probe Locations:
			  4685467 (+64) 1.34 2.54 1.10
			  4685604 (+201) 1.31 1.42 1.24
			  4686058 (+655) 1.81 3.99 1.52
			  4686253 (+850) 1.25 1.81 1.08
			  4686495 (+1092) 1.19 1.70 0.99
			  4686745 (+1342) 1.10 0.80 0.98
			  4686995 (+1592) 0.97 1.09 1.04
			  4687183 (+1780) 1.03 1.15 1.06
			  4687773 (+2370) 1.24 0.54 0.99
			  4687990 (+2587) 1.14 1.08 0.98
			  4688233 (+2830) 1.05 1.52 1.23
			  4688544 (+3141) 1.16 1.55 0.94
			  4689046 (+3643) 1.01 2.24 1.02
			  4689271 (+3868) 1.14 1.30 0.98
			  4689514 (+4111) 1.23 1.00 1.14
			  4690067 (+4664) 1.18 0.72 1.01
			  4690396 (+4993) 1.16 0.51 1.00
			  4690628 (+5225) 0.79 0.23 0.67
			  4690997 (+5594) 0.93 0.46 0.99
			  4691209 (+5806) 0.88 1.18 1.06
			  4691593 (+6190) 1.22 1.86 0.92
			  4691812 (+6409) 1.56 1.76 1.29
			  4692058 (+6655) 1.06 1.44 1.17
			  4692284 (+6881) 1.07 0.97 1.14
			  4692534 (+7131) 1.02 1.13 1.12
			  4692756 (+7353) 1.13 0.97 1.04
			  4692908 (+7505) 0.95 0.76 0.90
			  4693158 (+7755) 1.07 0.72 1.07
			  4693702 (+8299) 0.92 0.14 1.24
			  4693925 (+8522) 0.91 0.84 1.00
			  4694344 (+8941) 0.82 2.50 0.95
			  4694647 (+9244) 0.96 0.99 0.90
			  4694811 (+9408) 0.90 0.33 0.72
			  4694990 (+9587) 0.98 1.02 1.04
			  4695227 (+9824) 1.27 1.74 1.06
			  4695477 (+10074) 1.45 1.03 1.20
			  4695642 (+10239) 1.31 0.75 1.24
			  4695888 (+10485) 1.21 1.26 1.16
			  4696184 (+10781) 1.24 1.21 1.28
			  4696377 (+10974) 1.05 1.00 1.15
			  4696627 (+11224) 1.30 1.33 1.17
			  4697176 (+11773) 1.43 0.25 0.86
			  4697358 (+11955) 1.31 1.38 1.09
			  4697570 (+12167) 1.50 0.53 1.03
			  4697768 (+12365) 1.18 1.23 1.01
			  4698018 (+12615) 0.83 0.16 1.14
			  4698384 (+12981) 1.31 1.56 1.22
			  4698608 (+13205) 1.04 2.06 1.13
			  4698828 (+13425) 1.03 1.21 1.03
			  4699461 (+14058) 1.25 1.61 1.13
			  4699540 (+14137) 1.28 1.54 1.10
			  4699790 (+14387) 1.11 1.54 0.96
			  4700026 (+14623) 0.99 1.11 0.95
			  4701054 (+15651) 0.92 0.69 1.00
			  4701304 (+15901) 0.77 0.43 0.91
			  4701554 (+16151) 0.93 0.38 1.07
			  4701946 (+16543) 0.94 2.38 1.08
			  4702308 (+16905) 1.24 1.89 1.01
			  4702556 (+17153) 1.55 0.98 1.08
			  4702800 (+17397) 1.24 1.31 1.24
			  4702978 (+17575) 1.12 1.04 1.09
			  4703227 (+17824) 1.07 0.62 1.29
			  4703476 (+18073) 1.03 0.85 1.09
			  4703687 (+18284) 1.02 0.73 1.04
			  4703913 (+18510) 1.03 0.92 0.91
			  4704148 (+18745) 1.01 1.03 1.07
			  4704428 (+19025) 1.18 1.26 0.99
			  4704636 (+19233) 1.11 1.58 1.02
			  4704818 (+19415) 1.15 1.17 1.11
			  4705004 (+19601) 1.02 0.90 1.04
			  4705254 (+19851) 1.08 2.00 1.14
		* CP Read Locations:
			4695387 to 4695616 (+9984 to +10213), width 230
			4703737 to 4704153 (+18334 to +18750), width 417
	Nanog Summary:
		# CC Peaks: 0
		CC Max Ratio: 2.31
		# CP Peaks: 1
		# CP Reads: 5
		CP Max Overlap: 4
		* Probe Locations:
			  4685467 (+64) 1.22 1.00 1.00
			  4685604 (+201) 1.28 1.10 1.25
			  4686058 (+655) 1.62 1.58 1.19
			  4686253 (+850) 1.09 1.11 1.03
			  4686495 (+1092) 1.04 1.02 0.98
			  4686745 (+1342) 0.98 0.92 1.15
			  4686995 (+1592) 0.95 0.87 0.77
			  4687183 (+1780) 1.07 1.00 0.96
			  4687773 (+2370) 1.02 0.65 0.78
			  4687990 (+2587) 0.98 1.02 1.06
			  4688233 (+2830) 1.07 1.01 0.77
			  4688544 (+3141) 0.89 0.91 0.81
			  4689046 (+3643) 1.29 0.66 1.11
			  4689271 (+3868) 0.94 0.87 0.85
			  4689514 (+4111) 1.47 0.99 1.08
			  4690067 (+4664) 1.07 0.88 1.02
			  4690396 (+4993) 1.02 0.69 1.08
			  4690628 (+5225) 0.94 0.81 0.73
			  4690997 (+5594) 1.40 1.07 2.31
			  4691209 (+5806) 1.05 1.23 0.92
			  4691593 (+6190) 0.94 0.91 0.80
			  4691812 (+6409) 0.95 0.93 0.92
			  4692058 (+6655) 1.05 0.85 0.86
			  4692284 (+6881) 1.12 1.00 0.90
			  4692534 (+7131) 1.05 1.04 0.96
			  4692756 (+7353) 0.87 1.11 0.95
			  4692908 (+7505) 0.91 0.93 0.95
			  4693158 (+7755) 1.07 1.06 1.35
			  4693702 (+8299) 0.69 0.96 2.03
			  4693925 (+8522) 0.84 0.80 0.92
			  4694344 (+8941) 1.12 1.13 1.13
			  4694647 (+9244) 0.97 0.71 0.94
			  4694811 (+9408) 1.52 1.10 0.94
			  4694990 (+9587) 0.93 0.76
			  4695227 (+9824) 1.02 1.06 1.12
			  4695477 (+10074) 1.10 0.91 0.92
			  4695642 (+10239) 1.03 0.71 0.84
			  4695888 (+10485) 1.04 0.63 0.81
			  4696184 (+10781) 0.82 0.80 1.06
			  4696377 (+10974) 0.97 0.80 0.91
			  4696627 (+11224) 1.09 0.96 1.11
			  4697176 (+11773) 0.72 1.08 1.11
			  4697358 (+11955) 0.96 1.29 1.21
			  4697570 (+12167) 0.97 0.76 1.01
			  4697768 (+12365) 1.02 0.60 1.03
			  4698018 (+12615) 0.95 0.89 0.83
			  4698384 (+12981) 1.11 1.08 1.16
			  4698608 (+13205) 1.01 0.91 0.97
			  4698828 (+13425) 0.96 1.09 0.93
			  4699461 (+14058) 1.18 0.80 0.93
			  4699540 (+14137) 1.16 1.02 0.94
			  4699790 (+14387) 1.13 1.01 0.84
			  4700026 (+14623) 1.04 0.98 1.06
			  4701054 (+15651) 0.98 1.03 1.21
			  4701304 (+15901) 1.02 0.90 0.83
			  4701554 (+16151) 1.02 1.11 0.87
			  4701946 (+16543) 1.06 0.85 1.06
			  4702308 (+16905) 0.83 1.07 0.96
			  4702556 (+17153) 0.89 1.03 0.90
			  4702800 (+17397) 1.65 1.02 0.86
			  4702978 (+17575) 1.11 0.85 0.82
			  4703227 (+17824) 1.15 0.91 0.96
			  4703476 (+18073) 0.90 1.24 1.04
			  4703687 (+18284) 0.89 0.93 0.99
			  4703913 (+18510) 1.01 0.97 0.87
			  4704148 (+18745) 1.02 0.89 0.87
			  4704428 (+19025) 0.99 0.95 0.96
			  4704636 (+19233) 0.92 0.67 0.80
			  4704818 (+19415) 1.06 0.98 0.89
			  4705004 (+19601) 0.95 0.87 0.87
			  4705254 (+19851) 1.17 1.29 1.19
		* CP Read Locations:
			4684624 to 4685847 (+-779 to +444), width 1224
			4685484 to 4685761 (+81 to +358), width 278
			4685704 to 4685915 (+301 to +512), width 212
			4685738 to 4686475 (+335 to +1072), width 738
			4704989 to 4705392 (+19586 to +19989), width 404

NM_133803	19:4696019-4715854
	Promoter: 19:4705854-4725854
	Names: AK031020 AK087994 BC004600 BC066817 DPP3 Dpp3 NM_133803
	Oct4 Summary:
		# CC Peaks: 0
		CC Max Ratio: 2.62
		# CP Peaks: 0
		# CP Reads: 4
		CP Max Overlap: 2
		* Probe Locations:
			  4706061 (+207) 1.03 1.18 1.08
			  4706278 (+424) 1.04 1.51 0.99
			  4706494 (+640) 1.02 0.75 0.87
			  4706688 (+834) 1.03 0.53 1.10
			  4706918 (+1064) 1.03 1.19 1.01
			  4707166 (+1312) 1.10 0.96 1.10
			  4707694 (+1840) 1.40 1.56 1.18
			  4707913 (+2059) 0.80 0.85 1.10
			  4708713 (+2859) 1.25 1.41 1.05
			  4709187 (+3333) 1.10 1.10 0.93
			  4709267 (+3413) 0.87 1.70 1.05
			  4709517 (+3663) 1.12 1.43 1.17
			  4709759 (+3905) 1.46 1.58 1.32
			  4709973 (+4119) 1.00 0.90 1.02
			  4710156 (+4302) 0.92 1.34 1.02
			  4710769 (+4915) 1.15 1.22 1.03
			  4711008 (+5154) 1.03 1.31 1.12
			  4711245 (+5391) 1.15 0.62 1.03
			  4711499 (+5645) 1.06 1.47 1.29
			  4711666 (+5812) 1.12 1.01 0.99
			  4711900 (+6046) 1.21 1.24 1.09
			  4712178 (+6324) 1.07 1.87 0.93
			  4712421 (+6567) 1.25 1.66 1.31
			  4712669 (+6815) 1.09 0.86 0.98
			  4713272 (+7418) 0.84 0.62 1.12
			  4713436 (+7582) 0.79 0.19 1.01
			  4713659 (+7805) 0.83 0.96 1.09
			  4714188 (+8334) 0.74 0.91 0.81
			  4714683 (+8829) 1.36 1.46 1.11
			  4714966 (+9112) 1.03 0.72 1.05
			  4715156 (+9302) 0.98 0.88 1.10
			  4715367 (+9513) 1.12 1.16 1.10
			  4715470 (+9616) 1.14 1.11 1.20
			  4715617 (+9763) 1.20 0.98 1.12
			  4715761 (+9907) 1.18 1.16 1.04
			  4715966 (+10112) 0.96 1.78 1.03
			  4716209 (+10355) 0.98 1.52 0.95
			  4716453 (+10599) 0.97 1.48 1.00
			  4716739 (+10885) 1.45 1.01 1.06
			  4716959 (+11105) 1.27 1.60 0.99
			  4717121 (+11267) 0.98 1.77 0.92
			  4717354 (+11500) 1.36 1.29 0.97
			  4717603 (+11749) 1.09 1.11 0.94
			  4717830 (+11976) 1.08 1.14 0.98
			  4718065 (+12211) 0.93 0.51 0.84
			  4718300 (+12446) 0.70 0.38 1.26
			  4718788 (+12934) 1.15 1.50 1.21
			  4718984 (+13130) 1.01 1.49 0.97
			  4719227 (+13373) 0.89 2.55 1.21
			  4719476 (+13622) 0.94 2.21 1.21
			  4719725 (+13871) 1.24 1.29 1.10
			  4719975 (+14121) 1.26 1.81 1.29
			  4720225 (+14371) 1.33 1.41 1.28
			  4720444 (+14590) 1.19 1.20 0.97
			  4720668 (+14814) 1.18 1.01 0.96
			  4720878 (+15024) 1.16 1.81 0.97
			  4721129 (+15275) 1.15 1.15 1.09
			  4721306 (+15452) 1.31 2.62 1.06
			  4721585 (+15731) 1.39 2.27 0.91
			  4721825 (+15971) 1.19 1.75 0.99
			  4722571 (+16717) 1.05 1.31 1.06
			  4722793 (+16939) 1.14 1.00 1.05
			  4722965 (+17111) 0.92 1.44 1.03
			  4723198 (+17344) 1.09 1.30 0.94
			  4723359 (+17505) 0.63 0.59 0.78
			  4723570 (+17716) 0.93 1.11 1.00
			  4723769 (+17915) 0.86 0.97 0.91
			  4724017 (+18163) 1.18 0.96 1.08
			  4724681 (+18827) 0.99 1.45 1.03
			  4724948 (+19094) 1.18 1.10 1.00
			  4725198 (+19344) 1.00 0.75 1.29
		* CP Read Locations:
			4710859 to 4711231 (+5005 to +5377), width 373
			4715501 to 4715677 (+9647 to +9823), width 177
			4716360 to 4716708 (+10506 to +10854), width 349
			4716537 to 4717157 (+10683 to +11303), width 621
	Nanog Summary:
		# CC Peaks: 0
		CC Max Ratio: 1.49
		# CP Peaks: 0
		# CP Reads: 2
		CP Max Overlap: 2
		* Probe Locations:
			  4706061 (+207) 0.93 1.02 1.02
			  4706278 (+424) 0.89 0.88 0.81
			  4706494 (+640) 1.02 0.87 0.86
			  4706688 (+834) 1.08 0.72 1.09
			  4706918 (+1064) 0.94 1.02 0.88
			  4707166 (+1312) 1.03 0.82 0.95
			  4707694 (+1840) 1.10 0.92 0.98
			  4707913 (+2059) 1.16 0.84 0.93
			  4708713 (+2859) 1.05 0.92 0.94
			  4709187 (+3333) 1.05 0.97 0.80
			  4709267 (+3413) 1.31 0.84 0.83
			  4709517 (+3663) 1.08 0.82 0.98
			  4709759 (+3905) 0.83 0.64 0.89
			  4709973 (+4119) 0.91 0.78 0.77
			  4710156 (+4302) 1.00 0.88 0.90
			  4710769 (+4915) 0.92 0.93 0.87
			  4711008 (+5154) 0.96 0.88 0.81
			  4711245 (+5391) 0.90 0.92 0.87
			  4711499 (+5645) 1.04 1.06 0.90
			  4711666 (+5812) 1.04 0.92 0.87
			  4711900 (+6046) 1.06 1.01 0.95
			  4712178 (+6324) 1.33 0.88 1.04
			  4712421 (+6567) 1.08 1.03 1.07
			  4712669 (+6815) 1.05 0.83 1.00
			  4713272 (+7418) 0.89 1.39 1.23
			  4713436 (+7582) 0.82 1.19 0.86
			  4713659 (+7805) 1.05 0.86 0.97
			  4714188 (+8334) 0.81 0.89 0.86
			  4714683 (+8829) 1.07 0.93 0.97
			  4714966 (+9112) 0.76 0.97
			  4715156 (+9302) 0.86 0.80 0.92
			  4715367 (+9513) 0.91 0.79 0.96
			  4715470 (+9616) 0.97 0.74 1.06
			  4715617 (+9763) 1.02 0.87 0.98
			  4715761 (+9907) 1.00 0.77 0.81
			  4715966 (+10112) 0.93 0.78 0.98
			  4716209 (+10355) 0.97 0.98 1.02
			  4716453 (+10599) 0.95 0.89 1.13
			  4716739 (+10885) 1.15 1.11 1.24
			  4716959 (+11105) 1.19 1.06 1.30
			  4717121 (+11267) 1.00 1.49 1.20
			  4717354 (+11500) 1.16 1.07 1.05
			  4717603 (+11749) 1.03 0.90 0.94
			  4717830 (+11976) 0.97 0.72 0.97
			  4718065 (+12211) 0.99 0.81 0.83
			  4718300 (+12446) 1.00 0.78 1.08
			  4718788 (+12934) 0.99 0.77 0.74
			  4718984 (+13130) 0.97 0.75 0.82
			  4719227 (+13373) 1.18 0.90 0.80
			  4719476 (+13622) 1.00 0.93 0.90
			  4719725 (+13871) 1.00 0.74 0.82
			  4719975 (+14121) 1.08 1.08 1.12
			  4720225 (+14371) 1.10 0.93 1.04
			  4720444 (+14590) 1.07 0.87 0.93
			  4720668 (+14814) 0.95 0.94 0.86
			  4720878 (+15024) 0.99 1.10 1.00
			  4721129 (+15275) 1.00 0.94 0.86
			  4721306 (+15452) 1.07 1.31 1.06
			  4721585 (+15731) 1.01 1.14 0.97
			  4721825 (+15971) 1.05 0.99 0.92
[truncated: 3,030,541 more chars]
